# Supplementary material for: Cross-resistance is modular in bacteria–phage interactions
Source: PLoS Biol. 2018 Oct 3;16(10):e2006057. doi: 10.1371/journal.pbio.2006057 (PMC6188897; doi:10.1371/journal.pbio.2006057)
Supplement: S1 Data — (TXT) [file pbio.2006057.s016.txt]

"Bacteria" "Phage" "NewPlate" "Well.x" "T0" "T8" "T8-T0" "Ref" "PhageMutatedAgainst"
"865" "PA01" "?KZ" "D1" "G12" 0.1 0.096 -0.004 0.959 "None"
"892" "PA01" "14_1" "D1" "H12" 0.254 0.103 -0.151 0.959 "None"
"1000" "PA01" "NONE" "D1" "A12" 0.104 1.063 0.959 0.959 "None"
"1216" "PA01" "PA13P1" "D1" "B12" 0.098 0.135 0.037 0.959 "None"
"1243" "PA01" "PA13P2" "D1" "C12" 0.103 0.139 0.036 0.959 "None"
"1270" "PA01" "PA14P2" "D1" "D12" 0.105 0.143 0.038 0.959 "None"
"1675" "PA01" "PNM" "D1" "F12" 0.111 0.105 -0.00600000000000001 0.959 "None"
"1702" "PA01" "PT7" "D1" "E12" 0.104 0.096 -0.00799999999999999 0.959 "None"
"2049" "SM1.1_1" "?KZ" "D1" "G2" 0.102 0.105 0.003 0.844 "PA1P1"
"2050" "SM1.1_1" "14_1" "D1" "H2" 0.106 0.873 0.767 0.844 "PA1P1"
"2054" "SM1.1_1" "NONE" "D1" "A2" 0.113 0.957 0.844 0.844 "PA1P1"
"2062" "SM1.1_1" "PA13P1" "D1" "B2" 0.106 0.867 0.761 0.844 "PA1P1"
"2063" "SM1.1_1" "PA13P2" "D1" "C2" 0.099 0.811 0.712 0.844 "PA1P1"
"2064" "SM1.1_1" "PA14P2" "D1" "D2" 0.102 1.062 0.96 0.844 "PA1P1"
"2079" "SM1.1_1" "PNM" "D1" "F2" 0.102 0.111 0.00900000000000001 0.844 "PA1P1"
"2080" "SM1.1_1" "PT7" "D1" "E2" 0.1 0.108 0.00799999999999999 0.844 "PA1P1"
"2113" "SM1.1_2" "?KZ" "D1" "G3" 0.105 0.107 0.002 0.775 "PA1P1"
"2114" "SM1.1_2" "14_1" "D1" "H3" 0.103 0.829 0.726 0.775 "PA1P1"
"2118" "SM1.1_2" "NONE" "D1" "A3" 0.111 0.886 0.775 0.775 "PA1P1"
"2126" "SM1.1_2" "PA13P1" "D1" "B3" 0.107 0.806 0.699 0.775 "PA1P1"
"2127" "SM1.1_2" "PA13P2" "D1" "C3" 0.1 0.854 0.754 0.775 "PA1P1"
"2128" "SM1.1_2" "PA14P2" "D1" "D3" 0.101 0.916 0.815 0.775 "PA1P1"
"2143" "SM1.1_2" "PNM" "D1" "F3" 0.106 0.118 0.012 0.775 "PA1P1"
"2144" "SM1.1_2" "PT7" "D1" "E3" 0.098 0.11 0.012 0.775 "PA1P1"
"2145" "SM1.1_3" "?KZ" "D1" "G4" 0.1 0.111 0.011 0.754 "PA1P1"
"2146" "SM1.1_3" "14_1" "D1" "H4" 0.1 0.838 0.738 0.754 "PA1P1"
"2150" "SM1.1_3" "NONE" "D1" "A4" 0.105 0.859 0.754 0.754 "PA1P1"
"2158" "SM1.1_3" "PA13P1" "D1" "B4" 0.101 0.796 0.695 0.754 "PA1P1"
"2159" "SM1.1_3" "PA13P2" "D1" "C4" 0.097 0.832 0.735 0.754 "PA1P1"
"2160" "SM1.1_3" "PA14P2" "D1" "D4" 0.098 1.031 0.933 0.754 "PA1P1"
"2175" "SM1.1_3" "PNM" "D1" "F4" 0.098 0.111 0.013 0.754 "PA1P1"
"2176" "SM1.1_3" "PT7" "D1" "E4" 0.097 0.114 0.017 0.754 "PA1P1"
"2177" "SM1.1_4" "?KZ" "D1" "G5" 0.105 0.111 0.00600000000000001 0.815 "PA1P1"
"2178" "SM1.1_4" "14_1" "D1" "H5" 0.105 0.853 0.748 0.815 "PA1P1"
"2182" "SM1.1_4" "NONE" "D1" "A5" 0.103 0.918 0.815 0.815 "PA1P1"
"2190" "SM1.1_4" "PA13P1" "D1" "B5" 0.101 0.829 0.728 0.815 "PA1P1"
"2191" "SM1.1_4" "PA13P2" "D1" "C5" 0.102 0.822 0.72 0.815 "PA1P1"
"2192" "SM1.1_4" "PA14P2" "D1" "D5" 0.102 0.802 0.7 0.815 "PA1P1"
"2207" "SM1.1_4" "PNM" "D1" "F5" 0.099 0.114 0.015 0.815 "PA1P1"
"2208" "SM1.1_4" "PT7" "D1" "E5" 0.099 0.117 0.018 0.815 "PA1P1"
"2209" "SM1.1_5" "?KZ" "D1" "G6" 0.101 0.11 0.00899999999999999 0.866 "PA1P1"
"2210" "SM1.1_5" "14_1" "D1" "H6" 0.099 0.146 0.047 0.866 "PA1P1"
"2214" "SM1.1_5" "NONE" "D1" "A6" 0.105 0.971 0.866 0.866 "PA1P1"
"2222" "SM1.1_5" "PA13P1" "D1" "B6" 0.102 0.184 0.082 0.866 "PA1P1"
"2223" "SM1.1_5" "PA13P2" "D1" "C6" 0.098 0.215 0.117 0.866 "PA1P1"
"2224" "SM1.1_5" "PA14P2" "D1" "D6" 0.099 0.172 0.073 0.866 "PA1P1"
"2239" "SM1.1_5" "PNM" "D1" "F6" 0.099 0.112 0.013 0.866 "PA1P1"
"2240" "SM1.1_5" "PT7" "D1" "E6" 0.098 0.113 0.015 0.866 "PA1P1"
"2369" "SM1.2_1" "?KZ" "D1" "G7" 0.098 0.11 0.012 0.7 "PA1P2"
"2370" "SM1.2_1" "14_1" "D1" "H7" 0.099 0.769 0.67 0.7 "PA1P2"
"2374" "SM1.2_1" "NONE" "D1" "A7" 0.095 0.795 0.7 0.7 "PA1P2"
"2382" "SM1.2_1" "PA13P1" "D1" "B7" 0.099 0.803 0.704 0.7 "PA1P2"
"2383" "SM1.2_1" "PA13P2" "D1" "C7" 0.094 0.851 0.757 0.7 "PA1P2"
"2384" "SM1.2_1" "PA14P2" "D1" "D7" 0.094 0.881 0.787 0.7 "PA1P2"
"2399" "SM1.2_1" "PNM" "D1" "F7" 0.098 0.109 0.011 0.7 "PA1P2"
"2400" "SM1.2_1" "PT7" "D1" "E7" 0.092 0.115 0.023 0.7 "PA1P2"
"2433" "SM1.2_2" "?KZ" "D1" "G8" 0.1 0.122 0.022 0.836 "PA1P2"
"2434" "SM1.2_2" "14_1" "D1" "H8" 0.103 0.628 0.525 0.836 "PA1P2"
"2438" "SM1.2_2" "NONE" "D1" "A8" 0.101 0.937 0.836 0.836 "PA1P2"
"2446" "SM1.2_2" "PA13P1" "D1" "B8" 0.106 0.846 0.74 0.836 "PA1P2"
"2447" "SM1.2_2" "PA13P2" "D1" "C8" 0.099 0.847 0.748 0.836 "PA1P2"
"2448" "SM1.2_2" "PA14P2" "D1" "D8" 0.099 0.546 0.447 0.836 "PA1P2"
"2463" "SM1.2_2" "PNM" "D1" "F8" 0.106 0.112 0.00600000000000001 0.836 "PA1P2"
"2464" "SM1.2_2" "PT7" "D1" "E8" 0.1 0.124 0.024 0.836 "PA1P2"
"2465" "SM1.2_3" "?KZ" "D1" "G9" 0.096 0.12 0.024 0.75 "PA1P2"
"2466" "SM1.2_3" "14_1" "D1" "H9" 0.103 0.834 0.731 0.75 "PA1P2"
"2470" "SM1.2_3" "NONE" "D1" "A9" 0.096 0.846 0.75 0.75 "PA1P2"
"2478" "SM1.2_3" "PA13P1" "D1" "B9" 0.098 0.795 0.697 0.75 "PA1P2"
"2479" "SM1.2_3" "PA13P2" "D1" "C9" 0.099 0.845 0.746 0.75 "PA1P2"
"2480" "SM1.2_3" "PA14P2" "D1" "D9" 0.107 0.886 0.779 0.75 "PA1P2"
"2495" "SM1.2_3" "PNM" "D1" "F9" 0.094 0.109 0.015 0.75 "PA1P2"
"2496" "SM1.2_3" "PT7" "D1" "E9" 0.105 0.132 0.027 0.75 "PA1P2"
"2497" "SM1.2_4" "?KZ" "D1" "G10" 0.094 0.109 0.015 0.722 "PA1P2"
"2498" "SM1.2_4" "14_1" "D1" "H10" 0.098 0.791 0.693 0.722 "PA1P2"
"2502" "SM1.2_4" "NONE" "D1" "A10" 0.113 0.835 0.722 0.722 "PA1P2"
"2510" "SM1.2_4" "PA13P1" "D1" "B10" 0.102 0.794 0.692 0.722 "PA1P2"
"2511" "SM1.2_4" "PA13P2" "D1" "C10" 0.097 0.815 0.718 0.722 "PA1P2"
"2512" "SM1.2_4" "PA14P2" "D1" "D10" 0.104 0.943 0.839 0.722 "PA1P2"
"2527" "SM1.2_4" "PNM" "D1" "F10" 0.095 0.107 0.012 0.722 "PA1P2"
"2528" "SM1.2_4" "PT7" "D1" "E10" 0.095 0.108 0.013 0.722 "PA1P2"
"2529" "SM1.2_5" "?KZ" "D1" "G11" 0.1 0.113 0.013 0.785 "PA1P2"
"2530" "SM1.2_5" "14_1" "D1" "H11" 0.097 0.847 0.75 0.785 "PA1P2"
"2534" "SM1.2_5" "NONE" "D1" "A11" 0.097 0.882 0.785 0.785 "PA1P2"
"2542" "SM1.2_5" "PA13P1" "D1" "B11" 0.104 0.816 0.712 0.785 "PA1P2"
"2543" "SM1.2_5" "PA13P2" "D1" "C11" 0.097 0.82 0.723 0.785 "PA1P2"
"2544" "SM1.2_5" "PA14P2" "D1" "D11" 0.102 0.977 0.875 0.785 "PA1P2"
"2559" "SM1.2_5" "PNM" "D1" "F11" 0.099 0.105 0.00599999999999999 0.785 "PA1P2"
"2560" "SM1.2_5" "PT7" "D1" "E11" 0.102 0.116 0.014 0.785 "PA1P2"
"866" "PA01" "?KZ" "D10" "G12" 0.098 0.909 0.811 0.995 "None"
"893" "PA01" "14_1" "D10" "H12" 0.092 0.649 0.557 0.995 "None"
"1001" "PA01" "NONE" "D10" "A12" 0.101 1.096 0.995 0.995 "None"
"1217" "PA01" "PA13P1" "D10" "B12" 0.098 0.125 0.027 0.995 "None"
"1244" "PA01" "PA13P2" "D10" "C12" 0.091 0.107 0.016 0.995 "None"
"1271" "PA01" "PA14P2" "D10" "D12" 0.106 0.144 0.038 0.995 "None"
"1676" "PA01" "PNM" "D10" "F12" 0.098 0.099 0.001 0.995 "None"
"1703" "PA01" "PT7" "D10" "E12" 0.095 0.1 0.005 0.995 "None"
"4929" "SM11.2_1" "?KZ" "D10" "G2" 0.099 0.108 0.00899999999999999 0.797 "PA11P2"
"4930" "SM11.2_1" "14_1" "D10" "H2" 0.099 0.903 0.804 0.797 "PA11P2"
"4934" "SM11.2_1" "NONE" "D10" "A2" 0.101 0.898 0.797 0.797 "PA11P2"
"4942" "SM11.2_1" "PA13P1" "D10" "B2" 0.097 0.856 0.759 0.797 "PA11P2"
"4943" "SM11.2_1" "PA13P2" "D10" "C2" 0.096 0.884 0.788 0.797 "PA11P2"
"4944" "SM11.2_1" "PA14P2" "D10" "D2" 0.104 1.078 0.974 0.797 "PA11P2"
"4959" "SM11.2_1" "PNM" "D10" "F2" 0.105 0.111 0.00600000000000001 0.797 "PA11P2"
"4960" "SM11.2_1" "PT7" "D10" "E2" 0.098 0.117 0.019 0.797 "PA11P2"
"4993" "SM11.2_2" "?KZ" "D10" "G3" 0.101 0.124 0.023 0.76 "PA11P2"
"4994" "SM11.2_2" "14_1" "D10" "H3" 0.099 0.918 0.819 0.76 "PA11P2"
"4998" "SM11.2_2" "NONE" "D10" "A3" 0.098 0.858 0.76 0.76 "PA11P2"
"5006" "SM11.2_2" "PA13P1" "D10" "B3" 0.099 0.837 0.738 0.76 "PA11P2"
"5007" "SM11.2_2" "PA13P2" "D10" "C3" 0.098 0.798 0.7 0.76 "PA11P2"
"5008" "SM11.2_2" "PA14P2" "D10" "D3" 0.104 1.012 0.908 0.76 "PA11P2"
"5023" "SM11.2_2" "PNM" "D10" "F3" 0.103 0.118 0.015 0.76 "PA11P2"
"5024" "SM11.2_2" "PT7" "D10" "E3" 0.101 0.13 0.029 0.76 "PA11P2"
"5025" "SM11.2_3" "?KZ" "D10" "G4" 0.098 0.114 0.016 0.766 "PA11P2"
"5026" "SM11.2_3" "14_1" "D10" "H4" 0.097 0.903 0.806 0.766 "PA11P2"
"5030" "SM11.2_3" "NONE" "D10" "A4" 0.096 0.862 0.766 0.766 "PA11P2"
"5038" "SM11.2_3" "PA13P1" "D10" "B4" 0.099 0.78 0.681 0.766 "PA11P2"
"5039" "SM11.2_3" "PA13P2" "D10" "C4" 0.097 0.798 0.701 0.766 "PA11P2"
"5040" "SM11.2_3" "PA14P2" "D10" "D4" 0.1 0.883 0.783 0.766 "PA11P2"
"5055" "SM11.2_3" "PNM" "D10" "F4" 0.101 0.116 0.015 0.766 "PA11P2"
"5056" "SM11.2_3" "PT7" "D10" "E4" 0.098 0.123 0.025 0.766 "PA11P2"
"5057" "SM11.2_4" "?KZ" "D10" "G5" 0.096 0.115 0.019 0.725 "PA11P2"
"5058" "SM11.2_4" "14_1" "D10" "H5" 0.095 0.903 0.808 0.725 "PA11P2"
"5062" "SM11.2_4" "NONE" "D10" "A5" 0.094 0.819 0.725 0.725 "PA11P2"
"5070" "SM11.2_4" "PA13P1" "D10" "B5" 0.095 0.794 0.699 0.725 "PA11P2"
"5071" "SM11.2_4" "PA13P2" "D10" "C5" 0.095 0.816 0.721 0.725 "PA11P2"
"5072" "SM11.2_4" "PA14P2" "D10" "D5" 0.102 0.937 0.835 0.725 "PA11P2"
"5087" "SM11.2_4" "PNM" "D10" "F5" 0.096 0.11 0.014 0.725 "PA11P2"
"5088" "SM11.2_4" "PT7" "D10" "E5" 0.1 0.127 0.027 0.725 "PA11P2"
"5089" "SM11.2_5" "?KZ" "D10" "G6" 0.098 0.114 0.016 1.083 "PA11P2"
"5090" "SM11.2_5" "14_1" "D10" "H6" 0.098 0.14 0.042 1.083 "PA11P2"
"5094" "SM11.2_5" "NONE" "D10" "A6" 0.101 1.184 1.083 1.083 "PA11P2"
"5102" "SM11.2_5" "PA13P1" "D10" "B6" 0.097 0.137 0.04 1.083 "PA11P2"
"5103" "SM11.2_5" "PA13P2" "D10" "C6" 0.095 0.168 0.073 1.083 "PA11P2"
"5104" "SM11.2_5" "PA14P2" "D10" "D6" 0.102 0.194 0.092 1.083 "PA11P2"
"5119" "SM11.2_5" "PNM" "D10" "F6" 0.101 0.111 0.01 1.083 "PA11P2"
"5120" "SM11.2_5" "PT7" "D10" "E6" 0.101 0.116 0.015 1.083 "PA11P2"
"5249" "SM12.1_1" "?KZ" "D10" "G7" 0.094 0.111 0.017 0.718 "PA12P1"
"5250" "SM12.1_1" "14_1" "D10" "H7" 0.092 0.827 0.735 0.718 "PA12P1"
"5254" "SM12.1_1" "NONE" "D10" "A7" 0.093 0.811 0.718 0.718 "PA12P1"
"5262" "SM12.1_1" "PA13P1" "D10" "B7" 0.093 0.798 0.705 0.718 "PA12P1"
"5263" "SM12.1_1" "PA13P2" "D10" "C7" 0.092 0.792 0.7 0.718 "PA12P1"
"5264" "SM12.1_1" "PA14P2" "D10" "D7" 0.099 1.014 0.915 0.718 "PA12P1"
"5279" "SM12.1_1" "PNM" "D10" "F7" 0.096 0.111 0.015 0.718 "PA12P1"
"5280" "SM12.1_1" "PT7" "D10" "E7" 0.095 0.113 0.018 0.718 "PA12P1"
"5313" "SM12.1_2" "?KZ" "D10" "G8" 0.096 0.115 0.019 0.729 "PA12P1"
"5314" "SM12.1_2" "14_1" "D10" "H8" 0.096 0.875 0.779 0.729 "PA12P1"
"5318" "SM12.1_2" "NONE" "D10" "A8" 0.093 0.822 0.729 0.729 "PA12P1"
"5326" "SM12.1_2" "PA13P1" "D10" "B8" 0.095 0.774 0.679 0.729 "PA12P1"
"5327" "SM12.1_2" "PA13P2" "D10" "C8" 0.095 0.733 0.638 0.729 "PA12P1"
"5328" "SM12.1_2" "PA14P2" "D10" "D8" 0.1 0.963 0.863 0.729 "PA12P1"
"5343" "SM12.1_2" "PNM" "D10" "F8" 0.098 0.115 0.017 0.729 "PA12P1"
"5344" "SM12.1_2" "PT7" "D10" "E8" 0.094 0.115 0.021 0.729 "PA12P1"
"5345" "SM12.1_3" "?KZ" "D10" "G9" 0.095 0.112 0.017 0.718 "PA12P1"
"5346" "SM12.1_3" "14_1" "D10" "H9" 0.093 0.904 0.811 0.718 "PA12P1"
"5350" "SM12.1_3" "NONE" "D10" "A9" 0.091 0.809 0.718 0.718 "PA12P1"
"5358" "SM12.1_3" "PA13P1" "D10" "B9" 0.093 0.699 0.606 0.718 "PA12P1"
"5359" "SM12.1_3" "PA13P2" "D10" "C9" 0.094 0.734 0.64 0.718 "PA12P1"
"5360" "SM12.1_3" "PA14P2" "D10" "D9" 0.099 0.974 0.875 0.718 "PA12P1"
"5375" "SM12.1_3" "PNM" "D10" "F9" 0.097 0.115 0.018 0.718 "PA12P1"
"5376" "SM12.1_3" "PT7" "D10" "E9" 0.096 0.112 0.016 0.718 "PA12P1"
"5377" "SM12.1_4" "?KZ" "D10" "G10" 0.094 0.109 0.015 0.64 "PA12P1"
"5378" "SM12.1_4" "14_1" "D10" "H10" 0.093 0.774 0.681 0.64 "PA12P1"
"5382" "SM12.1_4" "NONE" "D10" "A10" 0.09 0.73 0.64 0.64 "PA12P1"
"5390" "SM12.1_4" "PA13P1" "D10" "B10" 0.094 0.764 0.67 0.64 "PA12P1"
"5391" "SM12.1_4" "PA13P2" "D10" "C10" 0.092 0.743 0.651 0.64 "PA12P1"
"5392" "SM12.1_4" "PA14P2" "D10" "D10" 0.096 1.053 0.957 0.64 "PA12P1"
"5407" "SM12.1_4" "PNM" "D10" "F10" 0.095 0.111 0.016 0.64 "PA12P1"
"5408" "SM12.1_4" "PT7" "D10" "E10" 0.094 0.112 0.018 0.64 "PA12P1"
"5409" "SM12.1_5" "?KZ" "D10" "G11" 0.095 0.119 0.024 0.724 "PA12P1"
"5410" "SM12.1_5" "14_1" "D10" "H11" 0.094 0.879 0.785 0.724 "PA12P1"
"5414" "SM12.1_5" "NONE" "D10" "A11" 0.092 0.816 0.724 0.724 "PA12P1"
"5422" "SM12.1_5" "PA13P1" "D10" "B11" 0.094 0.785 0.691 0.724 "PA12P1"
"5423" "SM12.1_5" "PA13P2" "D10" "C11" 0.094 0.836 0.742 0.724 "PA12P1"
"5424" "SM12.1_5" "PA14P2" "D10" "D11" 0.098 0.878 0.78 0.724 "PA12P1"
"5439" "SM12.1_5" "PNM" "D10" "F11" 0.095 0.109 0.014 0.724 "PA12P1"
"5440" "SM12.1_5" "PT7" "D10" "E11" 0.094 0.109 0.015 0.724 "PA12P1"
"867" "PA01" "?KZ" "D11" "G12" 0.096 0.099 0.003 0.883 "None"
"894" "PA01" "14_1" "D11" "H12" 0.096 0.097 0.001 0.883 "None"
"1002" "PA01" "NONE" "D11" "A12" 0.108 0.991 0.883 0.883 "None"
"1218" "PA01" "PA13P1" "D11" "B12" 0.102 0.133 0.031 0.883 "None"
"1245" "PA01" "PA13P2" "D11" "C12" 0.102 0.128 0.026 0.883 "None"
"1272" "PA01" "PA14P2" "D11" "D12" 0.102 1.101 0.999 0.883 "None"
"1677" "PA01" "PNM" "D11" "F12" 0.097 0.1 0.003 0.883 "None"
"1704" "PA01" "PT7" "D11" "E12" 0.104 0.105 0.001 0.883 "None"
"5569" "SM12.2_1" "?KZ" "D11" "G2" 0.095 0.132 0.037 0.821 "PA12P2"
"5570" "SM12.2_1" "14_1" "D11" "H2" 0.099 0.925 0.826 0.821 "PA12P2"
"5574" "SM12.2_1" "NONE" "D11" "A2" 0.1 0.921 0.821 0.821 "PA12P2"
"5582" "SM12.2_1" "PA13P1" "D11" "B2" 0.103 0.959 0.856 0.821 "PA12P2"
"5583" "SM12.2_1" "PA13P2" "D11" "C2" 0.098 0.908 0.81 0.821 "PA12P2"
"5584" "SM12.2_1" "PA14P2" "D11" "D2" 0.098 0.89 0.792 0.821 "PA12P2"
"5599" "SM12.2_1" "PNM" "D11" "F2" 0.1 0.127 0.027 0.821 "PA12P2"
"5600" "SM12.2_1" "PT7" "D11" "E2" 0.101 0.123 0.022 0.821 "PA12P2"
"5633" "SM12.2_2" "?KZ" "D11" "G3" 0.105 0.159 0.054 0.927 "PA12P2"
"5634" "SM12.2_2" "14_1" "D11" "H3" 0.107 0.685 0.578 0.927 "PA12P2"
"5638" "SM12.2_2" "NONE" "D11" "A3" 0.109 1.036 0.927 0.927 "PA12P2"
"5646" "SM12.2_2" "PA13P1" "D11" "B3" 0.112 0.834 0.722 0.927 "PA12P2"
"5647" "SM12.2_2" "PA13P2" "D11" "C3" 0.104 0.713 0.609 0.927 "PA12P2"
"5648" "SM12.2_2" "PA14P2" "D11" "D3" 0.108 0.592 0.484 0.927 "PA12P2"
"5663" "SM12.2_2" "PNM" "D11" "F3" 0.105 0.132 0.027 0.927 "PA12P2"
"5664" "SM12.2_2" "PT7" "D11" "E3" 0.109 0.141 0.032 0.927 "PA12P2"
"5665" "SM12.2_3" "?KZ" "D11" "G4" 0.095 0.129 0.034 0.736 "PA12P2"
"5666" "SM12.2_3" "14_1" "D11" "H4" 0.101 0.824 0.723 0.736 "PA12P2"
"5670" "SM12.2_3" "NONE" "D11" "A4" 0.096 0.832 0.736 0.736 "PA12P2"
"5678" "SM12.2_3" "PA13P1" "D11" "B4" 0.099 0.849 0.75 0.736 "PA12P2"
"5679" "SM12.2_3" "PA13P2" "D11" "C4" 0.098 0.83 0.732 0.736 "PA12P2"
"5680" "SM12.2_3" "PA14P2" "D11" "D4" 0.1 1.016 0.916 0.736 "PA12P2"
"5695" "SM12.2_3" "PNM" "D11" "F4" 0.098 0.123 0.025 0.736 "PA12P2"
"5696" "SM12.2_3" "PT7" "D11" "E4" 0.096 0.115 0.019 0.736 "PA12P2"
"5697" "SM12.2_4" "?KZ" "D11" "G5" 0.095 0.126 0.031 0.886 "PA12P2"
"5698" "SM12.2_4" "14_1" "D11" "H5" 0.1 0.877 0.777 0.886 "PA12P2"
"5702" "SM12.2_4" "NONE" "D11" "A5" 0.098 0.984 0.886 0.886 "PA12P2"
"5710" "SM12.2_4" "PA13P1" "D11" "B5" 0.1 0.76 0.66 0.886 "PA12P2"
"5711" "SM12.2_4" "PA13P2" "D11" "C5" 0.098 0.823 0.725 0.886 "PA12P2"
"5712" "SM12.2_4" "PA14P2" "D11" "D5" 0.099 0.917 0.818 0.886 "PA12P2"
"5727" "SM12.2_4" "PNM" "D11" "F5" 0.097 0.111 0.014 0.886 "PA12P2"
"5728" "SM12.2_4" "PT7" "D11" "E5" 0.097 0.11 0.013 0.886 "PA12P2"
"5729" "SM12.2_5" "?KZ" "D11" "G6" 0.096 0.127 0.031 0.792 "PA12P2"
"5730" "SM12.2_5" "14_1" "D11" "H6" 0.1 0.939 0.839 0.792 "PA12P2"
"5734" "SM12.2_5" "NONE" "D11" "A6" 0.097 0.889 0.792 0.792 "PA12P2"
"5742" "SM12.2_5" "PA13P1" "D11" "B6" 0.097 0.838 0.741 0.792 "PA12P2"
"5743" "SM12.2_5" "PA13P2" "D11" "C6" 0.096 0.821 0.725 0.792 "PA12P2"
"5744" "SM12.2_5" "PA14P2" "D11" "D6" 0.099 0.874 0.775 0.792 "PA12P2"
"5759" "SM12.2_5" "PNM" "D11" "F6" 0.098 0.114 0.016 0.792 "PA12P2"
"5760" "SM12.2_5" "PT7" "D11" "E6" 0.096 0.113 0.017 0.792 "PA12P2"
"5889" "SM13.1_1" "?KZ" "D11" "G7" 0.092 0.115 0.023 0.874 "PA13P1"
"5890" "SM13.1_1" "14_1" "D11" "H7" 0.094 0.534 0.44 0.874 "PA13P1"
"5894" "SM13.1_1" "NONE" "D11" "A7" 0.096 0.97 0.874 0.874 "PA13P1"
"5902" "SM13.1_1" "PA13P1" "D11" "B7" 0.097 0.55 0.453 0.874 "PA13P1"
"5903" "SM13.1_1" "PA13P2" "D11" "C7" 0.095 0.579 0.484 0.874 "PA13P1"
"5904" "SM13.1_1" "PA14P2" "D11" "D7" 0.095 0.532 0.437 0.874 "PA13P1"
"5919" "SM13.1_1" "PNM" "D11" "F7" 0.094 0.111 0.017 0.874 "PA13P1"
"5920" "SM13.1_1" "PT7" "D11" "E7" 0.1 0.115 0.015 0.874 "PA13P1"
"5953" "SM13.1_2" "?KZ" "D11" "G8" 0.094 0.127 0.033 0.799 "PA13P1"
"5954" "SM13.1_2" "14_1" "D11" "H8" 0.095 0.907 0.812 0.799 "PA13P1"
"5958" "SM13.1_2" "NONE" "D11" "A8" 0.094 0.893 0.799 0.799 "PA13P1"
"5966" "SM13.1_2" "PA13P1" "D11" "B8" 0.096 0.818 0.722 0.799 "PA13P1"
"5967" "SM13.1_2" "PA13P2" "D11" "C8" 0.095 0.796 0.701 0.799 "PA13P1"
"5968" "SM13.1_2" "PA14P2" "D11" "D8" 0.095 0.873 0.778 0.799 "PA13P1"
"5983" "SM13.1_2" "PNM" "D11" "F8" 0.096 0.115 0.019 0.799 "PA13P1"
"5984" "SM13.1_2" "PT7" "D11" "E8" 0.095 0.108 0.013 0.799 "PA13P1"
"5985" "SM13.1_3" "?KZ" "D11" "G9" 0.094 0.113 0.019 0.713 "PA13P1"
"5986" "SM13.1_3" "14_1" "D11" "H9" 0.093 0.8 0.707 0.713 "PA13P1"
"5990" "SM13.1_3" "NONE" "D11" "A9" 0.093 0.806 0.713 0.713 "PA13P1"
"5998" "SM13.1_3" "PA13P1" "D11" "B9" 0.094 0.78 0.686 0.713 "PA13P1"
"5999" "SM13.1_3" "PA13P2" "D11" "C9" 0.093 0.779 0.686 0.713 "PA13P1"
"6000" "SM13.1_3" "PA14P2" "D11" "D9" 0.092 0.773 0.681 0.713 "PA13P1"
"6015" "SM13.1_3" "PNM" "D11" "F9" 0.094 0.111 0.017 0.713 "PA13P1"
"6016" "SM13.1_3" "PT7" "D11" "E9" 0.095 0.111 0.016 0.713 "PA13P1"
"6017" "SM13.1_4" "?KZ" "D11" "G10" 0.095 0.123 0.028 0.802 "PA13P1"
"6018" "SM13.1_4" "14_1" "D11" "H10" 0.094 0.955 0.861 0.802 "PA13P1"
"6022" "SM13.1_4" "NONE" "D11" "A10" 0.093 0.895 0.802 0.802 "PA13P1"
"6030" "SM13.1_4" "PA13P1" "D11" "B10" 0.092 0.758 0.666 0.802 "PA13P1"
"6031" "SM13.1_4" "PA13P2" "D11" "C10" 0.092 0.821 0.729 0.802 "PA13P1"
"6032" "SM13.1_4" "PA14P2" "D11" "D10" 0.095 0.891 0.796 0.802 "PA13P1"
"6047" "SM13.1_4" "PNM" "D11" "F10" 0.095 0.114 0.019 0.802 "PA13P1"
"6048" "SM13.1_4" "PT7" "D11" "E10" 0.096 0.112 0.016 0.802 "PA13P1"
"6049" "SM13.1_5" "?KZ" "D11" "G11" 0.094 0.115 0.021 0.861 "PA13P1"
"6050" "SM13.1_5" "14_1" "D11" "H11" 0.094 0.528 0.434 0.861 "PA13P1"
"6054" "SM13.1_5" "NONE" "D11" "A11" 0.097 0.958 0.861 0.861 "PA13P1"
"6062" "SM13.1_5" "PA13P1" "D11" "B11" 0.096 0.579 0.483 0.861 "PA13P1"
"6063" "SM13.1_5" "PA13P2" "D11" "C11" 0.095 0.565 0.47 0.861 "PA13P1"
"6064" "SM13.1_5" "PA14P2" "D11" "D11" 0.095 0.512 0.417 0.861 "PA13P1"
"6079" "SM13.1_5" "PNM" "D11" "F11" 0.096 0.111 0.015 0.861 "PA13P1"
"6080" "SM13.1_5" "PT7" "D11" "E11" 0.095 0.113 0.018 0.861 "PA13P1"
"868" "PA01" "?KZ" "D12" "G12" 0.096 0.095 -0.001 0.898 "None"
"895" "PA01" "14_1" "D12" "H12" 0.095 0.093 -0.002 0.898 "None"
"1003" "PA01" "NONE" "D12" "A12" 0.108 1.006 0.898 0.898 "None"
"1219" "PA01" "PA13P1" "D12" "B12" 0.106 0.135 0.029 0.898 "None"
"1246" "PA01" "PA13P2" "D12" "C12" 0.1 0.125 0.025 0.898 "None"
"1273" "PA01" "PA14P2" "D12" "D12" 0.095 0.114 0.019 0.898 "None"
"1678" "PA01" "PNM" "D12" "F12" 0.098 0.096 -0.002 0.898 "None"
"1705" "PA01" "PT7" "D12" "E12" 0.11 0.106 -0.004 0.898 "None"
"6849" "SM14.2_1" "?KZ" "D12" "G7" 0.095 0.112 0.017 0.886 "PA14P2"
"6850" "SM14.2_1" "14_1" "D12" "H7" 0.096 0.846 0.75 0.886 "PA14P2"
"6854" "SM14.2_1" "NONE" "D12" "A7" 0.095 0.981 0.886 0.886 "PA14P2"
"6862" "SM14.2_1" "PA13P1" "D12" "B7" 0.099 0.876 0.777 0.886 "PA14P2"
"6863" "SM14.2_1" "PA13P2" "D12" "C7" 0.098 0.929 0.831 0.886 "PA14P2"
"6864" "SM14.2_1" "PA14P2" "D12" "D7" 0.098 0.864 0.766 0.886 "PA14P2"
"6879" "SM14.2_1" "PNM" "D12" "F7" 0.097 0.128 0.031 0.886 "PA14P2"
"6880" "SM14.2_1" "PT7" "D12" "E7" 0.097 0.144 0.047 0.886 "PA14P2"
"6913" "SM14.2_2" "?KZ" "D12" "G8" 0.096 0.113 0.017 0.773 "PA14P2"
"6914" "SM14.2_2" "14_1" "D12" "H8" 0.096 0.865 0.769 0.773 "PA14P2"
"6918" "SM14.2_2" "NONE" "D12" "A8" 0.095 0.868 0.773 0.773 "PA14P2"
"6926" "SM14.2_2" "PA13P1" "D12" "B8" 0.096 0.87 0.774 0.773 "PA14P2"
"6927" "SM14.2_2" "PA13P2" "D12" "C8" 0.098 0.808 0.71 0.773 "PA14P2"
"6928" "SM14.2_2" "PA14P2" "D12" "D8" 0.098 1.034 0.936 0.773 "PA14P2"
"6943" "SM14.2_2" "PNM" "D12" "F8" 0.098 0.133 0.035 0.773 "PA14P2"
"6944" "SM14.2_2" "PT7" "D12" "E8" 0.099 0.139 0.04 0.773 "PA14P2"
"6945" "SM14.2_3" "?KZ" "D12" "G9" 0.096 0.113 0.017 0.76 "PA14P2"
"6946" "SM14.2_3" "14_1" "D12" "H9" 0.095 0.874 0.779 0.76 "PA14P2"
"6950" "SM14.2_3" "NONE" "D12" "A9" 0.095 0.855 0.76 0.76 "PA14P2"
"6958" "SM14.2_3" "PA13P1" "D12" "B9" 0.096 0.844 0.748 0.76 "PA14P2"
"6959" "SM14.2_3" "PA13P2" "D12" "C9" 0.095 0.826 0.731 0.76 "PA14P2"
"6960" "SM14.2_3" "PA14P2" "D12" "D9" 0.097 1.061 0.964 0.76 "PA14P2"
"6975" "SM14.2_3" "PNM" "D12" "F9" 0.098 0.134 0.036 0.76 "PA14P2"
"6976" "SM14.2_3" "PT7" "D12" "E9" 0.097 0.122 0.025 0.76 "PA14P2"
"7009" "SM14.2_5" "?KZ" "D12" "G11" 0.097 0.121 0.024 0.768 "PA14P2"
"7010" "SM14.2_5" "14_1" "D12" "H11" 0.097 0.987 0.89 0.768 "PA14P2"
"7014" "SM14.2_5" "NONE" "D12" "A11" 0.096 0.864 0.768 0.768 "PA14P2"
"7022" "SM14.2_5" "PA13P1" "D12" "B11" 0.095 0.847 0.752 0.768 "PA14P2"
"7023" "SM14.2_5" "PA13P2" "D12" "C11" 0.096 0.866 0.77 0.768 "PA14P2"
"7024" "SM14.2_5" "PA14P2" "D12" "D11" 0.098 0.83 0.732 0.768 "PA14P2"
"7039" "SM14.2_5" "PNM" "D12" "F11" 0.098 0.12 0.022 0.768 "PA14P2"
"7040" "SM14.2_5" "PT7" "D12" "E11" 0.098 0.116 0.018 0.768 "PA14P2"
"10049" "SMPT7_1" "?KZ" "D12" "G2" 0.1 0.119 0.019 1.053 "PT7"
"10050" "SMPT7_1" "14_1" "D12" "H2" 0.103 0.135 0.032 1.053 "PT7"
"10054" "SMPT7_1" "NONE" "D12" "A2" 0.098 1.151 1.053 1.053 "PT7"
"10062" "SMPT7_1" "PA13P1" "D12" "B2" 0.101 0.113 0.012 1.053 "PT7"
"10063" "SMPT7_1" "PA13P2" "D12" "C2" 0.099 0.121 0.022 1.053 "PT7"
"10064" "SMPT7_1" "PA14P2" "D12" "D2" 0.102 0.153 0.051 1.053 "PT7"
"10079" "SMPT7_1" "PNM" "D12" "F2" 0.103 0.622 0.519 1.053 "PT7"
"10080" "SMPT7_1" "PT7" "D12" "E2" 0.105 0.119 0.014 1.053 "PT7"
"10113" "SMPT7_2" "?KZ" "D12" "G3" 0.101 0.123 0.022 1.008 "PT7"
"10114" "SMPT7_2" "14_1" "D12" "H3" 0.103 0.14 0.037 1.008 "PT7"
"10118" "SMPT7_2" "NONE" "D12" "A3" 0.1 1.108 1.008 1.008 "PT7"
"10126" "SMPT7_2" "PA13P1" "D12" "B3" 0.101 0.137 0.036 1.008 "PT7"
"10127" "SMPT7_2" "PA13P2" "D12" "C3" 0.099 0.143 0.044 1.008 "PT7"
"10128" "SMPT7_2" "PA14P2" "D12" "D3" 0.101 0.173 0.072 1.008 "PT7"
"10143" "SMPT7_2" "PNM" "D12" "F3" 0.1 0.928 0.828 1.008 "PT7"
"10144" "SMPT7_2" "PT7" "D12" "E3" 0.099 0.141 0.042 1.008 "PT7"
"10145" "SMPT7_3" "?KZ" "D12" "G4" 0.099 0.118 0.019 1.037 "PT7"
"10146" "SMPT7_3" "14_1" "D12" "H4" 0.1 0.109 0.00899999999999999 1.037 "PT7"
"10150" "SMPT7_3" "NONE" "D12" "A4" 0.103 1.14 1.037 1.037 "PT7"
"10158" "SMPT7_3" "PA13P1" "D12" "B4" 0.103 0.133 0.03 1.037 "PT7"
"10159" "SMPT7_3" "PA13P2" "D12" "C4" 0.102 0.157 0.055 1.037 "PT7"
"10160" "SMPT7_3" "PA14P2" "D12" "D4" 0.102 0.152 0.05 1.037 "PT7"
"10175" "SMPT7_3" "PNM" "D12" "F4" 0.1 0.136 0.036 1.037 "PT7"
"10176" "SMPT7_3" "PT7" "D12" "E4" 0.106 0.139 0.033 1.037 "PT7"
"10177" "SMPT7_4" "?KZ" "D12" "G5" 0.092 0.182 0.09 0.087 "PT7"
"10178" "SMPT7_4" "14_1" "D12" "H5" 0.094 0.105 0.011 0.087 "PT7"
"10182" "SMPT7_4" "NONE" "D12" "A5" 0.088 0.175 0.087 0.087 "PT7"
"10190" "SMPT7_4" "PA13P1" "D12" "B5" 0.091 0.107 0.016 0.087 "PT7"
"10191" "SMPT7_4" "PA13P2" "D12" "C5" 0.094 0.113 0.019 0.087 "PT7"
"10192" "SMPT7_4" "PA14P2" "D12" "D5" 0.093 0.122 0.029 0.087 "PT7"
"10207" "SMPT7_4" "PNM" "D12" "F5" 0.094 0.196 0.102 0.087 "PT7"
"10208" "SMPT7_4" "PT7" "D12" "E5" 0.092 0.18 0.088 0.087 "PT7"
"10209" "SMPT7_5" "?KZ" "D12" "G6" 0.096 0.12 0.024 0.71 "PT7"
"10210" "SMPT7_5" "14_1" "D12" "H6" 0.096 0.114 0.018 0.71 "PT7"
"10214" "SMPT7_5" "NONE" "D12" "A6" 0.098 0.808 0.71 0.71 "PT7"
"10222" "SMPT7_5" "PA13P1" "D12" "B6" 0.1 0.129 0.029 0.71 "PT7"
"10223" "SMPT7_5" "PA13P2" "D12" "C6" 0.099 0.129 0.03 0.71 "PT7"
"10224" "SMPT7_5" "PA14P2" "D12" "D6" 0.098 0.143 0.045 0.71 "PT7"
"10239" "SMPT7_5" "PNM" "D12" "F6" 0.099 0.56 0.461 0.71 "PT7"
"10240" "SMPT7_5" "PT7" "D12" "E6" 0.102 0.141 0.039 0.71 "PT7"
"869" "PA01" "?KZ" "D13" "G12" 0.094 0.154 0.06 0.95 "None"
"896" "PA01" "14_1" "D13" "H12" 0.096 0.146 0.05 0.95 "None"
"1004" "PA01" "NONE" "D13" "A12" 0.103 1.053 0.95 0.95 "None"
"1220" "PA01" "PA13P1" "D13" "B12" 0.106 0.183 0.077 0.95 "None"
"1247" "PA01" "PA13P2" "D13" "C12" 0.108 0.201 0.093 0.95 "None"
"1274" "PA01" "PA14P2" "D13" "D12" 0.107 0.203 0.096 0.95 "None"
"1679" "PA01" "PNM" "D13" "F12" 0.101 0.149 0.048 0.95 "None"
"1706" "PA01" "PT7" "D13" "E12" 0.098 0.149 0.051 0.95 "None"
"6209" "SM13.2_1" "?KZ" "D13" "G2" 0.1 0.177 0.077 0.867 "PA13P2"
"6210" "SM13.2_1" "14_1" "D13" "H2" 0.1 1.19 1.09 0.867 "PA13P2"
"6214" "SM13.2_1" "NONE" "D13" "A2" 0.098 0.965 0.867 0.867 "PA13P2"
"6222" "SM13.2_1" "PA13P1" "D13" "B2" 0.097 0.927 0.83 0.867 "PA13P2"
"6223" "SM13.2_1" "PA13P2" "D13" "C2" 0.101 1.094 0.993 0.867 "PA13P2"
"6224" "SM13.2_1" "PA14P2" "D13" "D2" 0.104 1.083 0.979 0.867 "PA13P2"
"6239" "SM13.2_1" "PNM" "D13" "F2" 0.097 0.171 0.074 0.867 "PA13P2"
"6240" "SM13.2_1" "PT7" "D13" "E2" 0.097 0.167 0.07 0.867 "PA13P2"
"6273" "SM13.2_2" "?KZ" "D13" "G3" 0.099 0.181 0.082 0.857 "PA13P2"
"6274" "SM13.2_2" "14_1" "D13" "H3" 0.1 1.075 0.975 0.857 "PA13P2"
"6278" "SM13.2_2" "NONE" "D13" "A3" 0.099 0.956 0.857 0.857 "PA13P2"
"6286" "SM13.2_2" "PA13P1" "D13" "B3" 0.099 0.949 0.85 0.857 "PA13P2"
"6287" "SM13.2_2" "PA13P2" "D13" "C3" 0.101 0.998 0.897 0.857 "PA13P2"
"6288" "SM13.2_2" "PA14P2" "D13" "D3" 0.104 1.135 1.031 0.857 "PA13P2"
"6303" "SM13.2_2" "PNM" "D13" "F3" 0.098 0.174 0.076 0.857 "PA13P2"
"6304" "SM13.2_2" "PT7" "D13" "E3" 0.1 0.169 0.069 0.857 "PA13P2"
"6305" "SM13.2_3" "?KZ" "D13" "G4" 0.098 0.174 0.076 0.811 "PA13P2"
"6306" "SM13.2_3" "14_1" "D13" "H4" 0.096 0.996 0.9 0.811 "PA13P2"
"6310" "SM13.2_3" "NONE" "D13" "A4" 0.097 0.908 0.811 0.811 "PA13P2"
"6318" "SM13.2_3" "PA13P1" "D13" "B4" 0.099 0.849 0.75 0.811 "PA13P2"
"6319" "SM13.2_3" "PA13P2" "D13" "C4" 0.101 0.955 0.854 0.811 "PA13P2"
"6320" "SM13.2_3" "PA14P2" "D13" "D4" 0.103 1.136 1.033 0.811 "PA13P2"
"6335" "SM13.2_3" "PNM" "D13" "F4" 0.097 0.165 0.068 0.811 "PA13P2"
"6336" "SM13.2_3" "PT7" "D13" "E4" 0.098 0.16 0.062 0.811 "PA13P2"
"6337" "SM13.2_4" "?KZ" "D13" "G5" 0.098 0.166 0.068 0.831 "PA13P2"
"6338" "SM13.2_4" "14_1" "D13" "H5" 0.096 0.942 0.846 0.831 "PA13P2"
"6342" "SM13.2_4" "NONE" "D13" "A5" 0.097 0.928 0.831 0.831 "PA13P2"
"6350" "SM13.2_4" "PA13P1" "D13" "B5" 0.097 0.84 0.743 0.831 "PA13P2"
"6351" "SM13.2_4" "PA13P2" "D13" "C5" 0.098 0.906 0.808 0.831 "PA13P2"
"6352" "SM13.2_4" "PA14P2" "D13" "D5" 0.097 1.12 1.023 0.831 "PA13P2"
"6367" "SM13.2_4" "PNM" "D13" "F5" 0.094 0.149 0.055 0.831 "PA13P2"
"6368" "SM13.2_4" "PT7" "D13" "E5" 0.097 0.15 0.053 0.831 "PA13P2"
"6369" "SM13.2_5" "?KZ" "D13" "G6" 0.095 0.158 0.063 0.822 "PA13P2"
"6370" "SM13.2_5" "14_1" "D13" "H6" 0.095 1.036 0.941 0.822 "PA13P2"
"6374" "SM13.2_5" "NONE" "D13" "A6" 0.095 0.917 0.822 0.822 "PA13P2"
"6382" "SM13.2_5" "PA13P1" "D13" "B6" 0.099 0.917 0.818 0.822 "PA13P2"
"6383" "SM13.2_5" "PA13P2" "D13" "C6" 0.099 0.955 0.856 0.822 "PA13P2"
"6384" "SM13.2_5" "PA14P2" "D13" "D6" 0.101 1.107 1.006 0.822 "PA13P2"
"6399" "SM13.2_5" "PNM" "D13" "F6" 0.095 0.143 0.048 0.822 "PA13P2"
"6400" "SM13.2_5" "PT7" "D13" "E6" 0.098 0.133 0.035 0.822 "PA13P2"
"9729" "SMPNM_1" "?KZ" "D13" "G7" 0.096 0.147 0.051 0.77 "PNM"
"9730" "SMPNM_1" "14_1" "D13" "H7" 0.095 0.187 0.092 0.77 "PNM"
"9734" "SMPNM_1" "NONE" "D13" "A7" 0.098 0.868 0.77 0.77 "PNM"
"9742" "SMPNM_1" "PA13P1" "D13" "B7" 0.099 0.162 0.063 0.77 "PNM"
"9743" "SMPNM_1" "PA13P2" "D13" "C7" 0.101 0.175 0.074 0.77 "PNM"
"9744" "SMPNM_1" "PA14P2" "D13" "D7" 0.1 0.18 0.08 0.77 "PNM"
"9759" "SMPNM_1" "PNM" "D13" "F7" 0.095 0.31 0.215 0.77 "PNM"
"9760" "SMPNM_1" "PT7" "D13" "E7" 0.098 0.125 0.027 0.77 "PNM"
"9793" "SMPNM_2" "?KZ" "D13" "G8" 0.096 0.191 0.095 1.049 "PNM"
"9794" "SMPNM_2" "14_1" "D13" "H8" 0.095 0.222 0.127 1.049 "PNM"
"9798" "SMPNM_2" "NONE" "D13" "A8" 0.097 1.146 1.049 1.049 "PNM"
"9806" "SMPNM_2" "PA13P1" "D13" "B8" 0.099 0.21 0.111 1.049 "PNM"
"9807" "SMPNM_2" "PA13P2" "D13" "C8" 0.098 0.198 0.1 1.049 "PNM"
"9808" "SMPNM_2" "PA14P2" "D13" "D8" 0.099 0.204 0.105 1.049 "PNM"
"9823" "SMPNM_2" "PNM" "D13" "F8" 0.096 0.949 0.853 1.049 "PNM"
"9824" "SMPNM_2" "PT7" "D13" "E8" 0.094 0.147 0.053 1.049 "PNM"
"9825" "SMPNM_3" "?KZ" "D13" "G9" 0.093 0.237 0.144 1.045 "PNM"
"9826" "SMPNM_3" "14_1" "D13" "H9" 0.094 0.198 0.104 1.045 "PNM"
"9830" "SMPNM_3" "NONE" "D13" "A9" 0.098 1.143 1.045 1.045 "PNM"
"9838" "SMPNM_3" "PA13P1" "D13" "B9" 0.1 0.191 0.091 1.045 "PNM"
"9839" "SMPNM_3" "PA13P2" "D13" "C9" 0.1 0.188 0.088 1.045 "PNM"
"9840" "SMPNM_3" "PA14P2" "D13" "D9" 0.1 0.186 0.086 1.045 "PNM"
"9855" "SMPNM_3" "PNM" "D13" "F9" 0.097 1.014 0.917 1.045 "PNM"
"9856" "SMPNM_3" "PT7" "D13" "E9" 0.096 0.192 0.096 1.045 "PNM"
"9857" "SMPNM_4" "?KZ" "D13" "G10" 0.092 0.241 0.149 0.133 "PNM"
"9858" "SMPNM_4" "14_1" "D13" "H10" 0.091 0.174 0.083 0.133 "PNM"
"9862" "SMPNM_4" "NONE" "D13" "A10" 0.087 0.22 0.133 0.133 "PNM"
"9870" "SMPNM_4" "PA13P1" "D13" "B10" 0.09 0.146 0.056 0.133 "PNM"
"9871" "SMPNM_4" "PA13P2" "D13" "C10" 0.091 0.148 0.057 0.133 "PNM"
"9872" "SMPNM_4" "PA14P2" "D13" "D10" 0.092 0.146 0.054 0.133 "PNM"
"9887" "SMPNM_4" "PNM" "D13" "F10" 0.092 0.23 0.138 0.133 "PNM"
"9888" "SMPNM_4" "PT7" "D13" "E10" 0.093 0.223 0.13 0.133 "PNM"
"9889" "SMPNM_5" "?KZ" "D13" "G11" 0.094 0.209 0.115 0.751 "PNM"
"9890" "SMPNM_5" "14_1" "D13" "H11" 0.094 0.314 0.22 0.751 "PNM"
"9894" "SMPNM_5" "NONE" "D13" "A11" 0.095 0.846 0.751 0.751 "PNM"
"9902" "SMPNM_5" "PA13P1" "D13" "B11" 0.098 0.299 0.201 0.751 "PNM"
"9903" "SMPNM_5" "PA13P2" "D13" "C11" 0.096 0.328 0.232 0.751 "PNM"
"9904" "SMPNM_5" "PA14P2" "D13" "D11" 0.098 0.323 0.225 0.751 "PNM"
"9919" "SMPNM_5" "PNM" "D13" "F11" 0.095 0.544 0.449 0.751 "PNM"
"9920" "SMPNM_5" "PT7" "D13" "E11" 0.094 0.2 0.106 0.751 "PNM"
"870" "PA01" "?KZ" "D14" "G12" 0.097 0.105 0.00799999999999999 0.86 "None"
"897" "PA01" "14_1" "D14" "H12" 0.096 0.095 -0.001 0.86 "None"
"1005" "PA01" "NONE" "D14" "A12" 0.112 0.972 0.86 0.86 "None"
"1221" "PA01" "PA13P1" "D14" "B12" 0.097 0.127 0.03 0.86 "None"
"1248" "PA01" "PA13P2" "D14" "C12" 0.1 0.141 0.041 0.86 "None"
"1275" "PA01" "PA14P2" "D14" "D12" 0.098 0.127 0.029 0.86 "None"
"1680" "PA01" "PNM" "D14" "F12" 0.104 0.109 0.005 0.86 "None"
"1707" "PA01" "PT7" "D14" "E12" 0.099 0.121 0.022 0.86 "None"
"1729" "SM?KZ_1" "?KZ" "D14" "G2" 0.1 0.161 0.061 1.127 "?KZ"
"1730" "SM?KZ_1" "14_1" "D14" "H2" 0.106 0.2 0.094 1.127 "?KZ"
"1734" "SM?KZ_1" "NONE" "D14" "A2" 0.108 1.235 1.127 1.127 "?KZ"
"1742" "SM?KZ_1" "PA13P1" "D14" "B2" 0.106 0.213 0.107 1.127 "?KZ"
"1743" "SM?KZ_1" "PA13P2" "D14" "C2" 0.103 0.259 0.156 1.127 "?KZ"
"1744" "SM?KZ_1" "PA14P2" "D14" "D2" 0.105 0.26 0.155 1.127 "?KZ"
"1759" "SM?KZ_1" "PNM" "D14" "F2" 0.103 1.069 0.966 1.127 "?KZ"
"1760" "SM?KZ_1" "PT7" "D14" "E2" 0.108 0.149 0.041 1.127 "?KZ"
"1793" "SM?KZ_2" "?KZ" "D14" "G3" 0.099 0.186 0.087 1.027 "?KZ"
"1794" "SM?KZ_2" "14_1" "D14" "H3" 0.101 0.196 0.095 1.027 "?KZ"
"1798" "SM?KZ_2" "NONE" "D14" "A3" 0.104 1.131 1.027 1.027 "?KZ"
"1806" "SM?KZ_2" "PA13P1" "D14" "B3" 0.103 0.196 0.093 1.027 "?KZ"
"1807" "SM?KZ_2" "PA13P2" "D14" "C3" 0.102 0.241 0.139 1.027 "?KZ"
"1808" "SM?KZ_2" "PA14P2" "D14" "D3" 0.101 0.242 0.141 1.027 "?KZ"
"1823" "SM?KZ_2" "PNM" "D14" "F3" 0.101 1.126 1.025 1.027 "?KZ"
"1824" "SM?KZ_2" "PT7" "D14" "E3" 0.099 0.181 0.082 1.027 "?KZ"
"1825" "SM?KZ_3" "?KZ" "D14" "G4" 0.099 0.161 0.062 1.067 "?KZ"
"1826" "SM?KZ_3" "14_1" "D14" "H4" 0.101 0.334 0.233 1.067 "?KZ"
"1830" "SM?KZ_3" "NONE" "D14" "A4" 0.105 1.172 1.067 1.067 "?KZ"
"1838" "SM?KZ_3" "PA13P1" "D14" "B4" 0.106 0.33 0.224 1.067 "?KZ"
"1839" "SM?KZ_3" "PA13P2" "D14" "C4" 0.105 0.364 0.259 1.067 "?KZ"
"1840" "SM?KZ_3" "PA14P2" "D14" "D4" 0.101 0.358 0.257 1.067 "?KZ"
"1855" "SM?KZ_3" "PNM" "D14" "F4" 0.1 0.984 0.884 1.067 "?KZ"
"1856" "SM?KZ_3" "PT7" "D14" "E4" 0.102 0.161 0.059 1.067 "?KZ"
"1857" "SM?KZ_4" "?KZ" "D14" "G5" 0.095 0.193 0.098 1.044 "?KZ"
"1858" "SM?KZ_4" "14_1" "D14" "H5" 0.099 0.206 0.107 1.044 "?KZ"
"1862" "SM?KZ_4" "NONE" "D14" "A5" 0.115 1.159 1.044 1.044 "?KZ"
"1870" "SM?KZ_4" "PA13P1" "D14" "B5" 0.107 0.194 0.087 1.044 "?KZ"
"1871" "SM?KZ_4" "PA13P2" "D14" "C5" 0.1 0.197 0.097 1.044 "?KZ"
"1872" "SM?KZ_4" "PA14P2" "D14" "D5" 0.107 0.207 0.1 1.044 "?KZ"
"1887" "SM?KZ_4" "PNM" "D14" "F5" 0.097 0.843 0.746 1.044 "?KZ"
"1888" "SM?KZ_4" "PT7" "D14" "E5" 0.101 0.183 0.082 1.044 "?KZ"
"1889" "SM?KZ_5" "?KZ" "D14" "G6" 0.099 0.183 0.084 1.096 "?KZ"
"1890" "SM?KZ_5" "14_1" "D14" "H6" 0.099 0.23 0.131 1.096 "?KZ"
"1894" "SM?KZ_5" "NONE" "D14" "A6" 0.106 1.202 1.096 1.096 "?KZ"
"1902" "SM?KZ_5" "PA13P1" "D14" "B6" 0.104 0.23 0.126 1.096 "?KZ"
"1903" "SM?KZ_5" "PA13P2" "D14" "C6" 0.101 0.231 0.13 1.096 "?KZ"
"1904" "SM?KZ_5" "PA14P2" "D14" "D6" 0.106 0.227 0.121 1.096 "?KZ"
"1919" "SM?KZ_5" "PNM" "D14" "F6" 0.098 1.109 1.011 1.096 "?KZ"
"1920" "SM?KZ_5" "PT7" "D14" "E6" 0.099 0.161 0.062 1.096 "?KZ"
"6529" "SM14_1_1" "?KZ" "D14" "G7" 0.102 0.143 0.041 0.83 "14_1"
"6530" "SM14_1_1" "14_1" "D14" "H7" 0.095 1.047 0.952 0.83 "14_1"
"6534" "SM14_1_1" "NONE" "D14" "A7" 0.099 0.929 0.83 0.83 "14_1"
"6542" "SM14_1_1" "PA13P1" "D14" "B7" 0.099 0.904 0.805 0.83 "14_1"
"6543" "SM14_1_1" "PA13P2" "D14" "C7" 0.1 0.953 0.853 0.83 "14_1"
"6544" "SM14_1_1" "PA14P2" "D14" "D7" 0.096 1.133 1.037 0.83 "14_1"
"6559" "SM14_1_1" "PNM" "D14" "F7" 0.096 0.127 0.031 0.83 "14_1"
"6560" "SM14_1_1" "PT7" "D14" "E7" 0.101 0.118 0.017 0.83 "14_1"
"6593" "SM14_1_2" "?KZ" "D14" "G8" 0.098 0.153 0.055 0.874 "14_1"
"6594" "SM14_1_2" "14_1" "D14" "H8" 0.094 1.008 0.914 0.874 "14_1"
"6598" "SM14_1_2" "NONE" "D14" "A8" 0.1 0.974 0.874 0.874 "14_1"
"6606" "SM14_1_2" "PA13P1" "D14" "B8" 0.096 0.913 0.817 0.874 "14_1"
"6607" "SM14_1_2" "PA13P2" "D14" "C8" 0.096 0.927 0.831 0.874 "14_1"
"6608" "SM14_1_2" "PA14P2" "D14" "D8" 0.099 1.068 0.969 0.874 "14_1"
"6623" "SM14_1_2" "PNM" "D14" "F8" 0.098 0.159 0.061 0.874 "14_1"
"6624" "SM14_1_2" "PT7" "D14" "E8" 0.104 0.161 0.057 0.874 "14_1"
"6625" "SM14_1_3" "?KZ" "D14" "G9" 0.093 0.148 0.055 0.864 "14_1"
"6626" "SM14_1_3" "14_1" "D14" "H9" 0.095 1.008 0.913 0.864 "14_1"
"6630" "SM14_1_3" "NONE" "D14" "A9" 0.097 0.961 0.864 0.864 "14_1"
"6638" "SM14_1_3" "PA13P1" "D14" "B9" 0.097 0.876 0.779 0.864 "14_1"
"6639" "SM14_1_3" "PA13P2" "D14" "C9" 0.098 0.915 0.817 0.864 "14_1"
"6640" "SM14_1_3" "PA14P2" "D14" "D9" 0.097 1.054 0.957 0.864 "14_1"
"6655" "SM14_1_3" "PNM" "D14" "F9" 0.095 0.134 0.039 0.864 "14_1"
"6656" "SM14_1_3" "PT7" "D14" "E9" 0.098 0.138 0.04 0.864 "14_1"
"6657" "SM14_1_4" "?KZ" "D14" "G10" 0.093 0.146 0.053 0.747 "14_1"
"6658" "SM14_1_4" "14_1" "D14" "H10" 0.093 0.985 0.892 0.747 "14_1"
"6662" "SM14_1_4" "NONE" "D14" "A10" 0.097 0.844 0.747 0.747 "14_1"
"6670" "SM14_1_4" "PA13P1" "D14" "B10" 0.094 0.899 0.805 0.747 "14_1"
"6671" "SM14_1_4" "PA13P2" "D14" "C10" 0.094 0.964 0.87 0.747 "14_1"
"6672" "SM14_1_4" "PA14P2" "D14" "D10" 0.093 1.045 0.952 0.747 "14_1"
"6687" "SM14_1_4" "PNM" "D14" "F10" 0.094 0.137 0.043 0.747 "14_1"
"6688" "SM14_1_4" "PT7" "D14" "E10" 0.094 0.141 0.047 0.747 "14_1"
"6689" "SM14_1_5" "?KZ" "D14" "G11" 0.098 0.143 0.045 0.885 "14_1"
"6690" "SM14_1_5" "14_1" "D14" "H11" 0.1 1.025 0.925 0.885 "14_1"
"6694" "SM14_1_5" "NONE" "D14" "A11" 0.099 0.984 0.885 0.885 "14_1"
"6702" "SM14_1_5" "PA13P1" "D14" "B11" 0.097 0.998 0.901 0.885 "14_1"
"6703" "SM14_1_5" "PA13P2" "D14" "C11" 0.097 1.073 0.976 0.885 "14_1"
"6704" "SM14_1_5" "PA14P2" "D14" "D11" 0.099 1.006 0.907 0.885 "14_1"
"6719" "SM14_1_5" "PNM" "D14" "F11" 0.097 0.135 0.038 0.885 "14_1"
"6720" "SM14_1_5" "PT7" "D14" "E11" 0.097 0.15 0.053 0.885 "14_1"
"871" "PA01" "?KZ" "D15" "G12" 0.106 0.136 0.03 0.966 "None"
"898" "PA01" "14_1" "D15" "H12" 0.097 0.113 0.016 0.966 "None"
"1006" "PA01" "NONE" "D15" "A12" 0.105 1.071 0.966 0.966 "None"
"1222" "PA01" "PA13P1" "D15" "B12" 0.104 0.204 0.1 0.966 "None"
"1249" "PA01" "PA13P2" "D15" "C12" 0.104 0.172 0.068 0.966 "None"
"1276" "PA01" "PA14P2" "D15" "D12" 0.1 0.137 0.037 0.966 "None"
"1681" "PA01" "PNM" "D15" "F12" 0.099 0.132 0.033 0.966 "None"
"1708" "PA01" "PT7" "D15" "E12" 0.092 0.128 0.036 0.966 "None"
"2081" "SM1.1_10" "?KZ" "D15" "G6" 0.113 0.159 0.046 0.975 "PA1P1"
"2082" "SM1.1_10" "14_1" "D15" "H6" 0.104 1 0.896 0.975 "PA1P1"
"2086" "SM1.1_10" "NONE" "D15" "A6" 0.113 1.088 0.975 0.975 "PA1P1"
"2094" "SM1.1_10" "PA13P1" "D15" "B6" 0.117 0.811 0.694 0.975 "PA1P1"
"2095" "SM1.1_10" "PA13P2" "D15" "C6" 0.116 1.009 0.893 0.975 "PA1P1"
"2096" "SM1.1_10" "PA14P2" "D15" "D6" 0.11 1.12 1.01 0.975 "PA1P1"
"2111" "SM1.1_10" "PNM" "D15" "F6" 0.106 0.14 0.034 0.975 "PA1P1"
"2112" "SM1.1_10" "PT7" "D15" "E6" 0.106 0.153 0.047 0.975 "PA1P1"
"2241" "SM1.1_6" "?KZ" "D15" "G2" 0.125 0.169 0.044 0.907 "PA1P1"
"2242" "SM1.1_6" "14_1" "D15" "H2" 0.112 0.977 0.865 0.907 "PA1P1"
"2246" "SM1.1_6" "NONE" "D15" "A2" 0.137 1.044 0.907 0.907 "PA1P1"
"2254" "SM1.1_6" "PA13P1" "D15" "B2" 0.123 0.954 0.831 0.907 "PA1P1"
"2255" "SM1.1_6" "PA13P2" "D15" "C2" 0.131 0.988 0.857 0.907 "PA1P1"
"2256" "SM1.1_6" "PA14P2" "D15" "D2" 0.121 1.052 0.931 0.907 "PA1P1"
"2271" "SM1.1_6" "PNM" "D15" "F2" 0.119 0.156 0.037 0.907 "PA1P1"
"2272" "SM1.1_6" "PT7" "D15" "E2" 0.107 0.156 0.049 0.907 "PA1P1"
"2273" "SM1.1_7" "?KZ" "D15" "G3" 0.126 0.17 0.044 0.883 "PA1P1"
"2274" "SM1.1_7" "14_1" "D15" "H3" 0.111 0.939 0.828 0.883 "PA1P1"
"2278" "SM1.1_7" "NONE" "D15" "A3" 0.123 1.006 0.883 0.883 "PA1P1"
"2286" "SM1.1_7" "PA13P1" "D15" "B3" 0.12 0.806 0.686 0.883 "PA1P1"
"2287" "SM1.1_7" "PA13P2" "D15" "C3" 0.119 1.007 0.888 0.883 "PA1P1"
"2288" "SM1.1_7" "PA14P2" "D15" "D3" 0.117 1.033 0.916 0.883 "PA1P1"
"2303" "SM1.1_7" "PNM" "D15" "F3" 0.115 0.152 0.037 0.883 "PA1P1"
"2304" "SM1.1_7" "PT7" "D15" "E3" 0.105 0.156 0.051 0.883 "PA1P1"
"2305" "SM1.1_8" "?KZ" "D15" "G4" 0.124 0.163 0.039 0.87 "PA1P1"
"2306" "SM1.1_8" "14_1" "D15" "H4" 0.113 0.997 0.884 0.87 "PA1P1"
"2310" "SM1.1_8" "NONE" "D15" "A4" 0.123 0.993 0.87 0.87 "PA1P1"
"2318" "SM1.1_8" "PA13P1" "D15" "B4" 0.119 0.897 0.778 0.87 "PA1P1"
"2319" "SM1.1_8" "PA13P2" "D15" "C4" 0.118 0.902 0.784 0.87 "PA1P1"
"2320" "SM1.1_8" "PA14P2" "D15" "D4" 0.118 0.988 0.87 0.87 "PA1P1"
"2335" "SM1.1_8" "PNM" "D15" "F4" 0.116 0.155 0.039 0.87 "PA1P1"
"2336" "SM1.1_8" "PT7" "D15" "E4" 0.104 0.154 0.05 0.87 "PA1P1"
"2337" "SM1.1_9" "?KZ" "D15" "G5" 0.122 0.167 0.045 0.961 "PA1P1"
"2338" "SM1.1_9" "14_1" "D15" "H5" 0.109 0.969 0.86 0.961 "PA1P1"
"2342" "SM1.1_9" "NONE" "D15" "A5" 0.115 1.076 0.961 0.961 "PA1P1"
"2350" "SM1.1_9" "PA13P1" "D15" "B5" 0.118 0.815 0.697 0.961 "PA1P1"
"2351" "SM1.1_9" "PA13P2" "D15" "C5" 0.117 0.929 0.812 0.961 "PA1P1"
"2352" "SM1.1_9" "PA14P2" "D15" "D5" 0.115 1.048 0.933 0.961 "PA1P1"
"2367" "SM1.1_9" "PNM" "D15" "F5" 0.115 0.15 0.035 0.961 "PA1P1"
"2368" "SM1.1_9" "PT7" "D15" "E5" 0.101 0.159 0.058 0.961 "PA1P1"
"2401" "SM1.2_10" "?KZ" "D15" "G11" 0.113 0.16 0.047 0.841 "PA1P2"
"2402" "SM1.2_10" "14_1" "D15" "H11" 0.101 0.958 0.857 0.841 "PA1P2"
"2406" "SM1.2_10" "NONE" "D15" "A11" 0.107 0.948 0.841 0.841 "PA1P2"
"2414" "SM1.2_10" "PA13P1" "D15" "B11" 0.11 0.675 0.565 0.841 "PA1P2"
"2415" "SM1.2_10" "PA13P2" "D15" "C11" 0.108 0.996 0.888 0.841 "PA1P2"
"2416" "SM1.2_10" "PA14P2" "D15" "D11" 0.107 0.989 0.882 0.841 "PA1P2"
"2431" "SM1.2_10" "PNM" "D15" "F11" 0.108 0.152 0.044 0.841 "PA1P2"
"2432" "SM1.2_10" "PT7" "D15" "E11" 0.099 0.159 0.06 0.841 "PA1P2"
"2561" "SM1.2_6" "?KZ" "D15" "G7" 0.107 0.163 0.056 0.875 "PA1P2"
"2562" "SM1.2_6" "14_1" "D15" "H7" 0.098 0.99 0.892 0.875 "PA1P2"
"2566" "SM1.2_6" "NONE" "D15" "A7" 0.101 0.976 0.875 0.875 "PA1P2"
"2574" "SM1.2_6" "PA13P1" "D15" "B7" 0.104 0.768 0.664 0.875 "PA1P2"
"2575" "SM1.2_6" "PA13P2" "D15" "C7" 0.102 0.961 0.859 0.875 "PA1P2"
"2576" "SM1.2_6" "PA14P2" "D15" "D7" 0.101 1.008 0.907 0.875 "PA1P2"
"2591" "SM1.2_6" "PNM" "D15" "F7" 0.103 0.142 0.039 0.875 "PA1P2"
"2592" "SM1.2_6" "PT7" "D15" "E7" 0.094 0.172 0.078 0.875 "PA1P2"
"2593" "SM1.2_7" "?KZ" "D15" "G8" 0.104 0.35 0.246 1.102 "PA1P2"
"2594" "SM1.2_7" "14_1" "D15" "H8" 0.098 1.041 0.943 1.102 "PA1P2"
"2598" "SM1.2_7" "NONE" "D15" "A8" 0.101 1.203 1.102 1.102 "PA1P2"
"2606" "SM1.2_7" "PA13P1" "D15" "B8" 0.105 1.07 0.965 1.102 "PA1P2"
"2607" "SM1.2_7" "PA13P2" "D15" "C8" 0.106 1.205 1.099 1.102 "PA1P2"
"2608" "SM1.2_7" "PA14P2" "D15" "D8" 0.102 1.107 1.005 1.102 "PA1P2"
"2623" "SM1.2_7" "PNM" "D15" "F8" 0.102 0.148 0.046 1.102 "PA1P2"
"2624" "SM1.2_7" "PT7" "D15" "E8" 0.095 0.263 0.168 1.102 "PA1P2"
"2625" "SM1.2_8" "?KZ" "D15" "G9" 0.104 0.185 0.081 0.806 "PA1P2"
"2626" "SM1.2_8" "14_1" "D15" "H9" 0.099 0.885 0.786 0.806 "PA1P2"
"2630" "SM1.2_8" "NONE" "D15" "A9" 0.101 0.907 0.806 0.806 "PA1P2"
"2638" "SM1.2_8" "PA13P1" "D15" "B9" 0.105 0.748 0.643 0.806 "PA1P2"
"2639" "SM1.2_8" "PA13P2" "D15" "C9" 0.105 0.928 0.823 0.806 "PA1P2"
"2640" "SM1.2_8" "PA14P2" "D15" "D9" 0.102 0.96 0.858 0.806 "PA1P2"
"2655" "SM1.2_8" "PNM" "D15" "F9" 0.104 0.15 0.046 0.806 "PA1P2"
"2656" "SM1.2_8" "PT7" "D15" "E9" 0.096 0.18 0.084 0.806 "PA1P2"
"2657" "SM1.2_9" "?KZ" "D15" "G10" 0.11 0.174 0.064 0.842 "PA1P2"
"2658" "SM1.2_9" "14_1" "D15" "H10" 0.099 0.909 0.81 0.842 "PA1P2"
"2662" "SM1.2_9" "NONE" "D15" "A10" 0.102 0.944 0.842 0.842 "PA1P2"
"2670" "SM1.2_9" "PA13P1" "D15" "B10" 0.11 0.766 0.656 0.842 "PA1P2"
"2671" "SM1.2_9" "PA13P2" "D15" "C10" 0.105 0.907 0.802 0.842 "PA1P2"
"2672" "SM1.2_9" "PA14P2" "D15" "D10" 0.099 0.998 0.899 0.842 "PA1P2"
"2687" "SM1.2_9" "PNM" "D15" "F10" 0.103 0.155 0.052 0.842 "PA1P2"
"2688" "SM1.2_9" "PT7" "D15" "E10" 0.095 0.166 0.071 0.842 "PA1P2"
"872" "PA01" "?KZ" "D16" "G12" 0.104 0.159 0.055 0.938 "None"
"899" "PA01" "14_1" "D16" "H12" 0.098 0.155 0.057 0.938 "None"
"1007" "PA01" "NONE" "D16" "A12" 0.109 1.047 0.938 0.938 "None"
"1223" "PA01" "PA13P1" "D16" "B12" 0.108 0.223 0.115 0.938 "None"
"1250" "PA01" "PA13P2" "D16" "C12" 0.101 0.194 0.093 0.938 "None"
"1277" "PA01" "PA14P2" "D16" "D12" 0.1 0.165 0.065 0.938 "None"
"1682" "PA01" "PNM" "D16" "F12" 0.105 0.156 0.051 0.938 "None"
"1709" "PA01" "PT7" "D16" "E12" 0.104 0.156 0.052 0.938 "None"
"2721" "SM1.3_10" "?KZ" "D16" "G6" 0.103 0.185 0.082 0.892 "PA1P3"
"2722" "SM1.3_10" "14_1" "D16" "H6" 0.1 1.061 0.961 0.892 "PA1P3"
"2726" "SM1.3_10" "NONE" "D16" "A6" 0.105 0.997 0.892 0.892 "PA1P3"
"2734" "SM1.3_10" "PA13P1" "D16" "B6" 0.102 0.744 0.642 0.892 "PA1P3"
"2735" "SM1.3_10" "PA13P2" "D16" "C6" 0.106 0.972 0.866 0.892 "PA1P3"
"2736" "SM1.3_10" "PA14P2" "D16" "D6" 0.097 1.011 0.914 0.892 "PA1P3"
"2751" "SM1.3_10" "PNM" "D16" "F6" 0.101 0.147 0.046 0.892 "PA1P3"
"2752" "SM1.3_10" "PT7" "D16" "E6" 0.098 0.175 0.077 0.892 "PA1P3"
"2881" "SM1.3_6" "?KZ" "D16" "G2" 0.117 0.187 0.07 0.973 "PA1P3"
"2882" "SM1.3_6" "14_1" "D16" "H2" 0.113 1.071 0.958 0.973 "PA1P3"
"2886" "SM1.3_6" "NONE" "D16" "A2" 0.115 1.088 0.973 0.973 "PA1P3"
"2894" "SM1.3_6" "PA13P1" "D16" "B2" 0.115 0.816 0.701 0.973 "PA1P3"
"2895" "SM1.3_6" "PA13P2" "D16" "C2" 0.121 1.005 0.884 0.973 "PA1P3"
"2896" "SM1.3_6" "PA14P2" "D16" "D2" 0.115 1.088 0.973 0.973 "PA1P3"
"2911" "SM1.3_6" "PNM" "D16" "F2" 0.119 0.167 0.048 0.973 "PA1P3"
"2912" "SM1.3_6" "PT7" "D16" "E2" 0.114 0.178 0.064 0.973 "PA1P3"
"2913" "SM1.3_7" "?KZ" "D16" "G3" 0.109 0.186 0.077 0.932 "PA1P3"
"2914" "SM1.3_7" "14_1" "D16" "H3" 0.106 1.071 0.965 0.932 "PA1P3"
"2918" "SM1.3_7" "NONE" "D16" "A3" 0.111 1.043 0.932 0.932 "PA1P3"
"2926" "SM1.3_7" "PA13P1" "D16" "B3" 0.115 0.796 0.681 0.932 "PA1P3"
"2927" "SM1.3_7" "PA13P2" "D16" "C3" 0.115 0.947 0.832 0.932 "PA1P3"
"2928" "SM1.3_7" "PA14P2" "D16" "D3" 0.115 1.03 0.915 0.932 "PA1P3"
"2943" "SM1.3_7" "PNM" "D16" "F3" 0.112 0.163 0.051 0.932 "PA1P3"
"2944" "SM1.3_7" "PT7" "D16" "E3" 0.109 0.186 0.077 0.932 "PA1P3"
"2945" "SM1.3_8" "?KZ" "D16" "G4" 0.106 0.187 0.081 0.879 "PA1P3"
"2946" "SM1.3_8" "14_1" "D16" "H4" 0.105 1.059 0.954 0.879 "PA1P3"
"2950" "SM1.3_8" "NONE" "D16" "A4" 0.11 0.989 0.879 0.879 "PA1P3"
"2958" "SM1.3_8" "PA13P1" "D16" "B4" 0.11 0.771 0.661 0.879 "PA1P3"
"2959" "SM1.3_8" "PA13P2" "D16" "C4" 0.113 0.999 0.886 0.879 "PA1P3"
"2960" "SM1.3_8" "PA14P2" "D16" "D4" 0.104 1.04 0.936 0.879 "PA1P3"
"2975" "SM1.3_8" "PNM" "D16" "F4" 0.111 0.164 0.053 0.879 "PA1P3"
"2976" "SM1.3_8" "PT7" "D16" "E4" 0.108 0.185 0.077 0.879 "PA1P3"
"2977" "SM1.3_9" "?KZ" "D16" "G5" 0.101 0.179 0.078 0.887 "PA1P3"
"2978" "SM1.3_9" "14_1" "D16" "H5" 0.099 0.934 0.835 0.887 "PA1P3"
"2982" "SM1.3_9" "NONE" "D16" "A5" 0.1 0.987 0.887 0.887 "PA1P3"
"2990" "SM1.3_9" "PA13P1" "D16" "B5" 0.1 0.75 0.65 0.887 "PA1P3"
"2991" "SM1.3_9" "PA13P2" "D16" "C5" 0.105 0.945 0.84 0.887 "PA1P3"
"2992" "SM1.3_9" "PA14P2" "D16" "D5" 0.099 1.007 0.908 0.887 "PA1P3"
"3007" "SM1.3_9" "PNM" "D16" "F5" 0.103 0.159 0.056 0.887 "PA1P3"
"3008" "SM1.3_9" "PT7" "D16" "E5" 0.099 0.169 0.07 0.887 "PA1P3"
"3041" "SM1.4_10" "?KZ" "D16" "G11" 0.101 0.22 0.119 1.072 "PA1P4"
"3042" "SM1.4_10" "14_1" "D16" "H11" 0.096 0.977 0.881 1.072 "PA1P4"
"3046" "SM1.4_10" "NONE" "D16" "A11" 0.105 1.177 1.072 1.072 "PA1P4"
"3054" "SM1.4_10" "PA13P1" "D16" "B11" 0.105 0.835 0.73 1.072 "PA1P4"
"3055" "SM1.4_10" "PA13P2" "D16" "C11" 0.102 0.772 0.67 1.072 "PA1P4"
"3056" "SM1.4_10" "PA14P2" "D16" "D11" 0.097 0.716 0.619 1.072 "PA1P4"
"3071" "SM1.4_10" "PNM" "D16" "F11" 0.101 0.16 0.059 1.072 "PA1P4"
"3072" "SM1.4_10" "PT7" "D16" "E11" 0.096 0.177 0.081 1.072 "PA1P4"
"3201" "SM1.4_6" "?KZ" "D16" "G7" 0.098 0.197 0.099 0.917 "PA1P4"
"3202" "SM1.4_6" "14_1" "D16" "H7" 0.093 1.038 0.945 0.917 "PA1P4"
"3206" "SM1.4_6" "NONE" "D16" "A7" 0.095 1.012 0.917 0.917 "PA1P4"
"3214" "SM1.4_6" "PA13P1" "D16" "B7" 0.098 0.945 0.847 0.917 "PA1P4"
"3215" "SM1.4_6" "PA13P2" "D16" "C7" 0.095 1.022 0.927 0.917 "PA1P4"
"3216" "SM1.4_6" "PA14P2" "D16" "D7" 0.093 1.011 0.918 0.917 "PA1P4"
"3231" "SM1.4_6" "PNM" "D16" "F7" 0.094 0.148 0.054 0.917 "PA1P4"
"3232" "SM1.4_6" "PT7" "D16" "E7" 0.093 0.179 0.086 0.917 "PA1P4"
"3233" "SM1.4_7" "?KZ" "D16" "G8" 0.102 0.158 0.056 0.945 "PA1P4"
"3234" "SM1.4_7" "14_1" "D16" "H8" 0.098 0.209 0.111 0.945 "PA1P4"
"3238" "SM1.4_7" "NONE" "D16" "A8" 0.103 1.048 0.945 0.945 "PA1P4"
"3246" "SM1.4_7" "PA13P1" "D16" "B8" 0.1 0.273 0.173 0.945 "PA1P4"
"3247" "SM1.4_7" "PA13P2" "D16" "C8" 0.102 0.263 0.161 0.945 "PA1P4"
"3248" "SM1.4_7" "PA14P2" "D16" "D8" 0.093 0.208 0.115 0.945 "PA1P4"
"3263" "SM1.4_7" "PNM" "D16" "F8" 0.1 0.156 0.056 0.945 "PA1P4"
"3264" "SM1.4_7" "PT7" "D16" "E8" 0.096 0.159 0.063 0.945 "PA1P4"
"3265" "SM1.4_8" "?KZ" "D16" "G9" 0.099 0.171 0.072 0.839 "PA1P4"
"3266" "SM1.4_8" "14_1" "D16" "H9" 0.096 1.07 0.974 0.839 "PA1P4"
"3270" "SM1.4_8" "NONE" "D16" "A9" 0.1 0.939 0.839 0.839 "PA1P4"
"3278" "SM1.4_8" "PA13P1" "D16" "B9" 0.1 0.765 0.665 0.839 "PA1P4"
"3279" "SM1.4_8" "PA13P2" "D16" "C9" 0.098 0.985 0.887 0.839 "PA1P4"
"3280" "SM1.4_8" "PA14P2" "D16" "D9" 0.096 0.912 0.816 0.839 "PA1P4"
"3295" "SM1.4_8" "PNM" "D16" "F9" 0.094 0.152 0.058 0.839 "PA1P4"
"3296" "SM1.4_8" "PT7" "D16" "E9" 0.095 0.161 0.066 0.839 "PA1P4"
"3297" "SM1.4_9" "?KZ" "D16" "G10" 0.097 0.191 0.094 0.806 "PA1P4"
"3298" "SM1.4_9" "14_1" "D16" "H10" 0.095 1.057 0.962 0.806 "PA1P4"
"3302" "SM1.4_9" "NONE" "D16" "A10" 0.098 0.904 0.806 0.806 "PA1P4"
"3310" "SM1.4_9" "PA13P1" "D16" "B10" 0.102 0.759 0.657 0.806 "PA1P4"
"3311" "SM1.4_9" "PA13P2" "D16" "C10" 0.098 0.834 0.736 0.806 "PA1P4"
"3312" "SM1.4_9" "PA14P2" "D16" "D10" 0.097 0.952 0.855 0.806 "PA1P4"
"3327" "SM1.4_9" "PNM" "D16" "F10" 0.099 0.158 0.059 0.806 "PA1P4"
"3328" "SM1.4_9" "PT7" "D16" "E10" 0.095 0.186 0.091 0.806 "PA1P4"
"873" "PA01" "?KZ" "D17" "G12" 0.1 0.17 0.07 1.045 "None"
"900" "PA01" "14_1" "D17" "H12" 0.095 0.176 0.081 1.045 "None"
"1008" "PA01" "NONE" "D17" "A12" 0.1 1.145 1.045 1.045 "None"
"1224" "PA01" "PA13P1" "D17" "B12" 0.109 0.237 0.128 1.045 "None"
"1251" "PA01" "PA13P2" "D17" "C12" 0.098 0.205 0.107 1.045 "None"
"1278" "PA01" "PA14P2" "D17" "D12" 0.103 0.191 0.088 1.045 "None"
"1683" "PA01" "PNM" "D17" "F12" 0.102 0.173 0.071 1.045 "None"
"1710" "PA01" "PT7" "D17" "E12" 0.101 0.175 0.074 1.045 "None"
"3361" "SM1.5_10" "?KZ" "D17" "G6" 0.096 0.18 0.084 0.834 "PA1P5"
"3362" "SM1.5_10" "14_1" "D17" "H6" 0.094 0.946 0.852 0.834 "PA1P5"
"3366" "SM1.5_10" "NONE" "D17" "A6" 0.09 0.924 0.834 0.834 "PA1P5"
"3374" "SM1.5_10" "PA13P1" "D17" "B6" 0.095 0.672 0.577 0.834 "PA1P5"
"3375" "SM1.5_10" "PA13P2" "D17" "C6" 0.096 0.848 0.752 0.834 "PA1P5"
"3376" "SM1.5_10" "PA14P2" "D17" "D6" 0.093 0.917 0.824 0.834 "PA1P5"
"3391" "SM1.5_10" "PNM" "D17" "F6" 0.093 0.158 0.065 0.834 "PA1P5"
"3392" "SM1.5_10" "PT7" "D17" "E6" 0.094 0.176 0.082 0.834 "PA1P5"
"3521" "SM1.5_6" "?KZ" "D17" "G2" 0.103 0.185 0.082 0.853 "PA1P5"
"3522" "SM1.5_6" "14_1" "D17" "H2" 0.099 1.062 0.963 0.853 "PA1P5"
"3526" "SM1.5_6" "NONE" "D17" "A2" 0.094 0.947 0.853 0.853 "PA1P5"
"3534" "SM1.5_6" "PA13P1" "D17" "B2" 0.111 0.616 0.505 0.853 "PA1P5"
"3535" "SM1.5_6" "PA13P2" "D17" "C2" 0.104 0.907 0.803 0.853 "PA1P5"
"3536" "SM1.5_6" "PA14P2" "D17" "D2" 0.103 1.021 0.918 0.853 "PA1P5"
"3551" "SM1.5_6" "PNM" "D17" "F2" 0.106 0.175 0.069 0.853 "PA1P5"
"3552" "SM1.5_6" "PT7" "D17" "E2" 0.102 0.17 0.068 0.853 "PA1P5"
"3553" "SM1.5_7" "?KZ" "D17" "G3" 0.104 0.218 0.114 0.865 "PA1P5"
"3554" "SM1.5_7" "14_1" "D17" "H3" 0.099 0.956 0.857 0.865 "PA1P5"
"3558" "SM1.5_7" "NONE" "D17" "A3" 0.095 0.96 0.865 0.865 "PA1P5"
"3566" "SM1.5_7" "PA13P1" "D17" "B3" 0.103 0.69 0.587 0.865 "PA1P5"
"3567" "SM1.5_7" "PA13P2" "D17" "C3" 0.104 0.836 0.732 0.865 "PA1P5"
"3568" "SM1.5_7" "PA14P2" "D17" "D3" 0.106 0.978 0.872 0.865 "PA1P5"
"3583" "SM1.5_7" "PNM" "D17" "F3" 0.102 0.17 0.068 0.865 "PA1P5"
"3584" "SM1.5_7" "PT7" "D17" "E3" 0.1 0.219 0.119 0.865 "PA1P5"
"3585" "SM1.5_8" "?KZ" "D17" "G4" 0.1 0.219 0.119 0.886 "PA1P5"
"3586" "SM1.5_8" "14_1" "D17" "H4" 0.096 1.028 0.932 0.886 "PA1P5"
"3590" "SM1.5_8" "NONE" "D17" "A4" 0.093 0.979 0.886 0.886 "PA1P5"
"3598" "SM1.5_8" "PA13P1" "D17" "B4" 0.101 0.724 0.623 0.886 "PA1P5"
"3599" "SM1.5_8" "PA13P2" "D17" "C4" 0.099 0.972 0.873 0.886 "PA1P5"
"3600" "SM1.5_8" "PA14P2" "D17" "D4" 0.097 0.945 0.848 0.886 "PA1P5"
"3615" "SM1.5_8" "PNM" "D17" "F4" 0.099 0.168 0.069 0.886 "PA1P5"
"3616" "SM1.5_8" "PT7" "D17" "E4" 0.097 0.21 0.113 0.886 "PA1P5"
"3617" "SM1.5_9" "?KZ" "D17" "G5" 0.098 0.183 0.085 0.8 "PA1P5"
"3618" "SM1.5_9" "14_1" "D17" "H5" 0.098 1.057 0.959 0.8 "PA1P5"
"3622" "SM1.5_9" "NONE" "D17" "A5" 0.092 0.892 0.8 0.8 "PA1P5"
"3630" "SM1.5_9" "PA13P1" "D17" "B5" 0.095 0.712 0.617 0.8 "PA1P5"
"3631" "SM1.5_9" "PA13P2" "D17" "C5" 0.098 0.865 0.767 0.8 "PA1P5"
"3632" "SM1.5_9" "PA14P2" "D17" "D5" 0.098 0.978 0.88 0.8 "PA1P5"
"3647" "SM1.5_9" "PNM" "D17" "F5" 0.097 0.163 0.066 0.8 "PA1P5"
"3648" "SM1.5_9" "PT7" "D17" "E5" 0.094 0.17 0.076 0.8 "PA1P5"
"7201" "SM2.1_10" "?KZ" "D17" "G11" 0.105 0.171 0.066 0.857 "PA2P1"
"7202" "SM2.1_10" "14_1" "D17" "H11" 0.1 1.141 1.041 0.857 "PA2P1"
"7206" "SM2.1_10" "NONE" "D17" "A11" 0.099 0.956 0.857 0.857 "PA2P1"
"7214" "SM2.1_10" "PA13P1" "D17" "B11" 0.106 0.803 0.697 0.857 "PA2P1"
"7215" "SM2.1_10" "PA13P2" "D17" "C11" 0.098 0.875 0.777 0.857 "PA2P1"
"7216" "SM2.1_10" "PA14P2" "D17" "D11" 0.096 0.994 0.898 0.857 "PA2P1"
"7231" "SM2.1_10" "PNM" "D17" "F11" 0.099 0.175 0.076 0.857 "PA2P1"
"7232" "SM2.1_10" "PT7" "D17" "E11" 0.096 0.172 0.076 0.857 "PA2P1"
"7361" "SM2.1_6" "?KZ" "D17" "G7" 0.099 0.193 0.094 0.733 "PA2P1"
"7362" "SM2.1_6" "14_1" "D17" "H7" 0.097 0.945 0.848 0.733 "PA2P1"
"7366" "SM2.1_6" "NONE" "D17" "A7" 0.091 0.824 0.733 0.733 "PA2P1"
"7374" "SM2.1_6" "PA13P1" "D17" "B7" 0.099 0.877 0.778 0.733 "PA2P1"
"7375" "SM2.1_6" "PA13P2" "D17" "C7" 0.095 0.651 0.556 0.733 "PA2P1"
"7376" "SM2.1_6" "PA14P2" "D17" "D7" 0.094 0.686 0.592 0.733 "PA2P1"
"7391" "SM2.1_6" "PNM" "D17" "F7" 0.095 0.158 0.063 0.733 "PA2P1"
"7392" "SM2.1_6" "PT7" "D17" "E7" 0.093 0.175 0.082 0.733 "PA2P1"
"7393" "SM2.1_7" "?KZ" "D17" "G8" 0.098 0.19 0.092 0.655 "PA2P1"
"7394" "SM2.1_7" "14_1" "D17" "H8" 0.098 0.903 0.805 0.655 "PA2P1"
"7398" "SM2.1_7" "NONE" "D17" "A8" 0.091 0.746 0.655 0.655 "PA2P1"
"7406" "SM2.1_7" "PA13P1" "D17" "B8" 0.099 0.765 0.666 0.655 "PA2P1"
"7407" "SM2.1_7" "PA13P2" "D17" "C8" 0.095 0.652 0.557 0.655 "PA2P1"
"7408" "SM2.1_7" "PA14P2" "D17" "D8" 0.098 0.672 0.574 0.655 "PA2P1"
"7423" "SM2.1_7" "PNM" "D17" "F8" 0.095 0.166 0.071 0.655 "PA2P1"
"7424" "SM2.1_7" "PT7" "D17" "E8" 0.095 0.18 0.085 0.655 "PA2P1"
"7425" "SM2.1_8" "?KZ" "D17" "G9" 0.097 0.195 0.098 0.58 "PA2P1"
"7426" "SM2.1_8" "14_1" "D17" "H9" 0.097 0.881 0.784 0.58 "PA2P1"
"7430" "SM2.1_8" "NONE" "D17" "A9" 0.091 0.671 0.58 0.58 "PA2P1"
"7438" "SM2.1_8" "PA13P1" "D17" "B9" 0.096 0.837 0.741 0.58 "PA2P1"
"7439" "SM2.1_8" "PA13P2" "D17" "C9" 0.095 0.656 0.561 0.58 "PA2P1"
"7440" "SM2.1_8" "PA14P2" "D17" "D9" 0.1 0.771 0.671 0.58 "PA2P1"
"7455" "SM2.1_8" "PNM" "D17" "F9" 0.096 0.169 0.073 0.58 "PA2P1"
"7456" "SM2.1_8" "PT7" "D17" "E9" 0.095 0.178 0.083 0.58 "PA2P1"
"7457" "SM2.1_9" "?KZ" "D17" "G10" 0.097 0.194 0.097 0.745 "PA2P1"
"7458" "SM2.1_9" "14_1" "D17" "H10" 0.098 0.827 0.729 0.745 "PA2P1"
"7462" "SM2.1_9" "NONE" "D17" "A10" 0.093 0.838 0.745 0.745 "PA2P1"
"7470" "SM2.1_9" "PA13P1" "D17" "B10" 0.098 0.645 0.547 0.745 "PA2P1"
"7471" "SM2.1_9" "PA13P2" "D17" "C10" 0.097 0.631 0.534 0.745 "PA2P1"
"7472" "SM2.1_9" "PA14P2" "D17" "D10" 0.099 0.709 0.61 0.745 "PA2P1"
"7487" "SM2.1_9" "PNM" "D17" "F10" 0.098 0.17 0.072 0.745 "PA2P1"
"7488" "SM2.1_9" "PT7" "D17" "E10" 0.096 0.18 0.084 0.745 "PA2P1"
"874" "PA01" "?KZ" "D19" "G12" 0.096 0.097 0.001 1.088 "None"
"901" "PA01" "14_1" "D19" "H12" 0.097 0.092 -0.005 1.088 "None"
"1009" "PA01" "NONE" "D19" "A12" 0.112 1.2 1.088 1.088 "None"
"1225" "PA01" "PA13P1" "D19" "B12" 0.11 0.173 0.063 1.088 "None"
"1252" "PA01" "PA13P2" "D19" "C12" 0.112 0.148 0.036 1.088 "None"
"1279" "PA01" "PA14P2" "D19" "D12" 0.107 0.139 0.032 1.088 "None"
"1684" "PA01" "PNM" "D19" "F12" 0.1 0.101 0.001 1.088 "None"
"1711" "PA01" "PT7" "D19" "E12" 0.1 0.112 0.012 1.088 "None"
"7841" "SM5.1_10" "?KZ" "D19" "G6" 0.098 0.135 0.037 1.048 "PA5P1"
"7842" "SM5.1_10" "14_1" "D19" "H6" 0.098 0.771 0.673 1.048 "PA5P1"
"7846" "SM5.1_10" "NONE" "D19" "A6" 0.105 1.153 1.048 1.048 "PA5P1"
"7854" "SM5.1_10" "PA13P1" "D19" "B6" 0.105 0.821 0.716 1.048 "PA5P1"
"7855" "SM5.1_10" "PA13P2" "D19" "C6" 0.104 0.618 0.514 1.048 "PA5P1"
"7856" "SM5.1_10" "PA14P2" "D19" "D6" 0.098 0.702 0.604 1.048 "PA5P1"
"7871" "SM5.1_10" "PNM" "D19" "F6" 0.102 0.111 0.00900000000000001 1.048 "PA5P1"
"7872" "SM5.1_10" "PT7" "D19" "E6" 0.097 0.126 0.029 1.048 "PA5P1"
"8001" "SM5.1_6" "?KZ" "D19" "G2" 0.107 0.111 0.004 1.007 "PA5P1"
"8002" "SM5.1_6" "14_1" "D19" "H2" 0.101 0.866 0.765 1.007 "PA5P1"
"8006" "SM5.1_6" "NONE" "D19" "A2" 0.114 1.121 1.007 1.007 "PA5P1"
"8014" "SM5.1_6" "PA13P1" "D19" "B2" 0.115 0.99 0.875 1.007 "PA5P1"
"8015" "SM5.1_6" "PA13P2" "D19" "C2" 0.116 0.864 0.748 1.007 "PA5P1"
"8016" "SM5.1_6" "PA14P2" "D19" "D2" 0.11 1.005 0.895 1.007 "PA5P1"
"8031" "SM5.1_6" "PNM" "D19" "F2" 0.115 0.11 -0.005 1.007 "PA5P1"
"8032" "SM5.1_6" "PT7" "D19" "E2" 0.107 0.11 0.003 1.007 "PA5P1"
"8033" "SM5.1_7" "?KZ" "D19" "G3" 0.101 0.125 0.024 0.891 "PA5P1"
"8034" "SM5.1_7" "14_1" "D19" "H3" 0.098 0.94 0.842 0.891 "PA5P1"
"8038" "SM5.1_7" "NONE" "D19" "A3" 0.11 1.001 0.891 0.891 "PA5P1"
"8046" "SM5.1_7" "PA13P1" "D19" "B3" 0.111 0.783 0.672 0.891 "PA5P1"
"8047" "SM5.1_7" "PA13P2" "D19" "C3" 0.112 0.928 0.816 0.891 "PA5P1"
"8048" "SM5.1_7" "PA14P2" "D19" "D3" 0.105 0.903 0.798 0.891 "PA5P1"
"8063" "SM5.1_7" "PNM" "D19" "F3" 0.108 0.113 0.005 0.891 "PA5P1"
"8064" "SM5.1_7" "PT7" "D19" "E3" 0.102 0.119 0.017 0.891 "PA5P1"
"8065" "SM5.1_8" "?KZ" "D19" "G4" 0.103 0.126 0.023 0.92 "PA5P1"
"8066" "SM5.1_8" "14_1" "D19" "H4" 0.101 0.871 0.77 0.92 "PA5P1"
"8070" "SM5.1_8" "NONE" "D19" "A4" 0.114 1.034 0.92 0.92 "PA5P1"
"8078" "SM5.1_8" "PA13P1" "D19" "B4" 0.114 0.656 0.542 0.92 "PA5P1"
"8079" "SM5.1_8" "PA13P2" "D19" "C4" 0.116 0.93 0.814 0.92 "PA5P1"
"8080" "SM5.1_8" "PA14P2" "D19" "D4" 0.109 0.911 0.802 0.92 "PA5P1"
"8095" "SM5.1_8" "PNM" "D19" "F4" 0.105 0.111 0.00600000000000001 0.92 "PA5P1"
"8096" "SM5.1_8" "PT7" "D19" "E4" 0.103 0.12 0.017 0.92 "PA5P1"
"8097" "SM5.1_9" "?KZ" "D19" "G5" 0.099 0.139 0.04 1.029 "PA5P1"
"8098" "SM5.1_9" "14_1" "D19" "H5" 0.098 0.779 0.681 1.029 "PA5P1"
"8102" "SM5.1_9" "NONE" "D19" "A5" 0.105 1.134 1.029 1.029 "PA5P1"
"8110" "SM5.1_9" "PA13P1" "D19" "B5" 0.107 1.054 0.947 1.029 "PA5P1"
"8111" "SM5.1_9" "PA13P2" "D19" "C5" 0.108 0.731 0.623 1.029 "PA5P1"
"8112" "SM5.1_9" "PA14P2" "D19" "D5" 0.101 0.692 0.591 1.029 "PA5P1"
"8127" "SM5.1_9" "PNM" "D19" "F5" 0.103 0.108 0.005 1.029 "PA5P1"
"8128" "SM5.1_9" "PT7" "D19" "E5" 0.099 0.127 0.028 1.029 "PA5P1"
"8161" "SM5.2_10" "?KZ" "D19" "G11" 0.097 0.121 0.024 1.024 "PA5P2"
"8162" "SM5.2_10" "14_1" "D19" "H11" 0.099 0.106 0.00699999999999999 1.024 "PA5P2"
"8166" "SM5.2_10" "NONE" "D19" "A11" 0.111 1.135 1.024 1.024 "PA5P2"
"8174" "SM5.2_10" "PA13P1" "D19" "B11" 0.11 0.184 0.074 1.024 "PA5P2"
"8175" "SM5.2_10" "PA13P2" "D19" "C11" 0.113 0.157 0.044 1.024 "PA5P2"
"8176" "SM5.2_10" "PA14P2" "D19" "D11" 0.109 0.147 0.038 1.024 "PA5P2"
"8191" "SM5.2_10" "PNM" "D19" "F11" 0.104 1.055 0.951 1.024 "PA5P2"
"8192" "SM5.2_10" "PT7" "D19" "E11" 0.102 0.128 0.026 1.024 "PA5P2"
"8353" "SM5.2_7" "?KZ" "D19" "G8" 0.096 0.154 0.058 1.153 "PA5P2"
"8354" "SM5.2_7" "14_1" "D19" "H8" 0.096 0.127 0.031 1.153 "PA5P2"
"8358" "SM5.2_7" "NONE" "D19" "A8" 0.105 1.258 1.153 1.153 "PA5P2"
"8366" "SM5.2_7" "PA13P1" "D19" "B8" 0.105 0.191 0.086 1.153 "PA5P2"
"8367" "SM5.2_7" "PA13P2" "D19" "C8" 0.105 0.159 0.054 1.153 "PA5P2"
"8368" "SM5.2_7" "PA14P2" "D19" "D8" 0.1 0.146 0.046 1.153 "PA5P2"
"8383" "SM5.2_7" "PNM" "D19" "F8" 0.1 1.004 0.904 1.153 "PA5P2"
"8384" "SM5.2_7" "PT7" "D19" "E8" 0.096 0.14 0.044 1.153 "PA5P2"
"8385" "SM5.2_8" "?KZ" "D19" "G9" 0.089 0.143 0.054 0.74 "PA5P2"
"8386" "SM5.2_8" "14_1" "D19" "H9" 0.09 0.115 0.025 0.74 "PA5P2"
"8390" "SM5.2_8" "NONE" "D19" "A9" 0.089 0.829 0.74 0.74 "PA5P2"
"8398" "SM5.2_8" "PA13P1" "D19" "B9" 0.091 0.132 0.041 0.74 "PA5P2"
"8399" "SM5.2_8" "PA13P2" "D19" "C9" 0.093 0.126 0.033 0.74 "PA5P2"
"8400" "SM5.2_8" "PA14P2" "D19" "D9" 0.09 0.121 0.031 0.74 "PA5P2"
"8415" "SM5.2_8" "PNM" "D19" "F9" 0.093 0.838 0.745 0.74 "PA5P2"
"8416" "SM5.2_8" "PT7" "D19" "E9" 0.09 0.133 0.043 0.74 "PA5P2"
"8417" "SM5.2_9" "?KZ" "D19" "G10" 0.103 0.12 0.017 0.872 "PA5P2"
"8418" "SM5.2_9" "14_1" "D19" "H10" 0.104 0.38 0.276 0.872 "PA5P2"
"8422" "SM5.2_9" "NONE" "D19" "A10" 0.116 0.988 0.872 0.872 "PA5P2"
"8430" "SM5.2_9" "PA13P1" "D19" "B10" 0.116 0.392 0.276 0.872 "PA5P2"
"8431" "SM5.2_9" "PA13P2" "D19" "C10" 0.123 0.365 0.242 0.872 "PA5P2"
"8432" "SM5.2_9" "PA14P2" "D19" "D10" 0.114 0.386 0.272 0.872 "PA5P2"
"8447" "SM5.2_9" "PNM" "D19" "F10" 0.105 0.771 0.666 0.872 "PA5P2"
"8448" "SM5.2_9" "PT7" "D19" "E10" 0.107 0.139 0.032 0.872 "PA5P2"
"875" "PA01" "?KZ" "D2" "G12" 0.098 0.095 -0.003 0.946 "None"
"902" "PA01" "14_1" "D2" "H12" 0.095 0.096 0.001 0.946 "None"
"1010" "PA01" "NONE" "D2" "A12" 0.105 1.051 0.946 0.946 "None"
"1226" "PA01" "PA13P1" "D2" "B12" 0.103 0.145 0.042 0.946 "None"
"1253" "PA01" "PA13P2" "D2" "C12" 0.097 0.135 0.038 0.946 "None"
"1280" "PA01" "PA14P2" "D2" "D12" 0.101 0.139 0.038 0.946 "None"
"1685" "PA01" "PNM" "D2" "F12" 0.097 0.094 -0.003 0.946 "None"
"1712" "PA01" "PT7" "D2" "E12" 0.097 0.091 -0.00600000000000001 0.946 "None"
"2689" "SM1.3_1" "?KZ" "D2" "G2" 0.103 0.114 0.011 0.877 "PA1P3"
"2690" "SM1.3_1" "14_1" "D2" "H2" 0.104 0.186 0.082 0.877 "PA1P3"
"2694" "SM1.3_1" "NONE" "D2" "A2" 0.107 0.984 0.877 0.877 "PA1P3"
"2702" "SM1.3_1" "PA13P1" "D2" "B2" 0.104 0.286 0.182 0.877 "PA1P3"
"2703" "SM1.3_1" "PA13P2" "D2" "C2" 0.103 0.325 0.222 0.877 "PA1P3"
"2704" "SM1.3_1" "PA14P2" "D2" "D2" 0.104 0.26 0.156 0.877 "PA1P3"
"2719" "SM1.3_1" "PNM" "D2" "F2" 0.104 0.11 0.00600000000000001 0.877 "PA1P3"
"2720" "SM1.3_1" "PT7" "D2" "E2" 0.1 0.105 0.00499999999999999 0.877 "PA1P3"
"2753" "SM1.3_2" "?KZ" "D2" "G3" 0.098 0.112 0.014 0.755 "PA1P3"
"2754" "SM1.3_2" "14_1" "D2" "H3" 0.099 0.821 0.722 0.755 "PA1P3"
"2758" "SM1.3_2" "NONE" "D2" "A3" 0.1 0.855 0.755 0.755 "PA1P3"
"2766" "SM1.3_2" "PA13P1" "D2" "B3" 0.101 0.842 0.741 0.755 "PA1P3"
"2767" "SM1.3_2" "PA13P2" "D2" "C3" 0.1 0.865 0.765 0.755 "PA1P3"
"2768" "SM1.3_2" "PA14P2" "D2" "D3" 0.1 1.028 0.928 0.755 "PA1P3"
"2783" "SM1.3_2" "PNM" "D2" "F3" 0.098 0.113 0.015 0.755 "PA1P3"
"2784" "SM1.3_2" "PT7" "D2" "E3" 0.096 0.107 0.011 0.755 "PA1P3"
"2785" "SM1.3_3" "?KZ" "D2" "G4" 0.097 0.114 0.017 0.745 "PA1P3"
"2786" "SM1.3_3" "14_1" "D2" "H4" 0.095 0.805 0.71 0.745 "PA1P3"
"2790" "SM1.3_3" "NONE" "D2" "A4" 0.102 0.847 0.745 0.745 "PA1P3"
"2798" "SM1.3_3" "PA13P1" "D2" "B4" 0.098 0.81 0.712 0.745 "PA1P3"
"2799" "SM1.3_3" "PA13P2" "D2" "C4" 0.098 0.92 0.822 0.745 "PA1P3"
"2800" "SM1.3_3" "PA14P2" "D2" "D4" 0.103 0.942 0.839 0.745 "PA1P3"
"2815" "SM1.3_3" "PNM" "D2" "F4" 0.097 0.116 0.019 0.745 "PA1P3"
"2816" "SM1.3_3" "PT7" "D2" "E4" 0.097 0.115 0.018 0.745 "PA1P3"
"2817" "SM1.3_4" "?KZ" "D2" "G5" 0.098 0.117 0.019 1.024 "PA1P3"
"2818" "SM1.3_4" "14_1" "D2" "H5" 0.097 0.905 0.808 1.024 "PA1P3"
"2822" "SM1.3_4" "NONE" "D2" "A5" 0.145 1.169 1.024 1.024 "PA1P3"
"2830" "SM1.3_4" "PA13P1" "D2" "B5" 0.105 1.119 1.014 1.024 "PA1P3"
"2831" "SM1.3_4" "PA13P2" "D2" "C5" 0.106 0.992 0.886 1.024 "PA1P3"
"2832" "SM1.3_4" "PA14P2" "D2" "D5" 0.107 1.053 0.946 1.024 "PA1P3"
"2847" "SM1.3_4" "PNM" "D2" "F5" 0.099 0.117 0.018 1.024 "PA1P3"
"2848" "SM1.3_4" "PT7" "D2" "E5" 0.099 0.116 0.017 1.024 "PA1P3"
"2849" "SM1.3_5" "?KZ" "D2" "G6" 0.097 0.114 0.017 0.725 "PA1P3"
"2850" "SM1.3_5" "14_1" "D2" "H6" 0.095 0.824 0.729 0.725 "PA1P3"
"2854" "SM1.3_5" "NONE" "D2" "A6" 0.097 0.822 0.725 0.725 "PA1P3"
"2862" "SM1.3_5" "PA13P1" "D2" "B6" 0.099 0.819 0.72 0.725 "PA1P3"
"2863" "SM1.3_5" "PA13P2" "D2" "C6" 0.098 0.816 0.718 0.725 "PA1P3"
"2864" "SM1.3_5" "PA14P2" "D2" "D6" 0.104 1.019 0.915 0.725 "PA1P3"
"2879" "SM1.3_5" "PNM" "D2" "F6" 0.097 0.117 0.02 0.725 "PA1P3"
"2880" "SM1.3_5" "PT7" "D2" "E6" 0.097 0.12 0.023 0.725 "PA1P3"
"3009" "SM1.4_1" "?KZ" "D2" "G7" 0.092 0.108 0.016 0.723 "PA1P4"
"3010" "SM1.4_1" "14_1" "D2" "H7" 0.092 0.778 0.686 0.723 "PA1P4"
"3014" "SM1.4_1" "NONE" "D2" "A7" 0.093 0.816 0.723 0.723 "PA1P4"
"3022" "SM1.4_1" "PA13P1" "D2" "B7" 0.095 0.782 0.687 0.723 "PA1P4"
"3023" "SM1.4_1" "PA13P2" "D2" "C7" 0.092 0.823 0.731 0.723 "PA1P4"
"3024" "SM1.4_1" "PA14P2" "D2" "D7" 0.096 0.87 0.774 0.723 "PA1P4"
"3039" "SM1.4_1" "PNM" "D2" "F7" 0.092 0.111 0.019 0.723 "PA1P4"
"3040" "SM1.4_1" "PT7" "D2" "E7" 0.092 0.113 0.021 0.723 "PA1P4"
"3073" "SM1.4_2" "?KZ" "D2" "G8" 0.092 0.106 0.014 0.657 "PA1P4"
"3074" "SM1.4_2" "14_1" "D2" "H8" 0.091 0.788 0.697 0.657 "PA1P4"
"3078" "SM1.4_2" "NONE" "D2" "A8" 0.093 0.75 0.657 0.657 "PA1P4"
"3086" "SM1.4_2" "PA13P1" "D2" "B8" 0.096 0.877 0.781 0.657 "PA1P4"
"3087" "SM1.4_2" "PA13P2" "D2" "C8" 0.093 0.8 0.707 0.657 "PA1P4"
"3088" "SM1.4_2" "PA14P2" "D2" "D8" 0.094 1.013 0.919 0.657 "PA1P4"
"3103" "SM1.4_2" "PNM" "D2" "F8" 0.093 0.113 0.02 0.657 "PA1P4"
"3104" "SM1.4_2" "PT7" "D2" "E8" 0.093 0.114 0.021 0.657 "PA1P4"
"3105" "SM1.4_3" "?KZ" "D2" "G9" 0.095 0.112 0.017 0.785 "PA1P4"
"3106" "SM1.4_3" "14_1" "D2" "H9" 0.095 0.919 0.824 0.785 "PA1P4"
"3110" "SM1.4_3" "NONE" "D2" "A9" 0.094 0.879 0.785 0.785 "PA1P4"
"3118" "SM1.4_3" "PA13P1" "D2" "B9" 0.097 0.779 0.682 0.785 "PA1P4"
"3119" "SM1.4_3" "PA13P2" "D2" "C9" 0.096 0.786 0.69 0.785 "PA1P4"
"3120" "SM1.4_3" "PA14P2" "D2" "D9" 0.097 0.898 0.801 0.785 "PA1P4"
"3135" "SM1.4_3" "PNM" "D2" "F9" 0.097 0.116 0.019 0.785 "PA1P4"
"3136" "SM1.4_3" "PT7" "D2" "E9" 0.096 0.115 0.019 0.785 "PA1P4"
"3137" "SM1.4_4" "?KZ" "D2" "G10" 0.094 0.108 0.014 0.724 "PA1P4"
"3138" "SM1.4_4" "14_1" "D2" "H10" 0.093 0.814 0.721 0.724 "PA1P4"
"3142" "SM1.4_4" "NONE" "D2" "A10" 0.095 0.819 0.724 0.724 "PA1P4"
"3150" "SM1.4_4" "PA13P1" "D2" "B10" 0.096 0.834 0.738 0.724 "PA1P4"
"3151" "SM1.4_4" "PA13P2" "D2" "C10" 0.093 0.843 0.75 0.724 "PA1P4"
"3152" "SM1.4_4" "PA14P2" "D2" "D10" 0.096 1.088 0.992 0.724 "PA1P4"
"3167" "SM1.4_4" "PNM" "D2" "F10" 0.096 0.111 0.015 0.724 "PA1P4"
"3168" "SM1.4_4" "PT7" "D2" "E10" 0.094 0.112 0.018 0.724 "PA1P4"
"3169" "SM1.4_5" "?KZ" "D2" "G11" 0.096 0.112 0.016 0.805 "PA1P4"
"3170" "SM1.4_5" "14_1" "D2" "H11" 0.094 0.711 0.617 0.805 "PA1P4"
"3174" "SM1.4_5" "NONE" "D2" "A11" 0.099 0.904 0.805 0.805 "PA1P4"
"3182" "SM1.4_5" "PA13P1" "D2" "B11" 0.098 0.9 0.802 0.805 "PA1P4"
"3183" "SM1.4_5" "PA13P2" "D2" "C11" 0.097 0.986 0.889 0.805 "PA1P4"
"3184" "SM1.4_5" "PA14P2" "D2" "D11" 0.098 0.575 0.477 0.805 "PA1P4"
"3199" "SM1.4_5" "PNM" "D2" "F11" 0.096 0.108 0.012 0.805 "PA1P4"
"3200" "SM1.4_5" "PT7" "D2" "E11" 0.095 0.11 0.015 0.805 "PA1P4"
"876" "PA01" "?KZ" "D20" "G12" 0.096 0.107 0.011 0.946 "None"
"903" "PA01" "14_1" "D20" "H12" 0.095 0.092 -0.003 0.946 "None"
"1011" "PA01" "NONE" "D20" "A12" 0.105 1.051 0.946 0.946 "None"
"1227" "PA01" "PA13P1" "D20" "B12" 0.106 0.173 0.067 0.946 "None"
"1254" "PA01" "PA13P2" "D20" "C12" 0.104 0.147 0.043 0.946 "None"
"1281" "PA01" "PA14P2" "D20" "D12" 0.109 0.149 0.04 0.946 "None"
"1686" "PA01" "PNM" "D20" "F12" 0.103 0.101 -0.00199999999999999 0.946 "None"
"1713" "PA01" "PT7" "D20" "E12" 0.104 0.11 0.00600000000000001 0.946 "None"
"8481" "SM7.1_10" "?KZ" "D20" "G6" 0.101 0.135 0.034 0.924 "PA7P1"
"8482" "SM7.1_10" "14_1" "D20" "H6" 0.098 0.135 0.037 0.924 "PA7P1"
"8486" "SM7.1_10" "NONE" "D20" "A6" 0.101 1.025 0.924 0.924 "PA7P1"
"8494" "SM7.1_10" "PA13P1" "D20" "B6" 0.103 0.214 0.111 0.924 "PA7P1"
"8495" "SM7.1_10" "PA13P2" "D20" "C6" 0.101 0.191 0.09 0.924 "PA7P1"
"8496" "SM7.1_10" "PA14P2" "D20" "D6" 0.101 0.199 0.098 0.924 "PA7P1"
"8511" "SM7.1_10" "PNM" "D20" "F6" 0.099 0.131 0.032 0.924 "PA7P1"
"8512" "SM7.1_10" "PT7" "D20" "E6" 0.102 0.13 0.028 0.924 "PA7P1"
"8641" "SM7.1_6" "?KZ" "D20" "G2" 0.115 0.134 0.019 0.918 "PA7P1"
"8642" "SM7.1_6" "14_1" "D20" "H2" 0.112 0.989 0.877 0.918 "PA7P1"
"8646" "SM7.1_6" "NONE" "D20" "A2" 0.113 1.031 0.918 0.918 "PA7P1"
"8654" "SM7.1_6" "PA13P1" "D20" "B2" 0.117 0.83 0.713 0.918 "PA7P1"
"8655" "SM7.1_6" "PA13P2" "D20" "C2" 0.116 1.006 0.89 0.918 "PA7P1"
"8656" "SM7.1_6" "PA14P2" "D20" "D2" 0.118 0.987 0.869 0.918 "PA7P1"
"8671" "SM7.1_6" "PNM" "D20" "F2" 0.117 0.119 0.00199999999999999 0.918 "PA7P1"
"8672" "SM7.1_6" "PT7" "D20" "E2" 0.117 0.137 0.02 0.918 "PA7P1"
"8673" "SM7.1_7" "?KZ" "D20" "G3" 0.106 0.152 0.046 0.843 "PA7P1"
"8674" "SM7.1_7" "14_1" "D20" "H3" 0.103 0.927 0.824 0.843 "PA7P1"
"8678" "SM7.1_7" "NONE" "D20" "A3" 0.108 0.951 0.843 0.843 "PA7P1"
"8686" "SM7.1_7" "PA13P1" "D20" "B3" 0.106 0.697 0.591 0.843 "PA7P1"
"8687" "SM7.1_7" "PA13P2" "D20" "C3" 0.106 0.924 0.818 0.843 "PA7P1"
"8688" "SM7.1_7" "PA14P2" "D20" "D3" 0.108 0.937 0.829 0.843 "PA7P1"
"8703" "SM7.1_7" "PNM" "D20" "F3" 0.109 0.125 0.016 0.843 "PA7P1"
"8704" "SM7.1_7" "PT7" "D20" "E3" 0.112 0.154 0.042 0.843 "PA7P1"
"8705" "SM7.1_8" "?KZ" "D20" "G4" 0.105 0.159 0.054 0.854 "PA7P1"
"8706" "SM7.1_8" "14_1" "D20" "H4" 0.102 0.872 0.77 0.854 "PA7P1"
"8710" "SM7.1_8" "NONE" "D20" "A4" 0.104 0.958 0.854 0.854 "PA7P1"
"8718" "SM7.1_8" "PA13P1" "D20" "B4" 0.11 0.74 0.63 0.854 "PA7P1"
"8719" "SM7.1_8" "PA13P2" "D20" "C4" 0.108 0.963 0.855 0.854 "PA7P1"
"8720" "SM7.1_8" "PA14P2" "D20" "D4" 0.108 1.016 0.908 0.854 "PA7P1"
"8735" "SM7.1_8" "PNM" "D20" "F4" 0.107 0.13 0.023 0.854 "PA7P1"
"8736" "SM7.1_8" "PT7" "D20" "E4" 0.112 0.16 0.048 0.854 "PA7P1"
"8737" "SM7.1_9" "?KZ" "D20" "G5" 0.104 0.131 0.027 0.906 "PA7P1"
"8738" "SM7.1_9" "14_1" "D20" "H5" 0.103 0.925 0.822 0.906 "PA7P1"
"8742" "SM7.1_9" "NONE" "D20" "A5" 0.103 1.009 0.906 0.906 "PA7P1"
"8750" "SM7.1_9" "PA13P1" "D20" "B5" 0.107 0.725 0.618 0.906 "PA7P1"
"8751" "SM7.1_9" "PA13P2" "D20" "C5" 0.105 0.869 0.764 0.906 "PA7P1"
"8752" "SM7.1_9" "PA14P2" "D20" "D5" 0.106 0.931 0.825 0.906 "PA7P1"
"8767" "SM7.1_9" "PNM" "D20" "F5" 0.104 0.129 0.025 0.906 "PA7P1"
"8768" "SM7.1_9" "PT7" "D20" "E5" 0.107 0.141 0.034 0.906 "PA7P1"
"8801" "SM7.2_10" "?KZ" "D20" "G11" 0.095 0.124 0.029 0.774 "PA7P2"
"8802" "SM7.2_10" "14_1" "D20" "H11" 0.095 0.886 0.791 0.774 "PA7P2"
"8806" "SM7.2_10" "NONE" "D20" "A11" 0.097 0.871 0.774 0.774 "PA7P2"
"8814" "SM7.2_10" "PA13P1" "D20" "B11" 0.098 0.568 0.47 0.774 "PA7P2"
"8815" "SM7.2_10" "PA13P2" "D20" "C11" 0.098 0.837 0.739 0.774 "PA7P2"
"8816" "SM7.2_10" "PA14P2" "D20" "D11" 0.1 0.884 0.784 0.774 "PA7P2"
"8831" "SM7.2_10" "PNM" "D20" "F11" 0.1 0.114 0.014 0.774 "PA7P2"
"8832" "SM7.2_10" "PT7" "D20" "E11" 0.099 0.13 0.031 0.774 "PA7P2"
"8961" "SM7.2_6" "?KZ" "D20" "G7" 0.094 0.136 0.042 0.828 "PA7P2"
"8962" "SM7.2_6" "14_1" "D20" "H7" 0.093 0.894 0.801 0.828 "PA7P2"
"8966" "SM7.2_6" "NONE" "D20" "A7" 0.093 0.921 0.828 0.828 "PA7P2"
"8974" "SM7.2_6" "PA13P1" "D20" "B7" 0.097 0.706 0.609 0.828 "PA7P2"
"8975" "SM7.2_6" "PA13P2" "D20" "C7" 0.097 0.853 0.756 0.828 "PA7P2"
"8976" "SM7.2_6" "PA14P2" "D20" "D7" 0.096 0.902 0.806 0.828 "PA7P2"
"8991" "SM7.2_6" "PNM" "D20" "F7" 0.095 0.123 0.028 0.828 "PA7P2"
"8992" "SM7.2_6" "PT7" "D20" "E7" 0.093 0.144 0.051 0.828 "PA7P2"
"8993" "SM7.2_7" "?KZ" "D20" "G8" 0.096 0.133 0.037 0.769 "PA7P2"
"8994" "SM7.2_7" "14_1" "D20" "H8" 0.095 0.781 0.686 0.769 "PA7P2"
"8998" "SM7.2_7" "NONE" "D20" "A8" 0.096 0.865 0.769 0.769 "PA7P2"
"9006" "SM7.2_7" "PA13P1" "D20" "B8" 0.099 0.672 0.573 0.769 "PA7P2"
"9007" "SM7.2_7" "PA13P2" "D20" "C8" 0.098 0.846 0.748 0.769 "PA7P2"
"9008" "SM7.2_7" "PA14P2" "D20" "D8" 0.098 0.899 0.801 0.769 "PA7P2"
"9023" "SM7.2_7" "PNM" "D20" "F8" 0.095 0.121 0.026 0.769 "PA7P2"
"9024" "SM7.2_7" "PT7" "D20" "E8" 0.098 0.134 0.036 0.769 "PA7P2"
"9025" "SM7.2_8" "?KZ" "D20" "G9" 0.101 0.154 0.053 0.941 "PA7P2"
"9026" "SM7.2_8" "14_1" "D20" "H9" 0.1 0.959 0.859 0.941 "PA7P2"
"9030" "SM7.2_8" "NONE" "D20" "A9" 0.109 1.05 0.941 0.941 "PA7P2"
"9038" "SM7.2_8" "PA13P1" "D20" "B9" 0.108 0.917 0.809 0.941 "PA7P2"
"9039" "SM7.2_8" "PA13P2" "D20" "C9" 0.109 0.94 0.831 0.941 "PA7P2"
"9040" "SM7.2_8" "PA14P2" "D20" "D9" 0.113 0.859 0.746 0.941 "PA7P2"
"9055" "SM7.2_8" "PNM" "D20" "F9" 0.111 0.128 0.017 0.941 "PA7P2"
"9056" "SM7.2_8" "PT7" "D20" "E9" 0.114 0.168 0.054 0.941 "PA7P2"
"9057" "SM7.2_9" "?KZ" "D20" "G10" 0.097 0.132 0.035 0.824 "PA7P2"
"9058" "SM7.2_9" "14_1" "D20" "H10" 0.097 0.913 0.816 0.824 "PA7P2"
"9062" "SM7.2_9" "NONE" "D20" "A10" 0.099 0.923 0.824 0.824 "PA7P2"
"9070" "SM7.2_9" "PA13P1" "D20" "B10" 0.101 0.704 0.603 0.824 "PA7P2"
"9071" "SM7.2_9" "PA13P2" "D20" "C10" 0.102 0.886 0.784 0.824 "PA7P2"
"9072" "SM7.2_9" "PA14P2" "D20" "D10" 0.103 0.933 0.83 0.824 "PA7P2"
"9087" "SM7.2_9" "PNM" "D20" "F10" 0.1 0.117 0.017 0.824 "PA7P2"
"9088" "SM7.2_9" "PT7" "D20" "E10" 0.101 0.142 0.041 0.824 "PA7P2"
"877" "PA01" "?KZ" "D21" "G12" 0.094 0.1 0.00600000000000001 0.993 "None"
"904" "PA01" "14_1" "D21" "H12" 0.095 0.093 -0.002 0.993 "None"
"1012" "PA01" "NONE" "D21" "A12" 0.112 1.105 0.993 0.993 "None"
"1228" "PA01" "PA13P1" "D21" "B12" 0.104 0.157 0.053 0.993 "None"
"1255" "PA01" "PA13P2" "D21" "C12" 0.099 0.135 0.036 0.993 "None"
"1282" "PA01" "PA14P2" "D21" "D12" 0.1 0.114 0.014 0.993 "None"
"1687" "PA01" "PNM" "D21" "F12" 0.1 0.107 0.00699999999999999 0.993 "None"
"1714" "PA01" "PT7" "D21" "E12" 0.097 0.117 0.02 0.993 "None"
"9121" "SM8.1_10" "?KZ" "D21" "G6" 0.099 0.143 0.044 1.06 "PA8P1"
"9122" "SM8.1_10" "14_1" "D21" "H6" 0.097 0.796 0.699 1.06 "PA8P1"
"9126" "SM8.1_10" "NONE" "D21" "A6" 0.114 1.174 1.06 1.06 "PA8P1"
"9134" "SM8.1_10" "PA13P1" "D21" "B6" 0.111 0.988 0.877 1.06 "PA8P1"
"9135" "SM8.1_10" "PA13P2" "D21" "C6" 0.107 0.738 0.631 1.06 "PA8P1"
"9136" "SM8.1_10" "PA14P2" "D21" "D6" 0.105 0.803 0.698 1.06 "PA8P1"
"9151" "SM8.1_10" "PNM" "D21" "F6" 0.111 0.131 0.02 1.06 "PA8P1"
"9152" "SM8.1_10" "PT7" "D21" "E6" 0.104 0.157 0.053 1.06 "PA8P1"
"9281" "SM8.1_6" "?KZ" "D21" "G2" 0.103 0.16 0.057 1.151 "PA8P1"
"9282" "SM8.1_6" "14_1" "D21" "H2" 0.102 0.907 0.805 1.151 "PA8P1"
"9286" "SM8.1_6" "NONE" "D21" "A2" 0.119 1.27 1.151 1.151 "PA8P1"
"9294" "SM8.1_6" "PA13P1" "D21" "B2" 0.115 0.799 0.684 1.151 "PA8P1"
"9295" "SM8.1_6" "PA13P2" "D21" "C2" 0.11 0.816 0.706 1.151 "PA8P1"
"9296" "SM8.1_6" "PA14P2" "D21" "D2" 0.106 0.751 0.645 1.151 "PA8P1"
"9311" "SM8.1_6" "PNM" "D21" "F2" 0.115 0.123 0.00799999999999999 1.151 "PA8P1"
"9312" "SM8.1_6" "PT7" "D21" "E2" 0.107 0.164 0.057 1.151 "PA8P1"
"9313" "SM8.1_7" "?KZ" "D21" "G3" 0.1 0.153 0.053 0.839 "PA8P1"
"9314" "SM8.1_7" "14_1" "D21" "H3" 0.094 0.883 0.789 0.839 "PA8P1"
"9318" "SM8.1_7" "NONE" "D21" "A3" 0.109 0.948 0.839 0.839 "PA8P1"
"9326" "SM8.1_7" "PA13P1" "D21" "B3" 0.109 0.531 0.422 0.839 "PA8P1"
"9327" "SM8.1_7" "PA13P2" "D21" "C3" 0.104 0.956 0.852 0.839 "PA8P1"
"9328" "SM8.1_7" "PA14P2" "D21" "D3" 0.104 0.955 0.851 0.839 "PA8P1"
"9343" "SM8.1_7" "PNM" "D21" "F3" 0.105 0.128 0.023 0.839 "PA8P1"
"9344" "SM8.1_7" "PT7" "D21" "E3" 0.102 0.153 0.051 0.839 "PA8P1"
"9345" "SM8.1_8" "?KZ" "D21" "G4" 0.1 0.147 0.047 0.859 "PA8P1"
"9346" "SM8.1_8" "14_1" "D21" "H4" 0.101 0.845 0.744 0.859 "PA8P1"
"9350" "SM8.1_8" "NONE" "D21" "A4" 0.108 0.967 0.859 0.859 "PA8P1"
"9358" "SM8.1_8" "PA13P1" "D21" "B4" 0.108 0.786 0.678 0.859 "PA8P1"
"9359" "SM8.1_8" "PA13P2" "D21" "C4" 0.104 0.995 0.891 0.859 "PA8P1"
"9360" "SM8.1_8" "PA14P2" "D21" "D4" 0.107 0.976 0.869 0.859 "PA8P1"
"9375" "SM8.1_8" "PNM" "D21" "F4" 0.105 0.13 0.025 0.859 "PA8P1"
"9376" "SM8.1_8" "PT7" "D21" "E4" 0.102 1.017 0.915 0.859 "PA8P1"
"9377" "SM8.1_9" "?KZ" "D21" "G5" 0.099 0.137 0.038 0.903 "PA8P1"
"9378" "SM8.1_9" "14_1" "D21" "H5" 0.099 0.921 0.822 0.903 "PA8P1"
"9382" "SM8.1_9" "NONE" "D21" "A5" 0.11 1.013 0.903 0.903 "PA8P1"
"9390" "SM8.1_9" "PA13P1" "D21" "B5" 0.108 0.737 0.629 0.903 "PA8P1"
"9391" "SM8.1_9" "PA13P2" "D21" "C5" 0.107 0.957 0.85 0.903 "PA8P1"
"9392" "SM8.1_9" "PA14P2" "D21" "D5" 0.107 1.047 0.94 0.903 "PA8P1"
"9407" "SM8.1_9" "PNM" "D21" "F5" 0.11 0.136 0.026 0.903 "PA8P1"
"9408" "SM8.1_9" "PT7" "D21" "E5" 0.104 0.151 0.047 0.903 "PA8P1"
"9441" "SM8.2_10" "?KZ" "D21" "G11" 0.095 0.12 0.025 0.74 "PA8P2"
"9442" "SM8.2_10" "14_1" "D21" "H11" 0.092 0.703 0.611 0.74 "PA8P2"
"9446" "SM8.2_10" "NONE" "D21" "A11" 0.102 0.842 0.74 0.74 "PA8P2"
"9454" "SM8.2_10" "PA13P1" "D21" "B11" 0.101 0.856 0.755 0.74 "PA8P2"
"9455" "SM8.2_10" "PA13P2" "D21" "C11" 0.097 0.824 0.727 0.74 "PA8P2"
"9456" "SM8.2_10" "PA14P2" "D21" "D11" 0.097 0.78 0.683 0.74 "PA8P2"
"9471" "SM8.2_10" "PNM" "D21" "F11" 0.098 0.12 0.022 0.74 "PA8P2"
"9472" "SM8.2_10" "PT7" "D21" "E11" 0.092 0.125 0.033 0.74 "PA8P2"
"9601" "SM8.2_6" "?KZ" "D21" "G7" 0.098 0.129 0.031 0.826 "PA8P2"
"9602" "SM8.2_6" "14_1" "D21" "H7" 0.093 0.231 0.138 0.826 "PA8P2"
"9606" "SM8.2_6" "NONE" "D21" "A7" 0.104 0.93 0.826 0.826 "PA8P2"
"9614" "SM8.2_6" "PA13P1" "D21" "B7" 0.105 0.95 0.845 0.826 "PA8P2"
"9615" "SM8.2_6" "PA13P2" "D21" "C7" 0.102 0.922 0.82 0.826 "PA8P2"
"9616" "SM8.2_6" "PA14P2" "D21" "D7" 0.099 0.945 0.846 0.826 "PA8P2"
"9631" "SM8.2_6" "PNM" "D21" "F7" 0.105 0.133 0.028 0.826 "PA8P2"
"9632" "SM8.2_6" "PT7" "D21" "E7" 0.097 0.148 0.051 0.826 "PA8P2"
"9633" "SM8.2_7" "?KZ" "D21" "G8" 0.099 0.126 0.027 0.794 "PA8P2"
"9634" "SM8.2_7" "14_1" "D21" "H8" 0.094 0.881 0.787 0.794 "PA8P2"
"9638" "SM8.2_7" "NONE" "D21" "A8" 0.101 0.895 0.794 0.794 "PA8P2"
"9646" "SM8.2_7" "PA13P1" "D21" "B8" 0.102 0.636 0.534 0.794 "PA8P2"
"9647" "SM8.2_7" "PA13P2" "D21" "C8" 0.103 0.847 0.744 0.794 "PA8P2"
"9648" "SM8.2_7" "PA14P2" "D21" "D8" 0.102 0.92 0.818 0.794 "PA8P2"
"9663" "SM8.2_7" "PNM" "D21" "F8" 0.104 0.133 0.029 0.794 "PA8P2"
"9664" "SM8.2_7" "PT7" "D21" "E8" 0.099 0.142 0.043 0.794 "PA8P2"
"9665" "SM8.2_8" "?KZ" "D21" "G9" 0.095 0.135 0.04 0.775 "PA8P2"
"9666" "SM8.2_8" "14_1" "D21" "H9" 0.093 0.781 0.688 0.775 "PA8P2"
"9670" "SM8.2_8" "NONE" "D21" "A9" 0.095 0.87 0.775 0.775 "PA8P2"
"9678" "SM8.2_8" "PA13P1" "D21" "B9" 0.11 0.881 0.771 0.775 "PA8P2"
"9679" "SM8.2_8" "PA13P2" "D21" "C9" 0.099 0.908 0.809 0.775 "PA8P2"
"9680" "SM8.2_8" "PA14P2" "D21" "D9" 0.098 0.904 0.806 0.775 "PA8P2"
"9695" "SM8.2_8" "PNM" "D21" "F9" 0.097 0.128 0.031 0.775 "PA8P2"
"9696" "SM8.2_8" "PT7" "D21" "E9" 0.095 0.144 0.049 0.775 "PA8P2"
"9697" "SM8.2_9" "?KZ" "D21" "G10" 0.098 0.124 0.026 0.866 "PA8P2"
"9698" "SM8.2_9" "14_1" "D21" "H10" 0.096 0.846 0.75 0.866 "PA8P2"
"9702" "SM8.2_9" "NONE" "D21" "A10" 0.106 0.972 0.866 0.866 "PA8P2"
"9710" "SM8.2_9" "PA13P1" "D21" "B10" 0.106 0.71 0.604 0.866 "PA8P2"
"9711" "SM8.2_9" "PA13P2" "D21" "C10" 0.105 0.922 0.817 0.866 "PA8P2"
"9712" "SM8.2_9" "PA14P2" "D21" "D10" 0.107 0.955 0.848 0.866 "PA8P2"
"9727" "SM8.2_9" "PNM" "D21" "F10" 0.105 0.123 0.018 0.866 "PA8P2"
"9728" "SM8.2_9" "PT7" "D21" "E10" 0.104 0.152 0.048 0.866 "PA8P2"
"878" "PA01" "?KZ" "D22" "G12" 0.097 0.158 0.061 1.027 "None"
"905" "PA01" "14_1" "D22" "H12" 0.095 0.163 0.068 1.027 "None"
"1013" "PA01" "NONE" "D22" "A12" 0.109 1.136 1.027 1.027 "None"
"1229" "PA01" "PA13P1" "D22" "B12" 0.108 0.23 0.122 1.027 "None"
"1256" "PA01" "PA13P2" "D22" "C12" 0.101 0.275 0.174 1.027 "None"
"1283" "PA01" "PA14P2" "D22" "D12" 0.101 0.181 0.08 1.027 "None"
"1688" "PA01" "PNM" "D22" "F12" 0.095 0.156 0.061 1.027 "None"
"1715" "PA01" "PT7" "D22" "E12" 0.097 0.152 0.055 1.027 "None"
"3681" "SM10.1_10" "?KZ" "D22" "G6" 0.1 0.181 0.081 1.085 "PA10P1"
"3682" "SM10.1_10" "14_1" "D22" "H6" 0.097 0.937 0.84 1.085 "PA10P1"
"3686" "SM10.1_10" "NONE" "D22" "A6" 0.113 1.198 1.085 1.085 "PA10P1"
"3694" "SM10.1_10" "PA13P1" "D22" "B6" 0.112 1.027 0.915 1.085 "PA10P1"
"3695" "SM10.1_10" "PA13P2" "D22" "C6" 0.104 0.871 0.767 1.085 "PA10P1"
"3696" "SM10.1_10" "PA14P2" "D22" "D6" 0.107 1.01 0.903 1.085 "PA10P1"
"3711" "SM10.1_10" "PNM" "D22" "F6" 0.098 0.147 0.049 1.085 "PA10P1"
"3712" "SM10.1_10" "PT7" "D22" "E6" 0.1 0.172 0.072 1.085 "PA10P1"
"3841" "SM10.1_6" "?KZ" "D22" "G2" 0.107 0.182 0.075 0.954 "PA10P1"
"3842" "SM10.1_6" "14_1" "D22" "H2" 0.108 1.034 0.926 0.954 "PA10P1"
"3846" "SM10.1_6" "NONE" "D22" "A2" 0.143 1.097 0.954 0.954 "PA10P1"
"3854" "SM10.1_6" "PA13P1" "D22" "B2" 0.118 0.819 0.701 0.954 "PA10P1"
"3855" "SM10.1_6" "PA13P2" "D22" "C2" 0.11 0.972 0.862 0.954 "PA10P1"
"3856" "SM10.1_6" "PA14P2" "D22" "D2" 0.115 1.038 0.923 0.954 "PA10P1"
"3871" "SM10.1_6" "PNM" "D22" "F2" 0.112 0.162 0.05 0.954 "PA10P1"
"3872" "SM10.1_6" "PT7" "D22" "E2" 0.114 0.176 0.062 0.954 "PA10P1"
"3873" "SM10.1_7" "?KZ" "D22" "G3" 0.109 0.203 0.094 0.994 "PA10P1"
"3874" "SM10.1_7" "14_1" "D22" "H3" 0.104 0.941 0.837 0.994 "PA10P1"
"3878" "SM10.1_7" "NONE" "D22" "A3" 0.122 1.116 0.994 0.994 "PA10P1"
"3886" "SM10.1_7" "PA13P1" "D22" "B3" 0.113 0.901 0.788 0.994 "PA10P1"
"3887" "SM10.1_7" "PA13P2" "D22" "C3" 0.108 1.001 0.893 0.994 "PA10P1"
"3888" "SM10.1_7" "PA14P2" "D22" "D3" 0.11 1.022 0.912 0.994 "PA10P1"
"3903" "SM10.1_7" "PNM" "D22" "F3" 0.111 0.159 0.048 0.994 "PA10P1"
"3904" "SM10.1_7" "PT7" "D22" "E3" 0.105 0.194 0.089 0.994 "PA10P1"
"3905" "SM10.1_8" "?KZ" "D22" "G4" 0.1 0.192 0.092 0.451 "PA10P1"
"3906" "SM10.1_8" "14_1" "D22" "H4" 0.096 0.652 0.556 0.451 "PA10P1"
"3910" "SM10.1_8" "NONE" "D22" "A4" 0.109 0.56 0.451 0.451 "PA10P1"
"3918" "SM10.1_8" "PA13P1" "D22" "B4" 0.1 0.553 0.453 0.451 "PA10P1"
"3919" "SM10.1_8" "PA13P2" "D22" "C4" 0.098 0.525 0.427 0.451 "PA10P1"
"3920" "SM10.1_8" "PA14P2" "D22" "D4" 0.1 0.823 0.723 0.451 "PA10P1"
"3935" "SM10.1_8" "PNM" "D22" "F4" 0.1 0.157 0.057 0.451 "PA10P1"
"3936" "SM10.1_8" "PT7" "D22" "E4" 0.099 0.183 0.084 0.451 "PA10P1"
"3937" "SM10.1_9" "?KZ" "D22" "G5" 0.103 0.165 0.062 0.917 "PA10P1"
"3938" "SM10.1_9" "14_1" "D22" "H5" 0.101 1.007 0.906 0.917 "PA10P1"
"3942" "SM10.1_9" "NONE" "D22" "A5" 0.122 1.039 0.917 0.917 "PA10P1"
"3950" "SM10.1_9" "PA13P1" "D22" "B5" 0.116 0.851 0.735 0.917 "PA10P1"
"3951" "SM10.1_9" "PA13P2" "D22" "C5" 0.107 0.95 0.843 0.917 "PA10P1"
"3952" "SM10.1_9" "PA14P2" "D22" "D5" 0.106 0.961 0.855 0.917 "PA10P1"
"3967" "SM10.1_9" "PNM" "D22" "F5" 0.105 0.153 0.048 0.917 "PA10P1"
"3968" "SM10.1_9" "PT7" "D22" "E5" 0.105 0.16 0.055 0.917 "PA10P1"
"4001" "SM10.2_10" "?KZ" "D22" "G11" 0.098 0.192 0.094 0.839 "PA10P2"
"4002" "SM10.2_10" "14_1" "D22" "H11" 0.094 0.954 0.86 0.839 "PA10P2"
"4006" "SM10.2_10" "NONE" "D22" "A11" 0.108 0.947 0.839 0.839 "PA10P2"
"4014" "SM10.2_10" "PA13P1" "D22" "B11" 0.107 0.921 0.814 0.839 "PA10P2"
"4015" "SM10.2_10" "PA13P2" "D22" "C11" 0.099 0.979 0.88 0.839 "PA10P2"
"4016" "SM10.2_10" "PA14P2" "D22" "D11" 0.107 1.019 0.912 0.839 "PA10P2"
"4031" "SM10.2_10" "PNM" "D22" "F11" 0.096 0.162 0.066 0.839 "PA10P2"
"4032" "SM10.2_10" "PT7" "D22" "E11" 0.096 0.183 0.087 0.839 "PA10P2"
"4161" "SM10.2_6" "?KZ" "D22" "G7" 0.103 0.165 0.062 0.853 "PA10P2"
"4162" "SM10.2_6" "14_1" "D22" "H7" 0.097 0.911 0.814 0.853 "PA10P2"
"4166" "SM10.2_6" "NONE" "D22" "A7" 0.113 0.966 0.853 0.853 "PA10P2"
"4174" "SM10.2_6" "PA13P1" "D22" "B7" 0.113 0.771 0.658 0.853 "PA10P2"
"4175" "SM10.2_6" "PA13P2" "D22" "C7" 0.105 0.949 0.844 0.853 "PA10P2"
"4176" "SM10.2_6" "PA14P2" "D22" "D7" 0.105 0.998 0.893 0.853 "PA10P2"
"4191" "SM10.2_6" "PNM" "D22" "F7" 0.102 0.15 0.048 0.853 "PA10P2"
"4192" "SM10.2_6" "PT7" "D22" "E7" 0.101 0.161 0.06 0.853 "PA10P2"
"4193" "SM10.2_7" "?KZ" "D22" "G8" 0.097 0.18 0.083 0.825 "PA10P2"
"4194" "SM10.2_7" "14_1" "D22" "H8" 0.095 0.952 0.857 0.825 "PA10P2"
"4198" "SM10.2_7" "NONE" "D22" "A8" 0.104 0.929 0.825 0.825 "PA10P2"
"4206" "SM10.2_7" "PA13P1" "D22" "B8" 0.106 0.769 0.663 0.825 "PA10P2"
"4207" "SM10.2_7" "PA13P2" "D22" "C8" 0.098 0.946 0.848 0.825 "PA10P2"
"4208" "SM10.2_7" "PA14P2" "D22" "D8" 0.098 0.964 0.866 0.825 "PA10P2"
"4223" "SM10.2_7" "PNM" "D22" "F8" 0.097 0.154 0.057 0.825 "PA10P2"
"4224" "SM10.2_7" "PT7" "D22" "E8" 0.096 0.176 0.08 0.825 "PA10P2"
"4225" "SM10.2_8" "?KZ" "D22" "G9" 0.098 0.189 0.091 0.864 "PA10P2"
"4226" "SM10.2_8" "14_1" "D22" "H9" 0.097 0.972 0.875 0.864 "PA10P2"
"4230" "SM10.2_8" "NONE" "D22" "A9" 0.105 0.969 0.864 0.864 "PA10P2"
"4238" "SM10.2_8" "PA13P1" "D22" "B9" 0.108 0.84 0.732 0.864 "PA10P2"
"4239" "SM10.2_8" "PA13P2" "D22" "C9" 0.101 0.962 0.861 0.864 "PA10P2"
"4240" "SM10.2_8" "PA14P2" "D22" "D9" 0.1 0.994 0.894 0.864 "PA10P2"
"4255" "SM10.2_8" "PNM" "D22" "F9" 0.099 0.158 0.059 0.864 "PA10P2"
"4256" "SM10.2_8" "PT7" "D22" "E9" 0.096 0.178 0.082 0.864 "PA10P2"
"4257" "SM10.2_9" "?KZ" "D22" "G10" 0.101 0.197 0.096 0.9 "PA10P2"
"4258" "SM10.2_9" "14_1" "D22" "H10" 0.096 0.948 0.852 0.9 "PA10P2"
"4262" "SM10.2_9" "NONE" "D22" "A10" 0.107 1.007 0.9 0.9 "PA10P2"
"4270" "SM10.2_9" "PA13P1" "D22" "B10" 0.108 0.866 0.758 0.9 "PA10P2"
"4271" "SM10.2_9" "PA13P2" "D22" "C10" 0.102 0.941 0.839 0.9 "PA10P2"
"4272" "SM10.2_9" "PA14P2" "D22" "D10" 0.099 0.957 0.858 0.9 "PA10P2"
"4287" "SM10.2_9" "PNM" "D22" "F10" 0.102 0.16 0.058 0.9 "PA10P2"
"4288" "SM10.2_9" "PT7" "D22" "E10" 0.102 0.193 0.091 0.9 "PA10P2"
"879" "PA01" "?KZ" "D23" "G12" 0.099 0.158 0.059 1.036 "None"
"906" "PA01" "14_1" "D23" "H12" 0.097 0.165 0.068 1.036 "None"
"1014" "PA01" "NONE" "D23" "A12" 0.109 1.145 1.036 1.036 "None"
"1230" "PA01" "PA13P1" "D23" "B12" 0.101 0.195 0.094 1.036 "None"
"1257" "PA01" "PA13P2" "D23" "C12" 0.104 0.187 0.083 1.036 "None"
"1284" "PA01" "PA14P2" "D23" "D12" 0.111 0.209 0.098 1.036 "None"
"1689" "PA01" "PNM" "D23" "F12" 0.098 0.154 0.056 1.036 "None"
"1716" "PA01" "PT7" "D23" "E12" 0.1 0.152 0.052 1.036 "None"
"4321" "SM10.3_10" "?KZ" "D23" "G6" 0.095 0.17 0.075 0.869 "PA10P3"
"4322" "SM10.3_10" "14_1" "D23" "H6" 0.093 0.931 0.838 0.869 "PA10P3"
"4326" "SM10.3_10" "NONE" "D23" "A6" 0.096 0.965 0.869 0.869 "PA10P3"
"4334" "SM10.3_10" "PA13P1" "D23" "B6" 0.099 0.689 0.59 0.869 "PA10P3"
"4335" "SM10.3_10" "PA13P2" "D23" "C6" 0.094 0.775 0.681 0.869 "PA10P3"
"4336" "SM10.3_10" "PA14P2" "D23" "D6" 0.097 0.982 0.885 0.869 "PA10P3"
"4351" "SM10.3_10" "PNM" "D23" "F6" 0.096 0.147 0.051 0.869 "PA10P3"
"4352" "SM10.3_10" "PT7" "D23" "E6" 0.094 0.156 0.062 0.869 "PA10P3"
"4481" "SM10.3_6" "?KZ" "D23" "G2" 0.111 0.197 0.086 0.872 "PA10P3"
"4482" "SM10.3_6" "14_1" "D23" "H2" 0.107 1.019 0.912 0.872 "PA10P3"
"4486" "SM10.3_6" "NONE" "D23" "A2" 0.12 0.992 0.872 0.872 "PA10P3"
"4494" "SM10.3_6" "PA13P1" "D23" "B2" 0.124 0.831 0.707 0.872 "PA10P3"
"4495" "SM10.3_6" "PA13P2" "D23" "C2" 0.118 1.002 0.884 0.872 "PA10P3"
"4496" "SM10.3_6" "PA14P2" "D23" "D2" 0.126 1.122 0.996 0.872 "PA10P3"
"4511" "SM10.3_6" "PNM" "D23" "F2" 0.116 0.178 0.062 0.872 "PA10P3"
"4512" "SM10.3_6" "PT7" "D23" "E2" 0.114 0.189 0.075 0.872 "PA10P3"
"4513" "SM10.3_7" "?KZ" "D23" "G3" 0.106 0.18 0.074 0.878 "PA10P3"
"4514" "SM10.3_7" "14_1" "D23" "H3" 0.102 1.012 0.91 0.878 "PA10P3"
"4518" "SM10.3_7" "NONE" "D23" "A3" 0.112 0.99 0.878 0.878 "PA10P3"
"4526" "SM10.3_7" "PA13P1" "D23" "B3" 0.115 0.755 0.64 0.878 "PA10P3"
"4527" "SM10.3_7" "PA13P2" "D23" "C3" 0.112 0.911 0.799 0.878 "PA10P3"
"4528" "SM10.3_7" "PA14P2" "D23" "D3" 0.116 1.116 1 0.878 "PA10P3"
"4543" "SM10.3_7" "PNM" "D23" "F3" 0.11 0.164 0.054 0.878 "PA10P3"
"4544" "SM10.3_7" "PT7" "D23" "E3" 0.107 0.185 0.078 0.878 "PA10P3"
"4545" "SM10.3_8" "?KZ" "D23" "G4" 0.097 0.169 0.072 0.873 "PA10P3"
"4546" "SM10.3_8" "14_1" "D23" "H4" 0.093 0.966 0.873 0.873 "PA10P3"
"4550" "SM10.3_8" "NONE" "D23" "A4" 0.094 0.967 0.873 0.873 "PA10P3"
"4558" "SM10.3_8" "PA13P1" "D23" "B4" 0.098 0.697 0.599 0.873 "PA10P3"
"4559" "SM10.3_8" "PA13P2" "D23" "C4" 0.095 0.926 0.831 0.873 "PA10P3"
"4560" "SM10.3_8" "PA14P2" "D23" "D4" 0.1 0.954 0.854 0.873 "PA10P3"
"4575" "SM10.3_8" "PNM" "D23" "F4" 0.098 0.163 0.065 0.873 "PA10P3"
"4576" "SM10.3_8" "PT7" "D23" "E4" 0.094 0.164 0.07 0.873 "PA10P3"
"4577" "SM10.3_9" "?KZ" "D23" "G5" 0.096 0.165 0.069 0.856 "PA10P3"
"4578" "SM10.3_9" "14_1" "D23" "H5" 0.093 0.916 0.823 0.856 "PA10P3"
"4582" "SM10.3_9" "NONE" "D23" "A5" 0.096 0.952 0.856 0.856 "PA10P3"
"4590" "SM10.3_9" "PA13P1" "D23" "B5" 0.099 0.7 0.601 0.856 "PA10P3"
"4591" "SM10.3_9" "PA13P2" "D23" "C5" 0.096 0.911 0.815 0.856 "PA10P3"
"4592" "SM10.3_9" "PA14P2" "D23" "D5" 0.101 0.962 0.861 0.856 "PA10P3"
"4607" "SM10.3_9" "PNM" "D23" "F5" 0.099 0.162 0.063 0.856 "PA10P3"
"4608" "SM10.3_9" "PT7" "D23" "E5" 0.097 0.162 0.065 0.856 "PA10P3"
"4641" "SM11.1_10" "?KZ" "D23" "G11" 0.101 0.172 0.071 0.849 "PA11P1"
"4642" "SM11.1_10" "14_1" "D23" "H11" 0.095 1.047 0.952 0.849 "PA11P1"
"4646" "SM11.1_10" "NONE" "D23" "A11" 0.105 0.954 0.849 0.849 "PA11P1"
"4654" "SM11.1_10" "PA13P1" "D23" "B11" 0.1 0.825 0.725 0.849 "PA11P1"
"4655" "SM11.1_10" "PA13P2" "D23" "C11" 0.101 0.999 0.898 0.849 "PA11P1"
"4656" "SM11.1_10" "PA14P2" "D23" "D11" 0.11 0.958 0.848 0.849 "PA11P1"
"4671" "SM11.1_10" "PNM" "D23" "F11" 0.1 0.158 0.058 0.849 "PA11P1"
"4672" "SM11.1_10" "PT7" "D23" "E11" 0.1 0.171 0.071 0.849 "PA11P1"
"4801" "SM11.1_6" "?KZ" "D23" "G7" 0.101 0.191 0.09 0.834 "PA11P1"
"4802" "SM11.1_6" "14_1" "D23" "H7" 0.096 1.033 0.937 0.834 "PA11P1"
"4806" "SM11.1_6" "NONE" "D23" "A7" 0.105 0.939 0.834 0.834 "PA11P1"
"4814" "SM11.1_6" "PA13P1" "D23" "B7" 0.104 0.777 0.673 0.834 "PA11P1"
"4815" "SM11.1_6" "PA13P2" "D23" "C7" 0.103 0.898 0.795 0.834 "PA11P1"
"4816" "SM11.1_6" "PA14P2" "D23" "D7" 0.108 0.989 0.881 0.834 "PA11P1"
"4831" "SM11.1_6" "PNM" "D23" "F7" 0.102 0.16 0.058 0.834 "PA11P1"
"4832" "SM11.1_6" "PT7" "D23" "E7" 0.1 0.165 0.065 0.834 "PA11P1"
"4833" "SM11.1_7" "?KZ" "D23" "G8" 0.099 0.201 0.102 1.071 "PA11P1"
"4834" "SM11.1_7" "14_1" "D23" "H8" 0.098 1.135 1.037 1.071 "PA11P1"
"4838" "SM11.1_7" "NONE" "D23" "A8" 0.105 1.176 1.071 1.071 "PA11P1"
"4846" "SM11.1_7" "PA13P1" "D23" "B8" 0.103 0.791 0.688 1.071 "PA11P1"
"4847" "SM11.1_7" "PA13P2" "D23" "C8" 0.1 0.952 0.852 1.071 "PA11P1"
"4848" "SM11.1_7" "PA14P2" "D23" "D8" 0.107 0.752 0.645 1.071 "PA11P1"
"4863" "SM11.1_7" "PNM" "D23" "F8" 0.104 0.168 0.064 1.071 "PA11P1"
"4864" "SM11.1_7" "PT7" "D23" "E8" 0.097 0.178 0.081 1.071 "PA11P1"
"4865" "SM11.1_8" "?KZ" "D23" "G9" 0.101 0.173 0.072 0.823 "PA11P1"
"4866" "SM11.1_8" "14_1" "D23" "H9" 0.099 0.884 0.785 0.823 "PA11P1"
"4870" "SM11.1_8" "NONE" "D23" "A9" 0.102 0.925 0.823 0.823 "PA11P1"
"4878" "SM11.1_8" "PA13P1" "D23" "B9" 0.103 0.751 0.648 0.823 "PA11P1"
"4879" "SM11.1_8" "PA13P2" "D23" "C9" 0.103 0.893 0.79 0.823 "PA11P1"
"4880" "SM11.1_8" "PA14P2" "D23" "D9" 0.109 1.035 0.926 0.823 "PA11P1"
"4895" "SM11.1_8" "PNM" "D23" "F9" 0.1 0.172 0.072 0.823 "PA11P1"
"4896" "SM11.1_8" "PT7" "D23" "E9" 0.102 0.16 0.058 0.823 "PA11P1"
"4897" "SM11.1_9" "?KZ" "D23" "G10" 0.102 0.19 0.088 0.819 "PA11P1"
"4898" "SM11.1_9" "14_1" "D23" "H10" 0.098 0.93 0.832 0.819 "PA11P1"
"4902" "SM11.1_9" "NONE" "D23" "A10" 0.104 0.923 0.819 0.819 "PA11P1"
"4910" "SM11.1_9" "PA13P1" "D23" "B10" 0.102 0.761 0.659 0.819 "PA11P1"
"4911" "SM11.1_9" "PA13P2" "D23" "C10" 0.104 0.922 0.818 0.819 "PA11P1"
"4912" "SM11.1_9" "PA14P2" "D23" "D10" 0.109 0.935 0.826 0.819 "PA11P1"
"4927" "SM11.1_9" "PNM" "D23" "F10" 0.101 0.17 0.069 0.819 "PA11P1"
"4928" "SM11.1_9" "PT7" "D23" "E10" 0.104 0.186 0.082 0.819 "PA11P1"
"880" "PA01" "?KZ" "D24" "G12" 0.098 0.207 0.109 1.093 "None"
"907" "PA01" "14_1" "D24" "H12" 0.096 0.223 0.127 1.093 "None"
"1015" "PA01" "NONE" "D24" "A12" 0.117 1.21 1.093 1.093 "None"
"1231" "PA01" "PA13P1" "D24" "B12" 0.107 0.266 0.159 1.093 "None"
"1258" "PA01" "PA13P2" "D24" "C12" 0.104 0.229 0.125 1.093 "None"
"1285" "PA01" "PA14P2" "D24" "D12" 0.103 0.205 0.102 1.093 "None"
"1690" "PA01" "PNM" "D24" "F12" 0.1 0.193 0.093 1.093 "None"
"1717" "PA01" "PT7" "D24" "E12" 0.1 0.194 0.094 1.093 "None"
"4961" "SM11.2_10" "?KZ" "D24" "G6" 0.101 0.188 0.087 0.771 "PA11P2"
"4962" "SM11.2_10" "14_1" "D24" "H6" 0.096 0.917 0.821 0.771 "PA11P2"
"4966" "SM11.2_10" "NONE" "D24" "A6" 0.101 0.872 0.771 0.771 "PA11P2"
"4974" "SM11.2_10" "PA13P1" "D24" "B6" 0.104 0.742 0.638 0.771 "PA11P2"
"4975" "SM11.2_10" "PA13P2" "D24" "C6" 0.103 0.831 0.728 0.771 "PA11P2"
"4976" "SM11.2_10" "PA14P2" "D24" "D6" 0.102 0.856 0.754 0.771 "PA11P2"
"4991" "SM11.2_10" "PNM" "D24" "F6" 0.099 0.17 0.071 0.771 "PA11P2"
"4992" "SM11.2_10" "PT7" "D24" "E6" 0.099 0.17 0.071 0.771 "PA11P2"
"5121" "SM11.2_6" "?KZ" "D24" "G2" 0.118 0.209 0.091 0.949 "PA11P2"
"5122" "SM11.2_6" "14_1" "D24" "H2" 0.106 1.033 0.927 0.949 "PA11P2"
"5126" "SM11.2_6" "NONE" "D24" "A2" 0.128 1.077 0.949 0.949 "PA11P2"
"5134" "SM11.2_6" "PA13P1" "D24" "B2" 0.129 0.819 0.69 0.949 "PA11P2"
"5135" "SM11.2_6" "PA13P2" "D24" "C2" 0.122 0.983 0.861 0.949 "PA11P2"
"5136" "SM11.2_6" "PA14P2" "D24" "D2" 0.117 1.038 0.921 0.949 "PA11P2"
"5151" "SM11.2_6" "PNM" "D24" "F2" 0.113 0.19 0.077 0.949 "PA11P2"
"5152" "SM11.2_6" "PT7" "D24" "E2" 0.118 0.188 0.07 0.949 "PA11P2"
"5153" "SM11.2_7" "?KZ" "D24" "G3" 0.112 0.196 0.084 0.936 "PA11P2"
"5154" "SM11.2_7" "14_1" "D24" "H3" 0.105 1.005 0.9 0.936 "PA11P2"
"5158" "SM11.2_7" "NONE" "D24" "A3" 0.135 1.071 0.936 0.936 "PA11P2"
"5166" "SM11.2_7" "PA13P1" "D24" "B3" 0.126 0.779 0.653 0.936 "PA11P2"
"5167" "SM11.2_7" "PA13P2" "D24" "C3" 0.114 0.951 0.837 0.936 "PA11P2"
"5168" "SM11.2_7" "PA14P2" "D24" "D3" 0.116 1.042 0.926 0.936 "PA11P2"
"5183" "SM11.2_7" "PNM" "D24" "F3" 0.111 0.187 0.076 0.936 "PA11P2"
"5184" "SM11.2_7" "PT7" "D24" "E3" 0.116 0.192 0.076 0.936 "PA11P2"
"5185" "SM11.2_8" "?KZ" "D24" "G4" 0.1 0.205 0.105 0.806 "PA11P2"
"5186" "SM11.2_8" "14_1" "D24" "H4" 0.096 0.921 0.825 0.806 "PA11P2"
"5190" "SM11.2_8" "NONE" "D24" "A4" 0.101 0.907 0.806 0.806 "PA11P2"
"5198" "SM11.2_8" "PA13P1" "D24" "B4" 0.109 0.744 0.635 0.806 "PA11P2"
"5199" "SM11.2_8" "PA13P2" "D24" "C4" 0.106 0.836 0.73 0.806 "PA11P2"
"5200" "SM11.2_8" "PA14P2" "D24" "D4" 0.105 0.852 0.747 0.806 "PA11P2"
"5215" "SM11.2_8" "PNM" "D24" "F4" 0.102 0.185 0.083 0.806 "PA11P2"
"5216" "SM11.2_8" "PT7" "D24" "E4" 0.101 0.181 0.08 0.806 "PA11P2"
"5217" "SM11.2_9" "?KZ" "D24" "G5" 0.108 0.214 0.106 1.028 "PA11P2"
"5218" "SM11.2_9" "14_1" "D24" "H5" 0.1 0.967 0.867 1.028 "PA11P2"
"5222" "SM11.2_9" "NONE" "D24" "A5" 0.113 1.141 1.028 1.028 "PA11P2"
"5230" "SM11.2_9" "PA13P1" "D24" "B5" 0.113 0.716 0.603 1.028 "PA11P2"
"5231" "SM11.2_9" "PA13P2" "D24" "C5" 0.111 1.06 0.949 1.028 "PA11P2"
"5232" "SM11.2_9" "PA14P2" "D24" "D5" 0.11 1.091 0.981 1.028 "PA11P2"
"5247" "SM11.2_9" "PNM" "D24" "F5" 0.106 0.175 0.069 1.028 "PA11P2"
"5248" "SM11.2_9" "PT7" "D24" "E5" 0.105 0.199 0.094 1.028 "PA11P2"
"5281" "SM12.1_10" "?KZ" "D24" "G11" 0.102 0.199 0.097 0.895 "PA12P1"
"5282" "SM12.1_10" "14_1" "D24" "H11" 0.093 0.965 0.872 0.895 "PA12P1"
"5286" "SM12.1_10" "NONE" "D24" "A11" 0.104 0.999 0.895 0.895 "PA12P1"
"5294" "SM12.1_10" "PA13P1" "D24" "B11" 0.108 0.834 0.726 0.895 "PA12P1"
"5295" "SM12.1_10" "PA13P2" "D24" "C11" 0.109 0.864 0.755 0.895 "PA12P1"
"5296" "SM12.1_10" "PA14P2" "D24" "D11" 0.106 1.038 0.932 0.895 "PA12P1"
"5311" "SM12.1_10" "PNM" "D24" "F11" 0.101 0.19 0.089 0.895 "PA12P1"
"5312" "SM12.1_10" "PT7" "D24" "E11" 0.102 0.199 0.097 0.895 "PA12P1"
"5441" "SM12.1_6" "?KZ" "D24" "G7" 0.103 0.211 0.108 0.845 "PA12P1"
"5442" "SM12.1_6" "14_1" "D24" "H7" 0.093 0.963 0.87 0.845 "PA12P1"
"5446" "SM12.1_6" "NONE" "D24" "A7" 0.101 0.946 0.845 0.845 "PA12P1"
"5454" "SM12.1_6" "PA13P1" "D24" "B7" 0.104 0.703 0.599 0.845 "PA12P1"
"5455" "SM12.1_6" "PA13P2" "D24" "C7" 0.102 0.887 0.785 0.845 "PA12P1"
"5456" "SM12.1_6" "PA14P2" "D24" "D7" 0.1 0.938 0.838 0.845 "PA12P1"
"5471" "SM12.1_6" "PNM" "D24" "F7" 0.098 0.167 0.069 0.845 "PA12P1"
"5472" "SM12.1_6" "PT7" "D24" "E7" 0.099 0.194 0.095 0.845 "PA12P1"
"5473" "SM12.1_7" "?KZ" "D24" "G8" 0.1 0.19 0.09 0.936 "PA12P1"
"5474" "SM12.1_7" "14_1" "D24" "H8" 0.092 1.025 0.933 0.936 "PA12P1"
"5478" "SM12.1_7" "NONE" "D24" "A8" 0.097 1.033 0.936 0.936 "PA12P1"
"5486" "SM12.1_7" "PA13P1" "D24" "B8" 0.104 0.731 0.627 0.936 "PA12P1"
"5487" "SM12.1_7" "PA13P2" "D24" "C8" 0.101 1.007 0.906 0.936 "PA12P1"
"5488" "SM12.1_7" "PA14P2" "D24" "D8" 0.101 1.065 0.964 0.936 "PA12P1"
"5503" "SM12.1_7" "PNM" "D24" "F8" 0.097 0.172 0.075 0.936 "PA12P1"
"5504" "SM12.1_7" "PT7" "D24" "E8" 0.098 0.176 0.078 0.936 "PA12P1"
"5505" "SM12.1_8" "?KZ" "D24" "G9" 0.105 0.186 0.081 0.984 "PA12P1"
"5506" "SM12.1_8" "14_1" "D24" "H9" 0.095 0.306 0.211 0.984 "PA12P1"
"5510" "SM12.1_8" "NONE" "D24" "A9" 0.106 1.09 0.984 0.984 "PA12P1"
"5518" "SM12.1_8" "PA13P1" "D24" "B9" 0.108 0.525 0.417 0.984 "PA12P1"
"5519" "SM12.1_8" "PA13P2" "D24" "C9" 0.108 0.471 0.363 0.984 "PA12P1"
"5520" "SM12.1_8" "PA14P2" "D24" "D9" 0.106 0.878 0.772 0.984 "PA12P1"
"5535" "SM12.1_8" "PNM" "D24" "F9" 0.102 0.178 0.076 0.984 "PA12P1"
"5536" "SM12.1_8" "PT7" "D24" "E9" 0.103 0.178 0.075 0.984 "PA12P1"
"5537" "SM12.1_9" "?KZ" "D24" "G10" 0.106 0.211 0.105 0.949 "PA12P1"
"5538" "SM12.1_9" "14_1" "D24" "H10" 0.095 0.993 0.898 0.949 "PA12P1"
"5542" "SM12.1_9" "NONE" "D24" "A10" 0.117 1.066 0.949 0.949 "PA12P1"
"5550" "SM12.1_9" "PA13P1" "D24" "B10" 0.111 0.819 0.708 0.949 "PA12P1"
"5551" "SM12.1_9" "PA13P2" "D24" "C10" 0.11 0.912 0.802 0.949 "PA12P1"
"5552" "SM12.1_9" "PA14P2" "D24" "D10" 0.108 1.014 0.906 0.949 "PA12P1"
"5567" "SM12.1_9" "PNM" "D24" "F10" 0.101 0.191 0.09 0.949 "PA12P1"
"5568" "SM12.1_9" "PT7" "D24" "E10" 0.105 0.204 0.099 0.949 "PA12P1"
"881" "PA01" "?KZ" "D25" "G12" 0.093 0.093 0 1.003 "None"
"908" "PA01" "14_1" "D25" "H12" 0.093 0.091 -0.002 1.003 "None"
"1016" "PA01" "NONE" "D25" "A12" 0.105 1.108 1.003 1.003 "None"
"1232" "PA01" "PA13P1" "D25" "B12" 0.104 0.147 0.043 1.003 "None"
"1259" "PA01" "PA13P2" "D25" "C12" 0.107 0.136 0.029 1.003 "None"
"1286" "PA01" "PA14P2" "D25" "D12" 0.102 0.105 0.003 1.003 "None"
"1691" "PA01" "PNM" "D25" "F12" 0.098 0.097 -0.001 1.003 "None"
"1718" "PA01" "PT7" "D25" "E12" 0.101 0.097 -0.004 1.003 "None"
"5601" "SM12.2_10" "?KZ" "D25" "G6" 0.099 0.119 0.02 0.783 "PA12P2"
"5602" "SM12.2_10" "14_1" "D25" "H6" 0.1 0.913 0.813 0.783 "PA12P2"
"5606" "SM12.2_10" "NONE" "D25" "A6" 0.106 0.889 0.783 0.783 "PA12P2"
"5614" "SM12.2_10" "PA13P1" "D25" "B6" 0.106 0.724 0.618 0.783 "PA12P2"
"5615" "SM12.2_10" "PA13P2" "D25" "C6" 0.112 0.91 0.798 0.783 "PA12P2"
"5616" "SM12.2_10" "PA14P2" "D25" "D6" 0.105 0.864 0.759 0.783 "PA12P2"
"5631" "SM12.2_10" "PNM" "D25" "F6" 0.102 0.117 0.015 0.783 "PA12P2"
"5632" "SM12.2_10" "PT7" "D25" "E6" 0.105 0.118 0.013 0.783 "PA12P2"
"5761" "SM12.2_6" "?KZ" "D25" "G2" 0.1 0.132 0.032 0.795 "PA12P2"
"5762" "SM12.2_6" "14_1" "D25" "H2" 0.109 0.935 0.826 0.795 "PA12P2"
"5766" "SM12.2_6" "NONE" "D25" "A2" 0.106 0.901 0.795 0.795 "PA12P2"
"5774" "SM12.2_6" "PA13P1" "D25" "B2" 0.108 0.668 0.56 0.795 "PA12P2"
"5775" "SM12.2_6" "PA13P2" "D25" "C2" 0.111 0.768 0.657 0.795 "PA12P2"
"5776" "SM12.2_6" "PA14P2" "D25" "D2" 0.115 0.846 0.731 0.795 "PA12P2"
"5791" "SM12.2_6" "PNM" "D25" "F2" 0.109 0.115 0.00600000000000001 0.795 "PA12P2"
"5792" "SM12.2_6" "PT7" "D25" "E2" 0.106 0.124 0.018 0.795 "PA12P2"
"5793" "SM12.2_7" "?KZ" "D25" "G3" 0.102 0.133 0.031 0.816 "PA12P2"
"5794" "SM12.2_7" "14_1" "D25" "H3" 0.104 0.94 0.836 0.816 "PA12P2"
"5798" "SM12.2_7" "NONE" "D25" "A3" 0.114 0.93 0.816 0.816 "PA12P2"
"5806" "SM12.2_7" "PA13P1" "D25" "B3" 0.11 0.856 0.746 0.816 "PA12P2"
"5807" "SM12.2_7" "PA13P2" "D25" "C3" 0.112 0.907 0.795 0.816 "PA12P2"
"5808" "SM12.2_7" "PA14P2" "D25" "D3" 0.111 0.752 0.641 0.816 "PA12P2"
"5823" "SM12.2_7" "PNM" "D25" "F3" 0.104 0.114 0.01 0.816 "PA12P2"
"5824" "SM12.2_7" "PT7" "D25" "E3" 0.105 0.135 0.03 0.816 "PA12P2"
"5825" "SM12.2_8" "?KZ" "D25" "G4" 0.098 0.139 0.041 0.762 "PA12P2"
"5826" "SM12.2_8" "14_1" "D25" "H4" 0.097 0.968 0.871 0.762 "PA12P2"
"5830" "SM12.2_8" "NONE" "D25" "A4" 0.101 0.863 0.762 0.762 "PA12P2"
"5838" "SM12.2_8" "PA13P1" "D25" "B4" 0.102 0.659 0.557 0.762 "PA12P2"
"5839" "SM12.2_8" "PA13P2" "D25" "C4" 0.103 0.826 0.723 0.762 "PA12P2"
"5840" "SM12.2_8" "PA14P2" "D25" "D4" 0.103 0.966 0.863 0.762 "PA12P2"
"5855" "SM12.2_8" "PNM" "D25" "F4" 0.1 0.113 0.013 0.762 "PA12P2"
"5856" "SM12.2_8" "PT7" "D25" "E4" 0.1 0.128 0.028 0.762 "PA12P2"
"5857" "SM12.2_9" "?KZ" "D25" "G5" 0.1 0.137 0.037 0.791 "PA12P2"
"5858" "SM12.2_9" "14_1" "D25" "H5" 0.101 0.962 0.861 0.791 "PA12P2"
"5862" "SM12.2_9" "NONE" "D25" "A5" 0.107 0.898 0.791 0.791 "PA12P2"
"5870" "SM12.2_9" "PA13P1" "D25" "B5" 0.11 0.714 0.604 0.791 "PA12P2"
"5871" "SM12.2_9" "PA13P2" "D25" "C5" 0.114 0.876 0.762 0.791 "PA12P2"
"5872" "SM12.2_9" "PA14P2" "D25" "D5" 0.109 0.936 0.827 0.791 "PA12P2"
"5887" "SM12.2_9" "PNM" "D25" "F5" 0.106 0.112 0.00600000000000001 0.791 "PA12P2"
"5888" "SM12.2_9" "PT7" "D25" "E5" 0.107 0.132 0.025 0.791 "PA12P2"
"5921" "SM13.1_10" "?KZ" "D25" "G11" 0.097 0.109 0.012 0.797 "PA13P1"
"5922" "SM13.1_10" "14_1" "D25" "H11" 0.098 0.933 0.835 0.797 "PA13P1"
"5926" "SM13.1_10" "NONE" "D25" "A11" 0.104 0.901 0.797 0.797 "PA13P1"
"5934" "SM13.1_10" "PA13P1" "D25" "B11" 0.103 0.782 0.679 0.797 "PA13P1"
"5935" "SM13.1_10" "PA13P2" "D25" "C11" 0.106 0.908 0.802 0.797 "PA13P1"
"5936" "SM13.1_10" "PA14P2" "D25" "D11" 0.105 0.926 0.821 0.797 "PA13P1"
"5951" "SM13.1_10" "PNM" "D25" "F11" 0.103 0.105 0.002 0.797 "PA13P1"
"5952" "SM13.1_10" "PT7" "D25" "E11" 0.104 0.111 0.00700000000000001 0.797 "PA13P1"
"6081" "SM13.1_6" "?KZ" "D25" "G7" 0.095 0.12 0.025 0.75 "PA13P1"
"6082" "SM13.1_6" "14_1" "D25" "H7" 0.095 0.887 0.792 0.75 "PA13P1"
"6086" "SM13.1_6" "NONE" "D25" "A7" 0.099 0.849 0.75 0.75 "PA13P1"
"6094" "SM13.1_6" "PA13P1" "D25" "B7" 0.099 0.652 0.553 0.75 "PA13P1"
"6095" "SM13.1_6" "PA13P2" "D25" "C7" 0.104 0.812 0.708 0.75 "PA13P1"
"6096" "SM13.1_6" "PA14P2" "D25" "D7" 0.099 0.82 0.721 0.75 "PA13P1"
"6111" "SM13.1_6" "PNM" "D25" "F7" 0.096 0.118 0.022 0.75 "PA13P1"
"6112" "SM13.1_6" "PT7" "D25" "E7" 0.097 0.12 0.023 0.75 "PA13P1"
"6113" "SM13.1_7" "?KZ" "D25" "G8" 0.096 0.119 0.023 0.766 "PA13P1"
"6114" "SM13.1_7" "14_1" "D25" "H8" 0.097 0.946 0.849 0.766 "PA13P1"
"6118" "SM13.1_7" "NONE" "D25" "A8" 0.102 0.868 0.766 0.766 "PA13P1"
"6126" "SM13.1_7" "PA13P1" "D25" "B8" 0.104 0.686 0.582 0.766 "PA13P1"
"6127" "SM13.1_7" "PA13P2" "D25" "C8" 0.104 0.813 0.709 0.766 "PA13P1"
"6128" "SM13.1_7" "PA14P2" "D25" "D8" 0.101 0.933 0.832 0.766 "PA13P1"
"6143" "SM13.1_7" "PNM" "D25" "F8" 0.101 0.115 0.014 0.766 "PA13P1"
"6144" "SM13.1_7" "PT7" "D25" "E8" 0.1 0.12 0.02 0.766 "PA13P1"
"6145" "SM13.1_8" "?KZ" "D25" "G9" 0.095 0.132 0.037 0.839 "PA13P1"
"6146" "SM13.1_8" "14_1" "D25" "H9" 0.094 0.789 0.695 0.839 "PA13P1"
"6150" "SM13.1_8" "NONE" "D25" "A9" 0.098 0.937 0.839 0.839 "PA13P1"
"6158" "SM13.1_8" "PA13P1" "D25" "B9" 0.101 0.789 0.688 0.839 "PA13P1"
"6159" "SM13.1_8" "PA13P2" "D25" "C9" 0.103 0.74 0.637 0.839 "PA13P1"
"6160" "SM13.1_8" "PA14P2" "D25" "D9" 0.1 0.676 0.576 0.839 "PA13P1"
"6175" "SM13.1_8" "PNM" "D25" "F9" 0.098 0.112 0.014 0.839 "PA13P1"
"6176" "SM13.1_8" "PT7" "D25" "E9" 0.099 0.128 0.029 0.839 "PA13P1"
"6177" "SM13.1_9" "?KZ" "D25" "G10" 0.093 0.117 0.024 0.731 "PA13P1"
"6178" "SM13.1_9" "14_1" "D25" "H10" 0.093 0.851 0.758 0.731 "PA13P1"
"6182" "SM13.1_9" "NONE" "D25" "A10" 0.095 0.826 0.731 0.731 "PA13P1"
"6190" "SM13.1_9" "PA13P1" "D25" "B10" 0.099 0.668 0.569 0.731 "PA13P1"
"6191" "SM13.1_9" "PA13P2" "D25" "C10" 0.099 0.825 0.726 0.731 "PA13P1"
"6192" "SM13.1_9" "PA14P2" "D25" "D10" 0.098 0.933 0.835 0.731 "PA13P1"
"6207" "SM13.1_9" "PNM" "D25" "F10" 0.099 0.109 0.01 0.731 "PA13P1"
"6208" "SM13.1_9" "PT7" "D25" "E10" 0.097 0.119 0.022 0.731 "PA13P1"
"882" "PA01" "?KZ" "D26" "G12" 0.092 0.094 0.002 0.914 "None"
"909" "PA01" "14_1" "D26" "H12" 0.094 0.092 -0.002 0.914 "None"
"1017" "PA01" "NONE" "D26" "A12" 0.102 1.016 0.914 0.914 "None"
"1233" "PA01" "PA13P1" "D26" "B12" 0.092 0.113 0.021 0.914 "None"
"1260" "PA01" "PA13P2" "D26" "C12" 0.096 0.122 0.026 0.914 "None"
"1287" "PA01" "PA14P2" "D26" "D12" 0.117 0.148 0.031 0.914 "None"
"1692" "PA01" "PNM" "D26" "F12" 0.097 0.099 0.002 0.914 "None"
"1719" "PA01" "PT7" "D26" "E12" 0.101 0.1 -0.001 0.914 "None"
"6241" "SM13.2_10" "?KZ" "D26" "G6" 0.097 0.118 0.021 0.703 "PA13P2"
"6242" "SM13.2_10" "14_1" "D26" "H6" 0.096 0.867 0.771 0.703 "PA13P2"
"6246" "SM13.2_10" "NONE" "D26" "A6" 0.099 0.802 0.703 0.703 "PA13P2"
"6254" "SM13.2_10" "PA13P1" "D26" "B6" 0.098 0.642 0.544 0.703 "PA13P2"
"6255" "SM13.2_10" "PA13P2" "D26" "C6" 0.1 0.816 0.716 0.703 "PA13P2"
"6256" "SM13.2_10" "PA14P2" "D26" "D6" 0.102 0.847 0.745 0.703 "PA13P2"
"6271" "SM13.2_10" "PNM" "D26" "F6" 0.1 0.114 0.014 0.703 "PA13P2"
"6272" "SM13.2_10" "PT7" "D26" "E6" 0.097 0.112 0.015 0.703 "PA13P2"
"6401" "SM13.2_6" "?KZ" "D26" "G2" 0.103 0.114 0.011 0.812 "PA13P2"
"6402" "SM13.2_6" "14_1" "D26" "H2" 0.107 0.931 0.824 0.812 "PA13P2"
"6406" "SM13.2_6" "NONE" "D26" "A2" 0.114 0.926 0.812 0.812 "PA13P2"
"6414" "SM13.2_6" "PA13P1" "D26" "B2" 0.111 0.707 0.596 0.812 "PA13P2"
"6415" "SM13.2_6" "PA13P2" "D26" "C2" 0.113 0.81 0.697 0.812 "PA13P2"
"6416" "SM13.2_6" "PA14P2" "D26" "D2" 0.123 0.941 0.818 0.812 "PA13P2"
"6431" "SM13.2_6" "PNM" "D26" "F2" 0.113 0.114 0.001 0.812 "PA13P2"
"6432" "SM13.2_6" "PT7" "D26" "E2" 0.108 0.115 0.00700000000000001 0.812 "PA13P2"
"6433" "SM13.2_7" "?KZ" "D26" "G3" 0.097 0.137 0.04 0.942 "PA13P2"
"6434" "SM13.2_7" "14_1" "D26" "H3" 0.1 0.824 0.724 0.942 "PA13P2"
"6438" "SM13.2_7" "NONE" "D26" "A3" 0.107 1.049 0.942 0.942 "PA13P2"
"6446" "SM13.2_7" "PA13P1" "D26" "B3" 0.103 0.615 0.512 0.942 "PA13P2"
"6447" "SM13.2_7" "PA13P2" "D26" "C3" 0.109 0.658 0.549 0.942 "PA13P2"
"6448" "SM13.2_7" "PA14P2" "D26" "D3" 0.115 0.754 0.639 0.942 "PA13P2"
"6463" "SM13.2_7" "PNM" "D26" "F3" 0.105 0.118 0.013 0.942 "PA13P2"
"6464" "SM13.2_7" "PT7" "D26" "E3" 0.1 0.12 0.02 0.942 "PA13P2"
"6465" "SM13.2_8" "?KZ" "D26" "G4" 0.097 0.123 0.026 0.742 "PA13P2"
"6466" "SM13.2_8" "14_1" "D26" "H4" 0.097 0.828 0.731 0.742 "PA13P2"
"6470" "SM13.2_8" "NONE" "D26" "A4" 0.101 0.843 0.742 0.742 "PA13P2"
"6478" "SM13.2_8" "PA13P1" "D26" "B4" 0.103 0.651 0.548 0.742 "PA13P2"
"6479" "SM13.2_8" "PA13P2" "D26" "C4" 0.101 0.785 0.684 0.742 "PA13P2"
"6480" "SM13.2_8" "PA14P2" "D26" "D4" 0.104 0.86 0.756 0.742 "PA13P2"
"6495" "SM13.2_8" "PNM" "D26" "F4" 0.099 0.112 0.013 0.742 "PA13P2"
"6496" "SM13.2_8" "PT7" "D26" "E4" 0.1 0.115 0.015 0.742 "PA13P2"
"6497" "SM13.2_9" "?KZ" "D26" "G5" 0.094 0.129 0.035 0.736 "PA13P2"
"6498" "SM13.2_9" "14_1" "D26" "H5" 0.096 0.943 0.847 0.736 "PA13P2"
"6502" "SM13.2_9" "NONE" "D26" "A5" 0.099 0.835 0.736 0.736 "PA13P2"
"6510" "SM13.2_9" "PA13P1" "D26" "B5" 0.096 0.603 0.507 0.736 "PA13P2"
"6511" "SM13.2_9" "PA13P2" "D26" "C5" 0.098 0.8 0.702 0.736 "PA13P2"
"6512" "SM13.2_9" "PA14P2" "D26" "D5" 0.104 0.905 0.801 0.736 "PA13P2"
"6527" "SM13.2_9" "PNM" "D26" "F5" 0.1 0.114 0.014 0.736 "PA13P2"
"6528" "SM13.2_9" "PT7" "D26" "E5" 0.096 0.119 0.023 0.736 "PA13P2"
"6881" "SM14.2_10" "?KZ" "D26" "G11" 0.092 0.123 0.031 0.946 "PA14P2"
"6882" "SM14.2_10" "14_1" "D26" "H11" 0.094 0.715 0.621 0.946 "PA14P2"
"6886" "SM14.2_10" "NONE" "D26" "A11" 0.098 1.044 0.946 0.946 "PA14P2"
"6894" "SM14.2_10" "PA13P1" "D26" "B11" 0.093 0.681 0.588 0.946 "PA14P2"
"6895" "SM14.2_10" "PA13P2" "D26" "C11" 0.096 0.918 0.822 0.946 "PA14P2"
"6896" "SM14.2_10" "PA14P2" "D26" "D11" 0.104 0.792 0.688 0.946 "PA14P2"
"6911" "SM14.2_10" "PNM" "D26" "F11" 0.094 0.106 0.012 0.946 "PA14P2"
"6912" "SM14.2_10" "PT7" "D26" "E11" 0.097 0.129 0.032 0.946 "PA14P2"
"7041" "SM14.2_6" "?KZ" "D26" "G7" 0.095 0.132 0.037 0.794 "PA14P2"
"7042" "SM14.2_6" "14_1" "D26" "H7" 0.094 0.804 0.71 0.794 "PA14P2"
"7046" "SM14.2_6" "NONE" "D26" "A7" 0.098 0.892 0.794 0.794 "PA14P2"
"7054" "SM14.2_6" "PA13P1" "D26" "B7" 0.094 0.6 0.506 0.794 "PA14P2"
"7055" "SM14.2_6" "PA13P2" "D26" "C7" 0.097 0.614 0.517 0.794 "PA14P2"
"7056" "SM14.2_6" "PA14P2" "D26" "D7" 0.105 0.756 0.651 0.794 "PA14P2"
"7071" "SM14.2_6" "PNM" "D26" "F7" 0.096 0.116 0.02 0.794 "PA14P2"
"7072" "SM14.2_6" "PT7" "D26" "E7" 0.096 0.127 0.031 0.794 "PA14P2"
"7073" "SM14.2_7" "?KZ" "D26" "G8" 0.092 0.116 0.024 0.655 "PA14P2"
"7074" "SM14.2_7" "14_1" "D26" "H8" 0.092 0.89 0.798 0.655 "PA14P2"
"7078" "SM14.2_7" "NONE" "D26" "A8" 0.094 0.749 0.655 0.655 "PA14P2"
"7086" "SM14.2_7" "PA13P1" "D26" "B8" 0.094 0.62 0.526 0.655 "PA14P2"
"7087" "SM14.2_7" "PA13P2" "D26" "C8" 0.094 0.761 0.667 0.655 "PA14P2"
"7088" "SM14.2_7" "PA14P2" "D26" "D8" 0.098 0.818 0.72 0.655 "PA14P2"
"7103" "SM14.2_7" "PNM" "D26" "F8" 0.097 0.114 0.017 0.655 "PA14P2"
"7104" "SM14.2_7" "PT7" "D26" "E8" 0.094 0.121 0.027 0.655 "PA14P2"
"7105" "SM14.2_8" "?KZ" "D26" "G9" 0.093 0.123 0.03 0.717 "PA14P2"
"7106" "SM14.2_8" "14_1" "D26" "H9" 0.093 0.841 0.748 0.717 "PA14P2"
"7110" "SM14.2_8" "NONE" "D26" "A9" 0.095 0.812 0.717 0.717 "PA14P2"
"7118" "SM14.2_8" "PA13P1" "D26" "B9" 0.094 0.596 0.502 0.717 "PA14P2"
"7119" "SM14.2_8" "PA13P2" "D26" "C9" 0.097 0.773 0.676 0.717 "PA14P2"
"7120" "SM14.2_8" "PA14P2" "D26" "D9" 0.103 0.924 0.821 0.717 "PA14P2"
"7135" "SM14.2_8" "PNM" "D26" "F9" 0.096 0.114 0.018 0.717 "PA14P2"
"7136" "SM14.2_8" "PT7" "D26" "E9" 0.096 0.131 0.035 0.717 "PA14P2"
"7137" "SM14.2_9" "?KZ" "D26" "G10" 0.094 0.149 0.055 0.775 "PA14P2"
"7138" "SM14.2_9" "14_1" "D26" "H10" 0.093 0.821 0.728 0.775 "PA14P2"
"7142" "SM14.2_9" "NONE" "D26" "A10" 0.097 0.872 0.775 0.775 "PA14P2"
"7150" "SM14.2_9" "PA13P1" "D26" "B10" 0.097 0.633 0.536 0.775 "PA14P2"
"7151" "SM14.2_9" "PA13P2" "D26" "C10" 0.096 0.842 0.746 0.775 "PA14P2"
"7152" "SM14.2_9" "PA14P2" "D26" "D10" 0.106 0.882 0.776 0.775 "PA14P2"
"7167" "SM14.2_9" "PNM" "D26" "F10" 0.098 0.111 0.013 0.775 "PA14P2"
"7168" "SM14.2_9" "PT7" "D26" "E10" 0.097 0.151 0.054 0.775 "PA14P2"
"883" "PA01" "?KZ" "D27" "G12" 0.097 0.096 -0.001 0.993 "None"
"910" "PA01" "14_1" "D27" "H12" 0.094 0.095 0.001 0.993 "None"
"1018" "PA01" "NONE" "D27" "A12" 0.111 1.104 0.993 0.993 "None"
"1234" "PA01" "PA13P1" "D27" "B12" 0.093 0.113 0.02 0.993 "None"
"1261" "PA01" "PA13P2" "D27" "C12" 0.101 0.123 0.022 0.993 "None"
"1288" "PA01" "PA14P2" "D27" "D12" 0.094 0.1 0.00600000000000001 0.993 "None"
"1693" "PA01" "PNM" "D27" "F12" 0.1 0.099 -0.001 0.993 "None"
"1720" "PA01" "PT7" "D27" "E12" 0.103 0.1 -0.00299999999999999 0.993 "None"
"9761" "SMPNM_10" "?KZ" "D27" "G11" 0.1 0.171 0.071 1.168 "PNM"
"9762" "SMPNM_10" "14_1" "D27" "H11" 0.094 0.197 0.103 1.168 "PNM"
"9766" "SMPNM_10" "NONE" "D27" "A11" 0.108 1.276 1.168 1.168 "PNM"
"9774" "SMPNM_10" "PA13P1" "D27" "B11" 0.101 0.23 0.129 1.168 "PNM"
"9775" "SMPNM_10" "PA13P2" "D27" "C11" 0.104 0.24 0.136 1.168 "PNM"
"9776" "SMPNM_10" "PA14P2" "D27" "D11" 0.101 0.194 0.093 1.168 "PNM"
"9791" "SMPNM_10" "PNM" "D27" "F11" 0.102 0.21 0.108 1.168 "PNM"
"9792" "SMPNM_10" "PT7" "D27" "E11" 0.106 0.165 0.059 1.168 "PNM"
"9921" "SMPNM_6" "?KZ" "D27" "G7" 0.101 0.616 0.515 0.556 "PNM"
"9922" "SMPNM_6" "14_1" "D27" "H7" 0.098 0.112 0.014 0.556 "PNM"
"9926" "SMPNM_6" "NONE" "D27" "A7" 0.099 0.655 0.556 0.556 "PNM"
"9934" "SMPNM_6" "PA13P1" "D27" "B7" 0.101 0.164 0.063 0.556 "PNM"
"9935" "SMPNM_6" "PA13P2" "D27" "C7" 0.102 0.16 0.058 0.556 "PNM"
"9936" "SMPNM_6" "PA14P2" "D27" "D7" 0.102 0.126 0.024 0.556 "PNM"
"9951" "SMPNM_6" "PNM" "D27" "F7" 0.103 0.252 0.149 0.556 "PNM"
"9952" "SMPNM_6" "PT7" "D27" "E7" 0.1 0.615 0.515 0.556 "PNM"
"9953" "SMPNM_7" "?KZ" "D27" "G8" 0.105 0.134 0.029 1.233 "PNM"
"9954" "SMPNM_7" "14_1" "D27" "H8" 0.096 0.181 0.085 1.233 "PNM"
"9958" "SMPNM_7" "NONE" "D27" "A8" 0.109 1.342 1.233 1.233 "PNM"
"9966" "SMPNM_7" "PA13P1" "D27" "B8" 0.1 0.192 0.092 1.233 "PNM"
"9967" "SMPNM_7" "PA13P2" "D27" "C8" 0.104 0.196 0.092 1.233 "PNM"
"9968" "SMPNM_7" "PA14P2" "D27" "D8" 0.1 0.178 0.078 1.233 "PNM"
"9983" "SMPNM_7" "PNM" "D27" "F8" 0.106 1.185 1.079 1.233 "PNM"
"9984" "SMPNM_7" "PT7" "D27" "E8" 0.107 0.131 0.024 1.233 "PNM"
"9985" "SMPNM_8" "?KZ" "D27" "G9" 0.094 0.235 0.141 0.128 "PNM"
"9986" "SMPNM_8" "14_1" "D27" "H9" 0.093 0.108 0.015 0.128 "PNM"
"9990" "SMPNM_8" "NONE" "D27" "A9" 0.092 0.22 0.128 0.128 "PNM"
"9998" "SMPNM_8" "PA13P1" "D27" "B9" 0.096 0.146 0.05 0.128 "PNM"
"9999" "SMPNM_8" "PA13P2" "D27" "C9" 0.095 0.139 0.044 0.128 "PNM"
"10000" "SMPNM_8" "PA14P2" "D27" "D9" 0.098 0.135 0.037 0.128 "PNM"
"10015" "SMPNM_8" "PNM" "D27" "F9" 0.097 0.23 0.133 0.128 "PNM"
"10016" "SMPNM_8" "PT7" "D27" "E9" 0.095 0.234 0.139 0.128 "PNM"
"10017" "SMPNM_9" "?KZ" "D27" "G10" 0.101 0.149 0.048 1.03 "PNM"
"10018" "SMPNM_9" "14_1" "D27" "H10" 0.095 0.207 0.112 1.03 "PNM"
"10022" "SMPNM_9" "NONE" "D27" "A10" 0.107 1.137 1.03 1.03 "PNM"
"10030" "SMPNM_9" "PA13P1" "D27" "B10" 0.104 0.235 0.131 1.03 "PNM"
"10031" "SMPNM_9" "PA13P2" "D27" "C10" 0.104 0.224 0.12 1.03 "PNM"
"10032" "SMPNM_9" "PA14P2" "D27" "D10" 0.102 0.222 0.12 1.03 "PNM"
"10047" "SMPNM_9" "PNM" "D27" "F10" 0.104 1.143 1.039 1.03 "PNM"
"10048" "SMPNM_9" "PT7" "D27" "E10" 0.106 0.144 0.038 1.03 "PNM"
"10081" "SMPT7_10" "?KZ" "D27" "G6" 0.104 0.119 0.015 1.161 "PT7"
"10082" "SMPT7_10" "14_1" "D27" "H6" 0.095 0.115 0.02 1.161 "PT7"
"10086" "SMPT7_10" "NONE" "D27" "A6" 0.112 1.273 1.161 1.161 "PT7"
"10094" "SMPT7_10" "PA13P1" "D27" "B6" 0.1 0.151 0.051 1.161 "PT7"
"10095" "SMPT7_10" "PA13P2" "D27" "C6" 0.107 0.149 0.042 1.161 "PT7"
"10096" "SMPT7_10" "PA14P2" "D27" "D6" 0.1 0.127 0.027 1.161 "PT7"
"10111" "SMPT7_10" "PNM" "D27" "F6" 0.105 0.38 0.275 1.161 "PT7"
"10112" "SMPT7_10" "PT7" "D27" "E6" 0.107 0.122 0.015 1.161 "PT7"
"10241" "SMPT7_6" "?KZ" "D27" "G2" 0.106 0.185 0.079 0.631 "PT7"
"10242" "SMPT7_6" "14_1" "D27" "H2" 0.103 0.129 0.026 0.631 "PT7"
"10246" "SMPT7_6" "NONE" "D27" "A2" 0.111 0.742 0.631 0.631 "PT7"
"10254" "SMPT7_6" "PA13P1" "D27" "B2" 0.107 0.169 0.062 0.631 "PT7"
"10255" "SMPT7_6" "PA13P2" "D27" "C2" 0.109 0.155 0.046 0.631 "PT7"
"10256" "SMPT7_6" "PA14P2" "D27" "D2" 0.11 0.164 0.054 0.631 "PT7"
"10271" "SMPT7_6" "PNM" "D27" "F2" 0.106 0.209 0.103 0.631 "PT7"
"10272" "SMPT7_6" "PT7" "D27" "E2" 0.107 0.185 0.078 0.631 "PT7"
"10273" "SMPT7_7" "?KZ" "D27" "G3" 0.105 0.273 0.168 0.148 "PT7"
"10274" "SMPT7_7" "14_1" "D27" "H3" 0.102 0.121 0.019 0.148 "PT7"
"10278" "SMPT7_7" "NONE" "D27" "A3" 0.106 0.254 0.148 0.148 "PT7"
"10286" "SMPT7_7" "PA13P1" "D27" "B3" 0.111 0.163 0.052 0.148 "PT7"
"10287" "SMPT7_7" "PA13P2" "D27" "C3" 0.102 0.15 0.048 0.148 "PT7"
"10288" "SMPT7_7" "PA14P2" "D27" "D3" 0.107 0.162 0.055 0.148 "PT7"
"10303" "SMPT7_7" "PNM" "D27" "F3" 0.105 0.257 0.152 0.148 "PT7"
"10304" "SMPT7_7" "PT7" "D27" "E3" 0.105 0.253 0.148 0.148 "PT7"
"10305" "SMPT7_8" "?KZ" "D27" "G4" 0.107 0.338 0.231 0.211 "PT7"
"10306" "SMPT7_8" "14_1" "D27" "H4" 0.103 0.138 0.035 0.211 "PT7"
"10310" "SMPT7_8" "NONE" "D27" "A4" 0.102 0.313 0.211 0.211 "PT7"
"10318" "SMPT7_8" "PA13P1" "D27" "B4" 0.108 0.172 0.064 0.211 "PT7"
"10319" "SMPT7_8" "PA13P2" "D27" "C4" 0.104 0.164 0.06 0.211 "PT7"
"10320" "SMPT7_8" "PA14P2" "D27" "D4" 0.107 0.162 0.055 0.211 "PT7"
"10335" "SMPT7_8" "PNM" "D27" "F4" 0.106 0.319 0.213 0.211 "PT7"
"10336" "SMPT7_8" "PT7" "D27" "E4" 0.106 0.328 0.222 0.211 "PT7"
"10337" "SMPT7_9" "?KZ" "D27" "G5" 0.105 0.121 0.016 1.144 "PT7"
"10338" "SMPT7_9" "14_1" "D27" "H5" 0.097 0.138 0.041 1.144 "PT7"
"10342" "SMPT7_9" "NONE" "D27" "A5" 0.113 1.257 1.144 1.144 "PT7"
"10350" "SMPT7_9" "PA13P1" "D27" "B5" 0.103 0.16 0.057 1.144 "PT7"
"10351" "SMPT7_9" "PA13P2" "D27" "C5" 0.107 0.152 0.045 1.144 "PT7"
"10352" "SMPT7_9" "PA14P2" "D27" "D5" 0.104 0.148 0.044 1.144 "PT7"
"10367" "SMPT7_9" "PNM" "D27" "F5" 0.112 1.211 1.099 1.144 "PT7"
"10368" "SMPT7_9" "PT7" "D27" "E5" 0.109 0.123 0.014 1.144 "PT7"
"884" "PA01" "?KZ" "D28" "G12" 0.095 0.112 0.017 1.01 "None"
"911" "PA01" "14_1" "D28" "H12" 0.096 1.134 1.038 1.01 "None"
"1019" "PA01" "NONE" "D28" "A12" 0.112 1.122 1.01 1.01 "None"
"1235" "PA01" "PA13P1" "D28" "B12" 0.103 0.166 0.063 1.01 "None"
"1262" "PA01" "PA13P2" "D28" "C12" 0.098 0.135 0.037 1.01 "None"
"1289" "PA01" "PA14P2" "D28" "D12" 0.098 0.115 0.017 1.01 "None"
"1694" "PA01" "PNM" "D28" "F12" 0.102 0.122 0.02 1.01 "None"
"1721" "PA01" "PT7" "D28" "E12" 0.1 0.116 0.016 1.01 "None"
"1761" "SM?KZ_10" "?KZ" "D28" "G6" 0.1 0.133 0.033 1.017 "?KZ"
"1762" "SM?KZ_10" "14_1" "D28" "H6" 0.101 0.154 0.053 1.017 "?KZ"
"1766" "SM?KZ_10" "NONE" "D28" "A6" 0.104 1.121 1.017 1.017 "?KZ"
"1774" "SM?KZ_10" "PA13P1" "D28" "B6" 0.109 0.204 0.095 1.017 "?KZ"
"1775" "SM?KZ_10" "PA13P2" "D28" "C6" 0.103 0.177 0.074 1.017 "?KZ"
"1776" "SM?KZ_10" "PA14P2" "D28" "D6" 0.116 0.171 0.055 1.017 "?KZ"
"1791" "SM?KZ_10" "PNM" "D28" "F6" 0.121 1.15 1.029 1.017 "?KZ"
"1792" "SM?KZ_10" "PT7" "D28" "E6" 0.105 0.13 0.025 1.017 "?KZ"
"1921" "SM?KZ_6" "?KZ" "D28" "G2" 0.107 0.141 0.034 1.121 "?KZ"
"1922" "SM?KZ_6" "14_1" "D28" "H2" 0.114 0.139 0.025 1.121 "?KZ"
"1926" "SM?KZ_6" "NONE" "D28" "A2" 0.119 1.24 1.121 1.121 "?KZ"
"1934" "SM?KZ_6" "PA13P1" "D28" "B2" 0.136 0.217 0.081 1.121 "?KZ"
"1935" "SM?KZ_6" "PA13P2" "D28" "C2" 0.117 0.17 0.053 1.121 "?KZ"
"1936" "SM?KZ_6" "PA14P2" "D28" "D2" 0.112 0.191 0.079 1.121 "?KZ"
"1951" "SM?KZ_6" "PNM" "D28" "F2" 0.112 0.991 0.879 1.121 "?KZ"
"1952" "SM?KZ_6" "PT7" "D28" "E2" 0.106 0.153 0.047 1.121 "?KZ"
"1953" "SM?KZ_7" "?KZ" "D28" "G3" 0.104 0.152 0.048 1.065 "?KZ"
"1954" "SM?KZ_7" "14_1" "D28" "H3" 0.114 0.615 0.501 1.065 "?KZ"
"1958" "SM?KZ_7" "NONE" "D28" "A3" 0.122 1.187 1.065 1.065 "?KZ"
"1966" "SM?KZ_7" "PA13P1" "D28" "B3" 0.138 0.501 0.363 1.065 "?KZ"
"1967" "SM?KZ_7" "PA13P2" "D28" "C3" 0.106 0.454 0.348 1.065 "?KZ"
"1968" "SM?KZ_7" "PA14P2" "D28" "D3" 0.108 0.491 0.383 1.065 "?KZ"
"1983" "SM?KZ_7" "PNM" "D28" "F3" 0.114 1.22 1.106 1.065 "?KZ"
"1984" "SM?KZ_7" "PT7" "D28" "E3" 0.102 0.169 0.067 1.065 "?KZ"
"1985" "SM?KZ_8" "?KZ" "D28" "G4" 0.099 0.139 0.04 1.118 "?KZ"
"1986" "SM?KZ_8" "14_1" "D28" "H4" 0.111 0.14 0.029 1.118 "?KZ"
"1990" "SM?KZ_8" "NONE" "D28" "A4" 0.109 1.227 1.118 1.118 "?KZ"
"1998" "SM?KZ_8" "PA13P1" "D28" "B4" 0.129 0.216 0.087 1.118 "?KZ"
"1999" "SM?KZ_8" "PA13P2" "D28" "C4" 0.104 0.164 0.06 1.118 "?KZ"
"2000" "SM?KZ_8" "PA14P2" "D28" "D4" 0.106 0.141 0.035 1.118 "?KZ"
"2015" "SM?KZ_8" "PNM" "D28" "F4" 0.112 1.212 1.1 1.118 "?KZ"
"2016" "SM?KZ_8" "PT7" "D28" "E4" 0.098 0.142 0.044 1.118 "?KZ"
"2017" "SM?KZ_9" "?KZ" "D28" "G5" 0.098 0.16 0.062 1.018 "?KZ"
"2018" "SM?KZ_9" "14_1" "D28" "H5" 0.104 0.184 0.08 1.018 "?KZ"
"2022" "SM?KZ_9" "NONE" "D28" "A5" 0.105 1.123 1.018 1.018 "?KZ"
"2030" "SM?KZ_9" "PA13P1" "D28" "B5" 0.109 0.226 0.117 1.018 "?KZ"
"2031" "SM?KZ_9" "PA13P2" "D28" "C5" 0.106 0.199 0.093 1.018 "?KZ"
"2032" "SM?KZ_9" "PA14P2" "D28" "D5" 0.105 0.188 0.083 1.018 "?KZ"
"2047" "SM?KZ_9" "PNM" "D28" "F5" 0.116 0.916 0.8 1.018 "?KZ"
"2048" "SM?KZ_9" "PT7" "D28" "E5" 0.098 0.149 0.051 1.018 "?KZ"
"6561" "SM14_1_10" "?KZ" "D28" "G11" 0.098 0.131 0.033 0.862 "14_1"
"6562" "SM14_1_10" "14_1" "D28" "H11" 0.103 0.852 0.749 0.862 "14_1"
"6566" "SM14_1_10" "NONE" "D28" "A11" 0.106 0.968 0.862 0.862 "14_1"
"6574" "SM14_1_10" "PA13P1" "D28" "B11" 0.104 0.759 0.655 0.862 "14_1"
"6575" "SM14_1_10" "PA13P2" "D28" "C11" 0.099 0.923 0.824 0.862 "14_1"
"6576" "SM14_1_10" "PA14P2" "D28" "D11" 0.103 0.935 0.832 0.862 "14_1"
"6591" "SM14_1_10" "PNM" "D28" "F11" 0.105 0.126 0.021 0.862 "14_1"
"6592" "SM14_1_10" "PT7" "D28" "E11" 0.096 0.127 0.031 0.862 "14_1"
"6721" "SM14_1_6" "?KZ" "D28" "G7" 0.097 0.143 0.046 0.823 "14_1"
"6722" "SM14_1_6" "14_1" "D28" "H7" 0.101 0.947 0.846 0.823 "14_1"
"6726" "SM14_1_6" "NONE" "D28" "A7" 0.102 0.925 0.823 0.823 "14_1"
"6734" "SM14_1_6" "PA13P1" "D28" "B7" 0.103 0.729 0.626 0.823 "14_1"
"6735" "SM14_1_6" "PA13P2" "D28" "C7" 0.098 0.838 0.74 0.823 "14_1"
"6736" "SM14_1_6" "PA14P2" "D28" "D7" 0.102 0.93 0.828 0.823 "14_1"
"6751" "SM14_1_6" "PNM" "D28" "F7" 0.111 0.117 0.00600000000000001 0.823 "14_1"
"6752" "SM14_1_6" "PT7" "D28" "E7" 0.103 0.137 0.034 0.823 "14_1"
"6753" "SM14_1_7" "?KZ" "D28" "G8" 0.097 0.151 0.054 0.854 "14_1"
"6754" "SM14_1_7" "14_1" "D28" "H8" 0.101 0.838 0.737 0.854 "14_1"
"6758" "SM14_1_7" "NONE" "D28" "A8" 0.105 0.959 0.854 0.854 "14_1"
"6766" "SM14_1_7" "PA13P1" "D28" "B8" 0.104 0.721 0.617 0.854 "14_1"
"6767" "SM14_1_7" "PA13P2" "D28" "C8" 0.099 0.848 0.749 0.854 "14_1"
"6768" "SM14_1_7" "PA14P2" "D28" "D8" 0.107 0.922 0.815 0.854 "14_1"
"6783" "SM14_1_7" "PNM" "D28" "F8" 0.103 0.125 0.022 0.854 "14_1"
"6784" "SM14_1_7" "PT7" "D28" "E8" 0.097 0.148 0.051 0.854 "14_1"
"6785" "SM14_1_8" "?KZ" "D28" "G9" 0.098 0.128 0.03 0.86 "14_1"
"6786" "SM14_1_8" "14_1" "D28" "H9" 0.104 0.929 0.825 0.86 "14_1"
"6790" "SM14_1_8" "NONE" "D28" "A9" 0.107 0.967 0.86 0.86 "14_1"
"6798" "SM14_1_8" "PA13P1" "D28" "B9" 0.105 0.753 0.648 0.86 "14_1"
"6799" "SM14_1_8" "PA13P2" "D28" "C9" 0.102 0.849 0.747 0.86 "14_1"
"6800" "SM14_1_8" "PA14P2" "D28" "D9" 0.105 0.901 0.796 0.86 "14_1"
"6815" "SM14_1_8" "PNM" "D28" "F9" 0.11 0.132 0.022 0.86 "14_1"
"6816" "SM14_1_8" "PT7" "D28" "E9" 0.1 0.134 0.034 0.86 "14_1"
"6817" "SM14_1_9" "?KZ" "D28" "G10" 0.095 0.128 0.033 0.892 "14_1"
"6818" "SM14_1_9" "14_1" "D28" "H10" 0.098 0.905 0.807 0.892 "14_1"
"6822" "SM14_1_9" "NONE" "D28" "A10" 0.103 0.995 0.892 0.892 "14_1"
"6830" "SM14_1_9" "PA13P1" "D28" "B10" 0.101 0.742 0.641 0.892 "14_1"
"6831" "SM14_1_9" "PA13P2" "D28" "C10" 0.101 0.843 0.742 0.892 "14_1"
"6832" "SM14_1_9" "PA14P2" "D28" "D10" 0.105 0.944 0.839 0.892 "14_1"
"6847" "SM14_1_9" "PNM" "D28" "F10" 0.106 0.134 0.028 0.892 "14_1"
"6848" "SM14_1_9" "PT7" "D28" "E10" 0.095 0.123 0.028 0.892 "14_1"
"885" "PA01" "?KZ" "D3" "G12" 0.092 0.099 0.00700000000000001 0.988 "None"
"912" "PA01" "14_1" "D3" "H12" 0.1 0.099 -0.001 0.988 "None"
"1020" "PA01" "NONE" "D3" "A12" 0.099 1.087 0.988 0.988 "None"
"1236" "PA01" "PA13P1" "D3" "B12" 0.1 0.138 0.038 0.988 "None"
"1263" "PA01" "PA13P2" "D3" "C12" 0.101 0.148 0.047 0.988 "None"
"1290" "PA01" "PA14P2" "D3" "D12" 0.1 0.142 0.042 0.988 "None"
"1695" "PA01" "PNM" "D3" "F12" 0.099 0.102 0.00299999999999999 0.988 "None"
"1722" "PA01" "PT7" "D3" "E12" 0.096 0.102 0.00599999999999999 0.988 "None"
"3329" "SM1.5_1" "?KZ" "D3" "G2" 0.095 0.119 0.024 0.577 "PA1P5"
"3330" "SM1.5_1" "14_1" "D3" "H2" 0.102 0.234 0.132 0.577 "PA1P5"
"3334" "SM1.5_1" "NONE" "D3" "A2" 0.091 0.668 0.577 0.577 "PA1P5"
"3342" "SM1.5_1" "PA13P1" "D3" "B2" 0.096 0.264 0.168 0.577 "PA1P5"
"3343" "SM1.5_1" "PA13P2" "D3" "C2" 0.096 0.251 0.155 0.577 "PA1P5"
"3344" "SM1.5_1" "PA14P2" "D3" "D2" 0.101 0.321 0.22 0.577 "PA1P5"
"3359" "SM1.5_1" "PNM" "D3" "F2" 0.097 0.115 0.018 0.577 "PA1P5"
"3360" "SM1.5_1" "PT7" "D3" "E2" 0.095 0.115 0.02 0.577 "PA1P5"
"3393" "SM1.5_2" "?KZ" "D3" "G3" 0.095 0.116 0.021 0.781 "PA1P5"
"3394" "SM1.5_2" "14_1" "D3" "H3" 0.11 0.811 0.701 0.781 "PA1P5"
"3398" "SM1.5_2" "NONE" "D3" "A3" 0.095 0.876 0.781 0.781 "PA1P5"
"3406" "SM1.5_2" "PA13P1" "D3" "B3" 0.099 0.855 0.756 0.781 "PA1P5"
"3407" "SM1.5_2" "PA13P2" "D3" "C3" 0.099 0.85 0.751 0.781 "PA1P5"
"3408" "SM1.5_2" "PA14P2" "D3" "D3" 0.1 1.075 0.975 0.781 "PA1P5"
"3423" "SM1.5_2" "PNM" "D3" "F3" 0.097 0.116 0.019 0.781 "PA1P5"
"3424" "SM1.5_2" "PT7" "D3" "E3" 0.096 0.116 0.02 0.781 "PA1P5"
"3425" "SM1.5_3" "?KZ" "D3" "G4" 0.097 0.12 0.023 0.753 "PA1P5"
"3426" "SM1.5_3" "14_1" "D3" "H4" 0.096 0.859 0.763 0.753 "PA1P5"
"3430" "SM1.5_3" "NONE" "D3" "A4" 0.096 0.849 0.753 0.753 "PA1P5"
"3438" "SM1.5_3" "PA13P1" "D3" "B4" 0.098 0.808 0.71 0.753 "PA1P5"
"3439" "SM1.5_3" "PA13P2" "D3" "C4" 0.099 0.825 0.726 0.753 "PA1P5"
"3440" "SM1.5_3" "PA14P2" "D3" "D4" 0.1 0.91 0.81 0.753 "PA1P5"
"3455" "SM1.5_3" "PNM" "D3" "F4" 0.097 0.121 0.024 0.753 "PA1P5"
"3456" "SM1.5_3" "PT7" "D3" "E4" 0.097 0.118 0.021 0.753 "PA1P5"
"3457" "SM1.5_4" "?KZ" "D3" "G5" 0.098 0.116 0.018 0.759 "PA1P5"
"3458" "SM1.5_4" "14_1" "D3" "H5" 0.1 0.854 0.754 0.759 "PA1P5"
"3462" "SM1.5_4" "NONE" "D3" "A5" 0.099 0.858 0.759 0.759 "PA1P5"
"3470" "SM1.5_4" "PA13P1" "D3" "B5" 0.103 0.953 0.85 0.759 "PA1P5"
"3471" "SM1.5_4" "PA13P2" "D3" "C5" 0.102 0.842 0.74 0.759 "PA1P5"
"3472" "SM1.5_4" "PA14P2" "D3" "D5" 0.103 0.899 0.796 0.759 "PA1P5"
"3487" "SM1.5_4" "PNM" "D3" "F5" 0.1 0.121 0.021 0.759 "PA1P5"
"3488" "SM1.5_4" "PT7" "D3" "E5" 0.099 0.115 0.016 0.759 "PA1P5"
"3489" "SM1.5_5" "?KZ" "D3" "G6" 0.097 0.118 0.021 0.809 "PA1P5"
"3490" "SM1.5_5" "14_1" "D3" "H6" 0.097 1.003 0.906 0.809 "PA1P5"
"3494" "SM1.5_5" "NONE" "D3" "A6" 0.097 0.906 0.809 0.809 "PA1P5"
"3502" "SM1.5_5" "PA13P1" "D3" "B6" 0.098 0.802 0.704 0.809 "PA1P5"
"3503" "SM1.5_5" "PA13P2" "D3" "C6" 0.1 0.837 0.737 0.809 "PA1P5"
"3504" "SM1.5_5" "PA14P2" "D3" "D6" 0.099 0.949 0.85 0.809 "PA1P5"
"3519" "SM1.5_5" "PNM" "D3" "F6" 0.097 0.12 0.023 0.809 "PA1P5"
"3520" "SM1.5_5" "PT7" "D3" "E6" 0.095 0.116 0.021 0.809 "PA1P5"
"7169" "SM2.1_1" "?KZ" "D3" "G7" 0.091 0.113 0.022 0.837 "PA2P1"
"7170" "SM2.1_1" "14_1" "D3" "H7" 0.092 0.578 0.486 0.837 "PA2P1"
"7174" "SM2.1_1" "NONE" "D3" "A7" 0.098 0.935 0.837 0.837 "PA2P1"
"7182" "SM2.1_1" "PA13P1" "D3" "B7" 0.097 0.82 0.723 0.837 "PA2P1"
"7183" "SM2.1_1" "PA13P2" "D3" "C7" 0.099 0.775 0.676 0.837 "PA2P1"
"7184" "SM2.1_1" "PA14P2" "D3" "D7" 0.098 0.72 0.622 0.837 "PA2P1"
"7199" "SM2.1_1" "PNM" "D3" "F7" 0.094 0.114 0.02 0.837 "PA2P1"
"7200" "SM2.1_1" "PT7" "D3" "E7" 0.094 0.123 0.029 0.837 "PA2P1"
"7233" "SM2.1_2" "?KZ" "D3" "G8" 0.093 0.123 0.03 0.923 "PA2P1"
"7234" "SM2.1_2" "14_1" "D3" "H8" 0.095 0.664 0.569 0.923 "PA2P1"
"7238" "SM2.1_2" "NONE" "D3" "A8" 0.097 1.02 0.923 0.923 "PA2P1"
"7246" "SM2.1_2" "PA13P1" "D3" "B8" 0.098 0.691 0.593 0.923 "PA2P1"
"7247" "SM2.1_2" "PA13P2" "D3" "C8" 0.098 0.729 0.631 0.923 "PA2P1"
"7248" "SM2.1_2" "PA14P2" "D3" "D8" 0.1 0.632 0.532 0.923 "PA2P1"
"7263" "SM2.1_2" "PNM" "D3" "F8" 0.098 0.116 0.018 0.923 "PA2P1"
"7264" "SM2.1_2" "PT7" "D3" "E8" 0.095 0.121 0.026 0.923 "PA2P1"
"7265" "SM2.1_3" "?KZ" "D3" "G9" 0.093 0.11 0.017 0.707 "PA2P1"
"7266" "SM2.1_3" "14_1" "D3" "H9" 0.093 0.853 0.76 0.707 "PA2P1"
"7270" "SM2.1_3" "NONE" "D3" "A9" 0.094 0.801 0.707 0.707 "PA2P1"
"7278" "SM2.1_3" "PA13P1" "D3" "B9" 0.096 0.791 0.695 0.707 "PA2P1"
"7279" "SM2.1_3" "PA13P2" "D3" "C9" 0.097 0.875 0.778 0.707 "PA2P1"
"7280" "SM2.1_3" "PA14P2" "D3" "D9" 0.097 0.982 0.885 0.707 "PA2P1"
"7295" "SM2.1_3" "PNM" "D3" "F9" 0.093 0.113 0.02 0.707 "PA2P1"
"7296" "SM2.1_3" "PT7" "D3" "E9" 0.096 0.116 0.02 0.707 "PA2P1"
"7297" "SM2.1_4" "?KZ" "D3" "G10" 0.092 0.114 0.022 0.716 "PA2P1"
"7298" "SM2.1_4" "14_1" "D3" "H10" 0.093 0.623 0.53 0.716 "PA2P1"
"7302" "SM2.1_4" "NONE" "D3" "A10" 0.096 0.812 0.716 0.716 "PA2P1"
"7310" "SM2.1_4" "PA13P1" "D3" "B10" 0.097 0.66 0.563 0.716 "PA2P1"
"7311" "SM2.1_4" "PA13P2" "D3" "C10" 0.096 0.634 0.538 0.716 "PA2P1"
"7312" "SM2.1_4" "PA14P2" "D3" "D10" 0.098 0.587 0.489 0.716 "PA2P1"
"7327" "SM2.1_4" "PNM" "D3" "F10" 0.094 0.112 0.018 0.716 "PA2P1"
"7328" "SM2.1_4" "PT7" "D3" "E10" 0.093 0.118 0.025 0.716 "PA2P1"
"7329" "SM2.1_5" "?KZ" "D3" "G11" 0.094 0.108 0.014 0.749 "PA2P1"
"7330" "SM2.1_5" "14_1" "D3" "H11" 0.093 0.919 0.826 0.749 "PA2P1"
"7334" "SM2.1_5" "NONE" "D3" "A11" 0.094 0.843 0.749 0.749 "PA2P1"
"7342" "SM2.1_5" "PA13P1" "D3" "B11" 0.096 0.877 0.781 0.749 "PA2P1"
"7343" "SM2.1_5" "PA13P2" "D3" "C11" 0.096 0.859 0.763 0.749 "PA2P1"
"7344" "SM2.1_5" "PA14P2" "D3" "D11" 0.098 0.826 0.728 0.749 "PA2P1"
"7359" "SM2.1_5" "PNM" "D3" "F11" 0.095 0.11 0.015 0.749 "PA2P1"
"7360" "SM2.1_5" "PT7" "D3" "E11" 0.095 0.118 0.023 0.749 "PA2P1"
"886" "PA01" "?KZ" "D4" "G12" 0.097 0.099 0.002 0.941 "None"
"913" "PA01" "14_1" "D4" "H12" 0.095 0.094 -0.001 0.941 "None"
"1021" "PA01" "NONE" "D4" "A12" 0.109 1.05 0.941 0.941 "None"
"1237" "PA01" "PA13P1" "D4" "B12" 0.106 0.159 0.053 0.941 "None"
"1264" "PA01" "PA13P2" "D4" "C12" 0.101 0.138 0.037 0.941 "None"
"1291" "PA01" "PA14P2" "D4" "D12" 0.097 0.129 0.032 0.941 "None"
"1696" "PA01" "PNM" "D4" "F12" 0.103 0.097 -0.00599999999999999 0.941 "None"
"1723" "PA01" "PT7" "D4" "E12" 0.093 0.1 0.00700000000000001 0.941 "None"
"7649" "SM4.2_1" "?KZ" "D4" "G7" 0.095 0.113 0.018 0.728 "PA4P2"
"7650" "SM4.2_1" "14_1" "D4" "H7" 0.096 0.839 0.743 0.728 "PA4P2"
"7654" "SM4.2_1" "NONE" "D4" "A7" 0.095 0.823 0.728 0.728 "PA4P2"
"7662" "SM4.2_1" "PA13P1" "D4" "B7" 0.096 0.815 0.719 0.728 "PA4P2"
"7663" "SM4.2_1" "PA13P2" "D4" "C7" 0.097 0.822 0.725 0.728 "PA4P2"
"7664" "SM4.2_1" "PA14P2" "D4" "D7" 0.095 0.969 0.874 0.728 "PA4P2"
"7679" "SM4.2_1" "PNM" "D4" "F7" 0.098 0.116 0.018 0.728 "PA4P2"
"7680" "SM4.2_1" "PT7" "D4" "E7" 0.097 0.117 0.02 0.728 "PA4P2"
"7681" "SM4.2_2" "?KZ" "D4" "G8" 0.093 0.11 0.017 0.919 "PA4P2"
"7682" "SM4.2_2" "14_1" "D4" "H8" 0.095 0.698 0.603 0.919 "PA4P2"
"7686" "SM4.2_2" "NONE" "D4" "A8" 0.095 1.014 0.919 0.919 "PA4P2"
"7694" "SM4.2_2" "PA13P1" "D4" "B8" 0.095 1.052 0.957 0.919 "PA4P2"
"7695" "SM4.2_2" "PA13P2" "D4" "C8" 0.094 0.954 0.86 0.919 "PA4P2"
"7696" "SM4.2_2" "PA14P2" "D4" "D8" 0.096 0.583 0.487 0.919 "PA4P2"
"7711" "SM4.2_2" "PNM" "D4" "F8" 0.093 0.116 0.023 0.919 "PA4P2"
"7712" "SM4.2_2" "PT7" "D4" "E8" 0.091 0.109 0.018 0.919 "PA4P2"
"7713" "SM4.2_3" "?KZ" "D4" "G9" 0.096 0.115 0.019 0.838 "PA4P2"
"7714" "SM4.2_3" "14_1" "D4" "H9" 0.093 0.764 0.671 0.838 "PA4P2"
"7718" "SM4.2_3" "NONE" "D4" "A9" 0.095 0.933 0.838 0.838 "PA4P2"
"7726" "SM4.2_3" "PA13P1" "D4" "B9" 0.097 1.055 0.958 0.838 "PA4P2"
"7727" "SM4.2_3" "PA13P2" "D4" "C9" 0.094 1.007 0.913 0.838 "PA4P2"
"7728" "SM4.2_3" "PA14P2" "D4" "D9" 0.095 0.617 0.522 0.838 "PA4P2"
"7743" "SM4.2_3" "PNM" "D4" "F9" 0.094 0.116 0.022 0.838 "PA4P2"
"7744" "SM4.2_3" "PT7" "D4" "E9" 0.093 0.111 0.018 0.838 "PA4P2"
"7745" "SM4.2_5" "?KZ" "D4" "G11" 0.094 0.11 0.016 0.735 "PA4P2"
"7746" "SM4.2_5" "14_1" "D4" "H11" 0.096 0.849 0.753 0.735 "PA4P2"
"7750" "SM4.2_5" "NONE" "D4" "A11" 0.096 0.831 0.735 0.735 "PA4P2"
"7758" "SM4.2_5" "PA13P1" "D4" "B11" 0.098 0.825 0.727 0.735 "PA4P2"
"7759" "SM4.2_5" "PA13P2" "D4" "C11" 0.096 0.826 0.73 0.735 "PA4P2"
"7760" "SM4.2_5" "PA14P2" "D4" "D11" 0.096 1.111 1.015 0.735 "PA4P2"
"7775" "SM4.2_5" "PNM" "D4" "F11" 0.095 0.112 0.017 0.735 "PA4P2"
"7776" "SM4.2_5" "PT7" "D4" "E11" 0.095 0.108 0.013 0.735 "PA4P2"
"7777" "SM4.2_6" "?KZ" "D4" "G10" 0.093 0.112 0.019 0.72 "PA4P2"
"7778" "SM4.2_6" "14_1" "D4" "H10" 0.093 0.829 0.736 0.72 "PA4P2"
"7782" "SM4.2_6" "NONE" "D4" "A10" 0.096 0.816 0.72 0.72 "PA4P2"
"7790" "SM4.2_6" "PA13P1" "D4" "B10" 0.096 0.815 0.719 0.72 "PA4P2"
"7791" "SM4.2_6" "PA13P2" "D4" "C10" 0.094 0.824 0.73 0.72 "PA4P2"
"7792" "SM4.2_6" "PA14P2" "D4" "D10" 0.096 1.068 0.972 0.72 "PA4P2"
"7807" "SM4.2_6" "PNM" "D4" "F10" 0.094 0.113 0.019 0.72 "PA4P2"
"7808" "SM4.2_6" "PT7" "D4" "E10" 0.093 0.111 0.018 0.72 "PA4P2"
"887" "PA01" "?KZ" "D5" "G12" 0.095 0.986 0.891 0.947 "None"
"914" "PA01" "14_1" "D5" "H12" 0.225 0.147 -0.078 0.947 "None"
"1022" "PA01" "NONE" "D5" "A12" 0.106 1.053 0.947 0.947 "None"
"1238" "PA01" "PA13P1" "D5" "B12" 0.11 0.165 0.055 0.947 "None"
"1265" "PA01" "PA13P2" "D5" "C12" 0.107 0.169 0.062 0.947 "None"
"1292" "PA01" "PA14P2" "D5" "D12" 0.105 0.167 0.062 0.947 "None"
"1697" "PA01" "PNM" "D5" "F12" 0.104 0.122 0.018 0.947 "None"
"1724" "PA01" "PT7" "D5" "E12" 0.108 0.126 0.018 0.947 "None"
"7809" "SM5.1_1" "?KZ" "D5" "G2" 0.129 0.17 0.041 0.825 "PA5P1"
"7810" "SM5.1_1" "14_1" "D5" "H2" 0.102 0.937 0.835 0.825 "PA5P1"
"7814" "SM5.1_1" "NONE" "D5" "A2" 0.096 0.921 0.825 0.825 "PA5P1"
"7822" "SM5.1_1" "PA13P1" "D5" "B2" 0.101 0.972 0.871 0.825 "PA5P1"
"7823" "SM5.1_1" "PA13P2" "D5" "C2" 0.099 0.98 0.881 0.825 "PA5P1"
"7824" "SM5.1_1" "PA14P2" "D5" "D2" 0.102 1.173 1.071 0.825 "PA5P1"
"7839" "SM5.1_1" "PNM" "D5" "F2" 0.107 0.144 0.037 0.825 "PA5P1"
"7840" "SM5.1_1" "PT7" "D5" "E2" 0.101 0.159 0.058 0.825 "PA5P1"
"7873" "SM5.1_2" "?KZ" "D5" "G3" 0.096 0.171 0.075 0.884 "PA5P1"
"7874" "SM5.1_2" "14_1" "D5" "H3" 0.103 1.101 0.998 0.884 "PA5P1"
"7878" "SM5.1_2" "NONE" "D5" "A3" 0.097 0.981 0.884 0.884 "PA5P1"
"7886" "SM5.1_2" "PA13P1" "D5" "B3" 0.103 1.022 0.919 0.884 "PA5P1"
"7887" "SM5.1_2" "PA13P2" "D5" "C3" 0.103 1.008 0.905 0.884 "PA5P1"
"7888" "SM5.1_2" "PA14P2" "D5" "D3" 0.102 1.058 0.956 0.884 "PA5P1"
"7903" "SM5.1_2" "PNM" "D5" "F3" 0.106 0.169 0.063 0.884 "PA5P1"
"7904" "SM5.1_2" "PT7" "D5" "E3" 0.101 0.167 0.066 0.884 "PA5P1"
"7905" "SM5.1_3" "?KZ" "D5" "G4" 0.096 0.168 0.072 0.915 "PA5P1"
"7906" "SM5.1_3" "14_1" "D5" "H4" 0.098 0.776 0.678 0.915 "PA5P1"
"7910" "SM5.1_3" "NONE" "D5" "A4" 0.098 1.013 0.915 0.915 "PA5P1"
"7918" "SM5.1_3" "PA13P1" "D5" "B4" 0.101 0.938 0.837 0.915 "PA5P1"
"7919" "SM5.1_3" "PA13P2" "D5" "C4" 0.102 0.901 0.799 0.915 "PA5P1"
"7920" "SM5.1_3" "PA14P2" "D5" "D4" 0.101 0.66 0.559 0.915 "PA5P1"
"7935" "SM5.1_3" "PNM" "D5" "F4" 0.1 0.189 0.089 0.915 "PA5P1"
"7936" "SM5.1_3" "PT7" "D5" "E4" 0.101 0.184 0.083 0.915 "PA5P1"
"7937" "SM5.1_4" "?KZ" "D5" "G5" 0.093 0.18 0.087 0.842 "PA5P1"
"7938" "SM5.1_4" "14_1" "D5" "H5" 0.097 1.06 0.963 0.842 "PA5P1"
"7942" "SM5.1_4" "NONE" "D5" "A5" 0.099 0.941 0.842 0.842 "PA5P1"
"7950" "SM5.1_4" "PA13P1" "D5" "B5" 0.098 0.921 0.823 0.842 "PA5P1"
"7951" "SM5.1_4" "PA13P2" "D5" "C5" 0.1 0.903 0.803 0.842 "PA5P1"
"7952" "SM5.1_4" "PA14P2" "D5" "D5" 0.099 1.066 0.967 0.842 "PA5P1"
"7967" "SM5.1_4" "PNM" "D5" "F5" 0.097 0.188 0.091 0.842 "PA5P1"
"7968" "SM5.1_4" "PT7" "D5" "E5" 0.102 0.182 0.08 0.842 "PA5P1"
"7969" "SM5.1_5" "?KZ" "D5" "G6" 0.095 0.165 0.07 0.91 "PA5P1"
"7970" "SM5.1_5" "14_1" "D5" "H6" 0.098 0.65 0.552 0.91 "PA5P1"
"7974" "SM5.1_5" "NONE" "D5" "A6" 0.097 1.007 0.91 0.91 "PA5P1"
"7982" "SM5.1_5" "PA13P1" "D5" "B6" 0.101 0.868 0.767 0.91 "PA5P1"
"7983" "SM5.1_5" "PA13P2" "D5" "C6" 0.102 0.824 0.722 0.91 "PA5P1"
"7984" "SM5.1_5" "PA14P2" "D5" "D6" 0.1 0.644 0.544 0.91 "PA5P1"
"7999" "SM5.1_5" "PNM" "D5" "F6" 0.099 0.176 0.077 0.91 "PA5P1"
"8000" "SM5.1_5" "PT7" "D5" "E6" 0.101 0.169 0.068 0.91 "PA5P1"
"8129" "SM5.2_1" "?KZ" "D5" "G7" 0.094 0.203 0.109 1.022 "PA5P2"
"8130" "SM5.2_1" "14_1" "D5" "H7" 0.095 0.124 0.029 1.022 "PA5P2"
"8134" "SM5.2_1" "NONE" "D5" "A7" 0.096 1.118 1.022 1.022 "PA5P2"
"8142" "SM5.2_1" "PA13P1" "D5" "B7" 0.1 0.204 0.104 1.022 "PA5P2"
"8143" "SM5.2_1" "PA13P2" "D5" "C7" 0.098 0.196 0.098 1.022 "PA5P2"
"8144" "SM5.2_1" "PA14P2" "D5" "D7" 0.099 0.182 0.083 1.022 "PA5P2"
"8159" "SM5.2_1" "PNM" "D5" "F7" 0.095 0.43 0.335 1.022 "PA5P2"
"8160" "SM5.2_1" "PT7" "D5" "E7" 0.098 0.157 0.059 1.022 "PA5P2"
"8193" "SM5.2_2" "?KZ" "D5" "G8" 0.094 0.167 0.073 0.995 "PA5P2"
"8194" "SM5.2_2" "14_1" "D5" "H8" 0.096 0.13 0.034 0.995 "PA5P2"
"8198" "SM5.2_2" "NONE" "D5" "A8" 0.097 1.092 0.995 0.995 "PA5P2"
"8206" "SM5.2_2" "PA13P1" "D5" "B8" 0.101 0.202 0.101 0.995 "PA5P2"
"8207" "SM5.2_2" "PA13P2" "D5" "C8" 0.103 0.197 0.094 0.995 "PA5P2"
"8208" "SM5.2_2" "PA14P2" "D5" "D8" 0.1 0.193 0.093 0.995 "PA5P2"
"8223" "SM5.2_2" "PNM" "D5" "F8" 0.097 0.408 0.311 0.995 "PA5P2"
"8224" "SM5.2_2" "PT7" "D5" "E8" 0.102 0.167 0.065 0.995 "PA5P2"
"8225" "SM5.2_3" "?KZ" "D5" "G9" 0.093 0.155 0.062 0.944 "PA5P2"
"8226" "SM5.2_3" "14_1" "D5" "H9" 0.094 0.151 0.057 0.944 "PA5P2"
"8230" "SM5.2_3" "NONE" "D5" "A9" 0.099 1.043 0.944 0.944 "PA5P2"
"8238" "SM5.2_3" "PA13P1" "D5" "B9" 0.099 0.221 0.122 0.944 "PA5P2"
"8239" "SM5.2_3" "PA13P2" "D5" "C9" 0.102 0.239 0.137 0.944 "PA5P2"
"8240" "SM5.2_3" "PA14P2" "D5" "D9" 0.102 0.226 0.124 0.944 "PA5P2"
"8255" "SM5.2_3" "PNM" "D5" "F9" 0.096 0.651 0.555 0.944 "PA5P2"
"8256" "SM5.2_3" "PT7" "D5" "E9" 0.097 0.163 0.066 0.944 "PA5P2"
"8257" "SM5.2_5" "?KZ" "D5" "G11" 0.093 0.149 0.056 0.962 "PA5P2"
"8258" "SM5.2_5" "14_1" "D5" "H11" 0.095 0.136 0.041 0.962 "PA5P2"
"8262" "SM5.2_5" "NONE" "D5" "A11" 0.096 1.058 0.962 0.962 "PA5P2"
"8270" "SM5.2_5" "PA13P1" "D5" "B11" 0.101 0.18 0.079 0.962 "PA5P2"
"8271" "SM5.2_5" "PA13P2" "D5" "C11" 0.103 0.179 0.076 0.962 "PA5P2"
"8272" "SM5.2_5" "PA14P2" "D5" "D11" 0.101 0.171 0.07 0.962 "PA5P2"
"8287" "SM5.2_5" "PNM" "D5" "F11" 0.099 0.444 0.345 0.962 "PA5P2"
"8288" "SM5.2_5" "PT7" "D5" "E11" 0.102 0.149 0.047 0.962 "PA5P2"
"8290" "SM5.2_6" "?KZ" "D5" "G10" 0.092 0.124 0.032 0.971 "PA5P2"
"8292" "SM5.2_6" "14_1" "D5" "H10" 0.094 0.119 0.025 0.971 "PA5P2"
"8300" "SM5.2_6" "NONE" "D5" "A10" 0.099 1.07 0.971 0.971 "PA5P2"
"8316" "SM5.2_6" "PA13P1" "D5" "B10" 0.099 0.177 0.078 0.971 "PA5P2"
"8318" "SM5.2_6" "PA13P2" "D5" "C10" 0.1 0.169 0.069 0.971 "PA5P2"
"8320" "SM5.2_6" "PA14P2" "D5" "D10" 0.098 0.179 0.081 0.971 "PA5P2"
"8350" "SM5.2_6" "PNM" "D5" "F10" 0.097 0.261 0.164 0.971 "PA5P2"
"8352" "SM5.2_6" "PT7" "D5" "E10" 0.098 0.161 0.063 0.971 "PA5P2"
"888" "PA01" "?KZ" "D6" "G12" 0.095 0.15 0.055 0.913 "None"
"915" "PA01" "14_1" "D6" "H12" 0.095 0.132 0.037 0.913 "None"
"1023" "PA01" "NONE" "D6" "A12" 0.104 1.017 0.913 0.913 "None"
"1239" "PA01" "PA13P1" "D6" "B12" 0.1 0.191 0.091 0.913 "None"
"1266" "PA01" "PA13P2" "D6" "C12" 0.1 0.203 0.103 0.913 "None"
"1293" "PA01" "PA14P2" "D6" "D12" 0.104 0.207 0.103 0.913 "None"
"1698" "PA01" "PNM" "D6" "F12" 0.097 0.147 0.05 0.913 "None"
"1725" "PA01" "PT7" "D6" "E12" 0.095 0.141 0.046 0.913 "None"
"8449" "SM7.1_1" "?KZ" "D6" "G2" 0.101 0.211 0.11 1.039 "PA7P1"
"8450" "SM7.1_1" "14_1" "D6" "H2" 0.098 0.188 0.09 1.039 "PA7P1"
"8454" "SM7.1_1" "NONE" "D6" "A2" 0.101 1.14 1.039 1.039 "PA7P1"
"8462" "SM7.1_1" "PA13P1" "D6" "B2" 0.106 0.195 0.089 1.039 "PA7P1"
"8463" "SM7.1_1" "PA13P2" "D6" "C2" 0.104 0.245 0.141 1.039 "PA7P1"
"8464" "SM7.1_1" "PA14P2" "D6" "D2" 0.107 0.251 0.144 1.039 "PA7P1"
"8479" "SM7.1_1" "PNM" "D6" "F2" 0.104 0.434 0.33 1.039 "PA7P1"
"8480" "SM7.1_1" "PT7" "D6" "E2" 0.103 0.202 0.099 1.039 "PA7P1"
"8513" "SM7.1_2" "?KZ" "D6" "G3" 0.103 0.234 0.131 1.047 "PA7P1"
"8514" "SM7.1_2" "14_1" "D6" "H3" 0.1 0.813 0.713 1.047 "PA7P1"
"8518" "SM7.1_2" "NONE" "D6" "A3" 0.103 1.15 1.047 1.047 "PA7P1"
"8526" "SM7.1_2" "PA13P1" "D6" "B3" 0.104 1.096 0.992 1.047 "PA7P1"
"8527" "SM7.1_2" "PA13P2" "D6" "C3" 0.103 1.148 1.045 1.047 "PA7P1"
"8528" "SM7.1_2" "PA14P2" "D6" "D3" 0.106 1.043 0.937 1.047 "PA7P1"
"8543" "SM7.1_2" "PNM" "D6" "F3" 0.106 0.205 0.099 1.047 "PA7P1"
"8544" "SM7.1_2" "PT7" "D6" "E3" 0.102 0.227 0.125 1.047 "PA7P1"
"8545" "SM7.1_3" "?KZ" "D6" "G4" 0.099 0.199 0.1 0.859 "PA7P1"
"8546" "SM7.1_3" "14_1" "D6" "H4" 0.096 0.962 0.866 0.859 "PA7P1"
"8550" "SM7.1_3" "NONE" "D6" "A4" 0.095 0.954 0.859 0.859 "PA7P1"
"8558" "SM7.1_3" "PA13P1" "D6" "B4" 0.1 0.898 0.798 0.859 "PA7P1"
"8559" "SM7.1_3" "PA13P2" "D6" "C4" 0.102 0.951 0.849 0.859 "PA7P1"
"8560" "SM7.1_3" "PA14P2" "D6" "D4" 0.101 1.14 1.039 0.859 "PA7P1"
"8575" "SM7.1_3" "PNM" "D6" "F4" 0.099 0.19 0.091 0.859 "PA7P1"
"8576" "SM7.1_3" "PT7" "D6" "E4" 0.098 0.185 0.087 0.859 "PA7P1"
"8577" "SM7.1_4" "?KZ" "D6" "G5" 0.099 0.184 0.085 0.828 "PA7P1"
"8578" "SM7.1_4" "14_1" "D6" "H5" 0.094 0.896 0.802 0.828 "PA7P1"
"8582" "SM7.1_4" "NONE" "D6" "A5" 0.095 0.923 0.828 0.828 "PA7P1"
"8590" "SM7.1_4" "PA13P1" "D6" "B5" 0.097 0.881 0.784 0.828 "PA7P1"
"8591" "SM7.1_4" "PA13P2" "D6" "C5" 0.099 0.865 0.766 0.828 "PA7P1"
"8592" "SM7.1_4" "PA14P2" "D6" "D5" 0.099 1.108 1.009 0.828 "PA7P1"
"8607" "SM7.1_4" "PNM" "D6" "F5" 0.099 0.175 0.076 0.828 "PA7P1"
"8608" "SM7.1_4" "PT7" "D6" "E5" 0.098 0.162 0.064 0.828 "PA7P1"
"8609" "SM7.1_5" "?KZ" "D6" "G6" 0.099 0.175 0.076 0.8 "PA7P1"
"8610" "SM7.1_5" "14_1" "D6" "H6" 0.094 0.929 0.835 0.8 "PA7P1"
"8614" "SM7.1_5" "NONE" "D6" "A6" 0.094 0.894 0.8 0.8 "PA7P1"
"8622" "SM7.1_5" "PA13P1" "D6" "B6" 0.099 0.88 0.781 0.8 "PA7P1"
"8623" "SM7.1_5" "PA13P2" "D6" "C6" 0.101 0.87 0.769 0.8 "PA7P1"
"8624" "SM7.1_5" "PA14P2" "D6" "D6" 0.098 1.039 0.941 0.8 "PA7P1"
"8639" "SM7.1_5" "PNM" "D6" "F6" 0.097 0.161 0.064 0.8 "PA7P1"
"8640" "SM7.1_5" "PT7" "D6" "E6" 0.098 0.134 0.036 0.8 "PA7P1"
"8769" "SM7.2_1" "?KZ" "D6" "G7" 0.101 0.153 0.052 0.899 "PA7P2"
"8770" "SM7.2_1" "14_1" "D6" "H7" 0.095 1.083 0.988 0.899 "PA7P2"
"8774" "SM7.2_1" "NONE" "D6" "A7" 0.099 0.998 0.899 0.899 "PA7P2"
"8782" "SM7.2_1" "PA13P1" "D6" "B7" 0.102 0.962 0.86 0.899 "PA7P2"
"8783" "SM7.2_1" "PA13P2" "D6" "C7" 0.103 0.945 0.842 0.899 "PA7P2"
"8784" "SM7.2_1" "PA14P2" "D6" "D7" 0.104 1.077 0.973 0.899 "PA7P2"
"8799" "SM7.2_1" "PNM" "D6" "F7" 0.1 0.15 0.05 0.899 "PA7P2"
"8800" "SM7.2_1" "PT7" "D6" "E7" 0.1 0.115 0.015 0.899 "PA7P2"
"8833" "SM7.2_2" "?KZ" "D6" "G8" 0.099 0.172 0.073 0.81 "PA7P2"
"8834" "SM7.2_2" "14_1" "D6" "H8" 0.095 0.908 0.813 0.81 "PA7P2"
"8838" "SM7.2_2" "NONE" "D6" "A8" 0.095 0.905 0.81 0.81 "PA7P2"
"8846" "SM7.2_2" "PA13P1" "D6" "B8" 0.099 0.839 0.74 0.81 "PA7P2"
"8847" "SM7.2_2" "PA13P2" "D6" "C8" 0.101 0.872 0.771 0.81 "PA7P2"
"8848" "SM7.2_2" "PA14P2" "D6" "D8" 0.1 1.031 0.931 0.81 "PA7P2"
"8863" "SM7.2_2" "PNM" "D6" "F8" 0.099 0.149 0.05 0.81 "PA7P2"
"8864" "SM7.2_2" "PT7" "D6" "E8" 0.1 0.12 0.02 0.81 "PA7P2"
"8865" "SM7.2_3" "?KZ" "D6" "G9" 0.098 0.183 0.085 0.826 "PA7P2"
"8866" "SM7.2_3" "14_1" "D6" "H9" 0.092 0.896 0.804 0.826 "PA7P2"
"8870" "SM7.2_3" "NONE" "D6" "A9" 0.094 0.92 0.826 0.826 "PA7P2"
"8878" "SM7.2_3" "PA13P1" "D6" "B9" 0.098 0.842 0.744 0.826 "PA7P2"
"8879" "SM7.2_3" "PA13P2" "D6" "C9" 0.102 0.87 0.768 0.826 "PA7P2"
"8880" "SM7.2_3" "PA14P2" "D6" "D9" 0.101 1.136 1.035 0.826 "PA7P2"
"8895" "SM7.2_3" "PNM" "D6" "F9" 0.097 0.162 0.065 0.826 "PA7P2"
"8896" "SM7.2_3" "PT7" "D6" "E9" 0.1 0.12 0.02 0.826 "PA7P2"
"8897" "SM7.2_4" "?KZ" "D6" "G10" 0.095 0.183 0.088 0.92 "PA7P2"
"8898" "SM7.2_4" "14_1" "D6" "H10" 0.092 0.68 0.588 0.92 "PA7P2"
"8902" "SM7.2_4" "NONE" "D6" "A10" 0.094 1.014 0.92 0.92 "PA7P2"
"8910" "SM7.2_4" "PA13P1" "D6" "B10" 0.099 0.718 0.619 0.92 "PA7P2"
"8911" "SM7.2_4" "PA13P2" "D6" "C10" 0.099 0.755 0.656 0.92 "PA7P2"
"8912" "SM7.2_4" "PA14P2" "D6" "D10" 0.099 0.687 0.588 0.92 "PA7P2"
"8927" "SM7.2_4" "PNM" "D6" "F10" 0.098 0.168 0.07 0.92 "PA7P2"
"8928" "SM7.2_4" "PT7" "D6" "E10" 0.095 0.162 0.067 0.92 "PA7P2"
"8929" "SM7.2_5" "?KZ" "D6" "G11" 0.095 0.173 0.078 0.817 "PA7P2"
"8930" "SM7.2_5" "14_1" "D6" "H11" 0.094 1.002 0.908 0.817 "PA7P2"
"8934" "SM7.2_5" "NONE" "D6" "A11" 0.096 0.913 0.817 0.817 "PA7P2"
"8942" "SM7.2_5" "PA13P1" "D6" "B11" 0.098 0.911 0.813 0.817 "PA7P2"
"8943" "SM7.2_5" "PA13P2" "D6" "C11" 0.101 0.989 0.888 0.817 "PA7P2"
"8944" "SM7.2_5" "PA14P2" "D6" "D11" 0.096 1.116 1.02 0.817 "PA7P2"
"8959" "SM7.2_5" "PNM" "D6" "F11" 0.097 0.17 0.073 0.817 "PA7P2"
"8960" "SM7.2_5" "PT7" "D6" "E11" 0.094 0.17 0.076 0.817 "PA7P2"
"889" "PA01" "?KZ" "D7" "G12" 0.095 0.143 0.048 0.94 "None"
"916" "PA01" "14_1" "D7" "H12" 0.097 0.134 0.037 0.94 "None"
"1024" "PA01" "NONE" "D7" "A12" 0.103 1.043 0.94 0.94 "None"
"1240" "PA01" "PA13P1" "D7" "B12" 0.103 0.19 0.087 0.94 "None"
"1267" "PA01" "PA13P2" "D7" "C12" 0.107 0.189 0.082 0.94 "None"
"1294" "PA01" "PA14P2" "D7" "D12" 0.098 0.181 0.083 0.94 "None"
"1699" "PA01" "PNM" "D7" "F12" 0.097 0.144 0.047 0.94 "None"
"1726" "PA01" "PT7" "D7" "E12" 0.098 0.14 0.042 0.94 "None"
"9089" "SM8.1_1" "?KZ" "D7" "G2" 0.098 0.248 0.15 1.057 "PA8P1"
"9090" "SM8.1_1" "14_1" "D7" "H2" 0.098 1.334 1.236 1.057 "PA8P1"
"9094" "SM8.1_1" "NONE" "D7" "A2" 0.104 1.161 1.057 1.057 "PA8P1"
"9102" "SM8.1_1" "PA13P1" "D7" "B2" 0.114 1.194 1.08 1.057 "PA8P1"
"9103" "SM8.1_1" "PA13P2" "D7" "C2" 0.115 1.315 1.2 1.057 "PA8P1"
"9104" "SM8.1_1" "PA14P2" "D7" "D2" 0.105 1.212 1.107 1.057 "PA8P1"
"9119" "SM8.1_1" "PNM" "D7" "F2" 0.099 0.179 0.08 1.057 "PA8P1"
"9120" "SM8.1_1" "PT7" "D7" "E2" 0.101 0.209 0.108 1.057 "PA8P1"
"9153" "SM8.1_2" "?KZ" "D7" "G3" 0.1 0.233 0.133 0.921 "PA8P1"
"9154" "SM8.1_2" "14_1" "D7" "H3" 0.096 0.992 0.896 0.921 "PA8P1"
"9158" "SM8.1_2" "NONE" "D7" "A3" 0.099 1.02 0.921 0.921 "PA8P1"
"9166" "SM8.1_2" "PA13P1" "D7" "B3" 0.104 0.994 0.89 0.921 "PA8P1"
"9167" "SM8.1_2" "PA13P2" "D7" "C3" 0.111 0.991 0.88 0.921 "PA8P1"
"9168" "SM8.1_2" "PA14P2" "D7" "D3" 0.109 1.223 1.114 0.921 "PA8P1"
"9183" "SM8.1_2" "PNM" "D7" "F3" 0.101 0.183 0.082 0.921 "PA8P1"
"9184" "SM8.1_2" "PT7" "D7" "E3" 0.11 0.21 0.1 0.921 "PA8P1"
"9185" "SM8.1_3" "?KZ" "D7" "G4" 0.102 0.222 0.12 0.857 "PA8P1"
"9186" "SM8.1_3" "14_1" "D7" "H4" 0.096 0.949 0.853 0.857 "PA8P1"
"9190" "SM8.1_3" "NONE" "D7" "A4" 0.099 0.956 0.857 0.857 "PA8P1"
"9198" "SM8.1_3" "PA13P1" "D7" "B4" 0.102 0.991 0.889 0.857 "PA8P1"
"9199" "SM8.1_3" "PA13P2" "D7" "C4" 0.111 1.003 0.892 0.857 "PA8P1"
"9200" "SM8.1_3" "PA14P2" "D7" "D4" 0.112 1.208 1.096 0.857 "PA8P1"
"9215" "SM8.1_3" "PNM" "D7" "F4" 0.103 0.172 0.069 0.857 "PA8P1"
"9216" "SM8.1_3" "PT7" "D7" "E4" 0.107 0.186 0.079 0.857 "PA8P1"
"9217" "SM8.1_4" "?KZ" "D7" "G5" 0.103 0.164 0.061 0.97 "PA8P1"
"9218" "SM8.1_4" "14_1" "D7" "H5" 0.097 1.077 0.98 0.97 "PA8P1"
"9222" "SM8.1_4" "NONE" "D7" "A5" 0.099 1.069 0.97 0.97 "PA8P1"
"9230" "SM8.1_4" "PA13P1" "D7" "B5" 0.105 1.031 0.926 0.97 "PA8P1"
"9231" "SM8.1_4" "PA13P2" "D7" "C5" 0.112 1.047 0.935 0.97 "PA8P1"
"9232" "SM8.1_4" "PA14P2" "D7" "D5" 0.107 1.174 1.067 0.97 "PA8P1"
"9247" "SM8.1_4" "PNM" "D7" "F5" 0.104 0.159 0.055 0.97 "PA8P1"
"9248" "SM8.1_4" "PT7" "D7" "E5" 0.106 0.159 0.053 0.97 "PA8P1"
"9249" "SM8.1_5" "?KZ" "D7" "G6" 0.101 0.163 0.062 0.879 "PA8P1"
"9250" "SM8.1_5" "14_1" "D7" "H6" 0.098 1.043 0.945 0.879 "PA8P1"
"9254" "SM8.1_5" "NONE" "D7" "A6" 0.101 0.98 0.879 0.879 "PA8P1"
"9262" "SM8.1_5" "PA13P1" "D7" "B6" 0.11 0.812 0.702 0.879 "PA8P1"
"9263" "SM8.1_5" "PA13P2" "D7" "C6" 0.109 0.758 0.649 0.879 "PA8P1"
"9264" "SM8.1_5" "PA14P2" "D7" "D6" 0.108 1.066 0.958 0.879 "PA8P1"
"9279" "SM8.1_5" "PNM" "D7" "F6" 0.104 0.153 0.049 0.879 "PA8P1"
"9280" "SM8.1_5" "PT7" "D7" "E6" 0.104 0.134 0.03 0.879 "PA8P1"
"9409" "SM8.2_1" "?KZ" "D7" "G7" 0.099 0.155 0.056 0.845 "PA8P2"
"9410" "SM8.2_1" "14_1" "D7" "H7" 0.095 1.001 0.906 0.845 "PA8P2"
"9414" "SM8.2_1" "NONE" "D7" "A7" 0.096 0.941 0.845 0.845 "PA8P2"
"9422" "SM8.2_1" "PA13P1" "D7" "B7" 0.099 0.948 0.849 0.845 "PA8P2"
"9423" "SM8.2_1" "PA13P2" "D7" "C7" 0.104 1.007 0.903 0.845 "PA8P2"
"9424" "SM8.2_1" "PA14P2" "D7" "D7" 0.105 1.117 1.012 0.845 "PA8P2"
"9439" "SM8.2_1" "PNM" "D7" "F7" 0.101 0.146 0.045 0.845 "PA8P2"
"9440" "SM8.2_1" "PT7" "D7" "E7" 0.105 0.144 0.039 0.845 "PA8P2"
"9473" "SM8.2_2" "?KZ" "D7" "G8" 0.108 0.179 0.071 0.912 "PA8P2"
"9474" "SM8.2_2" "14_1" "D7" "H8" 0.096 1.047 0.951 0.912 "PA8P2"
"9478" "SM8.2_2" "NONE" "D7" "A8" 0.097 1.009 0.912 0.912 "PA8P2"
"9486" "SM8.2_2" "PA13P1" "D7" "B8" 0.099 1.002 0.903 0.912 "PA8P2"
"9487" "SM8.2_2" "PA13P2" "D7" "C8" 0.105 1.04 0.935 0.912 "PA8P2"
"9488" "SM8.2_2" "PA14P2" "D7" "D8" 0.109 0.875 0.766 0.912 "PA8P2"
"9503" "SM8.2_2" "PNM" "D7" "F8" 0.105 0.143 0.038 0.912 "PA8P2"
"9504" "SM8.2_2" "PT7" "D7" "E8" 0.102 0.14 0.038 0.912 "PA8P2"
"9505" "SM8.2_3" "?KZ" "D7" "G9" 0.102 0.176 0.074 0.942 "PA8P2"
"9506" "SM8.2_3" "14_1" "D7" "H9" 0.096 1.001 0.905 0.942 "PA8P2"
"9510" "SM8.2_3" "NONE" "D7" "A9" 0.097 1.039 0.942 0.942 "PA8P2"
"9518" "SM8.2_3" "PA13P1" "D7" "B9" 0.094 0.952 0.858 0.942 "PA8P2"
"9519" "SM8.2_3" "PA13P2" "D7" "C9" 0.103 0.967 0.864 0.942 "PA8P2"
"9520" "SM8.2_3" "PA14P2" "D7" "D9" 0.105 0.33 0.225 0.942 "PA8P2"
"9535" "SM8.2_3" "PNM" "D7" "F9" 0.1 0.157 0.057 0.942 "PA8P2"
"9536" "SM8.2_3" "PT7" "D7" "E9" 0.105 0.126 0.021 0.942 "PA8P2"
"9537" "SM8.2_4" "?KZ" "D7" "G10" 0.098 0.18 0.082 0.715 "PA8P2"
"9538" "SM8.2_4" "14_1" "D7" "H10" 0.094 0.799 0.705 0.715 "PA8P2"
"9542" "SM8.2_4" "NONE" "D7" "A10" 0.097 0.812 0.715 0.715 "PA8P2"
"9550" "SM8.2_4" "PA13P1" "D7" "B10" 0.098 0.795 0.697 0.715 "PA8P2"
"9551" "SM8.2_4" "PA13P2" "D7" "C10" 0.104 0.848 0.744 0.715 "PA8P2"
"9552" "SM8.2_4" "PA14P2" "D7" "D10" 0.105 0.954 0.849 0.715 "PA8P2"
"9567" "SM8.2_4" "PNM" "D7" "F10" 0.098 0.16 0.062 0.715 "PA8P2"
"9568" "SM8.2_4" "PT7" "D7" "E10" 0.099 0.164 0.065 0.715 "PA8P2"
"9569" "SM8.2_5" "?KZ" "D7" "G11" 0.095 0.164 0.069 0.894 "PA8P2"
"9570" "SM8.2_5" "14_1" "D7" "H11" 0.095 1.061 0.966 0.894 "PA8P2"
"9574" "SM8.2_5" "NONE" "D7" "A11" 0.096 0.99 0.894 0.894 "PA8P2"
"9582" "SM8.2_5" "PA13P1" "D7" "B11" 0.097 0.995 0.898 0.894 "PA8P2"
"9583" "SM8.2_5" "PA13P2" "D7" "C11" 0.099 1.026 0.927 0.894 "PA8P2"
"9584" "SM8.2_5" "PA14P2" "D7" "D11" 0.098 1.213 1.115 0.894 "PA8P2"
"9599" "SM8.2_5" "PNM" "D7" "F11" 0.094 0.162 0.068 0.894 "PA8P2"
"9600" "SM8.2_5" "PT7" "D7" "E11" 0.098 0.165 0.067 0.894 "PA8P2"
"890" "PA01" "?KZ" "D8" "G12" 0.096 0.133 0.037 0.905 "None"
"917" "PA01" "14_1" "D8" "H12" 0.096 0.131 0.035 0.905 "None"
"1025" "PA01" "NONE" "D8" "A12" 0.106 1.011 0.905 0.905 "None"
"1241" "PA01" "PA13P1" "D8" "B12" 0.102 0.166 0.064 0.905 "None"
"1268" "PA01" "PA13P2" "D8" "C12" 0.102 0.171 0.069 0.905 "None"
"1295" "PA01" "PA14P2" "D8" "D12" 0.102 0.176 0.074 0.905 "None"
"1700" "PA01" "PNM" "D8" "F12" 0.099 0.136 0.037 0.905 "None"
"1727" "PA01" "PT7" "D8" "E12" 0.095 0.129 0.034 0.905 "None"
"3649" "SM10.1_1" "?KZ" "D8" "G2" 0.1 0.153 0.053 0.864 "PA10P1"
"3650" "SM10.1_1" "14_1" "D8" "H2" 0.103 0.99 0.887 0.864 "PA10P1"
"3654" "SM10.1_1" "NONE" "D8" "A2" 0.102 0.966 0.864 0.864 "PA10P1"
"3662" "SM10.1_1" "PA13P1" "D8" "B2" 0.104 0.958 0.854 0.864 "PA10P1"
"3663" "SM10.1_1" "PA13P2" "D8" "C2" 0.1 0.962 0.862 0.864 "PA10P1"
"3664" "SM10.1_1" "PA14P2" "D8" "D2" 0.104 0.923 0.819 0.864 "PA10P1"
"3679" "SM10.1_1" "PNM" "D8" "F2" 0.103 0.148 0.045 0.864 "PA10P1"
"3680" "SM10.1_1" "PT7" "D8" "E2" 0.099 0.142 0.043 0.864 "PA10P1"
"3713" "SM10.1_2" "?KZ" "D8" "G3" 0.098 0.149 0.051 0.804 "PA10P1"
"3714" "SM10.1_2" "14_1" "D8" "H3" 0.102 0.895 0.793 0.804 "PA10P1"
"3718" "SM10.1_2" "NONE" "D8" "A3" 0.098 0.902 0.804 0.804 "PA10P1"
"3726" "SM10.1_2" "PA13P1" "D8" "B3" 0.102 0.871 0.769 0.804 "PA10P1"
"3727" "SM10.1_2" "PA13P2" "D8" "C3" 0.098 0.902 0.804 0.804 "PA10P1"
"3728" "SM10.1_2" "PA14P2" "D8" "D3" 0.101 0.989 0.888 0.804 "PA10P1"
"3743" "SM10.1_2" "PNM" "D8" "F3" 0.101 0.147 0.046 0.804 "PA10P1"
"3744" "SM10.1_2" "PT7" "D8" "E3" 0.1 0.141 0.041 0.804 "PA10P1"
"3745" "SM10.1_3" "?KZ" "D8" "G4" 0.097 0.149 0.052 0.802 "PA10P1"
"3746" "SM10.1_3" "14_1" "D8" "H4" 0.1 0.893 0.793 0.802 "PA10P1"
"3750" "SM10.1_3" "NONE" "D8" "A4" 0.096 0.898 0.802 0.802 "PA10P1"
"3758" "SM10.1_3" "PA13P1" "D8" "B4" 0.099 0.882 0.783 0.802 "PA10P1"
"3759" "SM10.1_3" "PA13P2" "D8" "C4" 0.098 0.883 0.785 0.802 "PA10P1"
"3760" "SM10.1_3" "PA14P2" "D8" "D4" 0.102 1.078 0.976 0.802 "PA10P1"
"3775" "SM10.1_3" "PNM" "D8" "F4" 0.101 0.146 0.045 0.802 "PA10P1"
"3776" "SM10.1_3" "PT7" "D8" "E4" 0.105 0.141 0.036 0.802 "PA10P1"
"3777" "SM10.1_4" "?KZ" "D8" "G5" 0.096 0.144 0.048 0.74 "PA10P1"
"3778" "SM10.1_4" "14_1" "D8" "H5" 0.098 0.914 0.816 0.74 "PA10P1"
"3782" "SM10.1_4" "NONE" "D8" "A5" 0.095 0.835 0.74 0.74 "PA10P1"
"3790" "SM10.1_4" "PA13P1" "D8" "B5" 0.098 0.847 0.749 0.74 "PA10P1"
"3791" "SM10.1_4" "PA13P2" "D8" "C5" 0.098 0.924 0.826 0.74 "PA10P1"
"3792" "SM10.1_4" "PA14P2" "D8" "D5" 0.097 1.102 1.005 0.74 "PA10P1"
"3807" "SM10.1_4" "PNM" "D8" "F5" 0.098 0.136 0.038 0.74 "PA10P1"
"3808" "SM10.1_4" "PT7" "D8" "E5" 0.097 0.135 0.038 0.74 "PA10P1"
"3809" "SM10.1_5" "?KZ" "D8" "G6" 0.095 0.151 0.056 0.983 "PA10P1"
"3810" "SM10.1_5" "14_1" "D8" "H6" 0.098 0.669 0.571 0.983 "PA10P1"
"3814" "SM10.1_5" "NONE" "D8" "A6" 0.099 1.082 0.983 0.983 "PA10P1"
"3822" "SM10.1_5" "PA13P1" "D8" "B6" 0.098 0.903 0.805 0.983 "PA10P1"
"3823" "SM10.1_5" "PA13P2" "D8" "C6" 0.097 0.75 0.653 0.983 "PA10P1"
"3824" "SM10.1_5" "PA14P2" "D8" "D6" 0.099 0.726 0.627 0.983 "PA10P1"
"3839" "SM10.1_5" "PNM" "D8" "F6" 0.099 0.132 0.033 0.983 "PA10P1"
"3840" "SM10.1_5" "PT7" "D8" "E6" 0.099 0.132 0.033 0.983 "PA10P1"
"3969" "SM10.2_1" "?KZ" "D8" "G7" 0.094 0.129 0.035 0.757 "PA10P2"
"3970" "SM10.2_1" "14_1" "D8" "H7" 0.101 0.849 0.748 0.757 "PA10P2"
"3974" "SM10.2_1" "NONE" "D8" "A7" 0.093 0.85 0.757 0.757 "PA10P2"
"3982" "SM10.2_1" "PA13P1" "D8" "B7" 0.095 0.862 0.767 0.757 "PA10P2"
"3983" "SM10.2_1" "PA13P2" "D8" "C7" 0.099 0.894 0.795 0.757 "PA10P2"
"3984" "SM10.2_1" "PA14P2" "D8" "D7" 0.098 0.999 0.901 0.757 "PA10P2"
"3999" "SM10.2_1" "PNM" "D8" "F7" 0.099 0.13 0.031 0.757 "PA10P2"
"4000" "SM10.2_1" "PT7" "D8" "E7" 0.1 0.113 0.013 0.757 "PA10P2"
"4033" "SM10.2_2" "?KZ" "D8" "G8" 0.098 0.146 0.048 0.828 "PA10P2"
"4034" "SM10.2_2" "14_1" "D8" "H8" 0.097 0.908 0.811 0.828 "PA10P2"
"4038" "SM10.2_2" "NONE" "D8" "A8" 0.1 0.928 0.828 0.828 "PA10P2"
"4046" "SM10.2_2" "PA13P1" "D8" "B8" 0.101 0.811 0.71 0.828 "PA10P2"
"4047" "SM10.2_2" "PA13P2" "D8" "C8" 0.1 0.921 0.821 0.828 "PA10P2"
"4048" "SM10.2_2" "PA14P2" "D8" "D8" 0.101 1.029 0.928 0.828 "PA10P2"
"4063" "SM10.2_2" "PNM" "D8" "F8" 0.096 0.13 0.034 0.828 "PA10P2"
"4064" "SM10.2_2" "PT7" "D8" "E8" 0.096 0.115 0.019 0.828 "PA10P2"
"4065" "SM10.2_3" "?KZ" "D8" "G9" 0.097 0.153 0.056 0.741 "PA10P2"
"4066" "SM10.2_3" "14_1" "D8" "H9" 0.098 0.877 0.779 0.741 "PA10P2"
"4070" "SM10.2_3" "NONE" "D8" "A9" 0.096 0.837 0.741 0.741 "PA10P2"
"4078" "SM10.2_3" "PA13P1" "D8" "B9" 0.096 0.806 0.71 0.741 "PA10P2"
"4079" "SM10.2_3" "PA13P2" "D8" "C9" 0.098 0.853 0.755 0.741 "PA10P2"
"4080" "SM10.2_3" "PA14P2" "D8" "D9" 0.097 1.082 0.985 0.741 "PA10P2"
"4095" "SM10.2_3" "PNM" "D8" "F9" 0.1 0.138 0.038 0.741 "PA10P2"
"4096" "SM10.2_3" "PT7" "D8" "E9" 0.098 0.12 0.022 0.741 "PA10P2"
"4097" "SM10.2_4" "?KZ" "D8" "G10" 0.092 0.144 0.052 0.744 "PA10P2"
"4098" "SM10.2_4" "14_1" "D8" "H10" 0.094 0.826 0.732 0.744 "PA10P2"
"4102" "SM10.2_4" "NONE" "D8" "A10" 0.093 0.837 0.744 0.744 "PA10P2"
"4110" "SM10.2_4" "PA13P1" "D8" "B10" 0.096 0.87 0.774 0.744 "PA10P2"
"4111" "SM10.2_4" "PA13P2" "D8" "C10" 0.094 0.883 0.789 0.744 "PA10P2"
"4112" "SM10.2_4" "PA14P2" "D8" "D10" 0.104 0.902 0.798 0.744 "PA10P2"
"4127" "SM10.2_4" "PNM" "D8" "F10" 0.093 0.14 0.047 0.744 "PA10P2"
"4128" "SM10.2_4" "PT7" "D8" "E10" 0.093 0.135 0.042 0.744 "PA10P2"
"4129" "SM10.2_5" "?KZ" "D8" "G11" 0.098 0.144 0.046 0.855 "PA10P2"
"4130" "SM10.2_5" "14_1" "D8" "H11" 0.098 0.988 0.89 0.855 "PA10P2"
"4134" "SM10.2_5" "NONE" "D8" "A11" 0.1 0.955 0.855 0.855 "PA10P2"
"4142" "SM10.2_5" "PA13P1" "D8" "B11" 0.102 0.842 0.74 0.855 "PA10P2"
"4143" "SM10.2_5" "PA13P2" "D8" "C11" 0.103 0.937 0.834 0.855 "PA10P2"
"4144" "SM10.2_5" "PA14P2" "D8" "D11" 0.108 1.033 0.925 0.855 "PA10P2"
"4159" "SM10.2_5" "PNM" "D8" "F11" 0.1 0.146 0.046 0.855 "PA10P2"
"4160" "SM10.2_5" "PT7" "D8" "E11" 0.104 0.142 0.038 0.855 "PA10P2"
"891" "PA01" "?KZ" "D9" "G12" 0.102 0.102 0 0.872 "None"
"918" "PA01" "14_1" "D9" "H12" 0.095 0.1 0.005 0.872 "None"
"1026" "PA01" "NONE" "D9" "A12" 0.1 0.972 0.872 0.872 "None"
"1242" "PA01" "PA13P1" "D9" "B12" 0.106 0.146 0.04 0.872 "None"
"1269" "PA01" "PA13P2" "D9" "C12" 0.106 0.147 0.041 0.872 "None"
"1296" "PA01" "PA14P2" "D9" "D12" 0.107 0.162 0.055 0.872 "None"
"1701" "PA01" "PNM" "D9" "F12" 0.096 0.102 0.00599999999999999 0.872 "None"
"1728" "PA01" "PT7" "D9" "E12" 0.102 0.108 0.00600000000000001 0.872 "None"
"4289" "SM10.3_1" "?KZ" "D9" "G2" 0.1 0.117 0.017 0.751 "PA10P3"
"4290" "SM10.3_1" "14_1" "D9" "H2" 0.103 0.91 0.807 0.751 "PA10P3"
"4294" "SM10.3_1" "NONE" "D9" "A2" 0.102 0.853 0.751 0.751 "PA10P3"
"4302" "SM10.3_1" "PA13P1" "D9" "B2" 0.106 0.94 0.834 0.751 "PA10P3"
"4303" "SM10.3_1" "PA13P2" "D9" "C2" 0.105 0.911 0.806 0.751 "PA10P3"
"4304" "SM10.3_1" "PA14P2" "D9" "D2" 0.108 1.021 0.913 0.751 "PA10P3"
"4319" "SM10.3_1" "PNM" "D9" "F2" 0.101 0.123 0.022 0.751 "PA10P3"
"4320" "SM10.3_1" "PT7" "D9" "E2" 0.1 0.127 0.027 0.751 "PA10P3"
"4353" "SM10.3_2" "?KZ" "D9" "G3" 0.103 0.125 0.022 0.734 "PA10P3"
"4354" "SM10.3_2" "14_1" "D9" "H3" 0.102 0.884 0.782 0.734 "PA10P3"
"4358" "SM10.3_2" "NONE" "D9" "A3" 0.1 0.834 0.734 0.734 "PA10P3"
"4366" "SM10.3_2" "PA13P1" "D9" "B3" 0.104 0.884 0.78 0.734 "PA10P3"
"4367" "SM10.3_2" "PA13P2" "D9" "C3" 0.105 0.904 0.799 0.734 "PA10P3"
"4368" "SM10.3_2" "PA14P2" "D9" "D3" 0.107 0.992 0.885 0.734 "PA10P3"
"4383" "SM10.3_2" "PNM" "D9" "F3" 0.102 0.134 0.032 0.734 "PA10P3"
"4384" "SM10.3_2" "PT7" "D9" "E3" 0.1 0.134 0.034 0.734 "PA10P3"
"4385" "SM10.3_3" "?KZ" "D9" "G4" 0.101 0.125 0.024 0.762 "PA10P3"
"4386" "SM10.3_3" "14_1" "D9" "H4" 0.1 0.875 0.775 0.762 "PA10P3"
"4390" "SM10.3_3" "NONE" "D9" "A4" 0.099 0.861 0.762 0.762 "PA10P3"
"4398" "SM10.3_3" "PA13P1" "D9" "B4" 0.105 0.812 0.707 0.762 "PA10P3"
"4399" "SM10.3_3" "PA13P2" "D9" "C4" 0.109 0.927 0.818 0.762 "PA10P3"
"4400" "SM10.3_3" "PA14P2" "D9" "D4" 0.109 1.079 0.97 0.762 "PA10P3"
"4415" "SM10.3_3" "PNM" "D9" "F4" 0.101 0.133 0.032 0.762 "PA10P3"
"4416" "SM10.3_3" "PT7" "D9" "E4" 0.101 0.137 0.036 0.762 "PA10P3"
"4417" "SM10.3_4" "?KZ" "D9" "G5" 0.103 0.122 0.019 0.807 "PA10P3"
"4418" "SM10.3_4" "14_1" "D9" "H5" 0.104 0.993 0.889 0.807 "PA10P3"
"4422" "SM10.3_4" "NONE" "D9" "A5" 0.105 0.912 0.807 0.807 "PA10P3"
"4430" "SM10.3_4" "PA13P1" "D9" "B5" 0.109 0.914 0.805 0.807 "PA10P3"
"4431" "SM10.3_4" "PA13P2" "D9" "C5" 0.114 0.952 0.838 0.807 "PA10P3"
"4432" "SM10.3_4" "PA14P2" "D9" "D5" 0.113 1.128 1.015 0.807 "PA10P3"
"4447" "SM10.3_4" "PNM" "D9" "F5" 0.102 0.13 0.028 0.807 "PA10P3"
"4448" "SM10.3_4" "PT7" "D9" "E5" 0.102 0.126 0.024 0.807 "PA10P3"
"4449" "SM10.3_5" "?KZ" "D9" "G6" 0.108 0.125 0.017 0.845 "PA10P3"
"4450" "SM10.3_5" "14_1" "D9" "H6" 0.102 0.966 0.864 0.845 "PA10P3"
"4454" "SM10.3_5" "NONE" "D9" "A6" 0.107 0.952 0.845 0.845 "PA10P3"
"4462" "SM10.3_5" "PA13P1" "D9" "B6" 0.113 0.957 0.844 0.845 "PA10P3"
"4463" "SM10.3_5" "PA13P2" "D9" "C6" 0.113 1.014 0.901 0.845 "PA10P3"
"4464" "SM10.3_5" "PA14P2" "D9" "D6" 0.118 1.019 0.901 0.845 "PA10P3"
"4479" "SM10.3_5" "PNM" "D9" "F6" 0.104 0.127 0.023 0.845 "PA10P3"
"4480" "SM10.3_5" "PT7" "D9" "E6" 0.104 0.129 0.025 0.845 "PA10P3"
"4609" "SM11.1_1" "?KZ" "D9" "G7" 0.099 0.122 0.023 0.712 "PA11P1"
"4610" "SM11.1_1" "14_1" "D9" "H7" 0.096 0.88 0.784 0.712 "PA11P1"
"4614" "SM11.1_1" "NONE" "D9" "A7" 0.097 0.809 0.712 0.712 "PA11P1"
"4622" "SM11.1_1" "PA13P1" "D9" "B7" 0.101 0.771 0.67 0.712 "PA11P1"
"4623" "SM11.1_1" "PA13P2" "D9" "C7" 0.101 0.793 0.692 0.712 "PA11P1"
"4624" "SM11.1_1" "PA14P2" "D9" "D7" 0.102 0.916 0.814 0.712 "PA11P1"
"4639" "SM11.1_1" "PNM" "D9" "F7" 0.093 0.126 0.033 0.712 "PA11P1"
"4640" "SM11.1_1" "PT7" "D9" "E7" 0.096 0.132 0.036 0.712 "PA11P1"
"4673" "SM11.1_2" "?KZ" "D9" "G8" 0.098 0.135 0.037 0.868 "PA11P1"
"4674" "SM11.1_2" "14_1" "D9" "H8" 0.095 0.682 0.587 0.868 "PA11P1"
"4678" "SM11.1_2" "NONE" "D9" "A8" 0.101 0.969 0.868 0.868 "PA11P1"
"4686" "SM11.1_2" "PA13P1" "D9" "B8" 0.101 0.925 0.824 0.868 "PA11P1"
"4687" "SM11.1_2" "PA13P2" "D9" "C8" 0.102 0.816 0.714 0.868 "PA11P1"
"4688" "SM11.1_2" "PA14P2" "D9" "D8" 0.108 0.819 0.711 0.868 "PA11P1"
"4703" "SM11.1_2" "PNM" "D9" "F8" 0.097 0.128 0.031 0.868 "PA11P1"
"4704" "SM11.1_2" "PT7" "D9" "E8" 0.099 0.157 0.058 0.868 "PA11P1"
"4705" "SM11.1_3" "?KZ" "D9" "G9" 0.096 0.119 0.023 0.714 "PA11P1"
"4706" "SM11.1_3" "14_1" "D9" "H9" 0.095 0.861 0.766 0.714 "PA11P1"
"4710" "SM11.1_3" "NONE" "D9" "A9" 0.093 0.807 0.714 0.714 "PA11P1"
"4718" "SM11.1_3" "PA13P1" "D9" "B9" 0.097 0.866 0.769 0.714 "PA11P1"
"4719" "SM11.1_3" "PA13P2" "D9" "C9" 0.099 0.848 0.749 0.714 "PA11P1"
"4720" "SM11.1_3" "PA14P2" "D9" "D9" 0.099 1.083 0.984 0.714 "PA11P1"
"4735" "SM11.1_3" "PNM" "D9" "F9" 0.094 0.126 0.032 0.714 "PA11P1"
"4736" "SM11.1_3" "PT7" "D9" "E9" 0.096 0.129 0.033 0.714 "PA11P1"
"4737" "SM11.1_4" "?KZ" "D9" "G10" 0.097 0.117 0.02 0.722 "PA11P1"
"4738" "SM11.1_4" "14_1" "D9" "H10" 0.095 0.834 0.739 0.722 "PA11P1"
"4742" "SM11.1_4" "NONE" "D9" "A10" 0.093 0.815 0.722 0.722 "PA11P1"
"4750" "SM11.1_4" "PA13P1" "D9" "B10" 0.098 0.892 0.794 0.722 "PA11P1"
"4751" "SM11.1_4" "PA13P2" "D9" "C10" 0.1 0.932 0.832 0.722 "PA11P1"
"4752" "SM11.1_4" "PA14P2" "D9" "D10" 0.1 1.125 1.025 0.722 "PA11P1"
"4767" "SM11.1_4" "PNM" "D9" "F10" 0.096 0.128 0.032 0.722 "PA11P1"
"4768" "SM11.1_4" "PT7" "D9" "E10" 0.098 0.133 0.035 0.722 "PA11P1"
"4769" "SM11.1_5" "?KZ" "D9" "G11" 0.096 0.114 0.018 0.742 "PA11P1"
"4770" "SM11.1_5" "14_1" "D9" "H11" 0.093 0.846 0.753 0.742 "PA11P1"
"4774" "SM11.1_5" "NONE" "D9" "A11" 0.093 0.835 0.742 0.742 "PA11P1"
"4782" "SM11.1_5" "PA13P1" "D9" "B11" 0.097 0.794 0.697 0.742 "PA11P1"
"4783" "SM11.1_5" "PA13P2" "D9" "C11" 0.099 0.903 0.804 0.742 "PA11P1"
"4784" "SM11.1_5" "PA14P2" "D9" "D11" 0.098 1 0.902 0.742 "PA11P1"
"4799" "SM11.1_5" "PNM" "D9" "F11" 0.094 0.118 0.024 0.742 "PA11P1"
"4800" "SM11.1_5" "PT7" "D9" "E11" 0.096 0.121 0.025 0.742 "PA11P1"
"919" "PA01" "NONE" "A1" "A12" 0.11 1.023 0.913 0.913 "None"
"1297" "PA01" "PA1P1" "A1" "B12" 0.111 0.103 -0.00800000000000001 0.913 "None"
"1324" "PA01" "PA1P2" "A1" "C12" 0.111 0.103 -0.00800000000000001 0.913 "None"
"1351" "PA01" "PA1P3" "A1" "D12" 0.122 0.167 0.045 0.913 "None"
"1378" "PA01" "PA1P4" "A1" "E12" 0.12 0.123 0.003 0.913 "None"
"1405" "PA01" "PA1P5" "A1" "F12" 0.115 0.119 0.00399999999999999 0.913 "None"
"1432" "PA01" "PA2P1" "A1" "G12" 0.123 0.114 -0.00899999999999999 0.913 "None"
"2051" "SM1.1_1" "NONE" "A1" "A2" 0.128 0.888 0.76 0.76 "PA1P1"
"2065" "SM1.1_1" "PA1P1" "A1" "B2" 0.138 0.943 0.805 0.76 "PA1P1"
"2066" "SM1.1_1" "PA1P2" "A1" "C2" 0.138 0.902 0.764 0.76 "PA1P1"
"2067" "SM1.1_1" "PA1P3" "A1" "D2" 0.137 0.897 0.76 0.76 "PA1P1"
"2068" "SM1.1_1" "PA1P4" "A1" "E2" 0.136 0.928 0.792 0.76 "PA1P1"
"2069" "SM1.1_1" "PA1P5" "A1" "F2" 0.139 0.853 0.714 0.76 "PA1P1"
"2070" "SM1.1_1" "PA2P1" "A1" "G2" 0.143 0.994 0.851 0.76 "PA1P1"
"2115" "SM1.1_2" "NONE" "A1" "A3" 0.13 0.92 0.79 0.79 "PA1P1"
"2129" "SM1.1_2" "PA1P1" "A1" "B3" 0.14 0.911 0.771 0.79 "PA1P1"
"2130" "SM1.1_2" "PA1P2" "A1" "C3" 0.139 0.935 0.796 0.79 "PA1P1"
"2131" "SM1.1_2" "PA1P3" "A1" "D3" 0.137 0.902 0.765 0.79 "PA1P1"
"2132" "SM1.1_2" "PA1P4" "A1" "E3" 0.136 0.919 0.783 0.79 "PA1P1"
"2133" "SM1.1_2" "PA1P5" "A1" "F3" 0.139 0.893 0.754 0.79 "PA1P1"
"2134" "SM1.1_2" "PA2P1" "A1" "G3" 0.146 1.07 0.924 0.79 "PA1P1"
"2147" "SM1.1_3" "NONE" "A1" "A4" 0.126 0.868 0.742 0.742 "PA1P1"
"2161" "SM1.1_3" "PA1P1" "A1" "B4" 0.13 0.869 0.739 0.742 "PA1P1"
"2162" "SM1.1_3" "PA1P2" "A1" "C4" 0.129 0.884 0.755 0.742 "PA1P1"
"2163" "SM1.1_3" "PA1P3" "A1" "D4" 0.128 0.853 0.725 0.742 "PA1P1"
"2164" "SM1.1_3" "PA1P4" "A1" "E4" 0.125 0.884 0.759 0.742 "PA1P1"
"2165" "SM1.1_3" "PA1P5" "A1" "F4" 0.128 0.863 0.735 0.742 "PA1P1"
"2166" "SM1.1_3" "PA2P1" "A1" "G4" 0.137 0.955 0.818 0.742 "PA1P1"
"2179" "SM1.1_4" "NONE" "A1" "A5" 0.123 0.889 0.766 0.766 "PA1P1"
"2193" "SM1.1_4" "PA1P1" "A1" "B5" 0.129 0.903 0.774 0.766 "PA1P1"
"2194" "SM1.1_4" "PA1P2" "A1" "C5" 0.128 0.936 0.808 0.766 "PA1P1"
"2195" "SM1.1_4" "PA1P3" "A1" "D5" 0.122 0.874 0.752 0.766 "PA1P1"
"2196" "SM1.1_4" "PA1P4" "A1" "E5" 0.126 0.977 0.851 0.766 "PA1P1"
"2197" "SM1.1_4" "PA1P5" "A1" "F5" 0.128 0.868 0.74 0.766 "PA1P1"
"2198" "SM1.1_4" "PA2P1" "A1" "G5" 0.138 1.11 0.972 0.766 "PA1P1"
"2211" "SM1.1_5" "NONE" "A1" "A6" 0.105 0.892 0.787 0.787 "PA1P1"
"2225" "SM1.1_5" "PA1P1" "A1" "B6" 0.127 0.17 0.043 0.787 "PA1P1"
"2226" "SM1.1_5" "PA1P2" "A1" "C6" 0.127 0.172 0.045 0.787 "PA1P1"
"2227" "SM1.1_5" "PA1P3" "A1" "D6" 0.127 0.233 0.106 0.787 "PA1P1"
"2228" "SM1.1_5" "PA1P4" "A1" "E6" 0.127 0.172 0.045 0.787 "PA1P1"
"2229" "SM1.1_5" "PA1P5" "A1" "F6" 0.127 0.184 0.057 0.787 "PA1P1"
"2230" "SM1.1_5" "PA2P1" "A1" "G6" 0.138 0.314 0.176 0.787 "PA1P1"
"2371" "SM1.2_1" "NONE" "A1" "A7" 0.097 0.848 0.751 0.751 "PA1P2"
"2385" "SM1.2_1" "PA1P1" "A1" "B7" 0.123 0.821 0.698 0.751 "PA1P2"
"2386" "SM1.2_1" "PA1P2" "A1" "C7" 0.121 0.829 0.708 0.751 "PA1P2"
"2387" "SM1.2_1" "PA1P3" "A1" "D7" 0.118 0.793 0.675 0.751 "PA1P2"
"2388" "SM1.2_1" "PA1P4" "A1" "E7" 0.122 0.831 0.709 0.751 "PA1P2"
"2389" "SM1.2_1" "PA1P5" "A1" "F7" 0.12 0.845 0.725 0.751 "PA1P2"
"2390" "SM1.2_1" "PA2P1" "A1" "G7" 0.134 0.99 0.856 0.751 "PA1P2"
"2435" "SM1.2_2" "NONE" "A1" "A8" 0.107 1.058 0.951 0.951 "PA1P2"
"2449" "SM1.2_2" "PA1P1" "A1" "B8" 0.124 0.342 0.218 0.951 "PA1P2"
"2450" "SM1.2_2" "PA1P2" "A1" "C8" 0.127 0.593 0.466 0.951 "PA1P2"
"2451" "SM1.2_2" "PA1P3" "A1" "D8" 0.122 0.604 0.482 0.951 "PA1P2"
"2452" "SM1.2_2" "PA1P4" "A1" "E8" 0.123 0.34 0.217 0.951 "PA1P2"
"2453" "SM1.2_2" "PA1P5" "A1" "F8" 0.132 0.731 0.599 0.951 "PA1P2"
"2454" "SM1.2_2" "PA2P1" "A1" "G8" 0.136 0.729 0.593 0.951 "PA1P2"
"2467" "SM1.2_3" "NONE" "A1" "A9" 0.104 0.868 0.764 0.764 "PA1P2"
"2481" "SM1.2_3" "PA1P1" "A1" "B9" 0.122 0.836 0.714 0.764 "PA1P2"
"2482" "SM1.2_3" "PA1P2" "A1" "C9" 0.119 0.877 0.758 0.764 "PA1P2"
"2483" "SM1.2_3" "PA1P3" "A1" "D9" 0.119 0.838 0.719 0.764 "PA1P2"
"2484" "SM1.2_3" "PA1P4" "A1" "E9" 0.12 0.847 0.727 0.764 "PA1P2"
"2485" "SM1.2_3" "PA1P5" "A1" "F9" 0.12 0.886 0.766 0.764 "PA1P2"
"2486" "SM1.2_3" "PA2P1" "A1" "G9" 0.127 0.963 0.836 0.764 "PA1P2"
"2499" "SM1.2_4" "NONE" "A1" "A10" 0.102 0.889 0.787 0.787 "PA1P2"
"2513" "SM1.2_4" "PA1P1" "A1" "B10" 0.123 0.81 0.687 0.787 "PA1P2"
"2514" "SM1.2_4" "PA1P2" "A1" "C10" 0.121 0.818 0.697 0.787 "PA1P2"
"2515" "SM1.2_4" "PA1P3" "A1" "D10" 0.123 0.813 0.69 0.787 "PA1P2"
"2516" "SM1.2_4" "PA1P4" "A1" "E10" 0.124 0.821 0.697 0.787 "PA1P2"
"2517" "SM1.2_4" "PA1P5" "A1" "F10" 0.124 0.844 0.72 0.787 "PA1P2"
"2518" "SM1.2_4" "PA2P1" "A1" "G10" 0.132 0.955 0.823 0.787 "PA1P2"
"2531" "SM1.2_5" "NONE" "A1" "A11" 0.096 0.946 0.85 0.85 "PA1P2"
"2545" "SM1.2_5" "PA1P1" "A1" "B11" 0.123 0.942 0.819 0.85 "PA1P2"
"2546" "SM1.2_5" "PA1P2" "A1" "C11" 0.121 0.925 0.804 0.85 "PA1P2"
"2547" "SM1.2_5" "PA1P3" "A1" "D11" 0.127 0.931 0.804 0.85 "PA1P2"
"2548" "SM1.2_5" "PA1P4" "A1" "E11" 0.126 0.925 0.799 0.85 "PA1P2"
"2549" "SM1.2_5" "PA1P5" "A1" "F11" 0.126 0.918 0.792 0.85 "PA1P2"
"2550" "SM1.2_5" "PA2P1" "A1" "G11" 0.13 1.025 0.895 0.85 "PA1P2"
"920" "PA01" "NONE" "A10" "A12" 0.091 1.058 0.967 0.967 "None"
"1298" "PA01" "PA1P1" "A10" "B12" 0.093 1.036 0.943 0.967 "None"
"1325" "PA01" "PA1P2" "A10" "C12" 0.097 0.119 0.022 0.967 "None"
"1352" "PA01" "PA1P3" "A10" "D12" 0.096 0.143 0.047 0.967 "None"
"1379" "PA01" "PA1P4" "A10" "E12" 0.096 0.135 0.039 0.967 "None"
"1406" "PA01" "PA1P5" "A10" "F12" 0.095 0.12 0.025 0.967 "None"
"1433" "PA01" "PA2P1" "A10" "G12" 0.099 0.124 0.025 0.967 "None"
"4931" "SM11.2_1" "NONE" "A10" "A2" 0.101 0.936 0.835 0.835 "PA11P2"
"4945" "SM11.2_1" "PA1P1" "A10" "B2" 0.104 0.855 0.751 0.835 "PA11P2"
"4946" "SM11.2_1" "PA1P2" "A10" "C2" 0.105 0.849 0.744 0.835 "PA11P2"
"4947" "SM11.2_1" "PA1P3" "A10" "D2" 0.105 0.856 0.751 0.835 "PA11P2"
"4948" "SM11.2_1" "PA1P4" "A10" "E2" 0.102 0.834 0.732 0.835 "PA11P2"
"4949" "SM11.2_1" "PA1P5" "A10" "F2" 0.105 0.869 0.764 0.835 "PA11P2"
"4950" "SM11.2_1" "PA2P1" "A10" "G2" 0.105 0.995 0.89 0.835 "PA11P2"
"4995" "SM11.2_2" "NONE" "A10" "A3" 0.101 0.934 0.833 0.833 "PA11P2"
"5009" "SM11.2_2" "PA1P1" "A10" "B3" 0.104 0.841 0.737 0.833 "PA11P2"
"5010" "SM11.2_2" "PA1P2" "A10" "C3" 0.105 0.929 0.824 0.833 "PA11P2"
"5011" "SM11.2_2" "PA1P3" "A10" "D3" 0.105 0.956 0.851 0.833 "PA11P2"
"5012" "SM11.2_2" "PA1P4" "A10" "E3" 0.104 1.028 0.924 0.833 "PA11P2"
"5013" "SM11.2_2" "PA1P5" "A10" "F3" 0.105 0.942 0.837 0.833 "PA11P2"
"5014" "SM11.2_2" "PA2P1" "A10" "G3" 0.108 0.919 0.811 0.833 "PA11P2"
"5027" "SM11.2_3" "NONE" "A10" "A4" 0.095 0.922 0.827 0.827 "PA11P2"
"5041" "SM11.2_3" "PA1P1" "A10" "B4" 0.101 0.843 0.742 0.827 "PA11P2"
"5042" "SM11.2_3" "PA1P2" "A10" "C4" 0.102 0.889 0.787 0.827 "PA11P2"
"5043" "SM11.2_3" "PA1P3" "A10" "D4" 0.102 0.967 0.865 0.827 "PA11P2"
"5044" "SM11.2_3" "PA1P4" "A10" "E4" 0.1 0.878 0.778 0.827 "PA11P2"
"5045" "SM11.2_3" "PA1P5" "A10" "F4" 0.102 0.923 0.821 0.827 "PA11P2"
"5046" "SM11.2_3" "PA2P1" "A10" "G4" 0.106 0.879 0.773 0.827 "PA11P2"
"5059" "SM11.2_4" "NONE" "A10" "A5" 0.094 0.873 0.779 0.779 "PA11P2"
"5073" "SM11.2_4" "PA1P1" "A10" "B5" 0.1 0.845 0.745 0.779 "PA11P2"
"5074" "SM11.2_4" "PA1P2" "A10" "C5" 0.104 0.912 0.808 0.779 "PA11P2"
"5075" "SM11.2_4" "PA1P3" "A10" "D5" 0.097 0.864 0.767 0.779 "PA11P2"
"5076" "SM11.2_4" "PA1P4" "A10" "E5" 0.098 0.888 0.79 0.779 "PA11P2"
"5077" "SM11.2_4" "PA1P5" "A10" "F5" 0.099 0.877 0.778 0.779 "PA11P2"
"5078" "SM11.2_4" "PA2P1" "A10" "G5" 0.103 0.861 0.758 0.779 "PA11P2"
"5091" "SM11.2_5" "NONE" "A10" "A6" 0.096 0.853 0.757 0.757 "PA11P2"
"5105" "SM11.2_5" "PA1P1" "A10" "B6" 0.098 0.173 0.075 0.757 "PA11P2"
"5106" "SM11.2_5" "PA1P2" "A10" "C6" 0.099 0.193 0.094 0.757 "PA11P2"
"5107" "SM11.2_5" "PA1P3" "A10" "D6" 0.099 0.237 0.138 0.757 "PA11P2"
"5108" "SM11.2_5" "PA1P4" "A10" "E6" 0.099 0.2 0.101 0.757 "PA11P2"
"5109" "SM11.2_5" "PA1P5" "A10" "F6" 0.1 0.196 0.096 0.757 "PA11P2"
"5110" "SM11.2_5" "PA2P1" "A10" "G6" 0.105 0.188 0.083 0.757 "PA11P2"
"5251" "SM12.1_1" "NONE" "A10" "A7" 0.091 0.867 0.776 0.776 "PA12P1"
"5265" "SM12.1_1" "PA1P1" "A10" "B7" 0.097 0.843 0.746 0.776 "PA12P1"
"5266" "SM12.1_1" "PA1P2" "A10" "C7" 0.095 0.892 0.797 0.776 "PA12P1"
"5267" "SM12.1_1" "PA1P3" "A10" "D7" 0.093 0.846 0.753 0.776 "PA12P1"
"5268" "SM12.1_1" "PA1P4" "A10" "E7" 0.093 0.916 0.823 0.776 "PA12P1"
"5269" "SM12.1_1" "PA1P5" "A10" "F7" 0.095 0.828 0.733 0.776 "PA12P1"
"5270" "SM12.1_1" "PA2P1" "A10" "G7" 0.099 0.902 0.803 0.776 "PA12P1"
"5315" "SM12.1_2" "NONE" "A10" "A8" 0.094 0.882 0.788 0.788 "PA12P1"
"5329" "SM12.1_2" "PA1P1" "A10" "B8" 0.098 0.883 0.785 0.788 "PA12P1"
"5330" "SM12.1_2" "PA1P2" "A10" "C8" 0.098 0.89 0.792 0.788 "PA12P1"
"5331" "SM12.1_2" "PA1P3" "A10" "D8" 0.098 0.929 0.831 0.788 "PA12P1"
"5332" "SM12.1_2" "PA1P4" "A10" "E8" 0.097 0.859 0.762 0.788 "PA12P1"
"5333" "SM12.1_2" "PA1P5" "A10" "F8" 0.098 0.909 0.811 0.788 "PA12P1"
"5334" "SM12.1_2" "PA2P1" "A10" "G8" 0.1 0.824 0.724 0.788 "PA12P1"
"5347" "SM12.1_3" "NONE" "A10" "A9" 0.093 0.863 0.77 0.77 "PA12P1"
"5361" "SM12.1_3" "PA1P1" "A10" "B9" 0.099 0.805 0.706 0.77 "PA12P1"
"5362" "SM12.1_3" "PA1P2" "A10" "C9" 0.101 0.847 0.746 0.77 "PA12P1"
"5363" "SM12.1_3" "PA1P3" "A10" "D9" 0.099 0.819 0.72 0.77 "PA12P1"
"5364" "SM12.1_3" "PA1P4" "A10" "E9" 0.099 0.844 0.745 0.77 "PA12P1"
"5365" "SM12.1_3" "PA1P5" "A10" "F9" 0.098 0.821 0.723 0.77 "PA12P1"
"5366" "SM12.1_3" "PA2P1" "A10" "G9" 0.1 0.982 0.882 0.77 "PA12P1"
"5379" "SM12.1_4" "NONE" "A10" "A10" 0.092 0.863 0.771 0.771 "PA12P1"
"5393" "SM12.1_4" "PA1P1" "A10" "B10" 0.097 0.835 0.738 0.771 "PA12P1"
"5394" "SM12.1_4" "PA1P2" "A10" "C10" 0.097 0.762 0.665 0.771 "PA12P1"
"5395" "SM12.1_4" "PA1P3" "A10" "D10" 0.098 0.825 0.727 0.771 "PA12P1"
"5396" "SM12.1_4" "PA1P4" "A10" "E10" 0.098 0.795 0.697 0.771 "PA12P1"
"5397" "SM12.1_4" "PA1P5" "A10" "F10" 0.096 0.844 0.748 0.771 "PA12P1"
"5398" "SM12.1_4" "PA2P1" "A10" "G10" 0.1 0.808 0.708 0.771 "PA12P1"
"5411" "SM12.1_5" "NONE" "A10" "A11" 0.093 0.872 0.779 0.779 "PA12P1"
"5425" "SM12.1_5" "PA1P1" "A10" "B11" 0.097 0.831 0.734 0.779 "PA12P1"
"5426" "SM12.1_5" "PA1P2" "A10" "C11" 0.1 0.825 0.725 0.779 "PA12P1"
"5427" "SM12.1_5" "PA1P3" "A10" "D11" 0.099 0.873 0.774 0.779 "PA12P1"
"5428" "SM12.1_5" "PA1P4" "A10" "E11" 0.098 0.845 0.747 0.779 "PA12P1"
"5429" "SM12.1_5" "PA1P5" "A10" "F11" 0.098 0.811 0.713 0.779 "PA12P1"
"5430" "SM12.1_5" "PA2P1" "A10" "G11" 0.1 0.975 0.875 0.779 "PA12P1"
"921" "PA01" "NONE" "A11" "A12" 0.091 0.993 0.902 0.902 "None"
"1299" "PA01" "PA1P1" "A11" "B12" 0.092 1.034 0.942 0.902 "None"
"1326" "PA01" "PA1P2" "A11" "C12" 0.094 0.114 0.02 0.902 "None"
"1353" "PA01" "PA1P3" "A11" "D12" 0.094 0.132 0.038 0.902 "None"
"1380" "PA01" "PA1P4" "A11" "E12" 0.094 0.111 0.017 0.902 "None"
"1407" "PA01" "PA1P5" "A11" "F12" 0.095 0.113 0.018 0.902 "None"
"1434" "PA01" "PA2P1" "A11" "G12" 0.099 0.123 0.024 0.902 "None"
"5571" "SM12.2_1" "NONE" "A11" "A2" 0.095 0.878 0.783 0.783 "PA12P2"
"5585" "SM12.2_1" "PA1P1" "A11" "B2" 0.104 0.869 0.765 0.783 "PA12P2"
"5586" "SM12.2_1" "PA1P2" "A11" "C2" 0.104 0.877 0.773 0.783 "PA12P2"
"5587" "SM12.2_1" "PA1P3" "A11" "D2" 0.103 0.888 0.785 0.783 "PA12P2"
"5588" "SM12.2_1" "PA1P4" "A11" "E2" 0.102 0.902 0.8 0.783 "PA12P2"
"5589" "SM12.2_1" "PA1P5" "A11" "F2" 0.105 0.869 0.764 0.783 "PA12P2"
"5590" "SM12.2_1" "PA2P1" "A11" "G2" 0.107 1.062 0.955 0.783 "PA12P2"
"5635" "SM12.2_2" "NONE" "A11" "A3" 0.097 0.616 0.519 0.519 "PA12P2"
"5649" "SM12.2_2" "PA1P1" "A11" "B3" 0.106 0.304 0.198 0.519 "PA12P2"
"5650" "SM12.2_2" "PA1P2" "A11" "C3" 0.107 0.489 0.382 0.519 "PA12P2"
"5651" "SM12.2_2" "PA1P3" "A11" "D3" 0.107 0.523 0.416 0.519 "PA12P2"
"5652" "SM12.2_2" "PA1P4" "A11" "E3" 0.105 0.131 0.026 0.519 "PA12P2"
"5653" "SM12.2_2" "PA1P5" "A11" "F3" 0.114 0.134 0.02 0.519 "PA12P2"
"5654" "SM12.2_2" "PA2P1" "A11" "G3" 0.11 0.603 0.493 0.519 "PA12P2"
"5667" "SM12.2_3" "NONE" "A11" "A4" 0.091 0.81 0.719 0.719 "PA12P2"
"5681" "SM12.2_3" "PA1P1" "A11" "B4" 0.099 0.704 0.605 0.719 "PA12P2"
"5682" "SM12.2_3" "PA1P2" "A11" "C4" 0.099 0.744 0.645 0.719 "PA12P2"
"5683" "SM12.2_3" "PA1P3" "A11" "D4" 0.099 0.743 0.644 0.719 "PA12P2"
"5684" "SM12.2_3" "PA1P4" "A11" "E4" 0.097 0.725 0.628 0.719 "PA12P2"
"5685" "SM12.2_3" "PA1P5" "A11" "F4" 0.099 0.711 0.612 0.719 "PA12P2"
"5686" "SM12.2_3" "PA2P1" "A11" "G4" 0.106 0.946 0.84 0.719 "PA12P2"
"5699" "SM12.2_4" "NONE" "A11" "A5" 0.092 0.978 0.886 0.886 "PA12P2"
"5713" "SM12.2_4" "PA1P1" "A11" "B5" 0.098 0.799 0.701 0.886 "PA12P2"
"5714" "SM12.2_4" "PA1P2" "A11" "C5" 0.101 0.892 0.791 0.886 "PA12P2"
"5715" "SM12.2_4" "PA1P3" "A11" "D5" 0.098 0.663 0.565 0.886 "PA12P2"
"5716" "SM12.2_4" "PA1P4" "A11" "E5" 0.098 0.947 0.849 0.886 "PA12P2"
"5717" "SM12.2_4" "PA1P5" "A11" "F5" 0.1 0.896 0.796 0.886 "PA12P2"
"5718" "SM12.2_4" "PA2P1" "A11" "G5" 0.105 0.835 0.73 0.886 "PA12P2"
"5731" "SM12.2_5" "NONE" "A11" "A6" 0.092 1.017 0.925 0.925 "PA12P2"
"5745" "SM12.2_5" "PA1P1" "A11" "B6" 0.098 0.945 0.847 0.925 "PA12P2"
"5746" "SM12.2_5" "PA1P2" "A11" "C6" 0.098 0.919 0.821 0.925 "PA12P2"
"5747" "SM12.2_5" "PA1P3" "A11" "D6" 0.097 0.938 0.841 0.925 "PA12P2"
"5748" "SM12.2_5" "PA1P4" "A11" "E6" 0.096 0.896 0.8 0.925 "PA12P2"
"5749" "SM12.2_5" "PA1P5" "A11" "F6" 0.096 0.931 0.835 0.925 "PA12P2"
"5750" "SM12.2_5" "PA2P1" "A11" "G6" 0.105 0.687 0.582 0.925 "PA12P2"
"5891" "SM13.1_1" "NONE" "A11" "A7" 0.089 0.614 0.525 0.525 "PA13P1"
"5905" "SM13.1_1" "PA1P1" "A11" "B7" 0.097 0.239 0.142 0.525 "PA13P1"
"5906" "SM13.1_1" "PA1P2" "A11" "C7" 0.098 0.448 0.35 0.525 "PA13P1"
"5907" "SM13.1_1" "PA1P3" "A11" "D7" 0.093 0.444 0.351 0.525 "PA13P1"
"5908" "SM13.1_1" "PA1P4" "A11" "E7" 0.092 0.121 0.029 0.525 "PA13P1"
"5909" "SM13.1_1" "PA1P5" "A11" "F7" 0.096 0.122 0.026 0.525 "PA13P1"
"5910" "SM13.1_1" "PA2P1" "A11" "G7" 0.099 0.576 0.477 0.525 "PA13P1"
"5955" "SM13.1_2" "NONE" "A11" "A8" 0.09 0.842 0.752 0.752 "PA13P1"
"5969" "SM13.1_2" "PA1P1" "A11" "B8" 0.095 0.88 0.785 0.752 "PA13P1"
"5970" "SM13.1_2" "PA1P2" "A11" "C8" 0.096 0.839 0.743 0.752 "PA13P1"
"5971" "SM13.1_2" "PA1P3" "A11" "D8" 0.094 0.889 0.795 0.752 "PA13P1"
"5972" "SM13.1_2" "PA1P4" "A11" "E8" 0.095 0.876 0.781 0.752 "PA13P1"
"5973" "SM13.1_2" "PA1P5" "A11" "F8" 0.096 0.859 0.763 0.752 "PA13P1"
"5974" "SM13.1_2" "PA2P1" "A11" "G8" 0.1 0.815 0.715 0.752 "PA13P1"
"5987" "SM13.1_3" "NONE" "A11" "A9" 0.089 0.804 0.715 0.715 "PA13P1"
"6001" "SM13.1_3" "PA1P1" "A11" "B9" 0.094 0.773 0.679 0.715 "PA13P1"
"6002" "SM13.1_3" "PA1P2" "A11" "C9" 0.095 0.714 0.619 0.715 "PA13P1"
"6003" "SM13.1_3" "PA1P3" "A11" "D9" 0.094 0.729 0.635 0.715 "PA13P1"
"6004" "SM13.1_3" "PA1P4" "A11" "E9" 0.094 0.775 0.681 0.715 "PA13P1"
"6005" "SM13.1_3" "PA1P5" "A11" "F9" 0.094 0.721 0.627 0.715 "PA13P1"
"6006" "SM13.1_3" "PA2P1" "A11" "G9" 0.1 0.929 0.829 0.715 "PA13P1"
"6019" "SM13.1_4" "NONE" "A11" "A10" 0.09 0.83 0.74 0.74 "PA13P1"
"6033" "SM13.1_4" "PA1P1" "A11" "B10" 0.093 0.79 0.697 0.74 "PA13P1"
"6034" "SM13.1_4" "PA1P2" "A11" "C10" 0.095 0.9 0.805 0.74 "PA13P1"
"6035" "SM13.1_4" "PA1P3" "A11" "D10" 0.095 0.895 0.8 0.74 "PA13P1"
"6036" "SM13.1_4" "PA1P4" "A11" "E10" 0.096 0.9 0.804 0.74 "PA13P1"
"6037" "SM13.1_4" "PA1P5" "A11" "F10" 0.098 0.866 0.768 0.74 "PA13P1"
"6038" "SM13.1_4" "PA2P1" "A11" "G10" 0.1 0.731 0.631 0.74 "PA13P1"
"6051" "SM13.1_5" "NONE" "A11" "A11" 0.093 0.619 0.526 0.526 "PA13P1"
"6065" "SM13.1_5" "PA1P1" "A11" "B11" 0.097 0.624 0.527 0.526 "PA13P1"
"6066" "SM13.1_5" "PA1P2" "A11" "C11" 0.098 0.516 0.418 0.526 "PA13P1"
"6067" "SM13.1_5" "PA1P3" "A11" "D11" 0.099 0.509 0.41 0.526 "PA13P1"
"6068" "SM13.1_5" "PA1P4" "A11" "E11" 0.097 0.122 0.025 0.526 "PA13P1"
"6069" "SM13.1_5" "PA1P5" "A11" "F11" 0.098 0.124 0.026 0.526 "PA13P1"
"6070" "SM13.1_5" "PA2P1" "A11" "G11" 0.101 0.624 0.523 0.526 "PA13P1"
"922" "PA01" "NONE" "A12" "A12" 0.091 0.922 0.831 0.831 "None"
"1300" "PA01" "PA1P1" "A12" "B12" 0.095 0.13 0.035 0.831 "None"
"1327" "PA01" "PA1P2" "A12" "C12" 0.095 0.142 0.047 0.831 "None"
"1354" "PA01" "PA1P3" "A12" "D12" 0.093 0.157 0.064 0.831 "None"
"1381" "PA01" "PA1P4" "A12" "E12" 0.095 0.145 0.05 0.831 "None"
"1408" "PA01" "PA1P5" "A12" "F12" 0.098 0.141 0.043 0.831 "None"
"1435" "PA01" "PA2P1" "A12" "G12" 0.096 0.141 0.045 0.831 "None"
"6851" "SM14.2_1" "NONE" "A12" "A7" 0.091 0.845 0.754 0.754 "PA14P2"
"6865" "SM14.2_1" "PA1P1" "A12" "B7" 0.098 0.934 0.836 0.754 "PA14P2"
"6866" "SM14.2_1" "PA1P2" "A12" "C7" 0.099 0.963 0.864 0.754 "PA14P2"
"6867" "SM14.2_1" "PA1P3" "A12" "D7" 0.096 0.726 0.63 0.754 "PA14P2"
"6868" "SM14.2_1" "PA1P4" "A12" "E7" 0.097 0.847 0.75 0.754 "PA14P2"
"6869" "SM14.2_1" "PA1P5" "A12" "F7" 0.1 0.91 0.81 0.754 "PA14P2"
"6870" "SM14.2_1" "PA2P1" "A12" "G7" 0.103 0.87 0.767 0.754 "PA14P2"
"6915" "SM14.2_2" "NONE" "A12" "A8" 0.09 0.794 0.704 0.704 "PA14P2"
"6929" "SM14.2_2" "PA1P1" "A12" "B8" 0.098 0.718 0.62 0.704 "PA14P2"
"6930" "SM14.2_2" "PA1P2" "A12" "C8" 0.097 0.747 0.65 0.704 "PA14P2"
"6931" "SM14.2_2" "PA1P3" "A12" "D8" 0.098 0.737 0.639 0.704 "PA14P2"
"6932" "SM14.2_2" "PA1P4" "A12" "E8" 0.096 0.738 0.642 0.704 "PA14P2"
"6933" "SM14.2_2" "PA1P5" "A12" "F8" 0.098 0.753 0.655 0.704 "PA14P2"
"6934" "SM14.2_2" "PA2P1" "A12" "G8" 0.102 0.807 0.705 0.704 "PA14P2"
"6947" "SM14.2_3" "NONE" "A12" "A9" 0.09 0.792 0.702 0.702 "PA14P2"
"6961" "SM14.2_3" "PA1P1" "A12" "B9" 0.097 0.685 0.588 0.702 "PA14P2"
"6962" "SM14.2_3" "PA1P2" "A12" "C9" 0.097 0.758 0.661 0.702 "PA14P2"
"6963" "SM14.2_3" "PA1P3" "A12" "D9" 0.095 0.744 0.649 0.702 "PA14P2"
"6964" "SM14.2_3" "PA1P4" "A12" "E9" 0.098 0.73 0.632 0.702 "PA14P2"
"6965" "SM14.2_3" "PA1P5" "A12" "F9" 0.098 0.658 0.56 0.702 "PA14P2"
"6966" "SM14.2_3" "PA2P1" "A12" "G9" 0.101 0.782 0.681 0.702 "PA14P2"
"7011" "SM14.2_5" "NONE" "A12" "A11" 0.091 0.807 0.716 0.716 "PA14P2"
"7025" "SM14.2_5" "PA1P1" "A12" "B11" 0.097 0.798 0.701 0.716 "PA14P2"
"7026" "SM14.2_5" "PA1P2" "A12" "C11" 0.099 0.769 0.67 0.716 "PA14P2"
"7027" "SM14.2_5" "PA1P3" "A12" "D11" 0.1 0.719 0.619 0.716 "PA14P2"
"7028" "SM14.2_5" "PA1P4" "A12" "E11" 0.1 0.802 0.702 0.716 "PA14P2"
"7029" "SM14.2_5" "PA1P5" "A12" "F11" 0.1 0.796 0.696 0.716 "PA14P2"
"7030" "SM14.2_5" "PA2P1" "A12" "G11" 0.102 0.846 0.744 0.716 "PA14P2"
"10051" "SMPT7_1" "NONE" "A12" "A2" 0.095 0.759 0.664 0.664 "PT7"
"10065" "SMPT7_1" "PA1P1" "A12" "B2" 0.103 0.144 0.041 0.664 "PT7"
"10066" "SMPT7_1" "PA1P2" "A12" "C2" 0.106 0.148 0.042 0.664 "PT7"
"10067" "SMPT7_1" "PA1P3" "A12" "D2" 0.106 0.16 0.054 0.664 "PT7"
"10068" "SMPT7_1" "PA1P4" "A12" "E2" 0.106 0.148 0.042 0.664 "PT7"
"10069" "SMPT7_1" "PA1P5" "A12" "F2" 0.107 0.159 0.052 0.664 "PT7"
"10070" "SMPT7_1" "PA2P1" "A12" "G2" 0.108 0.199 0.091 0.664 "PT7"
"10115" "SMPT7_2" "NONE" "A12" "A3" 0.093 0.987 0.894 0.894 "PT7"
"10129" "SMPT7_2" "PA1P1" "A12" "B3" 0.105 0.156 0.051 0.894 "PT7"
"10130" "SMPT7_2" "PA1P2" "A12" "C3" 0.107 0.188 0.081 0.894 "PT7"
"10131" "SMPT7_2" "PA1P3" "A12" "D3" 0.106 0.173 0.067 0.894 "PT7"
"10132" "SMPT7_2" "PA1P4" "A12" "E3" 0.107 0.156 0.049 0.894 "PT7"
"10133" "SMPT7_2" "PA1P5" "A12" "F3" 0.107 0.186 0.079 0.894 "PT7"
"10134" "SMPT7_2" "PA2P1" "A12" "G3" 0.109 0.204 0.095 0.894 "PT7"
"10147" "SMPT7_3" "NONE" "A12" "A4" 0.092 0.735 0.643 0.643 "PT7"
"10161" "SMPT7_3" "PA1P1" "A12" "B4" 0.102 0.151 0.049 0.643 "PT7"
"10162" "SMPT7_3" "PA1P2" "A12" "C4" 0.104 0.158 0.054 0.643 "PT7"
"10163" "SMPT7_3" "PA1P3" "A12" "D4" 0.104 0.173 0.069 0.643 "PT7"
"10164" "SMPT7_3" "PA1P4" "A12" "E4" 0.103 0.16 0.057 0.643 "PT7"
"10165" "SMPT7_3" "PA1P5" "A12" "F4" 0.105 0.156 0.051 0.643 "PT7"
"10166" "SMPT7_3" "PA2P1" "A12" "G4" 0.108 0.169 0.061 0.643 "PT7"
"10179" "SMPT7_4" "NONE" "A12" "A5" 0.088 0.191 0.103 0.103 "PT7"
"10193" "SMPT7_4" "PA1P1" "A12" "B5" 0.096 0.151 0.055 0.103 "PT7"
"10194" "SMPT7_4" "PA1P2" "A12" "C5" 0.1 0.157 0.057 0.103 "PT7"
"10195" "SMPT7_4" "PA1P3" "A12" "D5" 0.1 0.155 0.055 0.103 "PT7"
"10196" "SMPT7_4" "PA1P4" "A12" "E5" 0.097 0.157 0.06 0.103 "PT7"
"10197" "SMPT7_4" "PA1P5" "A12" "F5" 0.098 0.166 0.068 0.103 "PT7"
"10198" "SMPT7_4" "PA2P1" "A12" "G5" 0.099 0.17 0.071 0.103 "PT7"
"10211" "SMPT7_5" "NONE" "A12" "A6" 0.09 0.876 0.786 0.786 "PT7"
"10225" "SMPT7_5" "PA1P1" "A12" "B6" 0.097 0.155 0.058 0.786 "PT7"
"10226" "SMPT7_5" "PA1P2" "A12" "C6" 0.099 0.157 0.058 0.786 "PT7"
"10227" "SMPT7_5" "PA1P3" "A12" "D6" 0.096 0.161 0.065 0.786 "PT7"
"10228" "SMPT7_5" "PA1P4" "A12" "E6" 0.097 0.14 0.043 0.786 "PT7"
"10229" "SMPT7_5" "PA1P5" "A12" "F6" 0.097 0.151 0.054 0.786 "PT7"
"10230" "SMPT7_5" "PA2P1" "A12" "G6" 0.101 0.16 0.059 0.786 "PT7"
"923" "PA01" "NONE" "A13" "A12" 0.093 1.002 0.909 0.909 "None"
"1301" "PA01" "PA1P1" "A13" "B12" 0.094 0.21 0.116 0.909 "None"
"1328" "PA01" "PA1P2" "A13" "C12" 0.096 0.128 0.032 0.909 "None"
"1355" "PA01" "PA1P3" "A13" "D12" 0.097 0.152 0.055 0.909 "None"
"1382" "PA01" "PA1P4" "A13" "E12" 0.098 0.126 0.028 0.909 "None"
"1409" "PA01" "PA1P5" "A13" "F12" 0.098 0.131 0.033 0.909 "None"
"1436" "PA01" "PA2P1" "A13" "G12" 0.137 0.137 0 0.909 "None"
"6211" "SM13.2_1" "NONE" "A13" "A2" 0.094 0.802 0.708 0.708 "PA13P2"
"6225" "SM13.2_1" "PA1P1" "A13" "B2" 0.102 0.764 0.662 0.708 "PA13P2"
"6226" "SM13.2_1" "PA1P2" "A13" "C2" 0.104 0.839 0.735 0.708 "PA13P2"
"6227" "SM13.2_1" "PA1P3" "A13" "D2" 0.106 0.791 0.685 0.708 "PA13P2"
"6228" "SM13.2_1" "PA1P4" "A13" "E2" 0.102 0.797 0.695 0.708 "PA13P2"
"6229" "SM13.2_1" "PA1P5" "A13" "F2" 0.105 0.8 0.695 0.708 "PA13P2"
"6230" "SM13.2_1" "PA2P1" "A13" "G2" 0.105 0.876 0.771 0.708 "PA13P2"
"6275" "SM13.2_2" "NONE" "A13" "A3" 0.092 0.768 0.676 0.676 "PA13P2"
"6289" "SM13.2_2" "PA1P1" "A13" "B3" 0.103 0.743 0.64 0.676 "PA13P2"
"6290" "SM13.2_2" "PA1P2" "A13" "C3" 0.107 0.821 0.714 0.676 "PA13P2"
"6291" "SM13.2_2" "PA1P3" "A13" "D3" 0.107 0.76 0.653 0.676 "PA13P2"
"6292" "SM13.2_2" "PA1P4" "A13" "E3" 0.104 0.814 0.71 0.676 "PA13P2"
"6293" "SM13.2_2" "PA1P5" "A13" "F3" 0.107 0.784 0.677 0.676 "PA13P2"
"6294" "SM13.2_2" "PA2P1" "A13" "G3" 0.107 0.824 0.717 0.676 "PA13P2"
"6307" "SM13.2_3" "NONE" "A13" "A4" 0.092 0.815 0.723 0.723 "PA13P2"
"6321" "SM13.2_3" "PA1P1" "A13" "B4" 0.104 0.786 0.682 0.723 "PA13P2"
"6322" "SM13.2_3" "PA1P2" "A13" "C4" 0.103 0.782 0.679 0.723 "PA13P2"
"6323" "SM13.2_3" "PA1P3" "A13" "D4" 0.103 0.713 0.61 0.723 "PA13P2"
"6324" "SM13.2_3" "PA1P4" "A13" "E4" 0.101 0.723 0.622 0.723 "PA13P2"
"6325" "SM13.2_3" "PA1P5" "A13" "F4" 0.103 0.741 0.638 0.723 "PA13P2"
"6326" "SM13.2_3" "PA2P1" "A13" "G4" 0.106 0.84 0.734 0.723 "PA13P2"
"6339" "SM13.2_4" "NONE" "A13" "A5" 0.092 0.888 0.796 0.796 "PA13P2"
"6353" "SM13.2_4" "PA1P1" "A13" "B5" 0.102 0.827 0.725 0.796 "PA13P2"
"6354" "SM13.2_4" "PA1P2" "A13" "C5" 0.104 0.794 0.69 0.796 "PA13P2"
"6355" "SM13.2_4" "PA1P3" "A13" "D5" 0.1 0.767 0.667 0.796 "PA13P2"
"6356" "SM13.2_4" "PA1P4" "A13" "E5" 0.097 0.769 0.672 0.796 "PA13P2"
"6357" "SM13.2_4" "PA1P5" "A13" "F5" 0.101 0.772 0.671 0.796 "PA13P2"
"6358" "SM13.2_4" "PA2P1" "A13" "G5" 0.104 0.861 0.757 0.796 "PA13P2"
"6371" "SM13.2_5" "NONE" "A13" "A6" 0.092 0.804 0.712 0.712 "PA13P2"
"6385" "SM13.2_5" "PA1P1" "A13" "B6" 0.101 0.797 0.696 0.712 "PA13P2"
"6386" "SM13.2_5" "PA1P2" "A13" "C6" 0.101 0.721 0.62 0.712 "PA13P2"
"6387" "SM13.2_5" "PA1P3" "A13" "D6" 0.099 0.768 0.669 0.712 "PA13P2"
"6388" "SM13.2_5" "PA1P4" "A13" "E6" 0.098 0.734 0.636 0.712 "PA13P2"
"6389" "SM13.2_5" "PA1P5" "A13" "F6" 0.099 0.714 0.615 0.712 "PA13P2"
"6390" "SM13.2_5" "PA2P1" "A13" "G6" 0.104 0.919 0.815 0.712 "PA13P2"
"9731" "SMPNM_1" "NONE" "A13" "A7" 0.089 0.925 0.836 0.836 "PNM"
"9745" "SMPNM_1" "PA1P1" "A13" "B7" 0.098 0.144 0.046 0.836 "PNM"
"9746" "SMPNM_1" "PA1P2" "A13" "C7" 0.097 0.143 0.046 0.836 "PNM"
"9747" "SMPNM_1" "PA1P3" "A13" "D7" 0.098 0.166 0.068 0.836 "PNM"
"9748" "SMPNM_1" "PA1P4" "A13" "E7" 0.098 0.146 0.048 0.836 "PNM"
"9749" "SMPNM_1" "PA1P5" "A13" "F7" 0.099 0.145 0.046 0.836 "PNM"
"9750" "SMPNM_1" "PA2P1" "A13" "G7" 0.103 0.154 0.051 0.836 "PNM"
"9795" "SMPNM_2" "NONE" "A13" "A8" 0.09 0.976 0.886 0.886 "PNM"
"9809" "SMPNM_2" "PA1P1" "A13" "B8" 0.1 0.17 0.07 0.886 "PNM"
"9810" "SMPNM_2" "PA1P2" "A13" "C8" 0.099 0.172 0.073 0.886 "PNM"
"9811" "SMPNM_2" "PA1P3" "A13" "D8" 0.1 0.181 0.081 0.886 "PNM"
"9812" "SMPNM_2" "PA1P4" "A13" "E8" 0.099 0.15 0.051 0.886 "PNM"
"9813" "SMPNM_2" "PA1P5" "A13" "F8" 0.1 0.154 0.054 0.886 "PNM"
"9814" "SMPNM_2" "PA2P1" "A13" "G8" 0.106 0.189 0.083 0.886 "PNM"
"9827" "SMPNM_3" "NONE" "A13" "A9" 0.091 0.987 0.896 0.896 "PNM"
"9841" "SMPNM_3" "PA1P1" "A13" "B9" 0.097 0.164 0.067 0.896 "PNM"
"9842" "SMPNM_3" "PA1P2" "A13" "C9" 0.098 0.165 0.067 0.896 "PNM"
"9843" "SMPNM_3" "PA1P3" "A13" "D9" 0.098 0.171 0.073 0.896 "PNM"
"9844" "SMPNM_3" "PA1P4" "A13" "E9" 0.097 0.143 0.046 0.896 "PNM"
"9845" "SMPNM_3" "PA1P5" "A13" "F9" 0.098 0.144 0.046 0.896 "PNM"
"9846" "SMPNM_3" "PA2P1" "A13" "G9" 0.101 0.174 0.073 0.896 "PNM"
"9859" "SMPNM_4" "NONE" "A13" "A10" 0.087 0.184 0.097 0.097 "PNM"
"9873" "SMPNM_4" "PA1P1" "A13" "B10" 0.095 0.13 0.035 0.097 "PNM"
"9874" "SMPNM_4" "PA1P2" "A13" "C10" 0.095 0.133 0.038 0.097 "PNM"
"9875" "SMPNM_4" "PA1P3" "A13" "D10" 0.095 0.139 0.044 0.097 "PNM"
"9876" "SMPNM_4" "PA1P4" "A13" "E10" 0.094 0.139 0.045 0.097 "PNM"
"9877" "SMPNM_4" "PA1P5" "A13" "F10" 0.094 0.144 0.05 0.097 "PNM"
"9878" "SMPNM_4" "PA2P1" "A13" "G10" 0.097 0.141 0.044 0.097 "PNM"
"9891" "SMPNM_5" "NONE" "A13" "A11" 0.092 0.822 0.73 0.73 "PNM"
"9905" "SMPNM_5" "PA1P1" "A13" "B11" 0.095 0.221 0.126 0.73 "PNM"
"9906" "SMPNM_5" "PA1P2" "A13" "C11" 0.097 0.269 0.172 0.73 "PNM"
"9907" "SMPNM_5" "PA1P3" "A13" "D11" 0.098 0.278 0.18 0.73 "PNM"
"9908" "SMPNM_5" "PA1P4" "A13" "E11" 0.097 0.139 0.042 0.73 "PNM"
"9909" "SMPNM_5" "PA1P5" "A13" "F11" 0.096 0.14 0.044 0.73 "PNM"
"9910" "SMPNM_5" "PA2P1" "A13" "G11" 0.098 0.293 0.195 0.73 "PNM"
"924" "PA01" "NONE" "A14" "A12" 0.1 1.011 0.911 0.911 "None"
"1302" "PA01" "PA1P1" "A14" "B12" 0.099 0.329 0.23 0.911 "None"
"1329" "PA01" "PA1P2" "A14" "C12" 0.1 0.172 0.072 0.911 "None"
"1356" "PA01" "PA1P3" "A14" "D12" 0.101 0.177 0.076 0.911 "None"
"1383" "PA01" "PA1P4" "A14" "E12" 0.102 0.133 0.031 0.911 "None"
"1410" "PA01" "PA1P5" "A14" "F12" 0.1 0.132 0.032 0.911 "None"
"1437" "PA01" "PA2P1" "A14" "G12" 0.105 0.132 0.027 0.911 "None"
"1731" "SM?KZ_1" "NONE" "A14" "A2" 0.097 1.009 0.912 0.912 "?KZ"
"1745" "SM?KZ_1" "PA1P1" "A14" "B2" 0.107 0.169 0.062 0.912 "?KZ"
"1746" "SM?KZ_1" "PA1P2" "A14" "C2" 0.105 0.211 0.106 0.912 "?KZ"
"1747" "SM?KZ_1" "PA1P3" "A14" "D2" 0.108 0.202 0.094 0.912 "?KZ"
"1748" "SM?KZ_1" "PA1P4" "A14" "E2" 0.107 0.13 0.023 0.912 "?KZ"
"1749" "SM?KZ_1" "PA1P5" "A14" "F2" 0.111 0.132 0.021 0.912 "?KZ"
"1750" "SM?KZ_1" "PA2P1" "A14" "G2" 0.108 0.178 0.07 0.912 "?KZ"
"1795" "SM?KZ_2" "NONE" "A14" "A3" 0.099 1.159 1.06 1.06 "?KZ"
"1809" "SM?KZ_2" "PA1P1" "A14" "B3" 0.107 0.16 0.053 1.06 "?KZ"
"1810" "SM?KZ_2" "PA1P2" "A14" "C3" 0.11 0.185 0.075 1.06 "?KZ"
"1811" "SM?KZ_2" "PA1P3" "A14" "D3" 0.107 0.181 0.074 1.06 "?KZ"
"1812" "SM?KZ_2" "PA1P4" "A14" "E3" 0.105 0.142 0.037 1.06 "?KZ"
"1813" "SM?KZ_2" "PA1P5" "A14" "F3" 0.109 0.15 0.041 1.06 "?KZ"
"1814" "SM?KZ_2" "PA2P1" "A14" "G3" 0.109 0.176 0.067 1.06 "?KZ"
"1827" "SM?KZ_3" "NONE" "A14" "A4" 0.099 1.1 1.001 1.001 "?KZ"
"1841" "SM?KZ_3" "PA1P1" "A14" "B4" 0.103 0.211 0.108 1.001 "?KZ"
"1842" "SM?KZ_3" "PA1P2" "A14" "C4" 0.103 0.275 0.172 1.001 "?KZ"
"1843" "SM?KZ_3" "PA1P3" "A14" "D4" 0.103 0.262 0.159 1.001 "?KZ"
"1844" "SM?KZ_3" "PA1P4" "A14" "E4" 0.102 0.148 0.046 1.001 "?KZ"
"1845" "SM?KZ_3" "PA1P5" "A14" "F4" 0.104 0.149 0.045 1.001 "?KZ"
"1846" "SM?KZ_3" "PA2P1" "A14" "G4" 0.107 0.307 0.2 1.001 "?KZ"
"1859" "SM?KZ_4" "NONE" "A14" "A5" 0.098 1.185 1.087 1.087 "?KZ"
"1873" "SM?KZ_4" "PA1P1" "A14" "B5" 0.101 0.164 0.063 1.087 "?KZ"
"1874" "SM?KZ_4" "PA1P2" "A14" "C5" 0.101 0.181 0.08 1.087 "?KZ"
"1875" "SM?KZ_4" "PA1P3" "A14" "D5" 0.1 0.183 0.083 1.087 "?KZ"
"1876" "SM?KZ_4" "PA1P4" "A14" "E5" 0.099 0.136 0.037 1.087 "?KZ"
"1877" "SM?KZ_4" "PA1P5" "A14" "F5" 0.103 0.13 0.027 1.087 "?KZ"
"1878" "SM?KZ_4" "PA2P1" "A14" "G5" 0.104 0.176 0.072 1.087 "?KZ"
"1891" "SM?KZ_5" "NONE" "A14" "A6" 0.097 0.88 0.783 0.783 "?KZ"
"1905" "SM?KZ_5" "PA1P1" "A14" "B6" 0.102 0.194 0.092 0.783 "?KZ"
"1906" "SM?KZ_5" "PA1P2" "A14" "C6" 0.104 0.199 0.095 0.783 "?KZ"
"1907" "SM?KZ_5" "PA1P3" "A14" "D6" 0.101 0.207 0.106 0.783 "?KZ"
"1908" "SM?KZ_5" "PA1P4" "A14" "E6" 0.101 0.136 0.035 0.783 "?KZ"
"1909" "SM?KZ_5" "PA1P5" "A14" "F6" 0.102 0.135 0.033 0.783 "?KZ"
"1910" "SM?KZ_5" "PA2P1" "A14" "G6" 0.105 0.212 0.107 0.783 "?KZ"
"6531" "SM14_1_1" "NONE" "A14" "A7" 0.093 0.875 0.782 0.782 "14_1"
"6545" "SM14_1_1" "PA1P1" "A14" "B7" 0.096 0.81 0.714 0.782 "14_1"
"6546" "SM14_1_1" "PA1P2" "A14" "C7" 0.098 0.785 0.687 0.782 "14_1"
"6547" "SM14_1_1" "PA1P3" "A14" "D7" 0.096 0.816 0.72 0.782 "14_1"
"6548" "SM14_1_1" "PA1P4" "A14" "E7" 0.094 0.785 0.691 0.782 "14_1"
"6549" "SM14_1_1" "PA1P5" "A14" "F7" 0.095 0.817 0.722 0.782 "14_1"
"6550" "SM14_1_1" "PA2P1" "A14" "G7" 0.101 0.878 0.777 0.782 "14_1"
"6595" "SM14_1_2" "NONE" "A14" "A8" 0.095 0.888 0.793 0.793 "14_1"
"6609" "SM14_1_2" "PA1P1" "A14" "B8" 0.099 0.811 0.712 0.793 "14_1"
"6610" "SM14_1_2" "PA1P2" "A14" "C8" 0.099 0.835 0.736 0.793 "14_1"
"6611" "SM14_1_2" "PA1P3" "A14" "D8" 0.097 0.795 0.698 0.793 "14_1"
"6612" "SM14_1_2" "PA1P4" "A14" "E8" 0.1 0.808 0.708 0.793 "14_1"
"6613" "SM14_1_2" "PA1P5" "A14" "F8" 0.107 0.793 0.686 0.793 "14_1"
"6614" "SM14_1_2" "PA2P1" "A14" "G8" 0.102 0.891 0.789 0.793 "14_1"
"6627" "SM14_1_3" "NONE" "A14" "A9" 0.092 0.804 0.712 0.712 "14_1"
"6641" "SM14_1_3" "PA1P1" "A14" "B9" 0.096 0.782 0.686 0.712 "14_1"
"6642" "SM14_1_3" "PA1P2" "A14" "C9" 0.095 0.788 0.693 0.712 "14_1"
"6643" "SM14_1_3" "PA1P3" "A14" "D9" 0.096 0.778 0.682 0.712 "14_1"
"6644" "SM14_1_3" "PA1P4" "A14" "E9" 0.098 0.789 0.691 0.712 "14_1"
"6645" "SM14_1_3" "PA1P5" "A14" "F9" 0.108 0.807 0.699 0.712 "14_1"
"6646" "SM14_1_3" "PA2P1" "A14" "G9" 0.098 0.843 0.745 0.712 "14_1"
"6659" "SM14_1_4" "NONE" "A14" "A10" 0.089 0.826 0.737 0.737 "14_1"
"6673" "SM14_1_4" "PA1P1" "A14" "B10" 0.094 0.849 0.755 0.737 "14_1"
"6674" "SM14_1_4" "PA1P2" "A14" "C10" 0.098 0.826 0.728 0.737 "14_1"
"6675" "SM14_1_4" "PA1P3" "A14" "D10" 0.096 0.807 0.711 0.737 "14_1"
"6676" "SM14_1_4" "PA1P4" "A14" "E10" 0.097 0.818 0.721 0.737 "14_1"
"6677" "SM14_1_4" "PA1P5" "A14" "F10" 0.095 0.845 0.75 0.737 "14_1"
"6678" "SM14_1_4" "PA2P1" "A14" "G10" 0.096 0.871 0.775 0.737 "14_1"
"6691" "SM14_1_5" "NONE" "A14" "A11" 0.094 0.88 0.786 0.786 "14_1"
"6705" "SM14_1_5" "PA1P1" "A14" "B11" 0.099 0.818 0.719 0.786 "14_1"
"6706" "SM14_1_5" "PA1P2" "A14" "C11" 0.099 0.809 0.71 0.786 "14_1"
"6707" "SM14_1_5" "PA1P3" "A14" "D11" 0.1 0.805 0.705 0.786 "14_1"
"6708" "SM14_1_5" "PA1P4" "A14" "E11" 0.099 0.789 0.69 0.786 "14_1"
"6709" "SM14_1_5" "PA1P5" "A14" "F11" 0.101 0.796 0.695 0.786 "14_1"
"6710" "SM14_1_5" "PA2P1" "A14" "G11" 0.099 0.87 0.771 0.786 "14_1"
"925" "PA01" "NONE" "A15" "A12" 0.09 1.053 0.963 0.963 "None"
"1303" "PA01" "PA1P1" "A15" "B12" 0.089 0.109 0.02 0.963 "None"
"1330" "PA01" "PA1P2" "A15" "C12" 0.091 0.12 0.029 0.963 "None"
"1357" "PA01" "PA1P3" "A15" "D12" 0.09 0.142 0.052 0.963 "None"
"1384" "PA01" "PA1P4" "A15" "E12" 0.091 0.129 0.038 0.963 "None"
"1411" "PA01" "PA1P5" "A15" "F12" 0.094 0.134 0.04 0.963 "None"
"1438" "PA01" "PA2P1" "A15" "G12" 0.096 0.127 0.031 0.963 "None"
"2083" "SM1.1_10" "NONE" "A15" "A6" 0.101 1.043 0.942 0.942 "PA1P1"
"2097" "SM1.1_10" "PA1P1" "A15" "B6" 0.11 0.959 0.849 0.942 "PA1P1"
"2098" "SM1.1_10" "PA1P2" "A15" "C6" 0.11 1.007 0.897 0.942 "PA1P1"
"2099" "SM1.1_10" "PA1P3" "A15" "D6" 0.109 0.982 0.873 0.942 "PA1P1"
"2100" "SM1.1_10" "PA1P4" "A15" "E6" 0.109 0.925 0.816 0.942 "PA1P1"
"2101" "SM1.1_10" "PA1P5" "A15" "F6" 0.113 1.003 0.89 0.942 "PA1P1"
"2102" "SM1.1_10" "PA2P1" "A15" "G6" 0.116 1.038 0.922 0.942 "PA1P1"
"2243" "SM1.1_6" "NONE" "A15" "A2" 0.103 1.023 0.92 0.92 "PA1P1"
"2257" "SM1.1_6" "PA1P1" "A15" "B2" 0.112 0.973 0.861 0.92 "PA1P1"
"2258" "SM1.1_6" "PA1P2" "A15" "C2" 0.111 1.037 0.926 0.92 "PA1P1"
"2259" "SM1.1_6" "PA1P3" "A15" "D2" 0.115 1.025 0.91 0.92 "PA1P1"
"2260" "SM1.1_6" "PA1P4" "A15" "E2" 0.114 1.039 0.925 0.92 "PA1P1"
"2261" "SM1.1_6" "PA1P5" "A15" "F2" 0.115 1.124 1.009 0.92 "PA1P1"
"2262" "SM1.1_6" "PA2P1" "A15" "G2" 0.117 1.077 0.96 0.92 "PA1P1"
"2275" "SM1.1_7" "NONE" "A15" "A3" 0.103 1.053 0.95 0.95 "PA1P1"
"2289" "SM1.1_7" "PA1P1" "A15" "B3" 0.116 1.015 0.899 0.95 "PA1P1"
"2290" "SM1.1_7" "PA1P2" "A15" "C3" 0.113 1.037 0.924 0.95 "PA1P1"
"2291" "SM1.1_7" "PA1P3" "A15" "D3" 0.118 1.064 0.946 0.95 "PA1P1"
"2292" "SM1.1_7" "PA1P4" "A15" "E3" 0.111 0.995 0.884 0.95 "PA1P1"
"2293" "SM1.1_7" "PA1P5" "A15" "F3" 0.116 1.092 0.976 0.95 "PA1P1"
"2294" "SM1.1_7" "PA2P1" "A15" "G3" 0.119 1.053 0.934 0.95 "PA1P1"
"2307" "SM1.1_8" "NONE" "A15" "A4" 0.105 1.03 0.925 0.925 "PA1P1"
"2321" "SM1.1_8" "PA1P1" "A15" "B4" 0.115 1.02 0.905 0.925 "PA1P1"
"2322" "SM1.1_8" "PA1P2" "A15" "C4" 0.113 1.01 0.897 0.925 "PA1P1"
"2323" "SM1.1_8" "PA1P3" "A15" "D4" 0.117 1.01 0.893 0.925 "PA1P1"
"2324" "SM1.1_8" "PA1P4" "A15" "E4" 0.112 1.054 0.942 0.925 "PA1P1"
"2325" "SM1.1_8" "PA1P5" "A15" "F4" 0.117 1.07 0.953 0.925 "PA1P1"
"2326" "SM1.1_8" "PA2P1" "A15" "G4" 0.117 1.088 0.971 0.925 "PA1P1"
"2339" "SM1.1_9" "NONE" "A15" "A5" 0.103 1.08 0.977 0.977 "PA1P1"
"2353" "SM1.1_9" "PA1P1" "A15" "B5" 0.11 1.004 0.894 0.977 "PA1P1"
"2354" "SM1.1_9" "PA1P2" "A15" "C5" 0.112 1.006 0.894 0.977 "PA1P1"
"2355" "SM1.1_9" "PA1P3" "A15" "D5" 0.111 0.972 0.861 0.977 "PA1P1"
"2356" "SM1.1_9" "PA1P4" "A15" "E5" 0.109 0.959 0.85 0.977 "PA1P1"
"2357" "SM1.1_9" "PA1P5" "A15" "F5" 0.115 1.009 0.894 0.977 "PA1P1"
"2358" "SM1.1_9" "PA2P1" "A15" "G5" 0.115 1.042 0.927 0.977 "PA1P1"
"2403" "SM1.2_10" "NONE" "A15" "A11" 0.098 1.038 0.94 0.94 "PA1P2"
"2417" "SM1.2_10" "PA1P1" "A15" "B11" 0.108 1.033 0.925 0.94 "PA1P2"
"2418" "SM1.2_10" "PA1P2" "A15" "C11" 0.108 1.01 0.902 0.94 "PA1P2"
"2419" "SM1.2_10" "PA1P3" "A15" "D11" 0.107 0.949 0.842 0.94 "PA1P2"
"2420" "SM1.2_10" "PA1P4" "A15" "E11" 0.108 0.976 0.868 0.94 "PA1P2"
"2421" "SM1.2_10" "PA1P5" "A15" "F11" 0.111 1.048 0.937 0.94 "PA1P2"
"2422" "SM1.2_10" "PA2P1" "A15" "G11" 0.11 1.055 0.945 0.94 "PA1P2"
"2563" "SM1.2_6" "NONE" "A15" "A7" 0.095 0.973 0.878 0.878 "PA1P2"
"2577" "SM1.2_6" "PA1P1" "A15" "B7" 0.101 0.893 0.792 0.878 "PA1P2"
"2578" "SM1.2_6" "PA1P2" "A15" "C7" 0.102 0.934 0.832 0.878 "PA1P2"
"2579" "SM1.2_6" "PA1P3" "A15" "D7" 0.124 0.888 0.764 0.878 "PA1P2"
"2580" "SM1.2_6" "PA1P4" "A15" "E7" 0.101 0.918 0.817 0.878 "PA1P2"
"2581" "SM1.2_6" "PA1P5" "A15" "F7" 0.104 0.966 0.862 0.878 "PA1P2"
"2582" "SM1.2_6" "PA2P1" "A15" "G7" 0.107 0.934 0.827 0.878 "PA1P2"
"2595" "SM1.2_7" "NONE" "A15" "A8" 0.098 0.946 0.848 0.848 "PA1P2"
"2609" "SM1.2_7" "PA1P1" "A15" "B8" 0.104 0.979 0.875 0.848 "PA1P2"
"2610" "SM1.2_7" "PA1P2" "A15" "C8" 0.105 1.012 0.907 0.848 "PA1P2"
"2611" "SM1.2_7" "PA1P3" "A15" "D8" 0.104 0.98 0.876 0.848 "PA1P2"
"2612" "SM1.2_7" "PA1P4" "A15" "E8" 0.104 1.008 0.904 0.848 "PA1P2"
"2613" "SM1.2_7" "PA1P5" "A15" "F8" 0.107 0.977 0.87 0.848 "PA1P2"
"2614" "SM1.2_7" "PA2P1" "A15" "G8" 0.109 0.909 0.8 0.848 "PA1P2"
"2627" "SM1.2_8" "NONE" "A15" "A9" 0.096 0.935 0.839 0.839 "PA1P2"
"2641" "SM1.2_8" "PA1P1" "A15" "B9" 0.102 0.911 0.809 0.839 "PA1P2"
"2642" "SM1.2_8" "PA1P2" "A15" "C9" 0.102 0.955 0.853 0.839 "PA1P2"
"2643" "SM1.2_8" "PA1P3" "A15" "D9" 0.108 0.918 0.81 0.839 "PA1P2"
"2644" "SM1.2_8" "PA1P4" "A15" "E9" 0.102 0.901 0.799 0.839 "PA1P2"
"2645" "SM1.2_8" "PA1P5" "A15" "F9" 0.106 0.918 0.812 0.839 "PA1P2"
"2646" "SM1.2_8" "PA2P1" "A15" "G9" 0.106 0.947 0.841 0.839 "PA1P2"
"2659" "SM1.2_9" "NONE" "A15" "A10" 0.096 0.995 0.899 0.899 "PA1P2"
"2673" "SM1.2_9" "PA1P1" "A15" "B10" 0.104 0.876 0.772 0.899 "PA1P2"
"2674" "SM1.2_9" "PA1P2" "A15" "C10" 0.103 0.974 0.871 0.899 "PA1P2"
"2675" "SM1.2_9" "PA1P3" "A15" "D10" 0.104 0.983 0.879 0.899 "PA1P2"
"2676" "SM1.2_9" "PA1P4" "A15" "E10" 0.105 0.893 0.788 0.899 "PA1P2"
"2677" "SM1.2_9" "PA1P5" "A15" "F10" 0.107 0.997 0.89 0.899 "PA1P2"
"2678" "SM1.2_9" "PA2P1" "A15" "G10" 0.109 0.973 0.864 0.899 "PA1P2"
"926" "PA01" "NONE" "A16" "A12" 0.089 0.99 0.901 0.901 "None"
"1304" "PA01" "PA1P1" "A16" "B12" 0.089 0.127 0.038 0.901 "None"
"1331" "PA01" "PA1P2" "A16" "C12" 0.089 0.135 0.046 0.901 "None"
"1358" "PA01" "PA1P3" "A16" "D12" 0.09 0.162 0.072 0.901 "None"
"1385" "PA01" "PA1P4" "A16" "E12" 0.091 0.147 0.056 0.901 "None"
"1412" "PA01" "PA1P5" "A16" "F12" 0.091 0.153 0.062 0.901 "None"
"1439" "PA01" "PA2P1" "A16" "G12" 0.094 0.152 0.058 0.901 "None"
"2723" "SM1.3_10" "NONE" "A16" "A6" 0.093 0.934 0.841 0.841 "PA1P3"
"2737" "SM1.3_10" "PA1P1" "A16" "B6" 0.096 0.865 0.769 0.841 "PA1P3"
"2738" "SM1.3_10" "PA1P2" "A16" "C6" 0.096 0.925 0.829 0.841 "PA1P3"
"2739" "SM1.3_10" "PA1P3" "A16" "D6" 0.096 0.884 0.788 0.841 "PA1P3"
"2740" "SM1.3_10" "PA1P4" "A16" "E6" 0.096 0.914 0.818 0.841 "PA1P3"
"2741" "SM1.3_10" "PA1P5" "A16" "F6" 0.101 0.896 0.795 0.841 "PA1P3"
"2742" "SM1.3_10" "PA2P1" "A16" "G6" 0.1 0.993 0.893 0.841 "PA1P3"
"2883" "SM1.3_6" "NONE" "A16" "A2" 0.101 1.072 0.971 0.971 "PA1P3"
"2897" "SM1.3_6" "PA1P1" "A16" "B2" 0.141 0.999 0.858 0.971 "PA1P3"
"2898" "SM1.3_6" "PA1P2" "A16" "C2" 0.108 1.019 0.911 0.971 "PA1P3"
"2899" "SM1.3_6" "PA1P3" "A16" "D2" 0.107 0.981 0.874 0.971 "PA1P3"
"2900" "SM1.3_6" "PA1P4" "A16" "E2" 0.107 1.003 0.896 0.971 "PA1P3"
"2901" "SM1.3_6" "PA1P5" "A16" "F2" 0.104 1.033 0.929 0.971 "PA1P3"
"2902" "SM1.3_6" "PA2P1" "A16" "G2" 0.11 1.039 0.929 0.971 "PA1P3"
"2915" "SM1.3_7" "NONE" "A16" "A3" 0.095 0.972 0.877 0.877 "PA1P3"
"2929" "SM1.3_7" "PA1P1" "A16" "B3" 0.105 0.955 0.85 0.877 "PA1P3"
"2930" "SM1.3_7" "PA1P2" "A16" "C3" 0.101 0.982 0.881 0.877 "PA1P3"
"2931" "SM1.3_7" "PA1P3" "A16" "D3" 0.101 0.958 0.857 0.877 "PA1P3"
"2932" "SM1.3_7" "PA1P4" "A16" "E3" 0.1 0.983 0.883 0.877 "PA1P3"
"2933" "SM1.3_7" "PA1P5" "A16" "F3" 0.102 1.002 0.9 0.877 "PA1P3"
"2934" "SM1.3_7" "PA2P1" "A16" "G3" 0.106 1.034 0.928 0.877 "PA1P3"
"2947" "SM1.3_8" "NONE" "A16" "A4" 0.094 0.954 0.86 0.86 "PA1P3"
"2961" "SM1.3_8" "PA1P1" "A16" "B4" 0.099 0.938 0.839 0.86 "PA1P3"
"2962" "SM1.3_8" "PA1P2" "A16" "C4" 0.098 0.957 0.859 0.86 "PA1P3"
"2963" "SM1.3_8" "PA1P3" "A16" "D4" 0.099 0.906 0.807 0.86 "PA1P3"
"2964" "SM1.3_8" "PA1P4" "A16" "E4" 0.098 0.964 0.866 0.86 "PA1P3"
"2965" "SM1.3_8" "PA1P5" "A16" "F4" 0.099 0.968 0.869 0.86 "PA1P3"
"2966" "SM1.3_8" "PA2P1" "A16" "G4" 0.1 0.993 0.893 0.86 "PA1P3"
"2979" "SM1.3_9" "NONE" "A16" "A5" 0.092 0.918 0.826 0.826 "PA1P3"
"2993" "SM1.3_9" "PA1P1" "A16" "B5" 0.094 0.897 0.803 0.826 "PA1P3"
"2994" "SM1.3_9" "PA1P2" "A16" "C5" 0.095 0.926 0.831 0.826 "PA1P3"
"2995" "SM1.3_9" "PA1P3" "A16" "D5" 0.095 0.904 0.809 0.826 "PA1P3"
"2996" "SM1.3_9" "PA1P4" "A16" "E5" 0.097 0.955 0.858 0.826 "PA1P3"
"2997" "SM1.3_9" "PA1P5" "A16" "F5" 0.095 0.941 0.846 0.826 "PA1P3"
"2998" "SM1.3_9" "PA2P1" "A16" "G5" 0.098 0.955 0.857 0.826 "PA1P3"
"3043" "SM1.4_10" "NONE" "A16" "A11" 0.094 0.732 0.638 0.638 "PA1P4"
"3057" "SM1.4_10" "PA1P1" "A16" "B11" 0.095 0.146 0.051 0.638 "PA1P4"
"3058" "SM1.4_10" "PA1P2" "A16" "C11" 0.095 0.486 0.391 0.638 "PA1P4"
"3059" "SM1.4_10" "PA1P3" "A16" "D11" 0.095 0.163 0.068 0.638 "PA1P4"
"3060" "SM1.4_10" "PA1P4" "A16" "E11" 0.093 0.213 0.12 0.638 "PA1P4"
"3061" "SM1.4_10" "PA1P5" "A16" "F11" 0.095 0.171 0.076 0.638 "PA1P4"
"3062" "SM1.4_10" "PA2P1" "A16" "G11" 0.097 0.617 0.52 0.638 "PA1P4"
"3203" "SM1.4_6" "NONE" "A16" "A7" 0.091 0.913 0.822 0.822 "PA1P4"
"3217" "SM1.4_6" "PA1P1" "A16" "B7" 0.093 0.921 0.828 0.822 "PA1P4"
"3218" "SM1.4_6" "PA1P2" "A16" "C7" 0.093 0.929 0.836 0.822 "PA1P4"
"3219" "SM1.4_6" "PA1P3" "A16" "D7" 0.093 0.922 0.829 0.822 "PA1P4"
"3220" "SM1.4_6" "PA1P4" "A16" "E7" 0.092 0.954 0.862 0.822 "PA1P4"
"3221" "SM1.4_6" "PA1P5" "A16" "F7" 0.094 0.955 0.861 0.822 "PA1P4"
"3222" "SM1.4_6" "PA2P1" "A16" "G7" 0.096 0.894 0.798 0.822 "PA1P4"
"3235" "SM1.4_7" "NONE" "A16" "A8" 0.092 0.861 0.769 0.769 "PA1P4"
"3249" "SM1.4_7" "PA1P1" "A16" "B8" 0.093 0.167 0.074 0.769 "PA1P4"
"3250" "SM1.4_7" "PA1P2" "A16" "C8" 0.093 0.184 0.091 0.769 "PA1P4"
"3251" "SM1.4_7" "PA1P3" "A16" "D8" 0.094 0.195 0.101 0.769 "PA1P4"
"3252" "SM1.4_7" "PA1P4" "A16" "E8" 0.093 0.186 0.093 0.769 "PA1P4"
"3253" "SM1.4_7" "PA1P5" "A16" "F8" 0.095 0.193 0.098 0.769 "PA1P4"
"3254" "SM1.4_7" "PA2P1" "A16" "G8" 0.098 0.223 0.125 0.769 "PA1P4"
"3267" "SM1.4_8" "NONE" "A16" "A9" 0.091 0.91 0.819 0.819 "PA1P4"
"3281" "SM1.4_8" "PA1P1" "A16" "B9" 0.093 0.89 0.797 0.819 "PA1P4"
"3282" "SM1.4_8" "PA1P2" "A16" "C9" 0.093 0.902 0.809 0.819 "PA1P4"
"3283" "SM1.4_8" "PA1P3" "A16" "D9" 0.093 0.899 0.806 0.819 "PA1P4"
"3284" "SM1.4_8" "PA1P4" "A16" "E9" 0.092 0.917 0.825 0.819 "PA1P4"
"3285" "SM1.4_8" "PA1P5" "A16" "F9" 0.093 0.904 0.811 0.819 "PA1P4"
"3286" "SM1.4_8" "PA2P1" "A16" "G9" 0.095 0.94 0.845 0.819 "PA1P4"
"3299" "SM1.4_9" "NONE" "A16" "A10" 0.092 0.941 0.849 0.849 "PA1P4"
"3313" "SM1.4_9" "PA1P1" "A16" "B10" 0.094 0.891 0.797 0.849 "PA1P4"
"3314" "SM1.4_9" "PA1P2" "A16" "C10" 0.093 0.94 0.847 0.849 "PA1P4"
"3315" "SM1.4_9" "PA1P3" "A16" "D10" 0.093 0.911 0.818 0.849 "PA1P4"
"3316" "SM1.4_9" "PA1P4" "A16" "E10" 0.093 0.917 0.824 0.849 "PA1P4"
"3317" "SM1.4_9" "PA1P5" "A16" "F10" 0.093 0.924 0.831 0.849 "PA1P4"
"3318" "SM1.4_9" "PA2P1" "A16" "G10" 0.095 0.964 0.869 0.849 "PA1P4"
"927" "PA01" "NONE" "A17" "A12" 0.093 1.08 0.987 0.987 "None"
"1305" "PA01" "PA1P1" "A17" "B12" 0.098 0.097 -0.001 0.987 "None"
"1332" "PA01" "PA1P2" "A17" "C12" 0.101 0.106 0.00499999999999999 0.987 "None"
"1359" "PA01" "PA1P3" "A17" "D12" 0.1 0.138 0.038 0.987 "None"
"1386" "PA01" "PA1P4" "A17" "E12" 0.1 0.111 0.011 0.987 "None"
"1413" "PA01" "PA1P5" "A17" "F12" 0.103 0.113 0.01 0.987 "None"
"1440" "PA01" "PA2P1" "A17" "G12" 0.109 0.125 0.016 0.987 "None"
"3363" "SM1.5_10" "NONE" "A17" "A6" 0.09 0.857 0.767 0.767 "PA1P5"
"3377" "SM1.5_10" "PA1P1" "A17" "B6" 0.094 0.888 0.794 0.767 "PA1P5"
"3378" "SM1.5_10" "PA1P2" "A17" "C6" 0.093 0.932 0.839 0.767 "PA1P5"
"3379" "SM1.5_10" "PA1P3" "A17" "D6" 0.094 0.919 0.825 0.767 "PA1P5"
"3380" "SM1.5_10" "PA1P4" "A17" "E6" 0.091 0.927 0.836 0.767 "PA1P5"
"3381" "SM1.5_10" "PA1P5" "A17" "F6" 0.095 0.888 0.793 0.767 "PA1P5"
"3382" "SM1.5_10" "PA2P1" "A17" "G6" 0.099 0.928 0.829 0.767 "PA1P5"
"3523" "SM1.5_6" "NONE" "A17" "A2" 0.099 0.892 0.793 0.793 "PA1P5"
"3537" "SM1.5_6" "PA1P1" "A17" "B2" 0.104 0.875 0.771 0.793 "PA1P5"
"3538" "SM1.5_6" "PA1P2" "A17" "C2" 0.102 0.98 0.878 0.793 "PA1P5"
"3539" "SM1.5_6" "PA1P3" "A17" "D2" 0.105 0.918 0.813 0.793 "PA1P5"
"3540" "SM1.5_6" "PA1P4" "A17" "E2" 0.103 0.942 0.839 0.793 "PA1P5"
"3541" "SM1.5_6" "PA1P5" "A17" "F2" 0.106 0.945 0.839 0.793 "PA1P5"
"3542" "SM1.5_6" "PA2P1" "A17" "G2" 0.104 0.999 0.895 0.793 "PA1P5"
"3555" "SM1.5_7" "NONE" "A17" "A3" 0.098 0.901 0.803 0.803 "PA1P5"
"3569" "SM1.5_7" "PA1P1" "A17" "B3" 0.102 0.911 0.809 0.803 "PA1P5"
"3570" "SM1.5_7" "PA1P2" "A17" "C3" 0.102 0.933 0.831 0.803 "PA1P5"
"3571" "SM1.5_7" "PA1P3" "A17" "D3" 0.106 0.88 0.774 0.803 "PA1P5"
"3572" "SM1.5_7" "PA1P4" "A17" "E3" 0.099 0.947 0.848 0.803 "PA1P5"
"3573" "SM1.5_7" "PA1P5" "A17" "F3" 0.107 0.902 0.795 0.803 "PA1P5"
"3574" "SM1.5_7" "PA2P1" "A17" "G3" 0.104 0.942 0.838 0.803 "PA1P5"
"3587" "SM1.5_8" "NONE" "A17" "A4" 0.095 0.853 0.758 0.758 "PA1P5"
"3601" "SM1.5_8" "PA1P1" "A17" "B4" 0.099 0.852 0.753 0.758 "PA1P5"
"3602" "SM1.5_8" "PA1P2" "A17" "C4" 0.098 0.926 0.828 0.758 "PA1P5"
"3603" "SM1.5_8" "PA1P3" "A17" "D4" 0.1 0.91 0.81 0.758 "PA1P5"
"3604" "SM1.5_8" "PA1P4" "A17" "E4" 0.095 0.901 0.806 0.758 "PA1P5"
"3605" "SM1.5_8" "PA1P5" "A17" "F4" 0.097 0.89 0.793 0.758 "PA1P5"
"3606" "SM1.5_8" "PA2P1" "A17" "G4" 0.099 0.897 0.798 0.758 "PA1P5"
"3619" "SM1.5_9" "NONE" "A17" "A5" 0.09 0.864 0.774 0.774 "PA1P5"
"3633" "SM1.5_9" "PA1P1" "A17" "B5" 0.094 0.861 0.767 0.774 "PA1P5"
"3634" "SM1.5_9" "PA1P2" "A17" "C5" 0.095 0.919 0.824 0.774 "PA1P5"
"3635" "SM1.5_9" "PA1P3" "A17" "D5" 0.097 0.9 0.803 0.774 "PA1P5"
"3636" "SM1.5_9" "PA1P4" "A17" "E5" 0.095 0.907 0.812 0.774 "PA1P5"
"3637" "SM1.5_9" "PA1P5" "A17" "F5" 0.096 0.902 0.806 0.774 "PA1P5"
"3638" "SM1.5_9" "PA2P1" "A17" "G5" 0.101 0.924 0.823 0.774 "PA1P5"
"7203" "SM2.1_10" "NONE" "A17" "A11" 0.095 1.006 0.911 0.911 "PA2P1"
"7217" "SM2.1_10" "PA1P1" "A17" "B11" 0.1 1.01 0.91 0.911 "PA2P1"
"7218" "SM2.1_10" "PA1P2" "A17" "C11" 0.099 1.018 0.919 0.911 "PA2P1"
"7219" "SM2.1_10" "PA1P3" "A17" "D11" 0.101 1.051 0.95 0.911 "PA2P1"
"7220" "SM2.1_10" "PA1P4" "A17" "E11" 0.098 1.043 0.945 0.911 "PA2P1"
"7221" "SM2.1_10" "PA1P5" "A17" "F11" 0.104 1.076 0.972 0.911 "PA2P1"
"7222" "SM2.1_10" "PA2P1" "A17" "G11" 0.105 1.088 0.983 0.911 "PA2P1"
"7363" "SM2.1_6" "NONE" "A17" "A7" 0.09 0.635 0.545 0.545 "PA2P1"
"7377" "SM2.1_6" "PA1P1" "A17" "B7" 0.093 0.109 0.016 0.545 "PA2P1"
"7378" "SM2.1_6" "PA1P2" "A17" "C7" 0.094 0.439 0.345 0.545 "PA2P1"
"7379" "SM2.1_6" "PA1P3" "A17" "D7" 0.094 0.13 0.036 0.545 "PA2P1"
"7380" "SM2.1_6" "PA1P4" "A17" "E7" 0.093 0.196 0.103 0.545 "PA2P1"
"7381" "SM2.1_6" "PA1P5" "A17" "F7" 0.094 0.15 0.056 0.545 "PA2P1"
"7382" "SM2.1_6" "PA2P1" "A17" "G7" 0.098 0.598 0.5 0.545 "PA2P1"
"7395" "SM2.1_7" "NONE" "A17" "A8" 0.091 0.596 0.505 0.505 "PA2P1"
"7409" "SM2.1_7" "PA1P1" "A17" "B8" 0.095 0.108 0.013 0.505 "PA2P1"
"7410" "SM2.1_7" "PA1P2" "A17" "C8" 0.094 0.401 0.307 0.505 "PA2P1"
"7411" "SM2.1_7" "PA1P3" "A17" "D8" 0.094 0.13 0.036 0.505 "PA2P1"
"7412" "SM2.1_7" "PA1P4" "A17" "E8" 0.093 0.173 0.08 0.505 "PA2P1"
"7413" "SM2.1_7" "PA1P5" "A17" "F8" 0.095 0.13 0.035 0.505 "PA2P1"
"7414" "SM2.1_7" "PA2P1" "A17" "G8" 0.099 0.555 0.456 0.505 "PA2P1"
"7427" "SM2.1_8" "NONE" "A17" "A9" 0.091 0.572 0.481 0.481 "PA2P1"
"7441" "SM2.1_8" "PA1P1" "A17" "B9" 0.095 0.107 0.012 0.481 "PA2P1"
"7442" "SM2.1_8" "PA1P2" "A17" "C9" 0.094 0.425 0.331 0.481 "PA2P1"
"7443" "SM2.1_8" "PA1P3" "A17" "D9" 0.094 0.128 0.034 0.481 "PA2P1"
"7444" "SM2.1_8" "PA1P4" "A17" "E9" 0.094 0.186 0.092 0.481 "PA2P1"
"7445" "SM2.1_8" "PA1P5" "A17" "F9" 0.096 0.138 0.042 0.481 "PA2P1"
"7446" "SM2.1_8" "PA2P1" "A17" "G9" 0.099 0.577 0.478 0.481 "PA2P1"
"7459" "SM2.1_9" "NONE" "A17" "A10" 0.091 0.616 0.525 0.525 "PA2P1"
"7473" "SM2.1_9" "PA1P1" "A17" "B10" 0.096 0.107 0.011 0.525 "PA2P1"
"7474" "SM2.1_9" "PA1P2" "A17" "C10" 0.096 0.439 0.343 0.525 "PA2P1"
"7475" "SM2.1_9" "PA1P3" "A17" "D10" 0.097 0.132 0.035 0.525 "PA2P1"
"7476" "SM2.1_9" "PA1P4" "A17" "E10" 0.095 0.217 0.122 0.525 "PA2P1"
"7477" "SM2.1_9" "PA1P5" "A17" "F10" 0.096 0.131 0.035 0.525 "PA2P1"
"7478" "SM2.1_9" "PA2P1" "A17" "G10" 0.103 0.573 0.47 0.525 "PA2P1"
"928" "PA01" "NONE" "A19" "A12" 0.09 1.05 0.96 0.96 "None"
"1306" "PA01" "PA1P1" "A19" "B12" 0.091 0.089 -0.002 0.96 "None"
"1333" "PA01" "PA1P2" "A19" "C12" 0.091 1.01 0.919 0.96 "None"
"1360" "PA01" "PA1P3" "A19" "D12" 0.093 0.121 0.028 0.96 "None"
"1387" "PA01" "PA1P4" "A19" "E12" 0.093 1.057 0.964 0.96 "None"
"1414" "PA01" "PA1P5" "A19" "F12" 0.094 0.102 0.00799999999999999 0.96 "None"
"1441" "PA01" "PA2P1" "A19" "G12" 0.098 0.106 0.00799999999999999 0.96 "None"
"7843" "SM5.1_10" "NONE" "A19" "A6" 0.093 0.636 0.543 0.543 "PA5P1"
"7857" "SM5.1_10" "PA1P1" "A19" "B6" 0.095 0.105 0.01 0.543 "PA5P1"
"7858" "SM5.1_10" "PA1P2" "A19" "C6" 0.094 0.377 0.283 0.543 "PA5P1"
"7859" "SM5.1_10" "PA1P3" "A19" "D6" 0.095 0.12 0.025 0.543 "PA5P1"
"7860" "SM5.1_10" "PA1P4" "A19" "E6" 0.093 0.157 0.064 0.543 "PA5P1"
"7861" "SM5.1_10" "PA1P5" "A19" "F6" 0.096 0.128 0.032 0.543 "PA5P1"
"7862" "SM5.1_10" "PA2P1" "A19" "G6" 0.1 0.548 0.448 0.543 "PA5P1"
"8003" "SM5.1_6" "NONE" "A19" "A2" 0.101 1.104 1.003 1.003 "PA5P1"
"8017" "SM5.1_6" "PA1P1" "A19" "B2" 0.121 1.036 0.915 1.003 "PA5P1"
"8018" "SM5.1_6" "PA1P2" "A19" "C2" 0.111 0.998 0.887 1.003 "PA5P1"
"8019" "SM5.1_6" "PA1P3" "A19" "D2" 0.111 0.953 0.842 1.003 "PA5P1"
"8020" "SM5.1_6" "PA1P4" "A19" "E2" 0.111 0.959 0.848 1.003 "PA5P1"
"8021" "SM5.1_6" "PA1P5" "A19" "F2" 0.109 0.978 0.869 1.003 "PA5P1"
"8022" "SM5.1_6" "PA2P1" "A19" "G2" 0.111 1.049 0.938 1.003 "PA5P1"
"8035" "SM5.1_7" "NONE" "A19" "A3" 0.095 0.956 0.861 0.861 "PA5P1"
"8049" "SM5.1_7" "PA1P1" "A19" "B3" 0.107 0.944 0.837 0.861 "PA5P1"
"8050" "SM5.1_7" "PA1P2" "A19" "C3" 0.101 0.932 0.831 0.861 "PA5P1"
"8051" "SM5.1_7" "PA1P3" "A19" "D3" 0.108 0.94 0.832 0.861 "PA5P1"
"8052" "SM5.1_7" "PA1P4" "A19" "E3" 0.102 0.945 0.843 0.861 "PA5P1"
"8053" "SM5.1_7" "PA1P5" "A19" "F3" 0.108 0.947 0.839 0.861 "PA5P1"
"8054" "SM5.1_7" "PA2P1" "A19" "G3" 0.114 1.033 0.919 0.861 "PA5P1"
"8067" "SM5.1_8" "NONE" "A19" "A4" 0.095 0.969 0.874 0.874 "PA5P1"
"8081" "SM5.1_8" "PA1P1" "A19" "B4" 0.101 0.986 0.885 0.874 "PA5P1"
"8082" "SM5.1_8" "PA1P2" "A19" "C4" 0.101 0.956 0.855 0.874 "PA5P1"
"8083" "SM5.1_8" "PA1P3" "A19" "D4" 0.101 0.938 0.837 0.874 "PA5P1"
"8084" "SM5.1_8" "PA1P4" "A19" "E4" 0.101 0.998 0.897 0.874 "PA5P1"
"8085" "SM5.1_8" "PA1P5" "A19" "F4" 0.103 0.929 0.826 0.874 "PA5P1"
"8086" "SM5.1_8" "PA2P1" "A19" "G4" 0.108 1.025 0.917 0.874 "PA5P1"
"8099" "SM5.1_9" "NONE" "A19" "A5" 0.092 0.658 0.566 0.566 "PA5P1"
"8113" "SM5.1_9" "PA1P1" "A19" "B5" 0.095 0.105 0.01 0.566 "PA5P1"
"8114" "SM5.1_9" "PA1P2" "A19" "C5" 0.095 0.392 0.297 0.566 "PA5P1"
"8115" "SM5.1_9" "PA1P3" "A19" "D5" 0.096 0.119 0.023 0.566 "PA5P1"
"8116" "SM5.1_9" "PA1P4" "A19" "E5" 0.094 0.168 0.074 0.566 "PA5P1"
"8117" "SM5.1_9" "PA1P5" "A19" "F5" 0.098 0.132 0.034 0.566 "PA5P1"
"8118" "SM5.1_9" "PA2P1" "A19" "G5" 0.102 0.565 0.463 0.566 "PA5P1"
"8163" "SM5.2_10" "NONE" "A19" "A11" 0.094 1.143 1.049 1.049 "PA5P2"
"8177" "SM5.2_10" "PA1P1" "A19" "B11" 0.095 0.101 0.00600000000000001 1.049 "PA5P2"
"8178" "SM5.2_10" "PA1P2" "A19" "C11" 0.096 1.106 1.01 1.049 "PA5P2"
"8179" "SM5.2_10" "PA1P3" "A19" "D11" 0.098 0.127 0.029 1.049 "PA5P2"
"8180" "SM5.2_10" "PA1P4" "A19" "E11" 0.098 0.109 0.011 1.049 "PA5P2"
"8181" "SM5.2_10" "PA1P5" "A19" "F11" 0.099 0.111 0.012 1.049 "PA5P2"
"8182" "SM5.2_10" "PA2P1" "A19" "G11" 0.103 0.121 0.018 1.049 "PA5P2"
"8355" "SM5.2_7" "NONE" "A19" "A8" 0.091 1.034 0.943 0.943 "PA5P2"
"8369" "SM5.2_7" "PA1P1" "A19" "B8" 0.093 0.115 0.022 0.943 "PA5P2"
"8370" "SM5.2_7" "PA1P2" "A19" "C8" 0.092 0.114 0.022 0.943 "PA5P2"
"8371" "SM5.2_7" "PA1P3" "A19" "D8" 0.093 0.131 0.038 0.943 "PA5P2"
"8372" "SM5.2_7" "PA1P4" "A19" "E8" 0.091 0.119 0.028 0.943 "PA5P2"
"8373" "SM5.2_7" "PA1P5" "A19" "F8" 0.093 0.116 0.023 0.943 "PA5P2"
"8374" "SM5.2_7" "PA2P1" "A19" "G8" 0.099 0.13 0.031 0.943 "PA5P2"
"8387" "SM5.2_8" "NONE" "A19" "A9" 0.088 0.746 0.658 0.658 "PA5P2"
"8401" "SM5.2_8" "PA1P1" "A19" "B9" 0.09 0.099 0.00900000000000001 0.658 "PA5P2"
"8402" "SM5.2_8" "PA1P2" "A19" "C9" 0.088 0.102 0.014 0.658 "PA5P2"
"8403" "SM5.2_8" "PA1P3" "A19" "D9" 0.089 0.11 0.021 0.658 "PA5P2"
"8404" "SM5.2_8" "PA1P4" "A19" "E9" 0.089 0.108 0.019 0.658 "PA5P2"
"8405" "SM5.2_8" "PA1P5" "A19" "F9" 0.089 0.107 0.018 0.658 "PA5P2"
"8406" "SM5.2_8" "PA2P1" "A19" "G9" 0.094 0.109 0.015 0.658 "PA5P2"
"8419" "SM5.2_9" "NONE" "A19" "A10" 0.097 0.882 0.785 0.785 "PA5P2"
"8433" "SM5.2_9" "PA1P1" "A19" "B10" 0.099 0.209 0.11 0.785 "PA5P2"
"8434" "SM5.2_9" "PA1P2" "A19" "C10" 0.101 0.233 0.132 0.785 "PA5P2"
"8435" "SM5.2_9" "PA1P3" "A19" "D10" 0.102 0.237 0.135 0.785 "PA5P2"
"8436" "SM5.2_9" "PA1P4" "A19" "E10" 0.103 0.848 0.745 0.785 "PA5P2"
"8437" "SM5.2_9" "PA1P5" "A19" "F10" 0.107 0.168 0.061 0.785 "PA5P2"
"8438" "SM5.2_9" "PA2P1" "A19" "G10" 0.111 0.315 0.204 0.785 "PA5P2"
"929" "PA01" "NONE" "A2" "A12" 0.092 0.956 0.864 0.864 "None"
"1307" "PA01" "PA1P1" "A2" "B12" 0.094 0.113 0.019 0.864 "None"
"1334" "PA01" "PA1P2" "A2" "C12" 0.096 0.114 0.018 0.864 "None"
"1361" "PA01" "PA1P3" "A2" "D12" 0.097 0.154 0.057 0.864 "None"
"1388" "PA01" "PA1P4" "A2" "E12" 0.102 0.135 0.033 0.864 "None"
"1415" "PA01" "PA1P5" "A2" "F12" 0.096 0.132 0.036 0.864 "None"
"1442" "PA01" "PA2P1" "A2" "G12" 0.103 0.125 0.022 0.864 "None"
"2691" "SM1.3_1" "NONE" "A2" "A2" 0.102 0.891 0.789 0.789 "PA1P3"
"2705" "SM1.3_1" "PA1P1" "A2" "B2" 0.115 0.915 0.8 0.789 "PA1P3"
"2706" "SM1.3_1" "PA1P2" "A2" "C2" 0.114 0.423 0.309 0.789 "PA1P3"
"2707" "SM1.3_1" "PA1P3" "A2" "D2" 0.114 0.642 0.528 0.789 "PA1P3"
"2708" "SM1.3_1" "PA1P4" "A2" "E2" 0.11 0.237 0.127 0.789 "PA1P3"
"2709" "SM1.3_1" "PA1P5" "A2" "F2" 0.111 0.247 0.136 0.789 "PA1P3"
"2710" "SM1.3_1" "PA2P1" "A2" "G2" 0.118 0.679 0.561 0.789 "PA1P3"
"2755" "SM1.3_2" "NONE" "A2" "A3" 0.097 0.856 0.759 0.759 "PA1P3"
"2769" "SM1.3_2" "PA1P1" "A2" "B3" 0.105 0.757 0.652 0.759 "PA1P3"
"2770" "SM1.3_2" "PA1P2" "A2" "C3" 0.107 0.824 0.717 0.759 "PA1P3"
"2771" "SM1.3_2" "PA1P3" "A2" "D3" 0.107 0.802 0.695 0.759 "PA1P3"
"2772" "SM1.3_2" "PA1P4" "A2" "E3" 0.105 0.821 0.716 0.759 "PA1P3"
"2773" "SM1.3_2" "PA1P5" "A2" "F3" 0.109 0.843 0.734 0.759 "PA1P3"
"2774" "SM1.3_2" "PA2P1" "A2" "G3" 0.114 0.887 0.773 0.759 "PA1P3"
"2787" "SM1.3_3" "NONE" "A2" "A4" 0.096 0.816 0.72 0.72 "PA1P3"
"2801" "SM1.3_3" "PA1P1" "A2" "B4" 0.1 0.785 0.685 0.72 "PA1P3"
"2802" "SM1.3_3" "PA1P2" "A2" "C4" 0.103 0.789 0.686 0.72 "PA1P3"
"2803" "SM1.3_3" "PA1P3" "A2" "D4" 0.103 0.773 0.67 0.72 "PA1P3"
"2804" "SM1.3_3" "PA1P4" "A2" "E4" 0.101 0.789 0.688 0.72 "PA1P3"
"2805" "SM1.3_3" "PA1P5" "A2" "F4" 0.103 0.785 0.682 0.72 "PA1P3"
"2806" "SM1.3_3" "PA2P1" "A2" "G4" 0.108 0.944 0.836 0.72 "PA1P3"
"2819" "SM1.3_4" "NONE" "A2" "A5" 0.095 0.936 0.841 0.841 "PA1P3"
"2833" "SM1.3_4" "PA1P1" "A2" "B5" 0.1 1.028 0.928 0.841 "PA1P3"
"2834" "SM1.3_4" "PA1P2" "A2" "C5" 0.102 1.041 0.939 0.841 "PA1P3"
"2835" "SM1.3_4" "PA1P3" "A2" "D5" 0.1 0.802 0.702 0.841 "PA1P3"
"2836" "SM1.3_4" "PA1P4" "A2" "E5" 0.105 1.069 0.964 0.841 "PA1P3"
"2837" "SM1.3_4" "PA1P5" "A2" "F5" 0.104 1.133 1.029 0.841 "PA1P3"
"2838" "SM1.3_4" "PA2P1" "A2" "G5" 0.114 1.042 0.928 0.841 "PA1P3"
"2851" "SM1.3_5" "NONE" "A2" "A6" 0.092 0.805 0.713 0.713 "PA1P3"
"2865" "SM1.3_5" "PA1P1" "A2" "B6" 0.098 0.794 0.696 0.713 "PA1P3"
"2866" "SM1.3_5" "PA1P2" "A2" "C6" 0.099 0.808 0.709 0.713 "PA1P3"
"2867" "SM1.3_5" "PA1P3" "A2" "D6" 0.096 0.79 0.694 0.713 "PA1P3"
"2868" "SM1.3_5" "PA1P4" "A2" "E6" 0.096 0.784 0.688 0.713 "PA1P3"
"2869" "SM1.3_5" "PA1P5" "A2" "F6" 0.1 0.804 0.704 0.713 "PA1P3"
"2870" "SM1.3_5" "PA2P1" "A2" "G6" 0.106 0.954 0.848 0.713 "PA1P3"
"3011" "SM1.4_1" "NONE" "A2" "A7" 0.089 0.774 0.685 0.685 "PA1P4"
"3025" "SM1.4_1" "PA1P1" "A2" "B7" 0.094 0.766 0.672 0.685 "PA1P4"
"3026" "SM1.4_1" "PA1P2" "A2" "C7" 0.096 0.747 0.651 0.685 "PA1P4"
"3027" "SM1.4_1" "PA1P3" "A2" "D7" 0.094 0.789 0.695 0.685 "PA1P4"
"3028" "SM1.4_1" "PA1P4" "A2" "E7" 0.094 0.807 0.713 0.685 "PA1P4"
"3029" "SM1.4_1" "PA1P5" "A2" "F7" 0.096 0.787 0.691 0.685 "PA1P4"
"3030" "SM1.4_1" "PA2P1" "A2" "G7" 0.103 0.918 0.815 0.685 "PA1P4"
"3075" "SM1.4_2" "NONE" "A2" "A8" 0.09 0.773 0.683 0.683 "PA1P4"
"3089" "SM1.4_2" "PA1P1" "A2" "B8" 0.096 0.73 0.634 0.683 "PA1P4"
"3090" "SM1.4_2" "PA1P2" "A2" "C8" 0.095 0.751 0.656 0.683 "PA1P4"
"3091" "SM1.4_2" "PA1P3" "A2" "D8" 0.094 0.757 0.663 0.683 "PA1P4"
"3092" "SM1.4_2" "PA1P4" "A2" "E8" 0.095 0.775 0.68 0.683 "PA1P4"
"3093" "SM1.4_2" "PA1P5" "A2" "F8" 0.098 0.816 0.718 0.683 "PA1P4"
"3094" "SM1.4_2" "PA2P1" "A2" "G8" 0.102 0.923 0.821 0.683 "PA1P4"
"3107" "SM1.4_3" "NONE" "A2" "A9" 0.091 0.822 0.731 0.731 "PA1P4"
"3121" "SM1.4_3" "PA1P1" "A2" "B9" 0.096 0.834 0.738 0.731 "PA1P4"
"3122" "SM1.4_3" "PA1P2" "A2" "C9" 0.1 0.832 0.732 0.731 "PA1P4"
"3123" "SM1.4_3" "PA1P3" "A2" "D9" 0.099 0.877 0.778 0.731 "PA1P4"
"3124" "SM1.4_3" "PA1P4" "A2" "E9" 0.097 0.826 0.729 0.731 "PA1P4"
"3125" "SM1.4_3" "PA1P5" "A2" "F9" 0.099 0.831 0.732 0.731 "PA1P4"
"3126" "SM1.4_3" "PA2P1" "A2" "G9" 0.103 1.043 0.94 0.731 "PA1P4"
"3139" "SM1.4_4" "NONE" "A2" "A10" 0.09 0.814 0.724 0.724 "PA1P4"
"3153" "SM1.4_4" "PA1P1" "A2" "B10" 0.096 0.796 0.7 0.724 "PA1P4"
"3154" "SM1.4_4" "PA1P2" "A2" "C10" 0.096 0.822 0.726 0.724 "PA1P4"
"3155" "SM1.4_4" "PA1P3" "A2" "D10" 0.095 0.792 0.697 0.724 "PA1P4"
"3156" "SM1.4_4" "PA1P4" "A2" "E10" 0.097 0.812 0.715 0.724 "PA1P4"
"3157" "SM1.4_4" "PA1P5" "A2" "F10" 0.1 0.827 0.727 0.724 "PA1P4"
"3158" "SM1.4_4" "PA2P1" "A2" "G10" 0.103 0.984 0.881 0.724 "PA1P4"
"3171" "SM1.4_5" "NONE" "A2" "A11" 0.093 0.904 0.811 0.811 "PA1P4"
"3185" "SM1.4_5" "PA1P1" "A2" "B11" 0.099 0.456 0.357 0.811 "PA1P4"
"3186" "SM1.4_5" "PA1P2" "A2" "C11" 0.099 0.506 0.407 0.811 "PA1P4"
"3187" "SM1.4_5" "PA1P3" "A2" "D11" 0.098 0.56 0.462 0.811 "PA1P4"
"3188" "SM1.4_5" "PA1P4" "A2" "E11" 0.1 0.468 0.368 0.811 "PA1P4"
"3189" "SM1.4_5" "PA1P5" "A2" "F11" 0.103 0.493 0.39 0.811 "PA1P4"
"3190" "SM1.4_5" "PA2P1" "A2" "G11" 0.105 0.729 0.624 0.811 "PA1P4"
"930" "PA01" "NONE" "A20" "A12" 0.098 1.076 0.978 0.978 "None"
"1308" "PA01" "PA1P1" "A20" "B12" 0.097 0.094 -0.003 0.978 "None"
"1335" "PA01" "PA1P2" "A20" "C12" 0.096 0.097 0.001 0.978 "None"
"1362" "PA01" "PA1P3" "A20" "D12" 0.096 0.151 0.055 0.978 "None"
"1389" "PA01" "PA1P4" "A20" "E12" 0.095 0.105 0.01 0.978 "None"
"1416" "PA01" "PA1P5" "A20" "F12" 0.095 0.101 0.00600000000000001 0.978 "None"
"1443" "PA01" "PA2P1" "A20" "G12" 0.098 0.107 0.00899999999999999 0.978 "None"
"8483" "SM7.1_10" "NONE" "A20" "A6" 0.098 0.986 0.888 0.888 "PA7P1"
"8497" "SM7.1_10" "PA1P1" "A20" "B6" 0.103 0.512 0.409 0.888 "PA7P1"
"8498" "SM7.1_10" "PA1P2" "A20" "C6" 0.108 0.555 0.447 0.888 "PA7P1"
"8499" "SM7.1_10" "PA1P3" "A20" "D6" 0.104 0.333 0.229 0.888 "PA7P1"
"8500" "SM7.1_10" "PA1P4" "A20" "E6" 0.103 0.416 0.313 0.888 "PA7P1"
"8501" "SM7.1_10" "PA1P5" "A20" "F6" 0.104 0.382 0.278 0.888 "PA7P1"
"8502" "SM7.1_10" "PA2P1" "A20" "G6" 0.106 0.424 0.318 0.888 "PA7P1"
"8643" "SM7.1_6" "NONE" "A20" "A2" 0.108 1.123 1.015 1.015 "PA7P1"
"8657" "SM7.1_6" "PA1P1" "A20" "B2" 0.114 0.984 0.87 1.015 "PA7P1"
"8658" "SM7.1_6" "PA1P2" "A20" "C2" 0.114 1.078 0.964 1.015 "PA7P1"
"8659" "SM7.1_6" "PA1P3" "A20" "D2" 0.11 0.955 0.845 1.015 "PA7P1"
"8660" "SM7.1_6" "PA1P4" "A20" "E2" 0.108 0.961 0.853 1.015 "PA7P1"
"8661" "SM7.1_6" "PA1P5" "A20" "F2" 0.116 0.99 0.874 1.015 "PA7P1"
"8662" "SM7.1_6" "PA2P1" "A20" "G2" 0.112 1.034 0.922 1.015 "PA7P1"
"8675" "SM7.1_7" "NONE" "A20" "A3" 0.094 0.91 0.816 0.816 "PA7P1"
"8689" "SM7.1_7" "PA1P1" "A20" "B3" 0.106 0.867 0.761 0.816 "PA7P1"
"8690" "SM7.1_7" "PA1P2" "A20" "C3" 0.101 0.878 0.777 0.816 "PA7P1"
"8691" "SM7.1_7" "PA1P3" "A20" "D3" 0.099 0.88 0.781 0.816 "PA7P1"
"8692" "SM7.1_7" "PA1P4" "A20" "E3" 0.098 0.864 0.766 0.816 "PA7P1"
"8693" "SM7.1_7" "PA1P5" "A20" "F3" 0.1 0.872 0.772 0.816 "PA7P1"
"8694" "SM7.1_7" "PA2P1" "A20" "G3" 0.11 0.91 0.8 0.816 "PA7P1"
"8707" "SM7.1_8" "NONE" "A20" "A4" 0.094 0.908 0.814 0.814 "PA7P1"
"8721" "SM7.1_8" "PA1P1" "A20" "B4" 0.099 0.835 0.736 0.814 "PA7P1"
"8722" "SM7.1_8" "PA1P2" "A20" "C4" 0.102 0.902 0.8 0.814 "PA7P1"
"8723" "SM7.1_8" "PA1P3" "A20" "D4" 0.1 0.857 0.757 0.814 "PA7P1"
"8724" "SM7.1_8" "PA1P4" "A20" "E4" 0.099 0.889 0.79 0.814 "PA7P1"
"8725" "SM7.1_8" "PA1P5" "A20" "F4" 0.099 0.885 0.786 0.814 "PA7P1"
"8726" "SM7.1_8" "PA2P1" "A20" "G4" 0.101 0.898 0.797 0.814 "PA7P1"
"8739" "SM7.1_9" "NONE" "A20" "A5" 0.097 1.027 0.93 0.93 "PA7P1"
"8753" "SM7.1_9" "PA1P1" "A20" "B5" 0.103 0.951 0.848 0.93 "PA7P1"
"8754" "SM7.1_9" "PA1P2" "A20" "C5" 0.106 0.999 0.893 0.93 "PA7P1"
"8755" "SM7.1_9" "PA1P3" "A20" "D5" 0.105 0.976 0.871 0.93 "PA7P1"
"8756" "SM7.1_9" "PA1P4" "A20" "E5" 0.105 0.927 0.822 0.93 "PA7P1"
"8757" "SM7.1_9" "PA1P5" "A20" "F5" 0.108 0.963 0.855 0.93 "PA7P1"
"8758" "SM7.1_9" "PA2P1" "A20" "G5" 0.109 1.027 0.918 0.93 "PA7P1"
"8803" "SM7.2_10" "NONE" "A20" "A11" 0.095 0.962 0.867 0.867 "PA7P2"
"8817" "SM7.2_10" "PA1P1" "A20" "B11" 0.098 0.974 0.876 0.867 "PA7P2"
"8818" "SM7.2_10" "PA1P2" "A20" "C11" 0.099 0.978 0.879 0.867 "PA7P2"
"8819" "SM7.2_10" "PA1P3" "A20" "D11" 0.099 0.952 0.853 0.867 "PA7P2"
"8820" "SM7.2_10" "PA1P4" "A20" "E11" 0.098 0.929 0.831 0.867 "PA7P2"
"8821" "SM7.2_10" "PA1P5" "A20" "F11" 0.097 0.935 0.838 0.867 "PA7P2"
"8822" "SM7.2_10" "PA2P1" "A20" "G11" 0.1 0.949 0.849 0.867 "PA7P2"
"8963" "SM7.2_6" "NONE" "A20" "A7" 0.091 0.924 0.833 0.833 "PA7P2"
"8977" "SM7.2_6" "PA1P1" "A20" "B7" 0.095 0.884 0.789 0.833 "PA7P2"
"8978" "SM7.2_6" "PA1P2" "A20" "C7" 0.096 0.911 0.815 0.833 "PA7P2"
"8979" "SM7.2_6" "PA1P3" "A20" "D7" 0.094 0.888 0.794 0.833 "PA7P2"
"8980" "SM7.2_6" "PA1P4" "A20" "E7" 0.094 0.944 0.85 0.833 "PA7P2"
"8981" "SM7.2_6" "PA1P5" "A20" "F7" 0.095 0.925 0.83 0.833 "PA7P2"
"8982" "SM7.2_6" "PA2P1" "A20" "G7" 0.096 0.913 0.817 0.833 "PA7P2"
"8995" "SM7.2_7" "NONE" "A20" "A8" 0.092 0.908 0.816 0.816 "PA7P2"
"9009" "SM7.2_7" "PA1P1" "A20" "B8" 0.096 0.845 0.749 0.816 "PA7P2"
"9010" "SM7.2_7" "PA1P2" "A20" "C8" 0.097 0.844 0.747 0.816 "PA7P2"
"9011" "SM7.2_7" "PA1P3" "A20" "D8" 0.096 0.898 0.802 0.816 "PA7P2"
"9012" "SM7.2_7" "PA1P4" "A20" "E8" 0.094 0.869 0.775 0.816 "PA7P2"
"9013" "SM7.2_7" "PA1P5" "A20" "F8" 0.096 0.856 0.76 0.816 "PA7P2"
"9014" "SM7.2_7" "PA2P1" "A20" "G8" 0.099 0.875 0.776 0.816 "PA7P2"
"9027" "SM7.2_8" "NONE" "A20" "A9" 0.091 0.775 0.684 0.684 "PA7P2"
"9041" "SM7.2_8" "PA1P1" "A20" "B9" 0.094 0.104 0.01 0.684 "PA7P2"
"9042" "SM7.2_8" "PA1P2" "A20" "C9" 0.095 0.406 0.311 0.684 "PA7P2"
"9043" "SM7.2_8" "PA1P3" "A20" "D9" 0.095 0.117 0.022 0.684 "PA7P2"
"9044" "SM7.2_8" "PA1P4" "A20" "E9" 0.095 0.16 0.065 0.684 "PA7P2"
"9045" "SM7.2_8" "PA1P5" "A20" "F9" 0.094 0.12 0.026 0.684 "PA7P2"
"9046" "SM7.2_8" "PA2P1" "A20" "G9" 0.1 0.543 0.443 0.684 "PA7P2"
"9059" "SM7.2_9" "NONE" "A20" "A10" 0.094 0.963 0.869 0.869 "PA7P2"
"9073" "SM7.2_9" "PA1P1" "A20" "B10" 0.1 0.943 0.843 0.869 "PA7P2"
"9074" "SM7.2_9" "PA1P2" "A20" "C10" 0.1 0.943 0.843 0.869 "PA7P2"
"9075" "SM7.2_9" "PA1P3" "A20" "D10" 0.101 0.882 0.781 0.869 "PA7P2"
"9076" "SM7.2_9" "PA1P4" "A20" "E10" 0.101 0.906 0.805 0.869 "PA7P2"
"9077" "SM7.2_9" "PA1P5" "A20" "F10" 0.102 0.875 0.773 0.869 "PA7P2"
"9078" "SM7.2_9" "PA2P1" "A20" "G10" 0.102 0.987 0.885 0.869 "PA7P2"
"931" "PA01" "NONE" "A21" "A12" 0.104 1.144 1.04 1.04 "None"
"1309" "PA01" "PA1P1" "A21" "B12" 0.103 0.104 0.001 1.04 "None"
"1336" "PA01" "PA1P2" "A21" "C12" 0.1 0.11 0.01 1.04 "None"
"1363" "PA01" "PA1P3" "A21" "D12" 0.101 0.147 0.046 1.04 "None"
"1390" "PA01" "PA1P4" "A21" "E12" 0.098 0.114 0.016 1.04 "None"
"1417" "PA01" "PA1P5" "A21" "F12" 0.099 0.115 0.016 1.04 "None"
"1444" "PA01" "PA2P1" "A21" "G12" 0.104 0.116 0.012 1.04 "None"
"9123" "SM8.1_10" "NONE" "A21" "A6" 0.099 1.118 1.019 1.019 "PA8P1"
"9137" "SM8.1_10" "PA1P1" "A21" "B6" 0.106 0.133 0.027 1.019 "PA8P1"
"9138" "SM8.1_10" "PA1P2" "A21" "C6" 0.107 0.553 0.446 1.019 "PA8P1"
"9139" "SM8.1_10" "PA1P3" "A21" "D6" 0.106 0.157 0.051 1.019 "PA8P1"
"9140" "SM8.1_10" "PA1P4" "A21" "E6" 0.108 0.301 0.193 1.019 "PA8P1"
"9141" "SM8.1_10" "PA1P5" "A21" "F6" 0.102 0.165 0.063 1.019 "PA8P1"
"9142" "SM8.1_10" "PA2P1" "A21" "G6" 0.112 0.63 0.518 1.019 "PA8P1"
"9283" "SM8.1_6" "NONE" "A21" "A2" 0.105 1.047 0.942 0.942 "PA8P1"
"9297" "SM8.1_6" "PA1P1" "A21" "B2" 0.154 0.155 0.001 0.942 "PA8P1"
"9298" "SM8.1_6" "PA1P2" "A21" "C2" 0.119 0.586 0.467 0.942 "PA8P1"
"9299" "SM8.1_6" "PA1P3" "A21" "D2" 0.12 0.165 0.045 0.942 "PA8P1"
"9300" "SM8.1_6" "PA1P4" "A21" "E2" 0.124 0.323 0.199 0.942 "PA8P1"
"9301" "SM8.1_6" "PA1P5" "A21" "F2" 0.125 0.217 0.092 0.942 "PA8P1"
"9302" "SM8.1_6" "PA2P1" "A21" "G2" 0.116 0.696 0.58 0.942 "PA8P1"
"9315" "SM8.1_7" "NONE" "A21" "A3" 0.097 0.959 0.862 0.862 "PA8P1"
"9329" "SM8.1_7" "PA1P1" "A21" "B3" 0.161 0.915 0.754 0.862 "PA8P1"
"9330" "SM8.1_7" "PA1P2" "A21" "C3" 0.112 0.92 0.808 0.862 "PA8P1"
"9331" "SM8.1_7" "PA1P3" "A21" "D3" 0.121 0.991 0.87 0.862 "PA8P1"
"9332" "SM8.1_7" "PA1P4" "A21" "E3" 0.116 0.943 0.827 0.862 "PA8P1"
"9333" "SM8.1_7" "PA1P5" "A21" "F3" 0.118 0.964 0.846 0.862 "PA8P1"
"9334" "SM8.1_7" "PA2P1" "A21" "G3" 0.112 0.993 0.881 0.862 "PA8P1"
"9347" "SM8.1_8" "NONE" "A21" "A4" 0.101 1.039 0.938 0.938 "PA8P1"
"9361" "SM8.1_8" "PA1P1" "A21" "B4" 0.115 0.946 0.831 0.938 "PA8P1"
"9362" "SM8.1_8" "PA1P2" "A21" "C4" 0.11 1.009 0.899 0.938 "PA8P1"
"9363" "SM8.1_8" "PA1P3" "A21" "D4" 0.116 0.975 0.859 0.938 "PA8P1"
"9364" "SM8.1_8" "PA1P4" "A21" "E4" 0.115 0.896 0.781 0.938 "PA8P1"
"9365" "SM8.1_8" "PA1P5" "A21" "F4" 0.116 0.952 0.836 0.938 "PA8P1"
"9366" "SM8.1_8" "PA2P1" "A21" "G4" 0.114 1.016 0.902 0.938 "PA8P1"
"9379" "SM8.1_9" "NONE" "A21" "A5" 0.099 1.02 0.921 0.921 "PA8P1"
"9393" "SM8.1_9" "PA1P1" "A21" "B5" 0.148 0.877 0.729 0.921 "PA8P1"
"9394" "SM8.1_9" "PA1P2" "A21" "C5" 0.111 0.972 0.861 0.921 "PA8P1"
"9395" "SM8.1_9" "PA1P3" "A21" "D5" 0.11 0.949 0.839 0.921 "PA8P1"
"9396" "SM8.1_9" "PA1P4" "A21" "E5" 0.108 0.991 0.883 0.921 "PA8P1"
"9397" "SM8.1_9" "PA1P5" "A21" "F5" 0.11 0.929 0.819 0.921 "PA8P1"
"9398" "SM8.1_9" "PA2P1" "A21" "G5" 0.111 1.009 0.898 0.921 "PA8P1"
"9443" "SM8.2_10" "NONE" "A21" "A11" 0.091 0.8 0.709 0.709 "PA8P2"
"9457" "SM8.2_10" "PA1P1" "A21" "B11" 0.094 0.722 0.628 0.709 "PA8P2"
"9458" "SM8.2_10" "PA1P2" "A21" "C11" 0.092 0.793 0.701 0.709 "PA8P2"
"9459" "SM8.2_10" "PA1P3" "A21" "D11" 0.101 0.763 0.662 0.709 "PA8P2"
"9460" "SM8.2_10" "PA1P4" "A21" "E11" 0.1 0.837 0.737 0.709 "PA8P2"
"9461" "SM8.2_10" "PA1P5" "A21" "F11" 0.101 0.826 0.725 0.709 "PA8P2"
"9462" "SM8.2_10" "PA2P1" "A21" "G11" 0.097 0.481 0.384 0.709 "PA8P2"
"9603" "SM8.2_6" "NONE" "A21" "A7" 0.095 0.995 0.9 0.9 "PA8P2"
"9617" "SM8.2_6" "PA1P1" "A21" "B7" 0.103 0.5 0.397 0.9 "PA8P2"
"9618" "SM8.2_6" "PA1P2" "A21" "C7" 0.108 0.693 0.585 0.9 "PA8P2"
"9619" "SM8.2_6" "PA1P3" "A21" "D7" 0.107 0.296 0.189 0.9 "PA8P2"
"9620" "SM8.2_6" "PA1P4" "A21" "E7" 0.104 0.453 0.349 0.9 "PA8P2"
"9621" "SM8.2_6" "PA1P5" "A21" "F7" 0.099 0.402 0.303 0.9 "PA8P2"
"9622" "SM8.2_6" "PA2P1" "A21" "G7" 0.105 0.957 0.852 0.9 "PA8P2"
"9635" "SM8.2_7" "NONE" "A21" "A8" 0.097 1.012 0.915 0.915 "PA8P2"
"9649" "SM8.2_7" "PA1P1" "A21" "B8" 0.118 0.943 0.825 0.915 "PA8P2"
"9650" "SM8.2_7" "PA1P2" "A21" "C8" 0.103 0.914 0.811 0.915 "PA8P2"
"9651" "SM8.2_7" "PA1P3" "A21" "D8" 0.107 0.941 0.834 0.915 "PA8P2"
"9652" "SM8.2_7" "PA1P4" "A21" "E8" 0.106 0.995 0.889 0.915 "PA8P2"
"9653" "SM8.2_7" "PA1P5" "A21" "F8" 0.098 0.911 0.813 0.915 "PA8P2"
"9654" "SM8.2_7" "PA2P1" "A21" "G8" 0.103 1.011 0.908 0.915 "PA8P2"
"9667" "SM8.2_8" "NONE" "A21" "A9" 0.093 0.824 0.731 0.731 "PA8P2"
"9681" "SM8.2_8" "PA1P1" "A21" "B9" 0.097 0.75 0.653 0.731 "PA8P2"
"9682" "SM8.2_8" "PA1P2" "A21" "C9" 0.101 0.777 0.676 0.731 "PA8P2"
"9683" "SM8.2_8" "PA1P3" "A21" "D9" 0.104 0.795 0.691 0.731 "PA8P2"
"9684" "SM8.2_8" "PA1P4" "A21" "E9" 0.11 0.78 0.67 0.731 "PA8P2"
"9685" "SM8.2_8" "PA1P5" "A21" "F9" 0.097 0.792 0.695 0.731 "PA8P2"
"9686" "SM8.2_8" "PA2P1" "A21" "G9" 0.1 0.806 0.706 0.731 "PA8P2"
"9699" "SM8.2_9" "NONE" "A21" "A10" 0.098 1.034 0.936 0.936 "PA8P2"
"9713" "SM8.2_9" "PA1P1" "A21" "B10" 0.108 0.903 0.795 0.936 "PA8P2"
"9714" "SM8.2_9" "PA1P2" "A21" "C10" 0.104 1.021 0.917 0.936 "PA8P2"
"9715" "SM8.2_9" "PA1P3" "A21" "D10" 0.113 1.044 0.931 0.936 "PA8P2"
"9716" "SM8.2_9" "PA1P4" "A21" "E10" 0.108 0.905 0.797 0.936 "PA8P2"
"9717" "SM8.2_9" "PA1P5" "A21" "F10" 0.109 0.97 0.861 0.936 "PA8P2"
"9718" "SM8.2_9" "PA2P1" "A21" "G10" 0.111 1.056 0.945 0.936 "PA8P2"
"932" "PA01" "NONE" "A22" "A12" 0.106 1.084 0.978 0.978 "None"
"1310" "PA01" "PA1P1" "A22" "B12" 0.108 0.157 0.049 0.978 "None"
"1337" "PA01" "PA1P2" "A22" "C12" 0.106 0.164 0.058 0.978 "None"
"1364" "PA01" "PA1P3" "A22" "D12" 0.107 0.206 0.099 0.978 "None"
"1391" "PA01" "PA1P4" "A22" "E12" 0.102 0.189 0.087 0.978 "None"
"1418" "PA01" "PA1P5" "A22" "F12" 0.102 0.179 0.077 0.978 "None"
"1445" "PA01" "PA2P1" "A22" "G12" 0.106 0.183 0.077 0.978 "None"
"3683" "SM10.1_10" "NONE" "A22" "A6" 0.1 1.177 1.077 1.077 "PA10P1"
"3697" "SM10.1_10" "PA1P1" "A22" "B6" 0.104 0.163 0.059 1.077 "PA10P1"
"3698" "SM10.1_10" "PA1P2" "A22" "C6" 0.103 0.742 0.639 1.077 "PA10P1"
"3699" "SM10.1_10" "PA1P3" "A22" "D6" 0.103 0.183 0.08 1.077 "PA10P1"
"3700" "SM10.1_10" "PA1P4" "A22" "E6" 0.101 0.359 0.258 1.077 "PA10P1"
"3701" "SM10.1_10" "PA1P5" "A22" "F6" 0.102 0.254 0.152 1.077 "PA10P1"
"3702" "SM10.1_10" "PA2P1" "A22" "G6" 0.105 0.85 0.745 1.077 "PA10P1"
"3843" "SM10.1_6" "NONE" "A22" "A2" 0.118 1.117 0.999 0.999 "PA10P1"
"3857" "SM10.1_6" "PA1P1" "A22" "B2" 0.114 1.077 0.963 0.999 "PA10P1"
"3858" "SM10.1_6" "PA1P2" "A22" "C2" 0.114 1.094 0.98 0.999 "PA10P1"
"3859" "SM10.1_6" "PA1P3" "A22" "D2" 0.113 1.085 0.972 0.999 "PA10P1"
"3860" "SM10.1_6" "PA1P4" "A22" "E2" 0.113 1.067 0.954 0.999 "PA10P1"
"3861" "SM10.1_6" "PA1P5" "A22" "F2" 0.113 1.046 0.933 0.999 "PA10P1"
"3862" "SM10.1_6" "PA2P1" "A22" "G2" 0.114 1.121 1.007 0.999 "PA10P1"
"3875" "SM10.1_7" "NONE" "A22" "A3" 0.107 1.155 1.048 1.048 "PA10P1"
"3889" "SM10.1_7" "PA1P1" "A22" "B3" 0.115 1.09 0.975 1.048 "PA10P1"
"3890" "SM10.1_7" "PA1P2" "A22" "C3" 0.108 1.068 0.96 1.048 "PA10P1"
"3891" "SM10.1_7" "PA1P3" "A22" "D3" 0.106 1.078 0.972 1.048 "PA10P1"
"3892" "SM10.1_7" "PA1P4" "A22" "E3" 0.105 1.014 0.909 1.048 "PA10P1"
"3893" "SM10.1_7" "PA1P5" "A22" "F3" 0.11 1.091 0.981 1.048 "PA10P1"
"3894" "SM10.1_7" "PA2P1" "A22" "G3" 0.112 1.123 1.011 1.048 "PA10P1"
"3907" "SM10.1_8" "NONE" "A22" "A4" 0.099 0.418 0.319 0.319 "PA10P1"
"3921" "SM10.1_8" "PA1P1" "A22" "B4" 0.1 0.493 0.393 0.319 "PA10P1"
"3922" "SM10.1_8" "PA1P2" "A22" "C4" 0.098 0.487 0.389 0.319 "PA10P1"
"3923" "SM10.1_8" "PA1P3" "A22" "D4" 0.098 0.5 0.402 0.319 "PA10P1"
"3924" "SM10.1_8" "PA1P4" "A22" "E4" 0.097 0.486 0.389 0.319 "PA10P1"
"3925" "SM10.1_8" "PA1P5" "A22" "F4" 0.099 0.514 0.415 0.319 "PA10P1"
"3926" "SM10.1_8" "PA2P1" "A22" "G4" 0.099 0.862 0.763 0.319 "PA10P1"
"3939" "SM10.1_9" "NONE" "A22" "A5" 0.104 1.064 0.96 0.96 "PA10P1"
"3953" "SM10.1_9" "PA1P1" "A22" "B5" 0.11 1.003 0.893 0.96 "PA10P1"
"3954" "SM10.1_9" "PA1P2" "A22" "C5" 0.107 0.998 0.891 0.96 "PA10P1"
"3955" "SM10.1_9" "PA1P3" "A22" "D5" 0.107 1 0.893 0.96 "PA10P1"
"3956" "SM10.1_9" "PA1P4" "A22" "E5" 0.104 0.98 0.876 0.96 "PA10P1"
"3957" "SM10.1_9" "PA1P5" "A22" "F5" 0.107 0.973 0.866 0.96 "PA10P1"
"3958" "SM10.1_9" "PA2P1" "A22" "G5" 0.11 1.051 0.941 0.96 "PA10P1"
"4003" "SM10.2_10" "NONE" "A22" "A11" 0.101 1.005 0.904 0.904 "PA10P2"
"4017" "SM10.2_10" "PA1P1" "A22" "B11" 0.102 0.892 0.79 0.904 "PA10P2"
"4018" "SM10.2_10" "PA1P2" "A22" "C11" 0.101 0.975 0.874 0.904 "PA10P2"
"4019" "SM10.2_10" "PA1P3" "A22" "D11" 0.103 0.929 0.826 0.904 "PA10P2"
"4020" "SM10.2_10" "PA1P4" "A22" "E11" 0.102 1.026 0.924 0.904 "PA10P2"
"4021" "SM10.2_10" "PA1P5" "A22" "F11" 0.102 1.113 1.011 0.904 "PA10P2"
"4022" "SM10.2_10" "PA2P1" "A22" "G11" 0.106 1.071 0.965 0.904 "PA10P2"
"4163" "SM10.2_6" "NONE" "A22" "A7" 0.105 0.996 0.891 0.891 "PA10P2"
"4177" "SM10.2_6" "PA1P1" "A22" "B7" 0.106 1.023 0.917 0.891 "PA10P2"
"4178" "SM10.2_6" "PA1P2" "A22" "C7" 0.106 0.998 0.892 0.891 "PA10P2"
"4179" "SM10.2_6" "PA1P3" "A22" "D7" 0.104 1.033 0.929 0.891 "PA10P2"
"4180" "SM10.2_6" "PA1P4" "A22" "E7" 0.103 1.009 0.906 0.891 "PA10P2"
"4181" "SM10.2_6" "PA1P5" "A22" "F7" 0.103 1.066 0.963 0.891 "PA10P2"
"4182" "SM10.2_6" "PA2P1" "A22" "G7" 0.108 1.032 0.924 0.891 "PA10P2"
"4195" "SM10.2_7" "NONE" "A22" "A8" 0.098 0.98 0.882 0.882 "PA10P2"
"4209" "SM10.2_7" "PA1P1" "A22" "B8" 0.102 0.926 0.824 0.882 "PA10P2"
"4210" "SM10.2_7" "PA1P2" "A22" "C8" 0.101 0.974 0.873 0.882 "PA10P2"
"4211" "SM10.2_7" "PA1P3" "A22" "D8" 0.099 1.021 0.922 0.882 "PA10P2"
"4212" "SM10.2_7" "PA1P4" "A22" "E8" 0.099 1.022 0.923 0.882 "PA10P2"
"4213" "SM10.2_7" "PA1P5" "A22" "F8" 0.099 1.012 0.913 0.882 "PA10P2"
"4214" "SM10.2_7" "PA2P1" "A22" "G8" 0.102 1.038 0.936 0.882 "PA10P2"
"4227" "SM10.2_8" "NONE" "A22" "A9" 0.102 1.014 0.912 0.912 "PA10P2"
"4241" "SM10.2_8" "PA1P1" "A22" "B9" 0.104 0.991 0.887 0.912 "PA10P2"
"4242" "SM10.2_8" "PA1P2" "A22" "C9" 0.101 0.969 0.868 0.912 "PA10P2"
"4243" "SM10.2_8" "PA1P3" "A22" "D9" 0.102 1.016 0.914 0.912 "PA10P2"
"4244" "SM10.2_8" "PA1P4" "A22" "E9" 0.102 0.993 0.891 0.912 "PA10P2"
"4245" "SM10.2_8" "PA1P5" "A22" "F9" 0.1 0.971 0.871 0.912 "PA10P2"
"4246" "SM10.2_8" "PA2P1" "A22" "G9" 0.105 1.063 0.958 0.912 "PA10P2"
"4259" "SM10.2_9" "NONE" "A22" "A10" 0.102 1.027 0.925 0.925 "PA10P2"
"4273" "SM10.2_9" "PA1P1" "A22" "B10" 0.105 0.979 0.874 0.925 "PA10P2"
"4274" "SM10.2_9" "PA1P2" "A22" "C10" 0.105 0.992 0.887 0.925 "PA10P2"
"4275" "SM10.2_9" "PA1P3" "A22" "D10" 0.105 0.999 0.894 0.925 "PA10P2"
"4276" "SM10.2_9" "PA1P4" "A22" "E10" 0.104 1.048 0.944 0.925 "PA10P2"
"4277" "SM10.2_9" "PA1P5" "A22" "F10" 0.103 1.066 0.963 0.925 "PA10P2"
"4278" "SM10.2_9" "PA2P1" "A22" "G10" 0.106 1.088 0.982 0.925 "PA10P2"
"933" "PA01" "NONE" "A23" "A12" 0.092 1.112 1.02 1.02 "None"
"1311" "PA01" "PA1P1" "A23" "B12" 0.089 0.146 0.057 1.02 "None"
"1338" "PA01" "PA1P2" "A23" "C12" 0.088 0.157 0.069 1.02 "None"
"1365" "PA01" "PA1P3" "A23" "D12" 0.089 0.176 0.087 1.02 "None"
"1392" "PA01" "PA1P4" "A23" "E12" 0.089 0.166 0.077 1.02 "None"
"1419" "PA01" "PA1P5" "A23" "F12" 0.097 0.177 0.08 1.02 "None"
"1446" "PA01" "PA2P1" "A23" "G12" 0.094 0.18 0.086 1.02 "None"
"4323" "SM10.3_10" "NONE" "A23" "A6" 0.089 0.949 0.86 0.86 "PA10P3"
"4337" "SM10.3_10" "PA1P1" "A23" "B6" 0.091 0.816 0.725 0.86 "PA10P3"
"4338" "SM10.3_10" "PA1P2" "A23" "C6" 0.089 0.774 0.685 0.86 "PA10P3"
"4339" "SM10.3_10" "PA1P3" "A23" "D6" 0.09 0.895 0.805 0.86 "PA10P3"
"4340" "SM10.3_10" "PA1P4" "A23" "E6" 0.089 0.853 0.764 0.86 "PA10P3"
"4341" "SM10.3_10" "PA1P5" "A23" "F6" 0.09 0.866 0.776 0.86 "PA10P3"
"4342" "SM10.3_10" "PA2P1" "A23" "G6" 0.094 0.905 0.811 0.86 "PA10P3"
"4483" "SM10.3_6" "NONE" "A23" "A2" 0.1 1.106 1.006 1.006 "PA10P3"
"4497" "SM10.3_6" "PA1P1" "A23" "B2" 0.105 1.121 1.016 1.006 "PA10P3"
"4498" "SM10.3_6" "PA1P2" "A23" "C2" 0.098 1.054 0.956 1.006 "PA10P3"
"4499" "SM10.3_6" "PA1P3" "A23" "D2" 0.101 1.083 0.982 1.006 "PA10P3"
"4500" "SM10.3_6" "PA1P4" "A23" "E2" 0.103 1.051 0.948 1.006 "PA10P3"
"4501" "SM10.3_6" "PA1P5" "A23" "F2" 0.11 1.077 0.967 1.006 "PA10P3"
"4502" "SM10.3_6" "PA2P1" "A23" "G2" 0.11 1.17 1.06 1.006 "PA10P3"
"4515" "SM10.3_7" "NONE" "A23" "A3" 0.105 0.999 0.894 0.894 "PA10P3"
"4529" "SM10.3_7" "PA1P1" "A23" "B3" 0.099 0.902 0.803 0.894 "PA10P3"
"4530" "SM10.3_7" "PA1P2" "A23" "C3" 0.098 1.02 0.922 0.894 "PA10P3"
"4531" "SM10.3_7" "PA1P3" "A23" "D3" 0.099 0.955 0.856 0.894 "PA10P3"
"4532" "SM10.3_7" "PA1P4" "A23" "E3" 0.099 0.967 0.868 0.894 "PA10P3"
"4533" "SM10.3_7" "PA1P5" "A23" "F3" 0.104 0.939 0.835 0.894 "PA10P3"
"4534" "SM10.3_7" "PA2P1" "A23" "G3" 0.105 1.045 0.94 0.894 "PA10P3"
"4547" "SM10.3_8" "NONE" "A23" "A4" 0.089 0.869 0.78 0.78 "PA10P3"
"4561" "SM10.3_8" "PA1P1" "A23" "B4" 0.093 0.873 0.78 0.78 "PA10P3"
"4562" "SM10.3_8" "PA1P2" "A23" "C4" 0.09 0.842 0.752 0.78 "PA10P3"
"4563" "SM10.3_8" "PA1P3" "A23" "D4" 0.089 0.876 0.787 0.78 "PA10P3"
"4564" "SM10.3_8" "PA1P4" "A23" "E4" 0.09 0.888 0.798 0.78 "PA10P3"
"4565" "SM10.3_8" "PA1P5" "A23" "F4" 0.091 0.86 0.769 0.78 "PA10P3"
"4566" "SM10.3_8" "PA2P1" "A23" "G4" 0.093 0.918 0.825 0.78 "PA10P3"
"4579" "SM10.3_9" "NONE" "A23" "A5" 0.089 0.961 0.872 0.872 "PA10P3"
"4593" "SM10.3_9" "PA1P1" "A23" "B5" 0.092 0.874 0.782 0.872 "PA10P3"
"4594" "SM10.3_9" "PA1P2" "A23" "C5" 0.089 0.918 0.829 0.872 "PA10P3"
"4595" "SM10.3_9" "PA1P3" "A23" "D5" 0.09 0.915 0.825 0.872 "PA10P3"
"4596" "SM10.3_9" "PA1P4" "A23" "E5" 0.09 0.935 0.845 0.872 "PA10P3"
"4597" "SM10.3_9" "PA1P5" "A23" "F5" 0.092 0.975 0.883 0.872 "PA10P3"
"4598" "SM10.3_9" "PA2P1" "A23" "G5" 0.093 0.94 0.847 0.872 "PA10P3"
"4643" "SM11.1_10" "NONE" "A23" "A11" 0.094 1.009 0.915 0.915 "PA11P1"
"4657" "SM11.1_10" "PA1P1" "A23" "B11" 0.094 1 0.906 0.915 "PA11P1"
"4658" "SM11.1_10" "PA1P2" "A23" "C11" 0.094 0.969 0.875 0.915 "PA11P1"
"4659" "SM11.1_10" "PA1P3" "A23" "D11" 0.094 1.011 0.917 0.915 "PA11P1"
"4660" "SM11.1_10" "PA1P4" "A23" "E11" 0.094 1.012 0.918 0.915 "PA11P1"
"4661" "SM11.1_10" "PA1P5" "A23" "F11" 0.097 1.021 0.924 0.915 "PA11P1"
"4662" "SM11.1_10" "PA2P1" "A23" "G11" 0.097 1.093 0.996 0.915 "PA11P1"
"4803" "SM11.1_6" "NONE" "A23" "A7" 0.095 1.027 0.932 0.932 "PA11P1"
"4817" "SM11.1_6" "PA1P1" "A23" "B7" 0.096 0.928 0.832 0.932 "PA11P1"
"4818" "SM11.1_6" "PA1P2" "A23" "C7" 0.094 0.982 0.888 0.932 "PA11P1"
"4819" "SM11.1_6" "PA1P3" "A23" "D7" 0.094 0.923 0.829 0.932 "PA11P1"
"4820" "SM11.1_6" "PA1P4" "A23" "E7" 0.096 0.967 0.871 0.932 "PA11P1"
"4821" "SM11.1_6" "PA1P5" "A23" "F7" 0.098 0.973 0.875 0.932 "PA11P1"
"4822" "SM11.1_6" "PA2P1" "A23" "G7" 0.101 1.068 0.967 0.932 "PA11P1"
"4835" "SM11.1_7" "NONE" "A23" "A8" 0.095 0.827 0.732 0.732 "PA11P1"
"4849" "SM11.1_7" "PA1P1" "A23" "B8" 0.096 0.158 0.062 0.732 "PA11P1"
"4850" "SM11.1_7" "PA1P2" "A23" "C8" 0.093 0.474 0.381 0.732 "PA11P1"
"4851" "SM11.1_7" "PA1P3" "A23" "D8" 0.095 0.18 0.085 0.732 "PA11P1"
"4852" "SM11.1_7" "PA1P4" "A23" "E8" 0.095 0.25 0.155 0.732 "PA11P1"
"4853" "SM11.1_7" "PA1P5" "A23" "F8" 0.098 0.239 0.141 0.732 "PA11P1"
"4854" "SM11.1_7" "PA2P1" "A23" "G8" 0.098 0.662 0.564 0.732 "PA11P1"
"4867" "SM11.1_8" "NONE" "A23" "A9" 0.096 0.997 0.901 0.901 "PA11P1"
"4881" "SM11.1_8" "PA1P1" "A23" "B9" 0.101 0.919 0.818 0.901 "PA11P1"
"4882" "SM11.1_8" "PA1P2" "A23" "C9" 0.095 0.95 0.855 0.901 "PA11P1"
"4883" "SM11.1_8" "PA1P3" "A23" "D9" 0.097 0.939 0.842 0.901 "PA11P1"
"4884" "SM11.1_8" "PA1P4" "A23" "E9" 0.096 0.979 0.883 0.901 "PA11P1"
"4885" "SM11.1_8" "PA1P5" "A23" "F9" 0.098 0.893 0.795 0.901 "PA11P1"
"4886" "SM11.1_8" "PA2P1" "A23" "G9" 0.099 0.96 0.861 0.901 "PA11P1"
"4899" "SM11.1_9" "NONE" "A23" "A10" 0.096 1.035 0.939 0.939 "PA11P1"
"4913" "SM11.1_9" "PA1P1" "A23" "B10" 0.097 1.005 0.908 0.939 "PA11P1"
"4914" "SM11.1_9" "PA1P2" "A23" "C10" 0.094 0.988 0.894 0.939 "PA11P1"
"4915" "SM11.1_9" "PA1P3" "A23" "D10" 0.098 1.018 0.92 0.939 "PA11P1"
"4916" "SM11.1_9" "PA1P4" "A23" "E10" 0.097 0.929 0.832 0.939 "PA11P1"
"4917" "SM11.1_9" "PA1P5" "A23" "F10" 0.1 0.939 0.839 0.939 "PA11P1"
"4918" "SM11.1_9" "PA2P1" "A23" "G10" 0.1 1.086 0.986 0.939 "PA11P1"
"934" "PA01" "NONE" "A24" "A12" 0.092 1.078 0.986 0.986 "None"
"1312" "PA01" "PA1P1" "A24" "B12" 0.092 0.147 0.055 0.986 "None"
"1339" "PA01" "PA1P2" "A24" "C12" 0.093 0.157 0.064 0.986 "None"
"1366" "PA01" "PA1P3" "A24" "D12" 0.096 0.195 0.099 0.986 "None"
"1393" "PA01" "PA1P4" "A24" "E12" 0.098 0.177 0.079 0.986 "None"
"1420" "PA01" "PA1P5" "A24" "F12" 0.099 0.18 0.081 0.986 "None"
"1447" "PA01" "PA2P1" "A24" "G12" 0.103 0.199 0.096 0.986 "None"
"4963" "SM11.2_10" "NONE" "A24" "A6" 0.094 0.916 0.822 0.822 "PA11P2"
"4977" "SM11.2_10" "PA1P1" "A24" "B6" 0.094 0.777 0.683 0.822 "PA11P2"
"4978" "SM11.2_10" "PA1P2" "A24" "C6" 0.094 0.795 0.701 0.822 "PA11P2"
"4979" "SM11.2_10" "PA1P3" "A24" "D6" 0.093 0.795 0.702 0.822 "PA11P2"
"4980" "SM11.2_10" "PA1P4" "A24" "E6" 0.092 0.783 0.691 0.822 "PA11P2"
"4981" "SM11.2_10" "PA1P5" "A24" "F6" 0.096 0.786 0.69 0.822 "PA11P2"
"4982" "SM11.2_10" "PA2P1" "A24" "G6" 0.099 0.915 0.816 0.822 "PA11P2"
"5123" "SM11.2_6" "NONE" "A24" "A2" 0.104 1.075 0.971 0.971 "PA11P2"
"5137" "SM11.2_6" "PA1P1" "A24" "B2" 0.102 1.044 0.942 0.971 "PA11P2"
"5138" "SM11.2_6" "PA1P2" "A24" "C2" 0.102 1.076 0.974 0.971 "PA11P2"
"5139" "SM11.2_6" "PA1P3" "A24" "D2" 0.118 1.011 0.893 0.971 "PA11P2"
"5140" "SM11.2_6" "PA1P4" "A24" "E2" 0.105 0.968 0.863 0.971 "PA11P2"
"5141" "SM11.2_6" "PA1P5" "A24" "F2" 0.11 0.971 0.861 0.971 "PA11P2"
"5142" "SM11.2_6" "PA2P1" "A24" "G2" 0.107 1.149 1.042 0.971 "PA11P2"
"5155" "SM11.2_7" "NONE" "A24" "A3" 0.103 1.049 0.946 0.946 "PA11P2"
"5169" "SM11.2_7" "PA1P1" "A24" "B3" 0.1 0.96 0.86 0.946 "PA11P2"
"5170" "SM11.2_7" "PA1P2" "A24" "C3" 0.101 1.006 0.905 0.946 "PA11P2"
"5171" "SM11.2_7" "PA1P3" "A24" "D3" 0.101 1.024 0.923 0.946 "PA11P2"
"5172" "SM11.2_7" "PA1P4" "A24" "E3" 0.102 0.972 0.87 0.946 "PA11P2"
"5173" "SM11.2_7" "PA1P5" "A24" "F3" 0.105 0.954 0.849 0.946 "PA11P2"
"5174" "SM11.2_7" "PA2P1" "A24" "G3" 0.108 1.088 0.98 0.946 "PA11P2"
"5187" "SM11.2_8" "NONE" "A24" "A4" 0.095 0.914 0.819 0.819 "PA11P2"
"5201" "SM11.2_8" "PA1P1" "A24" "B4" 0.098 0.774 0.676 0.819 "PA11P2"
"5202" "SM11.2_8" "PA1P2" "A24" "C4" 0.094 0.838 0.744 0.819 "PA11P2"
"5203" "SM11.2_8" "PA1P3" "A24" "D4" 0.094 0.806 0.712 0.819 "PA11P2"
"5204" "SM11.2_8" "PA1P4" "A24" "E4" 0.092 0.816 0.724 0.819 "PA11P2"
"5205" "SM11.2_8" "PA1P5" "A24" "F4" 0.096 0.799 0.703 0.819 "PA11P2"
"5206" "SM11.2_8" "PA2P1" "A24" "G4" 0.098 0.917 0.819 0.819 "PA11P2"
"5219" "SM11.2_9" "NONE" "A24" "A5" 0.095 1.046 0.951 0.951 "PA11P2"
"5233" "SM11.2_9" "PA1P1" "A24" "B5" 0.097 0.904 0.807 0.951 "PA11P2"
"5234" "SM11.2_9" "PA1P2" "A24" "C5" 0.096 0.849 0.753 0.951 "PA11P2"
"5235" "SM11.2_9" "PA1P3" "A24" "D5" 0.098 0.856 0.758 0.951 "PA11P2"
"5236" "SM11.2_9" "PA1P4" "A24" "E5" 0.097 0.951 0.854 0.951 "PA11P2"
"5237" "SM11.2_9" "PA1P5" "A24" "F5" 0.099 0.951 0.852 0.951 "PA11P2"
"5238" "SM11.2_9" "PA2P1" "A24" "G5" 0.101 1.113 1.012 0.951 "PA11P2"
"5283" "SM12.1_10" "NONE" "A24" "A11" 0.092 0.99 0.898 0.898 "PA12P1"
"5297" "SM12.1_10" "PA1P1" "A24" "B11" 0.092 0.955 0.863 0.898 "PA12P1"
"5298" "SM12.1_10" "PA1P2" "A24" "C11" 0.093 0.95 0.857 0.898 "PA12P1"
"5299" "SM12.1_10" "PA1P3" "A24" "D11" 0.094 1.013 0.919 0.898 "PA12P1"
"5300" "SM12.1_10" "PA1P4" "A24" "E11" 0.095 0.957 0.862 0.898 "PA12P1"
"5301" "SM12.1_10" "PA1P5" "A24" "F11" 0.097 0.975 0.878 0.898 "PA12P1"
"5302" "SM12.1_10" "PA2P1" "A24" "G11" 0.099 1.076 0.977 0.898 "PA12P1"
"5443" "SM12.1_6" "NONE" "A24" "A7" 0.09 0.898 0.808 0.808 "PA12P1"
"5457" "SM12.1_6" "PA1P1" "A24" "B7" 0.091 0.864 0.773 0.808 "PA12P1"
"5458" "SM12.1_6" "PA1P2" "A24" "C7" 0.091 0.872 0.781 0.808 "PA12P1"
"5459" "SM12.1_6" "PA1P3" "A24" "D7" 0.091 0.93 0.839 0.808 "PA12P1"
"5460" "SM12.1_6" "PA1P4" "A24" "E7" 0.092 0.882 0.79 0.808 "PA12P1"
"5461" "SM12.1_6" "PA1P5" "A24" "F7" 0.093 0.859 0.766 0.808 "PA12P1"
"5462" "SM12.1_6" "PA2P1" "A24" "G7" 0.096 0.968 0.872 0.808 "PA12P1"
"5475" "SM12.1_7" "NONE" "A24" "A8" 0.09 0.923 0.833 0.833 "PA12P1"
"5489" "SM12.1_7" "PA1P1" "A24" "B8" 0.092 0.841 0.749 0.833 "PA12P1"
"5490" "SM12.1_7" "PA1P2" "A24" "C8" 0.091 0.919 0.828 0.833 "PA12P1"
"5491" "SM12.1_7" "PA1P3" "A24" "D8" 0.091 0.913 0.822 0.833 "PA12P1"
"5492" "SM12.1_7" "PA1P4" "A24" "E8" 0.092 0.891 0.799 0.833 "PA12P1"
"5493" "SM12.1_7" "PA1P5" "A24" "F8" 0.094 0.925 0.831 0.833 "PA12P1"
"5494" "SM12.1_7" "PA2P1" "A24" "G8" 0.097 0.981 0.884 0.833 "PA12P1"
"5507" "SM12.1_8" "NONE" "A24" "A9" 0.094 1.077 0.983 0.983 "PA12P1"
"5521" "SM12.1_8" "PA1P1" "A24" "B9" 0.095 0.196 0.101 0.983 "PA12P1"
"5522" "SM12.1_8" "PA1P2" "A24" "C9" 0.095 0.391 0.296 0.983 "PA12P1"
"5523" "SM12.1_8" "PA1P3" "A24" "D9" 0.095 0.199 0.104 0.983 "PA12P1"
"5524" "SM12.1_8" "PA1P4" "A24" "E9" 0.097 0.2 0.103 0.983 "PA12P1"
"5525" "SM12.1_8" "PA1P5" "A24" "F9" 0.099 0.187 0.088 0.983 "PA12P1"
"5526" "SM12.1_8" "PA2P1" "A24" "G9" 0.1 0.596 0.496 0.983 "PA12P1"
"5539" "SM12.1_9" "NONE" "A24" "A10" 0.094 1.048 0.954 0.954 "PA12P1"
"5553" "SM12.1_9" "PA1P1" "A24" "B10" 0.096 1.058 0.962 0.954 "PA12P1"
"5554" "SM12.1_9" "PA1P2" "A24" "C10" 0.096 1.049 0.953 0.954 "PA12P1"
"5555" "SM12.1_9" "PA1P3" "A24" "D10" 0.097 0.963 0.866 0.954 "PA12P1"
"5556" "SM12.1_9" "PA1P4" "A24" "E10" 0.098 0.927 0.829 0.954 "PA12P1"
"5557" "SM12.1_9" "PA1P5" "A24" "F10" 0.1 0.986 0.886 0.954 "PA12P1"
"5558" "SM12.1_9" "PA2P1" "A24" "G10" 0.101 1.112 1.011 0.954 "PA12P1"
"935" "PA01" "NONE" "A25" "A12" 0.096 1.11 1.014 1.014 "None"
"1313" "PA01" "PA1P1" "A25" "B12" 0.101 0.095 -0.00600000000000001 1.014 "None"
"1340" "PA01" "PA1P2" "A25" "C12" 0.098 0.104 0.00599999999999999 1.014 "None"
"1367" "PA01" "PA1P3" "A25" "D12" 0.105 0.141 0.036 1.014 "None"
"1394" "PA01" "PA1P4" "A25" "E12" 0.105 0.117 0.012 1.014 "None"
"1421" "PA01" "PA1P5" "A25" "F12" 0.105 0.116 0.011 1.014 "None"
"1448" "PA01" "PA2P1" "A25" "G12" 0.11 0.122 0.012 1.014 "None"
"5603" "SM12.2_10" "NONE" "A25" "A6" 0.096 1.015 0.919 0.919 "PA12P2"
"5617" "SM12.2_10" "PA1P1" "A25" "B6" 0.097 0.958 0.861 0.919 "PA12P2"
"5618" "SM12.2_10" "PA1P2" "A25" "C6" 0.1 0.965 0.865 0.919 "PA12P2"
"5619" "SM12.2_10" "PA1P3" "A25" "D6" 0.1 0.961 0.861 0.919 "PA12P2"
"5620" "SM12.2_10" "PA1P4" "A25" "E6" 0.099 0.905 0.806 0.919 "PA12P2"
"5621" "SM12.2_10" "PA1P5" "A25" "F6" 0.1 0.97 0.87 0.919 "PA12P2"
"5622" "SM12.2_10" "PA2P1" "A25" "G6" 0.106 1.087 0.981 0.919 "PA12P2"
"5763" "SM12.2_6" "NONE" "A25" "A2" 0.095 0.981 0.886 0.886 "PA12P2"
"5777" "SM12.2_6" "PA1P1" "A25" "B2" 0.101 0.942 0.841 0.886 "PA12P2"
"5778" "SM12.2_6" "PA1P2" "A25" "C2" 0.1 0.955 0.855 0.886 "PA12P2"
"5779" "SM12.2_6" "PA1P3" "A25" "D2" 0.104 0.966 0.862 0.886 "PA12P2"
"5780" "SM12.2_6" "PA1P4" "A25" "E2" 0.1 0.936 0.836 0.886 "PA12P2"
"5781" "SM12.2_6" "PA1P5" "A25" "F2" 0.102 0.923 0.821 0.886 "PA12P2"
"5782" "SM12.2_6" "PA2P1" "A25" "G2" 0.1 0.971 0.871 0.886 "PA12P2"
"5795" "SM12.2_7" "NONE" "A25" "A3" 0.094 0.665 0.571 0.571 "PA12P2"
"5809" "SM12.2_7" "PA1P1" "A25" "B3" 0.098 0.111 0.013 0.571 "PA12P2"
"5810" "SM12.2_7" "PA1P2" "A25" "C3" 0.097 0.454 0.357 0.571 "PA12P2"
"5811" "SM12.2_7" "PA1P3" "A25" "D3" 0.098 0.124 0.026 0.571 "PA12P2"
"5812" "SM12.2_7" "PA1P4" "A25" "E3" 0.097 0.222 0.125 0.571 "PA12P2"
"5813" "SM12.2_7" "PA1P5" "A25" "F3" 0.1 0.147 0.047 0.571 "PA12P2"
"5814" "SM12.2_7" "PA2P1" "A25" "G3" 0.101 0.593 0.492 0.571 "PA12P2"
"5827" "SM12.2_8" "NONE" "A25" "A4" 0.09 0.865 0.775 0.775 "PA12P2"
"5841" "SM12.2_8" "PA1P1" "A25" "B4" 0.093 0.78 0.687 0.775 "PA12P2"
"5842" "SM12.2_8" "PA1P2" "A25" "C4" 0.094 0.904 0.81 0.775 "PA12P2"
"5843" "SM12.2_8" "PA1P3" "A25" "D4" 0.096 0.823 0.727 0.775 "PA12P2"
"5844" "SM12.2_8" "PA1P4" "A25" "E4" 0.094 0.837 0.743 0.775 "PA12P2"
"5845" "SM12.2_8" "PA1P5" "A25" "F4" 0.096 0.802 0.706 0.775 "PA12P2"
"5846" "SM12.2_8" "PA2P1" "A25" "G4" 0.1 0.934 0.834 0.775 "PA12P2"
"5859" "SM12.2_9" "NONE" "A25" "A5" 0.098 1.07 0.972 0.972 "PA12P2"
"5873" "SM12.2_9" "PA1P1" "A25" "B5" 0.099 0.924 0.825 0.972 "PA12P2"
"5874" "SM12.2_9" "PA1P2" "A25" "C5" 0.101 1.011 0.91 0.972 "PA12P2"
"5875" "SM12.2_9" "PA1P3" "A25" "D5" 0.104 0.886 0.782 0.972 "PA12P2"
"5876" "SM12.2_9" "PA1P4" "A25" "E5" 0.102 0.93 0.828 0.972 "PA12P2"
"5877" "SM12.2_9" "PA1P5" "A25" "F5" 0.104 0.946 0.842 0.972 "PA12P2"
"5878" "SM12.2_9" "PA2P1" "A25" "G5" 0.108 1.021 0.913 0.972 "PA12P2"
"5923" "SM13.1_10" "NONE" "A25" "A11" 0.094 0.98 0.886 0.886 "PA13P1"
"5937" "SM13.1_10" "PA1P1" "A25" "B11" 0.096 0.935 0.839 0.886 "PA13P1"
"5938" "SM13.1_10" "PA1P2" "A25" "C11" 0.097 0.955 0.858 0.886 "PA13P1"
"5939" "SM13.1_10" "PA1P3" "A25" "D11" 0.099 0.979 0.88 0.886 "PA13P1"
"5940" "SM13.1_10" "PA1P4" "A25" "E11" 0.099 0.991 0.892 0.886 "PA13P1"
"5941" "SM13.1_10" "PA1P5" "A25" "F11" 0.101 1.001 0.9 0.886 "PA13P1"
"5942" "SM13.1_10" "PA2P1" "A25" "G11" 0.105 1.03 0.925 0.886 "PA13P1"
"6083" "SM13.1_6" "NONE" "A25" "A7" 0.09 0.944 0.854 0.854 "PA13P1"
"6097" "SM13.1_6" "PA1P1" "A25" "B7" 0.094 0.844 0.75 0.854 "PA13P1"
"6098" "SM13.1_6" "PA1P2" "A25" "C7" 0.093 0.892 0.799 0.854 "PA13P1"
"6099" "SM13.1_6" "PA1P3" "A25" "D7" 0.093 0.866 0.773 0.854 "PA13P1"
"6100" "SM13.1_6" "PA1P4" "A25" "E7" 0.094 0.901 0.807 0.854 "PA13P1"
"6101" "SM13.1_6" "PA1P5" "A25" "F7" 0.095 0.862 0.767 0.854 "PA13P1"
"6102" "SM13.1_6" "PA2P1" "A25" "G7" 0.1 0.99 0.89 0.854 "PA13P1"
"6115" "SM13.1_7" "NONE" "A25" "A8" 0.092 0.907 0.815 0.815 "PA13P1"
"6129" "SM13.1_7" "PA1P1" "A25" "B8" 0.095 0.873 0.778 0.815 "PA13P1"
"6130" "SM13.1_7" "PA1P2" "A25" "C8" 0.094 0.891 0.797 0.815 "PA13P1"
"6131" "SM13.1_7" "PA1P3" "A25" "D8" 0.096 0.883 0.787 0.815 "PA13P1"
"6132" "SM13.1_7" "PA1P4" "A25" "E8" 0.096 0.905 0.809 0.815 "PA13P1"
"6133" "SM13.1_7" "PA1P5" "A25" "F8" 0.098 0.875 0.777 0.815 "PA13P1"
"6134" "SM13.1_7" "PA2P1" "A25" "G8" 0.102 0.996 0.894 0.815 "PA13P1"
"6147" "SM13.1_8" "NONE" "A25" "A9" 0.091 0.651 0.56 0.56 "PA13P1"
"6161" "SM13.1_8" "PA1P1" "A25" "B9" 0.093 0.112 0.019 0.56 "PA13P1"
"6162" "SM13.1_8" "PA1P2" "A25" "C9" 0.093 0.414 0.321 0.56 "PA13P1"
"6163" "SM13.1_8" "PA1P3" "A25" "D9" 0.094 0.119 0.025 0.56 "PA13P1"
"6164" "SM13.1_8" "PA1P4" "A25" "E9" 0.095 0.189 0.094 0.56 "PA13P1"
"6165" "SM13.1_8" "PA1P5" "A25" "F9" 0.097 0.151 0.054 0.56 "PA13P1"
"6166" "SM13.1_8" "PA2P1" "A25" "G9" 0.099 0.561 0.462 0.56 "PA13P1"
"6179" "SM13.1_9" "NONE" "A25" "A10" 0.091 0.907 0.816 0.816 "PA13P1"
"6193" "SM13.1_9" "PA1P1" "A25" "B10" 0.094 0.896 0.802 0.816 "PA13P1"
"6194" "SM13.1_9" "PA1P2" "A25" "C10" 0.094 0.931 0.837 0.816 "PA13P1"
"6195" "SM13.1_9" "PA1P3" "A25" "D10" 0.095 0.915 0.82 0.816 "PA13P1"
"6196" "SM13.1_9" "PA1P4" "A25" "E10" 0.096 0.921 0.825 0.816 "PA13P1"
"6197" "SM13.1_9" "PA1P5" "A25" "F10" 0.097 0.894 0.797 0.816 "PA13P1"
"6198" "SM13.1_9" "PA2P1" "A25" "G10" 0.101 0.993 0.892 0.816 "PA13P1"
"936" "PA01" "NONE" "A26" "A12" 0.096 1.045 0.949 0.949 "None"
"1314" "PA01" "PA1P1" "A26" "B12" 0.1 0.099 -0.001 0.949 "None"
"1341" "PA01" "PA1P2" "A26" "C12" 0.109 0.12 0.011 0.949 "None"
"1368" "PA01" "PA1P3" "A26" "D12" 0.101 0.185 0.084 0.949 "None"
"1395" "PA01" "PA1P4" "A26" "E12" 0.096 0.109 0.013 0.949 "None"
"1422" "PA01" "PA1P5" "A26" "F12" 0.103 0.117 0.014 0.949 "None"
"1449" "PA01" "PA2P1" "A26" "G12" 0.104 0.12 0.016 0.949 "None"
"6243" "SM13.2_10" "NONE" "A26" "A6" 0.095 0.963 0.868 0.868 "PA13P2"
"6257" "SM13.2_10" "PA1P1" "A26" "B6" 0.099 0.919 0.82 0.868 "PA13P2"
"6258" "SM13.2_10" "PA1P2" "A26" "C6" 0.1 0.882 0.782 0.868 "PA13P2"
"6259" "SM13.2_10" "PA1P3" "A26" "D6" 0.101 0.94 0.839 0.868 "PA13P2"
"6260" "SM13.2_10" "PA1P4" "A26" "E6" 0.095 0.894 0.799 0.868 "PA13P2"
"6261" "SM13.2_10" "PA1P5" "A26" "F6" 0.101 0.911 0.81 0.868 "PA13P2"
"6262" "SM13.2_10" "PA2P1" "A26" "G6" 0.103 0.95 0.847 0.868 "PA13P2"
"6403" "SM13.2_6" "NONE" "A26" "A2" 0.101 1.088 0.987 0.987 "PA13P2"
"6417" "SM13.2_6" "PA1P1" "A26" "B2" 0.104 1.023 0.919 0.987 "PA13P2"
"6418" "SM13.2_6" "PA1P2" "A26" "C2" 0.104 1.023 0.919 0.987 "PA13P2"
"6419" "SM13.2_6" "PA1P3" "A26" "D2" 0.108 1.082 0.974 0.987 "PA13P2"
"6420" "SM13.2_6" "PA1P4" "A26" "E2" 0.104 1.06 0.956 0.987 "PA13P2"
"6421" "SM13.2_6" "PA1P5" "A26" "F2" 0.104 1.059 0.955 0.987 "PA13P2"
"6422" "SM13.2_6" "PA2P1" "A26" "G2" 0.105 1.084 0.979 0.987 "PA13P2"
"6435" "SM13.2_7" "NONE" "A26" "A3" 0.095 0.899 0.804 0.804 "PA13P2"
"6449" "SM13.2_7" "PA1P1" "A26" "B3" 0.104 0.118 0.014 0.804 "PA13P2"
"6450" "SM13.2_7" "PA1P2" "A26" "C3" 0.104 0.53 0.426 0.804 "PA13P2"
"6451" "SM13.2_7" "PA1P3" "A26" "D3" 0.105 0.143 0.038 0.804 "PA13P2"
"6452" "SM13.2_7" "PA1P4" "A26" "E3" 0.101 0.234 0.133 0.804 "PA13P2"
"6453" "SM13.2_7" "PA1P5" "A26" "F3" 0.104 0.198 0.094 0.804 "PA13P2"
"6454" "SM13.2_7" "PA2P1" "A26" "G3" 0.107 0.612 0.505 0.804 "PA13P2"
"6467" "SM13.2_8" "NONE" "A26" "A4" 0.09 0.85 0.76 0.76 "PA13P2"
"6481" "SM13.2_8" "PA1P1" "A26" "B4" 0.094 0.843 0.749 0.76 "PA13P2"
"6482" "SM13.2_8" "PA1P2" "A26" "C4" 0.096 0.834 0.738 0.76 "PA13P2"
"6483" "SM13.2_8" "PA1P3" "A26" "D4" 0.097 0.879 0.782 0.76 "PA13P2"
"6484" "SM13.2_8" "PA1P4" "A26" "E4" 0.094 0.836 0.742 0.76 "PA13P2"
"6485" "SM13.2_8" "PA1P5" "A26" "F4" 0.097 0.862 0.765 0.76 "PA13P2"
"6486" "SM13.2_8" "PA2P1" "A26" "G4" 0.097 0.917 0.82 0.76 "PA13P2"
"6499" "SM13.2_9" "NONE" "A26" "A5" 0.092 0.977 0.885 0.885 "PA13P2"
"6513" "SM13.2_9" "PA1P1" "A26" "B5" 0.098 0.965 0.867 0.885 "PA13P2"
"6514" "SM13.2_9" "PA1P2" "A26" "C5" 0.099 0.947 0.848 0.885 "PA13P2"
"6515" "SM13.2_9" "PA1P3" "A26" "D5" 0.098 0.959 0.861 0.885 "PA13P2"
"6516" "SM13.2_9" "PA1P4" "A26" "E5" 0.098 0.933 0.835 0.885 "PA13P2"
"6517" "SM13.2_9" "PA1P5" "A26" "F5" 0.099 0.95 0.851 0.885 "PA13P2"
"6518" "SM13.2_9" "PA2P1" "A26" "G5" 0.101 0.987 0.886 0.885 "PA13P2"
"6883" "SM14.2_10" "NONE" "A26" "A11" 0.093 0.866 0.773 0.773 "PA14P2"
"6897" "SM14.2_10" "PA1P1" "A26" "B11" 0.094 0.112 0.018 0.773 "PA14P2"
"6898" "SM14.2_10" "PA1P2" "A26" "C11" 0.095 0.536 0.441 0.773 "PA14P2"
"6899" "SM14.2_10" "PA1P3" "A26" "D11" 0.098 0.135 0.037 0.773 "PA14P2"
"6900" "SM14.2_10" "PA1P4" "A26" "E11" 0.094 0.227 0.133 0.773 "PA14P2"
"6901" "SM14.2_10" "PA1P5" "A26" "F11" 0.099 0.148 0.049 0.773 "PA14P2"
"6902" "SM14.2_10" "PA2P1" "A26" "G11" 0.1 0.681 0.581 0.773 "PA14P2"
"7043" "SM14.2_6" "NONE" "A26" "A7" 0.091 0.769 0.678 0.678 "PA14P2"
"7057" "SM14.2_6" "PA1P1" "A26" "B7" 0.095 0.108 0.013 0.678 "PA14P2"
"7058" "SM14.2_6" "PA1P2" "A26" "C7" 0.095 0.472 0.377 0.678 "PA14P2"
"7059" "SM14.2_6" "PA1P3" "A26" "D7" 0.096 0.126 0.03 0.678 "PA14P2"
"7060" "SM14.2_6" "PA1P4" "A26" "E7" 0.095 0.207 0.112 0.678 "PA14P2"
"7061" "SM14.2_6" "PA1P5" "A26" "F7" 0.096 0.141 0.045 0.678 "PA14P2"
"7062" "SM14.2_6" "PA2P1" "A26" "G7" 0.1 0.595 0.495 0.678 "PA14P2"
"7075" "SM14.2_7" "NONE" "A26" "A8" 0.094 0.993 0.899 0.899 "PA14P2"
"7089" "SM14.2_7" "PA1P1" "A26" "B8" 0.098 0.957 0.859 0.899 "PA14P2"
"7090" "SM14.2_7" "PA1P2" "A26" "C8" 0.098 0.944 0.846 0.899 "PA14P2"
"7091" "SM14.2_7" "PA1P3" "A26" "D8" 0.097 0.9 0.803 0.899 "PA14P2"
"7092" "SM14.2_7" "PA1P4" "A26" "E8" 0.093 0.907 0.814 0.899 "PA14P2"
"7093" "SM14.2_7" "PA1P5" "A26" "F8" 0.097 0.928 0.831 0.899 "PA14P2"
"7094" "SM14.2_7" "PA2P1" "A26" "G8" 0.099 0.903 0.804 0.899 "PA14P2"
"7107" "SM14.2_8" "NONE" "A26" "A9" 0.093 0.957 0.864 0.864 "PA14P2"
"7121" "SM14.2_8" "PA1P1" "A26" "B9" 0.098 0.909 0.811 0.864 "PA14P2"
"7122" "SM14.2_8" "PA1P2" "A26" "C9" 0.098 0.964 0.866 0.864 "PA14P2"
"7123" "SM14.2_8" "PA1P3" "A26" "D9" 0.098 0.913 0.815 0.864 "PA14P2"
"7124" "SM14.2_8" "PA1P4" "A26" "E9" 0.096 0.941 0.845 0.864 "PA14P2"
"7125" "SM14.2_8" "PA1P5" "A26" "F9" 0.099 0.89 0.791 0.864 "PA14P2"
"7126" "SM14.2_8" "PA2P1" "A26" "G9" 0.1 0.981 0.881 0.864 "PA14P2"
"7139" "SM14.2_9" "NONE" "A26" "A10" 0.093 1 0.907 0.907 "PA14P2"
"7153" "SM14.2_9" "PA1P1" "A26" "B10" 0.097 1.001 0.904 0.907 "PA14P2"
"7154" "SM14.2_9" "PA1P2" "A26" "C10" 0.099 1.035 0.936 0.907 "PA14P2"
"7155" "SM14.2_9" "PA1P3" "A26" "D10" 0.101 0.887 0.786 0.907 "PA14P2"
"7156" "SM14.2_9" "PA1P4" "A26" "E10" 0.097 0.893 0.796 0.907 "PA14P2"
"7157" "SM14.2_9" "PA1P5" "A26" "F10" 0.1 0.873 0.773 0.907 "PA14P2"
"7158" "SM14.2_9" "PA2P1" "A26" "G10" 0.104 1.049 0.945 0.907 "PA14P2"
"937" "PA01" "NONE" "A27" "A12" 0.104 1.134 1.03 1.03 "None"
"1315" "PA01" "PA1P1" "A27" "B12" 0.103 0.106 0.003 1.03 "None"
"1342" "PA01" "PA1P2" "A27" "C12" 0.104 0.114 0.01 1.03 "None"
"1369" "PA01" "PA1P3" "A27" "D12" 0.096 0.131 0.035 1.03 "None"
"1396" "PA01" "PA1P4" "A27" "E12" 0.098 0.112 0.014 1.03 "None"
"1423" "PA01" "PA1P5" "A27" "F12" 0.101 0.113 0.012 1.03 "None"
"1450" "PA01" "PA2P1" "A27" "G12" 0.104 0.113 0.00900000000000001 1.03 "None"
"9763" "SMPNM_10" "NONE" "A27" "A11" 0.094 1.162 1.068 1.068 "PNM"
"9777" "SMPNM_10" "PA1P1" "A27" "B11" 0.098 0.168 0.07 1.068 "PNM"
"9778" "SMPNM_10" "PA1P2" "A27" "C11" 0.099 0.227 0.128 1.068 "PNM"
"9779" "SMPNM_10" "PA1P3" "A27" "D11" 0.098 0.215 0.117 1.068 "PNM"
"9780" "SMPNM_10" "PA1P4" "A27" "E11" 0.098 0.191 0.093 1.068 "PNM"
"9781" "SMPNM_10" "PA1P5" "A27" "F11" 0.1 0.164 0.064 1.068 "PNM"
"9782" "SMPNM_10" "PA2P1" "A27" "G11" 0.102 0.224 0.122 1.068 "PNM"
"9923" "SMPNM_6" "NONE" "A27" "A7" 0.094 0.834 0.74 0.74 "PNM"
"9937" "SMPNM_6" "PA1P1" "A27" "B7" 0.096 0.111 0.015 0.74 "PNM"
"9938" "SMPNM_6" "PA1P2" "A27" "C7" 0.098 0.12 0.022 0.74 "PNM"
"9939" "SMPNM_6" "PA1P3" "A27" "D7" 0.097 0.15 0.053 0.74 "PNM"
"9940" "SMPNM_6" "PA1P4" "A27" "E7" 0.097 0.121 0.024 0.74 "PNM"
"9941" "SMPNM_6" "PA1P5" "A27" "F7" 0.098 0.119 0.021 0.74 "PNM"
"9942" "SMPNM_6" "PA2P1" "A27" "G7" 0.099 0.13 0.031 0.74 "PNM"
"9955" "SMPNM_7" "NONE" "A27" "A8" 0.094 1.136 1.042 1.042 "PNM"
"9969" "SMPNM_7" "PA1P1" "A27" "B8" 0.096 0.155 0.059 1.042 "PNM"
"9970" "SMPNM_7" "PA1P2" "A27" "C8" 0.097 0.169 0.072 1.042 "PNM"
"9971" "SMPNM_7" "PA1P3" "A27" "D8" 0.1 0.175 0.075 1.042 "PNM"
"9972" "SMPNM_7" "PA1P4" "A27" "E8" 0.098 0.16 0.062 1.042 "PNM"
"9973" "SMPNM_7" "PA1P5" "A27" "F8" 0.101 0.144 0.043 1.042 "PNM"
"9974" "SMPNM_7" "PA2P1" "A27" "G8" 0.102 0.179 0.077 1.042 "PNM"
"9987" "SMPNM_8" "NONE" "A27" "A9" 0.089 0.225 0.136 0.136 "PNM"
"10001" "SMPNM_8" "PA1P1" "A27" "B9" 0.091 0.105 0.014 0.136 "PNM"
"10002" "SMPNM_8" "PA1P2" "A27" "C9" 0.091 0.107 0.016 0.136 "PNM"
"10003" "SMPNM_8" "PA1P3" "A27" "D9" 0.091 0.118 0.027 0.136 "PNM"
"10004" "SMPNM_8" "PA1P4" "A27" "E9" 0.092 0.107 0.015 0.136 "PNM"
"10005" "SMPNM_8" "PA1P5" "A27" "F9" 0.091 0.108 0.017 0.136 "PNM"
"10006" "SMPNM_8" "PA2P1" "A27" "G9" 0.093 0.113 0.02 0.136 "PNM"
"10019" "SMPNM_9" "NONE" "A27" "A10" 0.093 1.145 1.052 1.052 "PNM"
"10033" "SMPNM_9" "PA1P1" "A27" "B10" 0.098 0.19 0.092 1.052 "PNM"
"10034" "SMPNM_9" "PA1P2" "A27" "C10" 0.098 0.223 0.125 1.052 "PNM"
"10035" "SMPNM_9" "PA1P3" "A27" "D10" 0.097 0.206 0.109 1.052 "PNM"
"10036" "SMPNM_9" "PA1P4" "A27" "E10" 0.097 0.207 0.11 1.052 "PNM"
"10037" "SMPNM_9" "PA1P5" "A27" "F10" 0.105 0.139 0.034 1.052 "PNM"
"10038" "SMPNM_9" "PA2P1" "A27" "G10" 0.106 0.224 0.118 1.052 "PNM"
"10083" "SMPT7_10" "NONE" "A27" "A6" 0.091 1.074 0.983 0.983 "PT7"
"10097" "SMPT7_10" "PA1P1" "A27" "B6" 0.097 0.119 0.022 0.983 "PT7"
"10098" "SMPT7_10" "PA1P2" "A27" "C6" 0.096 0.118 0.022 0.983 "PT7"
"10099" "SMPT7_10" "PA1P3" "A27" "D6" 0.094 0.128 0.034 0.983 "PT7"
"10100" "SMPT7_10" "PA1P4" "A27" "E6" 0.095 0.116 0.021 0.983 "PT7"
"10101" "SMPT7_10" "PA1P5" "A27" "F6" 0.096 0.121 0.025 0.983 "PT7"
"10102" "SMPT7_10" "PA2P1" "A27" "G6" 0.101 0.129 0.028 0.983 "PT7"
"10243" "SMPT7_6" "NONE" "A27" "A2" 0.096 0.733 0.637 0.637 "PT7"
"10257" "SMPT7_6" "PA1P1" "A27" "B2" 0.099 0.115 0.016 0.637 "PT7"
"10258" "SMPT7_6" "PA1P2" "A27" "C2" 0.099 0.113 0.014 0.637 "PT7"
"10259" "SMPT7_6" "PA1P3" "A27" "D2" 0.1 0.145 0.045 0.637 "PT7"
"10260" "SMPT7_6" "PA1P4" "A27" "E2" 0.098 0.129 0.031 0.637 "PT7"
"10261" "SMPT7_6" "PA1P5" "A27" "F2" 0.099 0.143 0.044 0.637 "PT7"
"10262" "SMPT7_6" "PA2P1" "A27" "G2" 0.101 0.137 0.036 0.637 "PT7"
"10275" "SMPT7_7" "NONE" "A27" "A3" 0.092 0.268 0.176 0.176 "PT7"
"10289" "SMPT7_7" "PA1P1" "A27" "B3" 0.098 0.111 0.013 0.176 "PT7"
"10290" "SMPT7_7" "PA1P2" "A27" "C3" 0.1 0.118 0.018 0.176 "PT7"
"10291" "SMPT7_7" "PA1P3" "A27" "D3" 0.099 0.135 0.036 0.176 "PT7"
"10292" "SMPT7_7" "PA1P4" "A27" "E3" 0.097 0.12 0.023 0.176 "PT7"
"10293" "SMPT7_7" "PA1P5" "A27" "F3" 0.098 0.124 0.026 0.176 "PT7"
"10294" "SMPT7_7" "PA2P1" "A27" "G3" 0.104 0.15 0.046 0.176 "PT7"
"10307" "SMPT7_8" "NONE" "A27" "A4" 0.097 0.598 0.501 0.501 "PT7"
"10321" "SMPT7_8" "PA1P1" "A27" "B4" 0.099 0.117 0.018 0.501 "PT7"
"10322" "SMPT7_8" "PA1P2" "A27" "C4" 0.1 0.144 0.044 0.501 "PT7"
"10323" "SMPT7_8" "PA1P3" "A27" "D4" 0.101 0.166 0.065 0.501 "PT7"
"10324" "SMPT7_8" "PA1P4" "A27" "E4" 0.099 0.129 0.03 0.501 "PT7"
"10325" "SMPT7_8" "PA1P5" "A27" "F4" 0.1 0.153 0.053 0.501 "PT7"
"10326" "SMPT7_8" "PA2P1" "A27" "G4" 0.104 0.14 0.036 0.501 "PT7"
"10339" "SMPT7_9" "NONE" "A27" "A5" 0.095 1.21 1.115 1.115 "PT7"
"10353" "SMPT7_9" "PA1P1" "A27" "B5" 0.099 0.12 0.021 1.115 "PT7"
"10354" "SMPT7_9" "PA1P2" "A27" "C5" 0.098 0.122 0.024 1.115 "PT7"
"10355" "SMPT7_9" "PA1P3" "A27" "D5" 0.098 0.138 0.04 1.115 "PT7"
"10356" "SMPT7_9" "PA1P4" "A27" "E5" 0.098 0.125 0.027 1.115 "PT7"
"10357" "SMPT7_9" "PA1P5" "A27" "F5" 0.102 0.128 0.026 1.115 "PT7"
"10358" "SMPT7_9" "PA2P1" "A27" "G5" 0.102 0.14 0.038 1.115 "PT7"
"938" "PA01" "NONE" "A28" "A12" 0.106 1.113 1.007 1.007 "None"
"1316" "PA01" "PA1P1" "A28" "B12" 0.11 0.108 -0.002 1.007 "None"
"1343" "PA01" "PA1P2" "A28" "C12" 0.106 0.115 0.00900000000000001 1.007 "None"
"1370" "PA01" "PA1P3" "A28" "D12" 0.109 0.141 0.032 1.007 "None"
"1397" "PA01" "PA1P4" "A28" "E12" 0.101 0.114 0.013 1.007 "None"
"1424" "PA01" "PA1P5" "A28" "F12" 0.118 0.114 -0.00399999999999999 1.007 "None"
"1451" "PA01" "PA2P1" "A28" "G12" 0.101 0.143 0.042 1.007 "None"
"1763" "SM?KZ_10" "NONE" "A28" "A6" 0.104 1.153 1.049 1.049 "?KZ"
"1777" "SM?KZ_10" "PA1P1" "A28" "B6" 0.106 0.147 0.041 1.049 "?KZ"
"1778" "SM?KZ_10" "PA1P2" "A28" "C6" 0.103 0.15 0.047 1.049 "?KZ"
"1779" "SM?KZ_10" "PA1P3" "A28" "D6" 0.101 0.168 0.067 1.049 "?KZ"
"1780" "SM?KZ_10" "PA1P4" "A28" "E6" 0.102 0.166 0.064 1.049 "?KZ"
"1781" "SM?KZ_10" "PA1P5" "A28" "F6" 0.104 0.144 0.04 1.049 "?KZ"
"1782" "SM?KZ_10" "PA2P1" "A28" "G6" 0.104 0.162 0.058 1.049 "?KZ"
"1923" "SM?KZ_6" "NONE" "A28" "A2" 0.118 1.235 1.117 1.117 "?KZ"
"1937" "SM?KZ_6" "PA1P1" "A28" "B2" 0.112 0.121 0.00899999999999999 1.117 "?KZ"
"1938" "SM?KZ_6" "PA1P2" "A28" "C2" 0.107 0.119 0.012 1.117 "?KZ"
"1939" "SM?KZ_6" "PA1P3" "A28" "D2" 0.11 0.142 0.032 1.117 "?KZ"
"1940" "SM?KZ_6" "PA1P4" "A28" "E2" 0.107 0.114 0.00700000000000001 1.117 "?KZ"
"1941" "SM?KZ_6" "PA1P5" "A28" "F2" 0.11 0.123 0.013 1.117 "?KZ"
"1942" "SM?KZ_6" "PA2P1" "A28" "G2" 0.108 0.13 0.022 1.117 "?KZ"
"1955" "SM?KZ_7" "NONE" "A28" "A3" 0.121 1.3 1.179 1.179 "?KZ"
"1969" "SM?KZ_7" "PA1P1" "A28" "B3" 0.165 0.377 0.212 1.179 "?KZ"
"1970" "SM?KZ_7" "PA1P2" "A28" "C3" 0.106 0.456 0.35 1.179 "?KZ"
"1971" "SM?KZ_7" "PA1P3" "A28" "D3" 0.108 0.396 0.288 1.179 "?KZ"
"1972" "SM?KZ_7" "PA1P4" "A28" "E3" 0.122 0.472 0.35 1.179 "?KZ"
"1973" "SM?KZ_7" "PA1P5" "A28" "F3" 0.109 0.238 0.129 1.179 "?KZ"
"1974" "SM?KZ_7" "PA2P1" "A28" "G3" 0.126 0.428 0.302 1.179 "?KZ"
"1987" "SM?KZ_8" "NONE" "A28" "A4" 0.112 1.265 1.153 1.153 "?KZ"
"2001" "SM?KZ_8" "PA1P1" "A28" "B4" 0.135 0.128 -0.00700000000000001 1.153 "?KZ"
"2002" "SM?KZ_8" "PA1P2" "A28" "C4" 0.104 0.126 0.022 1.153 "?KZ"
"2003" "SM?KZ_8" "PA1P3" "A28" "D4" 0.109 0.155 0.046 1.153 "?KZ"
"2004" "SM?KZ_8" "PA1P4" "A28" "E4" 0.104 0.168 0.064 1.153 "?KZ"
"2005" "SM?KZ_8" "PA1P5" "A28" "F4" 0.105 0.12 0.015 1.153 "?KZ"
"2006" "SM?KZ_8" "PA2P1" "A28" "G4" 0.106 0.135 0.029 1.153 "?KZ"
"2019" "SM?KZ_9" "NONE" "A28" "A5" 0.107 1.121 1.014 1.014 "?KZ"
"2033" "SM?KZ_9" "PA1P1" "A28" "B5" 0.103 0.173 0.07 1.014 "?KZ"
"2034" "SM?KZ_9" "PA1P2" "A28" "C5" 0.104 0.183 0.079 1.014 "?KZ"
"2035" "SM?KZ_9" "PA1P3" "A28" "D5" 0.105 0.197 0.092 1.014 "?KZ"
"2036" "SM?KZ_9" "PA1P4" "A28" "E5" 0.104 0.178 0.074 1.014 "?KZ"
"2037" "SM?KZ_9" "PA1P5" "A28" "F5" 0.103 0.162 0.059 1.014 "?KZ"
"2038" "SM?KZ_9" "PA2P1" "A28" "G5" 0.105 0.183 0.078 1.014 "?KZ"
"6563" "SM14_1_10" "NONE" "A28" "A11" 0.102 1.022 0.92 0.92 "14_1"
"6577" "SM14_1_10" "PA1P1" "A28" "B11" 0.113 1.009 0.896 0.92 "14_1"
"6578" "SM14_1_10" "PA1P2" "A28" "C11" 0.105 1.047 0.942 0.92 "14_1"
"6579" "SM14_1_10" "PA1P3" "A28" "D11" 0.111 1.103 0.992 0.92 "14_1"
"6580" "SM14_1_10" "PA1P4" "A28" "E11" 0.108 0.953 0.845 0.92 "14_1"
"6581" "SM14_1_10" "PA1P5" "A28" "F11" 0.102 1.033 0.931 0.92 "14_1"
"6582" "SM14_1_10" "PA2P1" "A28" "G11" 0.101 1.072 0.971 0.92 "14_1"
"6723" "SM14_1_6" "NONE" "A28" "A7" 0.1 0.944 0.844 0.844 "14_1"
"6737" "SM14_1_6" "PA1P1" "A28" "B7" 0.105 0.913 0.808 0.844 "14_1"
"6738" "SM14_1_6" "PA1P2" "A28" "C7" 0.099 0.934 0.835 0.844 "14_1"
"6739" "SM14_1_6" "PA1P3" "A28" "D7" 0.098 0.935 0.837 0.844 "14_1"
"6740" "SM14_1_6" "PA1P4" "A28" "E7" 0.099 0.956 0.857 0.844 "14_1"
"6741" "SM14_1_6" "PA1P5" "A28" "F7" 0.101 0.903 0.802 0.844 "14_1"
"6742" "SM14_1_6" "PA2P1" "A28" "G7" 0.1 1.004 0.904 0.844 "14_1"
"6755" "SM14_1_7" "NONE" "A28" "A8" 0.101 1.049 0.948 0.948 "14_1"
"6769" "SM14_1_7" "PA1P1" "A28" "B8" 0.102 0.956 0.854 0.948 "14_1"
"6770" "SM14_1_7" "PA1P2" "A28" "C8" 0.101 1.013 0.912 0.948 "14_1"
"6771" "SM14_1_7" "PA1P3" "A28" "D8" 0.099 0.811 0.712 0.948 "14_1"
"6772" "SM14_1_7" "PA1P4" "A28" "E8" 0.097 0.895 0.798 0.948 "14_1"
"6773" "SM14_1_7" "PA1P5" "A28" "F8" 0.1 0.925 0.825 0.948 "14_1"
"6774" "SM14_1_7" "PA2P1" "A28" "G8" 0.1 1.017 0.917 0.948 "14_1"
"6787" "SM14_1_8" "NONE" "A28" "A9" 0.106 1.092 0.986 0.986 "14_1"
"6801" "SM14_1_8" "PA1P1" "A28" "B9" 0.103 0.97 0.867 0.986 "14_1"
"6802" "SM14_1_8" "PA1P2" "A28" "C9" 0.105 1.013 0.908 0.986 "14_1"
"6803" "SM14_1_8" "PA1P3" "A28" "D9" 0.104 0.887 0.783 0.986 "14_1"
"6804" "SM14_1_8" "PA1P4" "A28" "E9" 0.107 0.98 0.873 0.986 "14_1"
"6805" "SM14_1_8" "PA1P5" "A28" "F9" 0.106 0.965 0.859 0.986 "14_1"
"6806" "SM14_1_8" "PA2P1" "A28" "G9" 0.108 1.077 0.969 0.986 "14_1"
"6819" "SM14_1_9" "NONE" "A28" "A10" 0.1 1.007 0.907 0.907 "14_1"
"6833" "SM14_1_9" "PA1P1" "A28" "B10" 0.099 0.993 0.894 0.907 "14_1"
"6834" "SM14_1_9" "PA1P2" "A28" "C10" 0.098 0.991 0.893 0.907 "14_1"
"6835" "SM14_1_9" "PA1P3" "A28" "D10" 0.1 1.015 0.915 0.907 "14_1"
"6836" "SM14_1_9" "PA1P4" "A28" "E10" 0.101 0.999 0.898 0.907 "14_1"
"6837" "SM14_1_9" "PA1P5" "A28" "F10" 0.105 0.999 0.894 0.907 "14_1"
"6838" "SM14_1_9" "PA2P1" "A28" "G10" 0.103 1.07 0.967 0.907 "14_1"
"939" "PA01" "NONE" "A3" "A12" 0.103 1.026 0.923 0.923 "None"
"1317" "PA01" "PA1P1" "A3" "B12" 0.098 0.095 -0.003 0.923 "None"
"1344" "PA01" "PA1P2" "A3" "C12" 0.102 0.107 0.005 0.923 "None"
"1371" "PA01" "PA1P3" "A3" "D12" 0.108 0.142 0.034 0.923 "None"
"1398" "PA01" "PA1P4" "A3" "E12" 0.129 0.124 -0.005 0.923 "None"
"1425" "PA01" "PA1P5" "A3" "F12" 0.112 0.111 -0.001 0.923 "None"
"1452" "PA01" "PA2P1" "A3" "G12" 0.104 0.154 0.05 0.923 "None"
"3331" "SM1.5_1" "NONE" "A3" "A2" 0.097 0.381 0.284 0.284 "PA1P5"
"3345" "SM1.5_1" "PA1P1" "A3" "B2" 0.127 0.225 0.098 0.284 "PA1P5"
"3346" "SM1.5_1" "PA1P2" "A3" "C2" 0.122 0.197 0.075 0.284 "PA1P5"
"3347" "SM1.5_1" "PA1P3" "A3" "D2" 0.117 0.199 0.082 0.284 "PA1P5"
"3348" "SM1.5_1" "PA1P4" "A3" "E2" 0.12 0.214 0.094 0.284 "PA1P5"
"3349" "SM1.5_1" "PA1P5" "A3" "F2" 0.121 0.191 0.07 0.284 "PA1P5"
"3350" "SM1.5_1" "PA2P1" "A3" "G2" 0.125 0.242 0.117 0.284 "PA1P5"
"3395" "SM1.5_2" "NONE" "A3" "A3" 0.098 0.807 0.709 0.709 "PA1P5"
"3409" "SM1.5_2" "PA1P1" "A3" "B3" 0.118 0.783 0.665 0.709 "PA1P5"
"3410" "SM1.5_2" "PA1P2" "A3" "C3" 0.119 0.813 0.694 0.709 "PA1P5"
"3411" "SM1.5_2" "PA1P3" "A3" "D3" 0.117 0.79 0.673 0.709 "PA1P5"
"3412" "SM1.5_2" "PA1P4" "A3" "E3" 0.124 0.867 0.743 0.709 "PA1P5"
"3413" "SM1.5_2" "PA1P5" "A3" "F3" 0.121 0.855 0.734 0.709 "PA1P5"
"3414" "SM1.5_2" "PA2P1" "A3" "G3" 0.126 0.857 0.731 0.709 "PA1P5"
"3427" "SM1.5_3" "NONE" "A3" "A4" 0.094 0.802 0.708 0.708 "PA1P5"
"3441" "SM1.5_3" "PA1P1" "A3" "B4" 0.109 0.799 0.69 0.708 "PA1P5"
"3442" "SM1.5_3" "PA1P2" "A3" "C4" 0.115 0.769 0.654 0.708 "PA1P5"
"3443" "SM1.5_3" "PA1P3" "A3" "D4" 0.112 0.838 0.726 0.708 "PA1P5"
"3444" "SM1.5_3" "PA1P4" "A3" "E4" 0.117 0.892 0.775 0.708 "PA1P5"
"3445" "SM1.5_3" "PA1P5" "A3" "F4" 0.114 0.823 0.709 0.708 "PA1P5"
"3446" "SM1.5_3" "PA2P1" "A3" "G4" 0.122 0.846 0.724 0.708 "PA1P5"
"3459" "SM1.5_4" "NONE" "A3" "A5" 0.097 0.876 0.779 0.779 "PA1P5"
"3473" "SM1.5_4" "PA1P1" "A3" "B5" 0.112 0.787 0.675 0.779 "PA1P5"
"3474" "SM1.5_4" "PA1P2" "A3" "C5" 0.116 0.787 0.671 0.779 "PA1P5"
"3475" "SM1.5_4" "PA1P3" "A3" "D5" 0.114 0.854 0.74 0.779 "PA1P5"
"3476" "SM1.5_4" "PA1P4" "A3" "E5" 0.123 1.01 0.887 0.779 "PA1P5"
"3477" "SM1.5_4" "PA1P5" "A3" "F5" 0.118 0.828 0.71 0.779 "PA1P5"
"3478" "SM1.5_4" "PA2P1" "A3" "G5" 0.12 1.036 0.916 0.779 "PA1P5"
"3491" "SM1.5_5" "NONE" "A3" "A6" 0.092 0.838 0.746 0.746 "PA1P5"
"3505" "SM1.5_5" "PA1P1" "A3" "B6" 0.112 0.807 0.695 0.746 "PA1P5"
"3506" "SM1.5_5" "PA1P2" "A3" "C6" 0.11 0.825 0.715 0.746 "PA1P5"
"3507" "SM1.5_5" "PA1P3" "A3" "D6" 0.11 0.834 0.724 0.746 "PA1P5"
"3508" "SM1.5_5" "PA1P4" "A3" "E6" 0.115 0.929 0.814 0.746 "PA1P5"
"3509" "SM1.5_5" "PA1P5" "A3" "F6" 0.11 0.814 0.704 0.746 "PA1P5"
"3510" "SM1.5_5" "PA2P1" "A3" "G6" 0.119 0.969 0.85 0.746 "PA1P5"
"7171" "SM2.1_1" "NONE" "A3" "A7" 0.091 0.884 0.793 0.793 "PA2P1"
"7185" "SM2.1_1" "PA1P1" "A3" "B7" 0.108 0.278 0.17 0.793 "PA2P1"
"7186" "SM2.1_1" "PA1P2" "A3" "C7" 0.11 0.533 0.423 0.793 "PA2P1"
"7187" "SM2.1_1" "PA1P3" "A3" "D7" 0.107 0.562 0.455 0.793 "PA2P1"
"7188" "SM2.1_1" "PA1P4" "A3" "E7" 0.117 0.162 0.045 0.793 "PA2P1"
"7189" "SM2.1_1" "PA1P5" "A3" "F7" 0.111 0.131 0.02 0.793 "PA2P1"
"7190" "SM2.1_1" "PA2P1" "A3" "G7" 0.118 0.631 0.513 0.793 "PA2P1"
"7235" "SM2.1_2" "NONE" "A3" "A8" 0.094 0.984 0.89 0.89 "PA2P1"
"7249" "SM2.1_2" "PA1P1" "A3" "B8" 0.11 0.304 0.194 0.89 "PA2P1"
"7250" "SM2.1_2" "PA1P2" "A3" "C8" 0.112 0.553 0.441 0.89 "PA2P1"
"7251" "SM2.1_2" "PA1P3" "A3" "D8" 0.111 0.588 0.477 0.89 "PA2P1"
"7252" "SM2.1_2" "PA1P4" "A3" "E8" 0.123 0.167 0.044 0.89 "PA2P1"
"7253" "SM2.1_2" "PA1P5" "A3" "F8" 0.116 0.137 0.021 0.89 "PA2P1"
"7254" "SM2.1_2" "PA2P1" "A3" "G8" 0.12 0.621 0.501 0.89 "PA2P1"
"7267" "SM2.1_3" "NONE" "A3" "A9" 0.095 0.884 0.789 0.789 "PA2P1"
"7281" "SM2.1_3" "PA1P1" "A3" "B9" 0.113 0.824 0.711 0.789 "PA2P1"
"7282" "SM2.1_3" "PA1P2" "A3" "C9" 0.111 0.85 0.739 0.789 "PA2P1"
"7283" "SM2.1_3" "PA1P3" "A3" "D9" 0.111 0.885 0.774 0.789 "PA2P1"
"7284" "SM2.1_3" "PA1P4" "A3" "E9" 0.116 0.916 0.8 0.789 "PA2P1"
"7285" "SM2.1_3" "PA1P5" "A3" "F9" 0.111 0.847 0.736 0.789 "PA2P1"
"7286" "SM2.1_3" "PA2P1" "A3" "G9" 0.118 0.985 0.867 0.789 "PA2P1"
"7299" "SM2.1_4" "NONE" "A3" "A10" 0.096 0.812 0.716 0.716 "PA2P1"
"7313" "SM2.1_4" "PA1P1" "A3" "B10" 0.116 0.322 0.206 0.716 "PA2P1"
"7314" "SM2.1_4" "PA1P2" "A3" "C10" 0.117 0.547 0.43 0.716 "PA2P1"
"7315" "SM2.1_4" "PA1P3" "A3" "D10" 0.116 0.579 0.463 0.716 "PA2P1"
"7316" "SM2.1_4" "PA1P4" "A3" "E10" 0.133 0.175 0.042 0.716 "PA2P1"
"7317" "SM2.1_4" "PA1P5" "A3" "F10" 0.118 0.145 0.027 0.716 "PA2P1"
"7318" "SM2.1_4" "PA2P1" "A3" "G10" 0.121 0.629 0.508 0.716 "PA2P1"
"7331" "SM2.1_5" "NONE" "A3" "A11" 0.092 0.85 0.758 0.758 "PA2P1"
"7345" "SM2.1_5" "PA1P1" "A3" "B11" 0.115 0.764 0.649 0.758 "PA2P1"
"7346" "SM2.1_5" "PA1P2" "A3" "C11" 0.115 0.786 0.671 0.758 "PA2P1"
"7347" "SM2.1_5" "PA1P3" "A3" "D11" 0.117 0.779 0.662 0.758 "PA2P1"
"7348" "SM2.1_5" "PA1P4" "A3" "E11" 0.121 0.914 0.793 0.758 "PA2P1"
"7349" "SM2.1_5" "PA1P5" "A3" "F11" 0.116 0.792 0.676 0.758 "PA2P1"
"7350" "SM2.1_5" "PA2P1" "A3" "G11" 0.121 1.004 0.883 0.758 "PA2P1"
"940" "PA01" "NONE" "A4" "A12" 0.1 0.95 0.85 0.85 "None"
"1318" "PA01" "PA1P1" "A4" "B12" 0.102 0.094 -0.00799999999999999 0.85 "None"
"1345" "PA01" "PA1P2" "A4" "C12" 0.096 0.1 0.004 0.85 "None"
"1372" "PA01" "PA1P3" "A4" "D12" 0.1 0.137 0.037 0.85 "None"
"1399" "PA01" "PA1P4" "A4" "E12" 0.101 0.106 0.00499999999999999 0.85 "None"
"1426" "PA01" "PA1P5" "A4" "F12" 0.103 0.112 0.00900000000000001 0.85 "None"
"1453" "PA01" "PA2P1" "A4" "G12" 0.106 0.12 0.014 0.85 "None"
"7651" "SM4.2_1" "NONE" "A4" "A7" 0.093 0.783 0.69 0.69 "PA4P2"
"7665" "SM4.2_1" "PA1P1" "A4" "B7" 0.096 0.726 0.63 0.69 "PA4P2"
"7666" "SM4.2_1" "PA1P2" "A4" "C7" 0.096 0.795 0.699 0.69 "PA4P2"
"7667" "SM4.2_1" "PA1P3" "A4" "D7" 0.097 0.787 0.69 0.69 "PA4P2"
"7668" "SM4.2_1" "PA1P4" "A4" "E7" 0.098 0.775 0.677 0.69 "PA4P2"
"7669" "SM4.2_1" "PA1P5" "A4" "F7" 0.101 0.764 0.663 0.69 "PA4P2"
"7670" "SM4.2_1" "PA2P1" "A4" "G7" 0.106 0.943 0.837 0.69 "PA4P2"
"7683" "SM4.2_2" "NONE" "A4" "A8" 0.092 0.844 0.752 0.752 "PA4P2"
"7697" "SM4.2_2" "PA1P1" "A4" "B8" 0.096 0.258 0.162 0.752 "PA4P2"
"7698" "SM4.2_2" "PA1P2" "A4" "C8" 0.099 0.513 0.414 0.752 "PA4P2"
"7699" "SM4.2_2" "PA1P3" "A4" "D8" 0.101 0.591 0.49 0.752 "PA4P2"
"7700" "SM4.2_2" "PA1P4" "A4" "E8" 0.102 0.119 0.017 0.752 "PA4P2"
"7701" "SM4.2_2" "PA1P5" "A4" "F8" 0.104 0.123 0.019 0.752 "PA4P2"
"7702" "SM4.2_2" "PA2P1" "A4" "G8" 0.109 0.716 0.607 0.752 "PA4P2"
"7715" "SM4.2_3" "NONE" "A4" "A9" 0.092 0.891 0.799 0.799 "PA4P2"
"7729" "SM4.2_3" "PA1P1" "A4" "B9" 0.096 0.257 0.161 0.799 "PA4P2"
"7730" "SM4.2_3" "PA1P2" "A4" "C9" 0.097 0.517 0.42 0.799 "PA4P2"
"7731" "SM4.2_3" "PA1P3" "A4" "D9" 0.099 0.59 0.491 0.799 "PA4P2"
"7732" "SM4.2_3" "PA1P4" "A4" "E9" 0.099 0.119 0.02 0.799 "PA4P2"
"7733" "SM4.2_3" "PA1P5" "A4" "F9" 0.102 0.123 0.021 0.799 "PA4P2"
"7734" "SM4.2_3" "PA2P1" "A4" "G9" 0.105 0.731 0.626 0.799 "PA4P2"
"7747" "SM4.2_5" "NONE" "A4" "A11" 0.092 0.755 0.663 0.663 "PA4P2"
"7761" "SM4.2_5" "PA1P1" "A4" "B11" 0.095 0.759 0.664 0.663 "PA4P2"
"7762" "SM4.2_5" "PA1P2" "A4" "C11" 0.096 0.791 0.695 0.663 "PA4P2"
"7763" "SM4.2_5" "PA1P3" "A4" "D11" 0.097 0.743 0.646 0.663 "PA4P2"
"7764" "SM4.2_5" "PA1P4" "A4" "E11" 0.095 0.75 0.655 0.663 "PA4P2"
"7765" "SM4.2_5" "PA1P5" "A4" "F11" 0.099 0.809 0.71 0.663 "PA4P2"
"7766" "SM4.2_5" "PA2P1" "A4" "G11" 0.1 0.894 0.794 0.663 "PA4P2"
"7779" "SM4.2_6" "NONE" "A4" "A10" 0.092 0.764 0.672 0.672 "PA4P2"
"7793" "SM4.2_6" "PA1P1" "A4" "B10" 0.095 0.733 0.638 0.672 "PA4P2"
"7794" "SM4.2_6" "PA1P2" "A4" "C10" 0.097 0.708 0.611 0.672 "PA4P2"
"7795" "SM4.2_6" "PA1P3" "A4" "D10" 0.097 0.729 0.632 0.672 "PA4P2"
"7796" "SM4.2_6" "PA1P4" "A4" "E10" 0.097 0.844 0.747 0.672 "PA4P2"
"7797" "SM4.2_6" "PA1P5" "A4" "F10" 0.099 0.82 0.721 0.672 "PA4P2"
"7798" "SM4.2_6" "PA2P1" "A4" "G10" 0.102 0.935 0.833 0.672 "PA4P2"
"941" "PA01" "NONE" "A5" "A12" 0.096 1.092 0.996 0.996 "None"
"1319" "PA01" "PA1P1" "A5" "B12" 0.098 0.096 -0.002 0.996 "None"
"1346" "PA01" "PA1P2" "A5" "C12" 0.096 0.102 0.00599999999999999 0.996 "None"
"1373" "PA01" "PA1P3" "A5" "D12" 0.096 0.121 0.025 0.996 "None"
"1400" "PA01" "PA1P4" "A5" "E12" 0.097 0.102 0.00499999999999999 0.996 "None"
"1427" "PA01" "PA1P5" "A5" "F12" 0.098 0.104 0.00599999999999999 0.996 "None"
"1454" "PA01" "PA2P1" "A5" "G12" 0.1 0.108 0.00799999999999999 0.996 "None"
"7811" "SM5.1_1" "NONE" "A5" "A2" 0.099 0.877 0.778 0.778 "PA5P1"
"7825" "SM5.1_1" "PA1P1" "A5" "B2" 0.109 0.825 0.716 0.778 "PA5P1"
"7826" "SM5.1_1" "PA1P2" "A5" "C2" 0.108 0.798 0.69 0.778 "PA5P1"
"7827" "SM5.1_1" "PA1P3" "A5" "D2" 0.112 0.778 0.666 0.778 "PA5P1"
"7828" "SM5.1_1" "PA1P4" "A5" "E2" 0.109 0.804 0.695 0.778 "PA5P1"
"7829" "SM5.1_1" "PA1P5" "A5" "F2" 0.11 0.792 0.682 0.778 "PA5P1"
"7830" "SM5.1_1" "PA2P1" "A5" "G2" 0.112 0.914 0.802 0.778 "PA5P1"
"7875" "SM5.1_2" "NONE" "A5" "A3" 0.098 0.909 0.811 0.811 "PA5P1"
"7889" "SM5.1_2" "PA1P1" "A5" "B3" 0.11 0.807 0.697 0.811 "PA5P1"
"7890" "SM5.1_2" "PA1P2" "A5" "C3" 0.108 0.91 0.802 0.811 "PA5P1"
"7891" "SM5.1_2" "PA1P3" "A5" "D3" 0.109 0.837 0.728 0.811 "PA5P1"
"7892" "SM5.1_2" "PA1P4" "A5" "E3" 0.107 0.832 0.725 0.811 "PA5P1"
"7893" "SM5.1_2" "PA1P5" "A5" "F3" 0.112 0.849 0.737 0.811 "PA5P1"
"7894" "SM5.1_2" "PA2P1" "A5" "G3" 0.113 1.01 0.897 0.811 "PA5P1"
"7907" "SM5.1_3" "NONE" "A5" "A4" 0.094 0.704 0.61 0.61 "PA5P1"
"7921" "SM5.1_3" "PA1P1" "A5" "B4" 0.102 0.309 0.207 0.61 "PA5P1"
"7922" "SM5.1_3" "PA1P2" "A5" "C4" 0.102 0.494 0.392 0.61 "PA5P1"
"7923" "SM5.1_3" "PA1P3" "A5" "D4" 0.102 0.519 0.417 0.61 "PA5P1"
"7924" "SM5.1_3" "PA1P4" "A5" "E4" 0.102 0.126 0.024 0.61 "PA5P1"
"7925" "SM5.1_3" "PA1P5" "A5" "F4" 0.107 0.129 0.022 0.61 "PA5P1"
"7926" "SM5.1_3" "PA2P1" "A5" "G4" 0.108 0.574 0.466 0.61 "PA5P1"
"7939" "SM5.1_4" "NONE" "A5" "A5" 0.094 0.866 0.772 0.772 "PA5P1"
"7953" "SM5.1_4" "PA1P1" "A5" "B5" 0.099 0.902 0.803 0.772 "PA5P1"
"7954" "SM5.1_4" "PA1P2" "A5" "C5" 0.1 0.943 0.843 0.772 "PA5P1"
"7955" "SM5.1_4" "PA1P3" "A5" "D5" 0.098 0.926 0.828 0.772 "PA5P1"
"7956" "SM5.1_4" "PA1P4" "A5" "E5" 0.099 0.927 0.828 0.772 "PA5P1"
"7957" "SM5.1_4" "PA1P5" "A5" "F5" 0.103 0.95 0.847 0.772 "PA5P1"
"7958" "SM5.1_4" "PA2P1" "A5" "G5" 0.106 0.939 0.833 0.772 "PA5P1"
"7971" "SM5.1_5" "NONE" "A5" "A6" 0.093 0.621 0.528 0.528 "PA5P1"
"7985" "SM5.1_5" "PA1P1" "A5" "B6" 0.099 0.26 0.161 0.528 "PA5P1"
"7986" "SM5.1_5" "PA1P2" "A5" "C6" 0.1 0.478 0.378 0.528 "PA5P1"
"7987" "SM5.1_5" "PA1P3" "A5" "D6" 0.096 0.47 0.374 0.528 "PA5P1"
"7988" "SM5.1_5" "PA1P4" "A5" "E6" 0.097 0.129 0.032 0.528 "PA5P1"
"7989" "SM5.1_5" "PA1P5" "A5" "F6" 0.098 0.12 0.022 0.528 "PA5P1"
"7990" "SM5.1_5" "PA2P1" "A5" "G6" 0.105 0.589 0.484 0.528 "PA5P1"
"8131" "SM5.2_1" "NONE" "A5" "A7" 0.094 1.118 1.024 1.024 "PA5P2"
"8145" "SM5.2_1" "PA1P1" "A5" "B7" 0.1 0.113 0.013 1.024 "PA5P2"
"8146" "SM5.2_1" "PA1P2" "A5" "C7" 0.099 0.113 0.014 1.024 "PA5P2"
"8147" "SM5.2_1" "PA1P3" "A5" "D7" 0.099 0.136 0.037 1.024 "PA5P2"
"8148" "SM5.2_1" "PA1P4" "A5" "E7" 0.101 0.159 0.058 1.024 "PA5P2"
"8149" "SM5.2_1" "PA1P5" "A5" "F7" 0.1 0.118 0.018 1.024 "PA5P2"
"8150" "SM5.2_1" "PA2P1" "A5" "G7" 0.109 0.133 0.024 1.024 "PA5P2"
"8195" "SM5.2_2" "NONE" "A5" "A8" 0.093 1.061 0.968 0.968 "PA5P2"
"8209" "SM5.2_2" "PA1P1" "A5" "B8" 0.098 0.112 0.014 0.968 "PA5P2"
"8210" "SM5.2_2" "PA1P2" "A5" "C8" 0.099 0.142 0.043 0.968 "PA5P2"
"8211" "SM5.2_2" "PA1P3" "A5" "D8" 0.098 0.128 0.03 0.968 "PA5P2"
"8212" "SM5.2_2" "PA1P4" "A5" "E8" 0.098 0.155 0.057 0.968 "PA5P2"
"8213" "SM5.2_2" "PA1P5" "A5" "F8" 0.1 0.121 0.021 0.968 "PA5P2"
"8214" "SM5.2_2" "PA2P1" "A5" "G8" 0.102 0.127 0.025 0.968 "PA5P2"
"8227" "SM5.2_3" "NONE" "A5" "A9" 0.092 0.931 0.839 0.839 "PA5P2"
"8241" "SM5.2_3" "PA1P1" "A5" "B9" 0.095 0.131 0.036 0.839 "PA5P2"
"8242" "SM5.2_3" "PA1P2" "A5" "C9" 0.097 0.137 0.04 0.839 "PA5P2"
"8243" "SM5.2_3" "PA1P3" "A5" "D9" 0.096 0.146 0.05 0.839 "PA5P2"
"8244" "SM5.2_3" "PA1P4" "A5" "E9" 0.099 0.175 0.076 0.839 "PA5P2"
"8245" "SM5.2_3" "PA1P5" "A5" "F9" 0.097 0.128 0.031 0.839 "PA5P2"
"8246" "SM5.2_3" "PA2P1" "A5" "G9" 0.101 0.147 0.046 0.839 "PA5P2"
"8259" "SM5.2_5" "NONE" "A5" "A11" 0.091 0.842 0.751 0.751 "PA5P2"
"8273" "SM5.2_5" "PA1P1" "A5" "B11" 0.095 0.13 0.035 0.751 "PA5P2"
"8274" "SM5.2_5" "PA1P2" "A5" "C11" 0.098 0.131 0.033 0.751 "PA5P2"
"8275" "SM5.2_5" "PA1P3" "A5" "D11" 0.099 0.15 0.051 0.751 "PA5P2"
"8276" "SM5.2_5" "PA1P4" "A5" "E11" 0.099 0.116 0.017 0.751 "PA5P2"
"8277" "SM5.2_5" "PA1P5" "A5" "F11" 0.099 0.115 0.016 0.751 "PA5P2"
"8278" "SM5.2_5" "PA2P1" "A5" "G11" 0.1 0.145 0.045 0.751 "PA5P2"
"8294" "SM5.2_6" "NONE" "A5" "A10" 0.091 0.95 0.859 0.859 "PA5P2"
"8322" "SM5.2_6" "PA1P1" "A5" "B10" 0.095 0.108 0.013 0.859 "PA5P2"
"8324" "SM5.2_6" "PA1P2" "A5" "C10" 0.097 0.11 0.013 0.859 "PA5P2"
"8326" "SM5.2_6" "PA1P3" "A5" "D10" 0.097 0.123 0.026 0.859 "PA5P2"
"8328" "SM5.2_6" "PA1P4" "A5" "E10" 0.097 0.11 0.013 0.859 "PA5P2"
"8330" "SM5.2_6" "PA1P5" "A5" "F10" 0.099 0.117 0.018 0.859 "PA5P2"
"8332" "SM5.2_6" "PA2P1" "A5" "G10" 0.102 0.118 0.016 0.859 "PA5P2"
"942" "PA01" "NONE" "A6" "A12" 0.102 1.021 0.919 0.919 "None"
"1320" "PA01" "PA1P1" "A6" "B12" 0.106 0.109 0.003 0.919 "None"
"1347" "PA01" "PA1P2" "A6" "C12" 0.103 0.115 0.012 0.919 "None"
"1374" "PA01" "PA1P3" "A6" "D12" 0.103 0.152 0.049 0.919 "None"
"1401" "PA01" "PA1P4" "A6" "E12" 0.101 0.114 0.013 0.919 "None"
"1428" "PA01" "PA1P5" "A6" "F12" 0.1 0.121 0.021 0.919 "None"
"1455" "PA01" "PA2P1" "A6" "G12" 0.107 0.12 0.013 0.919 "None"
"8451" "SM7.1_1" "NONE" "A6" "A2" 0.105 1.19 1.085 1.085 "PA7P1"
"8465" "SM7.1_1" "PA1P1" "A6" "B2" 0.11 0.119 0.00899999999999999 1.085 "PA7P1"
"8466" "SM7.1_1" "PA1P2" "A6" "C2" 0.11 0.122 0.012 1.085 "PA7P1"
"8467" "SM7.1_1" "PA1P3" "A6" "D2" 0.111 0.215 0.104 1.085 "PA7P1"
"8468" "SM7.1_1" "PA1P4" "A6" "E2" 0.11 0.153 0.043 1.085 "PA7P1"
"8469" "SM7.1_1" "PA1P5" "A6" "F2" 0.111 0.125 0.014 1.085 "PA7P1"
"8470" "SM7.1_1" "PA2P1" "A6" "G2" 0.111 0.127 0.016 1.085 "PA7P1"
"8515" "SM7.1_2" "NONE" "A6" "A3" 0.103 0.825 0.722 0.722 "PA7P1"
"8529" "SM7.1_2" "PA1P1" "A6" "B3" 0.108 0.354 0.246 0.722 "PA7P1"
"8530" "SM7.1_2" "PA1P2" "A6" "C3" 0.109 0.535 0.426 0.722 "PA7P1"
"8531" "SM7.1_2" "PA1P3" "A6" "D3" 0.111 0.556 0.445 0.722 "PA7P1"
"8532" "SM7.1_2" "PA1P4" "A6" "E3" 0.112 0.151 0.039 0.722 "PA7P1"
"8533" "SM7.1_2" "PA1P5" "A6" "F3" 0.11 0.13 0.02 0.722 "PA7P1"
"8534" "SM7.1_2" "PA2P1" "A6" "G3" 0.113 0.728 0.615 0.722 "PA7P1"
"8547" "SM7.1_3" "NONE" "A6" "A4" 0.095 0.854 0.759 0.759 "PA7P1"
"8561" "SM7.1_3" "PA1P1" "A6" "B4" 0.105 0.625 0.52 0.759 "PA7P1"
"8562" "SM7.1_3" "PA1P2" "A6" "C4" 0.102 0.843 0.741 0.759 "PA7P1"
"8563" "SM7.1_3" "PA1P3" "A6" "D4" 0.103 0.877 0.774 0.759 "PA7P1"
"8564" "SM7.1_3" "PA1P4" "A6" "E4" 0.104 0.19 0.086 0.759 "PA7P1"
"8565" "SM7.1_3" "PA1P5" "A6" "F4" 0.103 0.18 0.077 0.759 "PA7P1"
"8566" "SM7.1_3" "PA2P1" "A6" "G4" 0.107 0.975 0.868 0.759 "PA7P1"
"8579" "SM7.1_4" "NONE" "A6" "A5" 0.095 0.846 0.751 0.751 "PA7P1"
"8593" "SM7.1_4" "PA1P1" "A6" "B5" 0.102 0.822 0.72 0.751 "PA7P1"
"8594" "SM7.1_4" "PA1P2" "A6" "C5" 0.1 0.737 0.637 0.751 "PA7P1"
"8595" "SM7.1_4" "PA1P3" "A6" "D5" 0.098 0.733 0.635 0.751 "PA7P1"
"8596" "SM7.1_4" "PA1P4" "A6" "E5" 0.102 0.725 0.623 0.751 "PA7P1"
"8597" "SM7.1_4" "PA1P5" "A6" "F5" 0.102 0.753 0.651 0.751 "PA7P1"
"8598" "SM7.1_4" "PA2P1" "A6" "G5" 0.105 0.859 0.754 0.751 "PA7P1"
"8611" "SM7.1_5" "NONE" "A6" "A6" 0.094 0.845 0.751 0.751 "PA7P1"
"8625" "SM7.1_5" "PA1P1" "A6" "B6" 0.1 0.841 0.741 0.751 "PA7P1"
"8626" "SM7.1_5" "PA1P2" "A6" "C6" 0.1 0.731 0.631 0.751 "PA7P1"
"8627" "SM7.1_5" "PA1P3" "A6" "D6" 0.096 0.749 0.653 0.751 "PA7P1"
"8628" "SM7.1_5" "PA1P4" "A6" "E6" 0.098 0.725 0.627 0.751 "PA7P1"
"8629" "SM7.1_5" "PA1P5" "A6" "F6" 0.098 0.761 0.663 0.751 "PA7P1"
"8630" "SM7.1_5" "PA2P1" "A6" "G6" 0.104 0.873 0.769 0.751 "PA7P1"
"8771" "SM7.2_1" "NONE" "A6" "A7" 0.098 0.979 0.881 0.881 "PA7P2"
"8785" "SM7.2_1" "PA1P1" "A6" "B7" 0.106 0.906 0.8 0.881 "PA7P2"
"8786" "SM7.2_1" "PA1P2" "A6" "C7" 0.103 0.837 0.734 0.881 "PA7P2"
"8787" "SM7.2_1" "PA1P3" "A6" "D7" 0.101 0.814 0.713 0.881 "PA7P2"
"8788" "SM7.2_1" "PA1P4" "A6" "E7" 0.101 0.818 0.717 0.881 "PA7P2"
"8789" "SM7.2_1" "PA1P5" "A6" "F7" 0.101 0.846 0.745 0.881 "PA7P2"
"8790" "SM7.2_1" "PA2P1" "A6" "G7" 0.107 0.999 0.892 0.881 "PA7P2"
"8835" "SM7.2_2" "NONE" "A6" "A8" 0.095 0.847 0.752 0.752 "PA7P2"
"8849" "SM7.2_2" "PA1P1" "A6" "B8" 0.101 0.829 0.728 0.752 "PA7P2"
"8850" "SM7.2_2" "PA1P2" "A6" "C8" 0.1 0.742 0.642 0.752 "PA7P2"
"8851" "SM7.2_2" "PA1P3" "A6" "D8" 0.099 0.723 0.624 0.752 "PA7P2"
"8852" "SM7.2_2" "PA1P4" "A6" "E8" 0.099 0.786 0.687 0.752 "PA7P2"
"8853" "SM7.2_2" "PA1P5" "A6" "F8" 0.1 0.791 0.691 0.752 "PA7P2"
"8854" "SM7.2_2" "PA2P1" "A6" "G8" 0.106 0.861 0.755 0.752 "PA7P2"
"8867" "SM7.2_3" "NONE" "A6" "A9" 0.093 0.842 0.749 0.749 "PA7P2"
"8881" "SM7.2_3" "PA1P1" "A6" "B9" 0.103 0.815 0.712 0.749 "PA7P2"
"8882" "SM7.2_3" "PA1P2" "A6" "C9" 0.099 0.809 0.71 0.749 "PA7P2"
"8883" "SM7.2_3" "PA1P3" "A6" "D9" 0.099 0.755 0.656 0.749 "PA7P2"
"8884" "SM7.2_3" "PA1P4" "A6" "E9" 0.098 0.792 0.694 0.749 "PA7P2"
"8885" "SM7.2_3" "PA1P5" "A6" "F9" 0.1 0.815 0.715 0.749 "PA7P2"
"8886" "SM7.2_3" "PA2P1" "A6" "G9" 0.105 0.9 0.795 0.749 "PA7P2"
"8899" "SM7.2_4" "NONE" "A6" "A10" 0.097 0.878 0.781 0.781 "PA7P2"
"8913" "SM7.2_4" "PA1P1" "A6" "B10" 0.107 0.36 0.253 0.781 "PA7P2"
"8914" "SM7.2_4" "PA1P2" "A6" "C10" 0.102 0.541 0.439 0.781 "PA7P2"
"8915" "SM7.2_4" "PA1P3" "A6" "D10" 0.102 0.545 0.443 0.781 "PA7P2"
"8916" "SM7.2_4" "PA1P4" "A6" "E10" 0.102 0.131 0.029 0.781 "PA7P2"
"8917" "SM7.2_4" "PA1P5" "A6" "F10" 0.102 0.127 0.025 0.781 "PA7P2"
"8918" "SM7.2_4" "PA2P1" "A6" "G10" 0.106 0.767 0.661 0.781 "PA7P2"
"8931" "SM7.2_5" "NONE" "A6" "A11" 0.093 0.854 0.761 0.761 "PA7P2"
"8945" "SM7.2_5" "PA1P1" "A6" "B11" 0.098 0.835 0.737 0.761 "PA7P2"
"8946" "SM7.2_5" "PA1P2" "A6" "C11" 0.099 0.828 0.729 0.761 "PA7P2"
"8947" "SM7.2_5" "PA1P3" "A6" "D11" 0.098 0.844 0.746 0.761 "PA7P2"
"8948" "SM7.2_5" "PA1P4" "A6" "E11" 0.099 0.831 0.732 0.761 "PA7P2"
"8949" "SM7.2_5" "PA1P5" "A6" "F11" 0.1 0.829 0.729 0.761 "PA7P2"
"8950" "SM7.2_5" "PA2P1" "A6" "G11" 0.101 0.939 0.838 0.761 "PA7P2"
"943" "PA01" "NONE" "A7" "A12" 0.096 0.97 0.874 0.874 "None"
"1321" "PA01" "PA1P1" "A7" "B12" 0.097 0.133 0.036 0.874 "None"
"1348" "PA01" "PA1P2" "A7" "C12" 0.096 0.136 0.04 0.874 "None"
"1375" "PA01" "PA1P3" "A7" "D12" 0.097 0.179 0.082 0.874 "None"
"1402" "PA01" "PA1P4" "A7" "E12" 0.098 0.154 0.056 0.874 "None"
"1429" "PA01" "PA1P5" "A7" "F12" 0.097 1.029 0.932 0.874 "None"
"1456" "PA01" "PA2P1" "A7" "G12" 0.099 0.154 0.055 0.874 "None"
"9091" "SM8.1_1" "NONE" "A7" "A2" 0.108 0.902 0.794 0.794 "PA8P1"
"9105" "SM8.1_1" "PA1P1" "A7" "B2" 0.108 0.324 0.216 0.794 "PA8P1"
"9106" "SM8.1_1" "PA1P2" "A7" "C2" 0.112 0.594 0.482 0.794 "PA8P1"
"9107" "SM8.1_1" "PA1P3" "A7" "D2" 0.114 0.619 0.505 0.794 "PA8P1"
"9108" "SM8.1_1" "PA1P4" "A7" "E2" 0.11 0.147 0.037 0.794 "PA8P1"
"9109" "SM8.1_1" "PA1P5" "A7" "F2" 0.114 1.013 0.899 0.794 "PA8P1"
"9110" "SM8.1_1" "PA2P1" "A7" "G2" 0.116 0.739 0.623 0.794 "PA8P1"
"9155" "SM8.1_2" "NONE" "A7" "A3" 0.106 0.905 0.799 0.799 "PA8P1"
"9169" "SM8.1_2" "PA1P1" "A7" "B3" 0.112 0.898 0.786 0.799 "PA8P1"
"9170" "SM8.1_2" "PA1P2" "A7" "C3" 0.113 0.903 0.79 0.799 "PA8P1"
"9171" "SM8.1_2" "PA1P3" "A7" "D3" 0.113 0.884 0.771 0.799 "PA8P1"
"9172" "SM8.1_2" "PA1P4" "A7" "E3" 0.11 0.907 0.797 0.799 "PA8P1"
"9173" "SM8.1_2" "PA1P5" "A7" "F3" 0.111 0.868 0.757 0.799 "PA8P1"
"9174" "SM8.1_2" "PA2P1" "A7" "G3" 0.115 0.943 0.828 0.799 "PA8P1"
"9187" "SM8.1_3" "NONE" "A7" "A4" 0.1 0.891 0.791 0.791 "PA8P1"
"9201" "SM8.1_3" "PA1P1" "A7" "B4" 0.107 0.838 0.731 0.791 "PA8P1"
"9202" "SM8.1_3" "PA1P2" "A7" "C4" 0.108 0.868 0.76 0.791 "PA8P1"
"9203" "SM8.1_3" "PA1P3" "A7" "D4" 0.107 0.866 0.759 0.791 "PA8P1"
"9204" "SM8.1_3" "PA1P4" "A7" "E4" 0.108 0.881 0.773 0.791 "PA8P1"
"9205" "SM8.1_3" "PA1P5" "A7" "F4" 0.109 0.873 0.764 0.791 "PA8P1"
"9206" "SM8.1_3" "PA2P1" "A7" "G4" 0.113 0.945 0.832 0.791 "PA8P1"
"9219" "SM8.1_4" "NONE" "A7" "A5" 0.1 0.984 0.884 0.884 "PA8P1"
"9233" "SM8.1_4" "PA1P1" "A7" "B5" 0.108 0.944 0.836 0.884 "PA8P1"
"9234" "SM8.1_4" "PA1P2" "A7" "C5" 0.106 0.917 0.811 0.884 "PA8P1"
"9235" "SM8.1_4" "PA1P3" "A7" "D5" 0.106 0.9 0.794 0.884 "PA8P1"
"9236" "SM8.1_4" "PA1P4" "A7" "E5" 0.104 0.987 0.883 0.884 "PA8P1"
"9237" "SM8.1_4" "PA1P5" "A7" "F5" 0.108 0.94 0.832 0.884 "PA8P1"
"9238" "SM8.1_4" "PA2P1" "A7" "G5" 0.11 1.008 0.898 0.884 "PA8P1"
"9251" "SM8.1_5" "NONE" "A7" "A6" 0.102 0.948 0.846 0.846 "PA8P1"
"9265" "SM8.1_5" "PA1P1" "A7" "B6" 0.108 0.268 0.16 0.846 "PA8P1"
"9266" "SM8.1_5" "PA1P2" "A7" "C6" 0.108 0.533 0.425 0.846 "PA8P1"
"9267" "SM8.1_5" "PA1P3" "A7" "D6" 0.107 0.478 0.371 0.846 "PA8P1"
"9268" "SM8.1_5" "PA1P4" "A7" "E6" 0.104 0.184 0.08 0.846 "PA8P1"
"9269" "SM8.1_5" "PA1P5" "A7" "F6" 0.109 0.18 0.071 0.846 "PA8P1"
"9270" "SM8.1_5" "PA2P1" "A7" "G6" 0.11 0.681 0.571 0.846 "PA8P1"
"9411" "SM8.2_1" "NONE" "A7" "A7" 0.095 0.902 0.807 0.807 "PA8P2"
"9425" "SM8.2_1" "PA1P1" "A7" "B7" 0.101 0.872 0.771 0.807 "PA8P2"
"9426" "SM8.2_1" "PA1P2" "A7" "C7" 0.101 0.891 0.79 0.807 "PA8P2"
"9427" "SM8.2_1" "PA1P3" "A7" "D7" 0.099 0.904 0.805 0.807 "PA8P2"
"9428" "SM8.2_1" "PA1P4" "A7" "E7" 0.098 0.917 0.819 0.807 "PA8P2"
"9429" "SM8.2_1" "PA1P5" "A7" "F7" 0.101 0.92 0.819 0.807 "PA8P2"
"9430" "SM8.2_1" "PA2P1" "A7" "G7" 0.106 1.027 0.921 0.807 "PA8P2"
"9475" "SM8.2_2" "NONE" "A7" "A8" 0.098 0.935 0.837 0.837 "PA8P2"
"9489" "SM8.2_2" "PA1P1" "A7" "B8" 0.104 0.943 0.839 0.837 "PA8P2"
"9490" "SM8.2_2" "PA1P2" "A7" "C8" 0.103 0.985 0.882 0.837 "PA8P2"
"9491" "SM8.2_2" "PA1P3" "A7" "D8" 0.104 1.006 0.902 0.837 "PA8P2"
"9492" "SM8.2_2" "PA1P4" "A7" "E8" 0.101 1.009 0.908 0.837 "PA8P2"
"9493" "SM8.2_2" "PA1P5" "A7" "F8" 0.104 0.971 0.867 0.837 "PA8P2"
"9494" "SM8.2_2" "PA2P1" "A7" "G8" 0.108 0.963 0.855 0.837 "PA8P2"
"9507" "SM8.2_3" "NONE" "A7" "A9" 0.1 1.015 0.915 0.915 "PA8P2"
"9521" "SM8.2_3" "PA1P1" "A7" "B9" 0.103 0.143 0.04 0.915 "PA8P2"
"9522" "SM8.2_3" "PA1P2" "A7" "C9" 0.103 0.143 0.04 0.915 "PA8P2"
"9523" "SM8.2_3" "PA1P3" "A7" "D9" 0.106 0.237 0.131 0.915 "PA8P2"
"9524" "SM8.2_3" "PA1P4" "A7" "E9" 0.103 0.158 0.055 0.915 "PA8P2"
"9525" "SM8.2_3" "PA1P5" "A7" "F9" 0.104 0.178 0.074 0.915 "PA8P2"
"9526" "SM8.2_3" "PA2P1" "A7" "G9" 0.107 0.24 0.133 0.915 "PA8P2"
"9539" "SM8.2_4" "NONE" "A7" "A10" 0.094 0.634 0.54 0.54 "PA8P2"
"9553" "SM8.2_4" "PA1P1" "A7" "B10" 0.102 0.775 0.673 0.54 "PA8P2"
"9554" "SM8.2_4" "PA1P2" "A7" "C10" 0.102 0.793 0.691 0.54 "PA8P2"
"9555" "SM8.2_4" "PA1P3" "A7" "D10" 0.102 0.822 0.72 0.54 "PA8P2"
"9556" "SM8.2_4" "PA1P4" "A7" "E10" 0.1 0.8 0.7 0.54 "PA8P2"
"9557" "SM8.2_4" "PA1P5" "A7" "F10" 0.101 0.747 0.646 0.54 "PA8P2"
"9558" "SM8.2_4" "PA2P1" "A7" "G10" 0.105 0.898 0.793 0.54 "PA8P2"
"9571" "SM8.2_5" "NONE" "A7" "A11" 0.093 0.926 0.833 0.833 "PA8P2"
"9585" "SM8.2_5" "PA1P1" "A7" "B11" 0.101 0.928 0.827 0.833 "PA8P2"
"9586" "SM8.2_5" "PA1P2" "A7" "C11" 0.103 0.946 0.843 0.833 "PA8P2"
"9587" "SM8.2_5" "PA1P3" "A7" "D11" 0.102 0.913 0.811 0.833 "PA8P2"
"9588" "SM8.2_5" "PA1P4" "A7" "E11" 0.103 0.95 0.847 0.833 "PA8P2"
"9589" "SM8.2_5" "PA1P5" "A7" "F11" 0.102 0.924 0.822 0.833 "PA8P2"
"9590" "SM8.2_5" "PA2P1" "A7" "G11" 0.104 0.995 0.891 0.833 "PA8P2"
"944" "PA01" "NONE" "A8" "A12" 0.105 0.984 0.879 0.879 "None"
"1322" "PA01" "PA1P1" "A8" "B12" 0.101 0.149 0.048 0.879 "None"
"1349" "PA01" "PA1P2" "A8" "C12" 0.098 0.138 0.04 0.879 "None"
"1376" "PA01" "PA1P3" "A8" "D12" 0.105 0.21 0.105 0.879 "None"
"1403" "PA01" "PA1P4" "A8" "E12" 0.103 0.16 0.057 0.879 "None"
"1430" "PA01" "PA1P5" "A8" "F12" 0.102 0.156 0.054 0.879 "None"
"1457" "PA01" "PA2P1" "A8" "G12" 0.108 0.15 0.042 0.879 "None"
"3651" "SM10.1_1" "NONE" "A8" "A2" 0.106 1.007 0.901 0.901 "PA10P1"
"3665" "SM10.1_1" "PA1P1" "A8" "B2" 0.109 0.978 0.869 0.901 "PA10P1"
"3666" "SM10.1_1" "PA1P2" "A8" "C2" 0.108 0.97 0.862 0.901 "PA10P1"
"3667" "SM10.1_1" "PA1P3" "A8" "D2" 0.107 0.983 0.876 0.901 "PA10P1"
"3668" "SM10.1_1" "PA1P4" "A8" "E2" 0.104 1.007 0.903 0.901 "PA10P1"
"3669" "SM10.1_1" "PA1P5" "A8" "F2" 0.107 0.966 0.859 0.901 "PA10P1"
"3670" "SM10.1_1" "PA2P1" "A8" "G2" 0.112 1.098 0.986 0.901 "PA10P1"
"3715" "SM10.1_2" "NONE" "A8" "A3" 0.102 0.956 0.854 0.854 "PA10P1"
"3729" "SM10.1_2" "PA1P1" "A8" "B3" 0.111 0.87 0.759 0.854 "PA10P1"
"3730" "SM10.1_2" "PA1P2" "A8" "C3" 0.11 0.914 0.804 0.854 "PA10P1"
"3731" "SM10.1_2" "PA1P3" "A8" "D3" 0.109 0.918 0.809 0.854 "PA10P1"
"3732" "SM10.1_2" "PA1P4" "A8" "E3" 0.108 0.929 0.821 0.854 "PA10P1"
"3733" "SM10.1_2" "PA1P5" "A8" "F3" 0.111 0.944 0.833 0.854 "PA10P1"
"3734" "SM10.1_2" "PA2P1" "A8" "G3" 0.116 1.071 0.955 0.854 "PA10P1"
"3747" "SM10.1_3" "NONE" "A8" "A4" 0.1 0.949 0.849 0.849 "PA10P1"
"3761" "SM10.1_3" "PA1P1" "A8" "B4" 0.105 0.873 0.768 0.849 "PA10P1"
"3762" "SM10.1_3" "PA1P2" "A8" "C4" 0.105 0.898 0.793 0.849 "PA10P1"
"3763" "SM10.1_3" "PA1P3" "A8" "D4" 0.104 0.908 0.804 0.849 "PA10P1"
"3764" "SM10.1_3" "PA1P4" "A8" "E4" 0.104 0.87 0.766 0.849 "PA10P1"
"3765" "SM10.1_3" "PA1P5" "A8" "F4" 0.105 0.909 0.804 0.849 "PA10P1"
"3766" "SM10.1_3" "PA2P1" "A8" "G4" 0.111 1.013 0.902 0.849 "PA10P1"
"3779" "SM10.1_4" "NONE" "A8" "A5" 0.095 0.897 0.802 0.802 "PA10P1"
"3793" "SM10.1_4" "PA1P1" "A8" "B5" 0.103 0.914 0.811 0.802 "PA10P1"
"3794" "SM10.1_4" "PA1P2" "A8" "C5" 0.101 0.963 0.862 0.802 "PA10P1"
"3795" "SM10.1_4" "PA1P3" "A8" "D5" 0.099 0.907 0.808 0.802 "PA10P1"
"3796" "SM10.1_4" "PA1P4" "A8" "E5" 0.1 0.99 0.89 0.802 "PA10P1"
"3797" "SM10.1_4" "PA1P5" "A8" "F5" 0.104 1.013 0.909 0.802 "PA10P1"
"3798" "SM10.1_4" "PA2P1" "A8" "G5" 0.108 1.072 0.964 0.802 "PA10P1"
"3811" "SM10.1_5" "NONE" "A8" "A6" 0.098 1.052 0.954 0.954 "PA10P1"
"3825" "SM10.1_5" "PA1P1" "A8" "B6" 0.105 0.389 0.284 0.954 "PA10P1"
"3826" "SM10.1_5" "PA1P2" "A8" "C6" 0.103 0.619 0.516 0.954 "PA10P1"
"3827" "SM10.1_5" "PA1P3" "A8" "D6" 0.101 0.693 0.592 0.954 "PA10P1"
"3828" "SM10.1_5" "PA1P4" "A8" "E6" 0.102 0.166 0.064 0.954 "PA10P1"
"3829" "SM10.1_5" "PA1P5" "A8" "F6" 0.104 0.189 0.085 0.954 "PA10P1"
"3830" "SM10.1_5" "PA2P1" "A8" "G6" 0.107 1.095 0.988 0.954 "PA10P1"
"3971" "SM10.2_1" "NONE" "A8" "A7" 0.093 0.879 0.786 0.786 "PA10P2"
"3985" "SM10.2_1" "PA1P1" "A8" "B7" 0.101 0.855 0.754 0.786 "PA10P2"
"3986" "SM10.2_1" "PA1P2" "A8" "C7" 0.099 0.865 0.766 0.786 "PA10P2"
"3987" "SM10.2_1" "PA1P3" "A8" "D7" 0.098 0.839 0.741 0.786 "PA10P2"
"3988" "SM10.2_1" "PA1P4" "A8" "E7" 0.098 0.878 0.78 0.786 "PA10P2"
"3989" "SM10.2_1" "PA1P5" "A8" "F7" 0.099 0.89 0.791 0.786 "PA10P2"
"3990" "SM10.2_1" "PA2P1" "A8" "G7" 0.103 1.029 0.926 0.786 "PA10P2"
"4035" "SM10.2_2" "NONE" "A8" "A8" 0.101 1.021 0.92 0.92 "PA10P2"
"4049" "SM10.2_2" "PA1P1" "A8" "B8" 0.105 0.966 0.861 0.92 "PA10P2"
"4050" "SM10.2_2" "PA1P2" "A8" "C8" 0.102 0.951 0.849 0.92 "PA10P2"
"4051" "SM10.2_2" "PA1P3" "A8" "D8" 0.106 0.949 0.843 0.92 "PA10P2"
"4052" "SM10.2_2" "PA1P4" "A8" "E8" 0.104 0.972 0.868 0.92 "PA10P2"
"4053" "SM10.2_2" "PA1P5" "A8" "F8" 0.104 0.984 0.88 0.92 "PA10P2"
"4054" "SM10.2_2" "PA2P1" "A8" "G8" 0.107 1.135 1.028 0.92 "PA10P2"
"4067" "SM10.2_3" "NONE" "A8" "A9" 0.093 0.878 0.785 0.785 "PA10P2"
"4081" "SM10.2_3" "PA1P1" "A8" "B9" 0.101 0.889 0.788 0.785 "PA10P2"
"4082" "SM10.2_3" "PA1P2" "A8" "C9" 0.1 0.935 0.835 0.785 "PA10P2"
"4083" "SM10.2_3" "PA1P3" "A8" "D9" 0.102 0.884 0.782 0.785 "PA10P2"
"4084" "SM10.2_3" "PA1P4" "A8" "E9" 0.101 0.975 0.874 0.785 "PA10P2"
"4085" "SM10.2_3" "PA1P5" "A8" "F9" 0.1 0.952 0.852 0.785 "PA10P2"
"4086" "SM10.2_3" "PA2P1" "A8" "G9" 0.105 1.131 1.026 0.785 "PA10P2"
"4099" "SM10.2_4" "NONE" "A8" "A10" 0.093 0.863 0.77 0.77 "PA10P2"
"4113" "SM10.2_4" "PA1P1" "A8" "B10" 0.099 0.815 0.716 0.77 "PA10P2"
"4114" "SM10.2_4" "PA1P2" "A8" "C10" 0.098 0.804 0.706 0.77 "PA10P2"
"4115" "SM10.2_4" "PA1P3" "A8" "D10" 0.1 0.845 0.745 0.77 "PA10P2"
"4116" "SM10.2_4" "PA1P4" "A8" "E10" 0.1 0.831 0.731 0.77 "PA10P2"
"4117" "SM10.2_4" "PA1P5" "A8" "F10" 0.101 0.879 0.778 0.77 "PA10P2"
"4118" "SM10.2_4" "PA2P1" "A8" "G10" 0.103 1.02 0.917 0.77 "PA10P2"
"4131" "SM10.2_5" "NONE" "A8" "A11" 0.1 1.033 0.933 0.933 "PA10P2"
"4145" "SM10.2_5" "PA1P1" "A8" "B11" 0.102 0.992 0.89 0.933 "PA10P2"
"4146" "SM10.2_5" "PA1P2" "A8" "C11" 0.1 1.001 0.901 0.933 "PA10P2"
"4147" "SM10.2_5" "PA1P3" "A8" "D11" 0.103 1.035 0.932 0.933 "PA10P2"
"4148" "SM10.2_5" "PA1P4" "A8" "E11" 0.107 0.999 0.892 0.933 "PA10P2"
"4149" "SM10.2_5" "PA1P5" "A8" "F11" 0.102 1.059 0.957 0.933 "PA10P2"
"4150" "SM10.2_5" "PA2P1" "A8" "G11" 0.108 1.151 1.043 0.933 "PA10P2"
"945" "PA01" "NONE" "A9" "A12" 0.09 0.942 0.852 0.852 "None"
"1323" "PA01" "PA1P1" "A9" "B12" 0.092 0.182 0.09 0.852 "None"
"1350" "PA01" "PA1P2" "A9" "C12" 0.092 0.163 0.071 0.852 "None"
"1377" "PA01" "PA1P3" "A9" "D12" 0.095 0.195 0.1 0.852 "None"
"1404" "PA01" "PA1P4" "A9" "E12" 0.092 0.198 0.106 0.852 "None"
"1431" "PA01" "PA1P5" "A9" "F12" 0.094 0.213 0.119 0.852 "None"
"1458" "PA01" "PA2P1" "A9" "G12" 0.095 0.173 0.078 0.852 "None"
"4291" "SM10.3_1" "NONE" "A9" "A2" 0.101 0.95 0.849 0.849 "PA10P3"
"4305" "SM10.3_1" "PA1P1" "A9" "B2" 0.107 0.928 0.821 0.849 "PA10P3"
"4306" "SM10.3_1" "PA1P2" "A9" "C2" 0.112 0.892 0.78 0.849 "PA10P3"
"4307" "SM10.3_1" "PA1P3" "A9" "D2" 0.105 0.897 0.792 0.849 "PA10P3"
"4308" "SM10.3_1" "PA1P4" "A9" "E2" 0.103 0.904 0.801 0.849 "PA10P3"
"4309" "SM10.3_1" "PA1P5" "A9" "F2" 0.104 0.885 0.781 0.849 "PA10P3"
"4310" "SM10.3_1" "PA2P1" "A9" "G2" 0.109 1.009 0.9 0.849 "PA10P3"
"4355" "SM10.3_2" "NONE" "A9" "A3" 0.101 0.908 0.807 0.807 "PA10P3"
"4369" "SM10.3_2" "PA1P1" "A9" "B3" 0.109 0.924 0.815 0.807 "PA10P3"
"4370" "SM10.3_2" "PA1P2" "A9" "C3" 0.106 0.831 0.725 0.807 "PA10P3"
"4371" "SM10.3_2" "PA1P3" "A9" "D3" 0.103 0.916 0.813 0.807 "PA10P3"
"4372" "SM10.3_2" "PA1P4" "A9" "E3" 0.102 0.9 0.798 0.807 "PA10P3"
"4373" "SM10.3_2" "PA1P5" "A9" "F3" 0.105 0.892 0.787 0.807 "PA10P3"
"4374" "SM10.3_2" "PA2P1" "A9" "G3" 0.109 0.968 0.859 0.807 "PA10P3"
"4387" "SM10.3_3" "NONE" "A9" "A4" 0.098 0.905 0.807 0.807 "PA10P3"
"4401" "SM10.3_3" "PA1P1" "A9" "B4" 0.104 0.859 0.755 0.807 "PA10P3"
"4402" "SM10.3_3" "PA1P2" "A9" "C4" 0.106 0.886 0.78 0.807 "PA10P3"
"4403" "SM10.3_3" "PA1P3" "A9" "D4" 0.103 0.881 0.778 0.807 "PA10P3"
"4404" "SM10.3_3" "PA1P4" "A9" "E4" 0.099 0.915 0.816 0.807 "PA10P3"
"4405" "SM10.3_3" "PA1P5" "A9" "F4" 0.102 0.895 0.793 0.807 "PA10P3"
"4406" "SM10.3_3" "PA2P1" "A9" "G4" 0.108 1.026 0.918 0.807 "PA10P3"
"4419" "SM10.3_4" "NONE" "A9" "A5" 0.098 1.005 0.907 0.907 "PA10P3"
"4433" "SM10.3_4" "PA1P1" "A9" "B5" 0.103 0.878 0.775 0.907 "PA10P3"
"4434" "SM10.3_4" "PA1P2" "A9" "C5" 0.105 0.953 0.848 0.907 "PA10P3"
"4435" "SM10.3_4" "PA1P3" "A9" "D5" 0.102 0.909 0.807 0.907 "PA10P3"
"4436" "SM10.3_4" "PA1P4" "A9" "E5" 0.101 0.981 0.88 0.907 "PA10P3"
"4437" "SM10.3_4" "PA1P5" "A9" "F5" 0.104 0.997 0.893 0.907 "PA10P3"
"4438" "SM10.3_4" "PA2P1" "A9" "G5" 0.107 1.063 0.956 0.907 "PA10P3"
"4451" "SM10.3_5" "NONE" "A9" "A6" 0.1 1.017 0.917 0.917 "PA10P3"
"4465" "SM10.3_5" "PA1P1" "A9" "B6" 0.106 0.942 0.836 0.917 "PA10P3"
"4466" "SM10.3_5" "PA1P2" "A9" "C6" 0.105 0.927 0.822 0.917 "PA10P3"
"4467" "SM10.3_5" "PA1P3" "A9" "D6" 0.103 0.92 0.817 0.917 "PA10P3"
"4468" "SM10.3_5" "PA1P4" "A9" "E6" 0.102 1.028 0.926 0.917 "PA10P3"
"4469" "SM10.3_5" "PA1P5" "A9" "F6" 0.105 0.995 0.89 0.917 "PA10P3"
"4470" "SM10.3_5" "PA2P1" "A9" "G6" 0.108 1.188 1.08 0.917 "PA10P3"
"4611" "SM11.1_1" "NONE" "A9" "A7" 0.095 0.886 0.791 0.791 "PA11P1"
"4625" "SM11.1_1" "PA1P1" "A9" "B7" 0.101 0.83 0.729 0.791 "PA11P1"
"4626" "SM11.1_1" "PA1P2" "A9" "C7" 0.099 0.847 0.748 0.791 "PA11P1"
"4627" "SM11.1_1" "PA1P3" "A9" "D7" 0.096 0.792 0.696 0.791 "PA11P1"
"4628" "SM11.1_1" "PA1P4" "A9" "E7" 0.095 0.871 0.776 0.791 "PA11P1"
"4629" "SM11.1_1" "PA1P5" "A9" "F7" 0.097 0.887 0.79 0.791 "PA11P1"
"4630" "SM11.1_1" "PA2P1" "A9" "G7" 0.102 0.976 0.874 0.791 "PA11P1"
"4675" "SM11.1_2" "NONE" "A9" "A8" 0.095 0.903 0.808 0.808 "PA11P1"
"4689" "SM11.1_2" "PA1P1" "A9" "B8" 0.102 0.39 0.288 0.808 "PA11P1"
"4690" "SM11.1_2" "PA1P2" "A9" "C8" 0.1 0.568 0.468 0.808 "PA11P1"
"4691" "SM11.1_2" "PA1P3" "A9" "D8" 0.097 0.59 0.493 0.808 "PA11P1"
"4692" "SM11.1_2" "PA1P4" "A9" "E8" 0.097 0.171 0.074 0.808 "PA11P1"
"4693" "SM11.1_2" "PA1P5" "A9" "F8" 0.101 0.202 0.101 0.808 "PA11P1"
"4694" "SM11.1_2" "PA2P1" "A9" "G8" 0.103 0.76 0.657 0.808 "PA11P1"
"4707" "SM11.1_3" "NONE" "A9" "A9" 0.092 0.916 0.824 0.824 "PA11P1"
"4721" "SM11.1_3" "PA1P1" "A9" "B9" 0.098 0.863 0.765 0.824 "PA11P1"
"4722" "SM11.1_3" "PA1P2" "A9" "C9" 0.097 0.838 0.741 0.824 "PA11P1"
"4723" "SM11.1_3" "PA1P3" "A9" "D9" 0.096 0.815 0.719 0.824 "PA11P1"
"4724" "SM11.1_3" "PA1P4" "A9" "E9" 0.097 0.866 0.769 0.824 "PA11P1"
"4725" "SM11.1_3" "PA1P5" "A9" "F9" 0.098 0.886 0.788 0.824 "PA11P1"
"4726" "SM11.1_3" "PA2P1" "A9" "G9" 0.1 1.054 0.954 0.824 "PA11P1"
"4739" "SM11.1_4" "NONE" "A9" "A10" 0.093 0.901 0.808 0.808 "PA11P1"
"4753" "SM11.1_4" "PA1P1" "A9" "B10" 0.098 0.95 0.852 0.808 "PA11P1"
"4754" "SM11.1_4" "PA1P2" "A9" "C10" 0.099 0.868 0.769 0.808 "PA11P1"
"4755" "SM11.1_4" "PA1P3" "A9" "D10" 0.098 0.864 0.766 0.808 "PA11P1"
"4756" "SM11.1_4" "PA1P4" "A9" "E10" 0.098 0.882 0.784 0.808 "PA11P1"
"4757" "SM11.1_4" "PA1P5" "A9" "F10" 0.098 0.891 0.793 0.808 "PA11P1"
"4758" "SM11.1_4" "PA2P1" "A9" "G10" 0.102 0.996 0.894 0.808 "PA11P1"
"4771" "SM11.1_5" "NONE" "A9" "A11" 0.093 0.906 0.813 0.813 "PA11P1"
"4785" "SM11.1_5" "PA1P1" "A9" "B11" 0.144 0.899 0.755 0.813 "PA11P1"
"4786" "SM11.1_5" "PA1P2" "A9" "C11" 0.097 0.87 0.773 0.813 "PA11P1"
"4787" "SM11.1_5" "PA1P3" "A9" "D11" 0.096 0.874 0.778 0.813 "PA11P1"
"4788" "SM11.1_5" "PA1P4" "A9" "E11" 0.097 0.92 0.823 0.813 "PA11P1"
"4789" "SM11.1_5" "PA1P5" "A9" "F11" 0.097 0.923 0.826 0.813 "PA11P1"
"4790" "SM11.1_5" "PA2P1" "A9" "G11" 0.099 0.974 0.875 0.813 "PA11P1"
"946" "PA01" "NONE" "B1" "A12" 0.089 0.873 0.784 0.784 "None"
"1486" "PA01" "PA4P2" "B1" "B12" 0.093 0.097 0.004 0.784 "None"
"1513" "PA01" "PA5P1" "B1" "C12" 0.093 0.093 0 0.784 "None"
"1540" "PA01" "PA5P2" "B1" "D12" 0.102 0.155 0.053 0.784 "None"
"1567" "PA01" "PA7P1" "B1" "E12" 0.1 0.106 0.00599999999999999 0.784 "None"
"1594" "PA01" "PA7P2" "B1" "F12" 0.099 0.123 0.024 0.784 "None"
"1621" "PA01" "PA8P1" "B1" "G12" 0.102 0.12 0.018 0.784 "None"
"1648" "PA01" "PA8P2" "B1" "H12" 0.094 0.112 0.018 0.784 "None"
"2052" "SM1.1_1" "NONE" "B1" "A2" 0.097 0.835 0.738 0.738 "PA1P1"
"2072" "SM1.1_1" "PA4P2" "B1" "B2" 0.118 0.716 0.598 0.738 "PA1P1"
"2073" "SM1.1_1" "PA5P1" "B1" "C2" 0.111 0.119 0.00799999999999999 0.738 "PA1P1"
"2074" "SM1.1_1" "PA5P2" "B1" "D2" 0.12 0.158 0.038 0.738 "PA1P1"
"2075" "SM1.1_1" "PA7P1" "B1" "E2" 0.116 0.902 0.786 0.738 "PA1P1"
"2076" "SM1.1_1" "PA7P2" "B1" "F2" 0.119 0.875 0.756 0.738 "PA1P1"
"2077" "SM1.1_1" "PA8P1" "B1" "G2" 0.142 0.838 0.696 0.738 "PA1P1"
"2078" "SM1.1_1" "PA8P2" "B1" "H2" 0.113 0.9 0.787 0.738 "PA1P1"
"2116" "SM1.1_2" "NONE" "B1" "A3" 0.098 0.819 0.721 0.721 "PA1P1"
"2136" "SM1.1_2" "PA4P2" "B1" "B3" 0.111 0.823 0.712 0.721 "PA1P1"
"2137" "SM1.1_2" "PA5P1" "B1" "C3" 0.111 0.119 0.00799999999999999 0.721 "PA1P1"
"2138" "SM1.1_2" "PA5P2" "B1" "D3" 0.113 0.139 0.026 0.721 "PA1P1"
"2139" "SM1.1_2" "PA7P1" "B1" "E3" 0.114 0.883 0.769 0.721 "PA1P1"
"2140" "SM1.1_2" "PA7P2" "B1" "F3" 0.118 0.853 0.735 0.721 "PA1P1"
"2141" "SM1.1_2" "PA8P1" "B1" "G3" 0.119 0.775 0.656 0.721 "PA1P1"
"2142" "SM1.1_2" "PA8P2" "B1" "H3" 0.112 0.888 0.776 0.721 "PA1P1"
"2148" "SM1.1_3" "NONE" "B1" "A4" 0.093 0.788 0.695 0.695 "PA1P1"
"2168" "SM1.1_3" "PA4P2" "B1" "B4" 0.106 0.834 0.728 0.695 "PA1P1"
"2169" "SM1.1_3" "PA5P1" "B1" "C4" 0.106 0.116 0.01 0.695 "PA1P1"
"2170" "SM1.1_3" "PA5P2" "B1" "D4" 0.109 0.129 0.02 0.695 "PA1P1"
"2171" "SM1.1_3" "PA7P1" "B1" "E4" 0.108 0.914 0.806 0.695 "PA1P1"
"2172" "SM1.1_3" "PA7P2" "B1" "F4" 0.111 0.867 0.756 0.695 "PA1P1"
"2173" "SM1.1_3" "PA8P1" "B1" "G4" 0.112 0.84 0.728 0.695 "PA1P1"
"2174" "SM1.1_3" "PA8P2" "B1" "H4" 0.11 0.835 0.725 0.695 "PA1P1"
"2180" "SM1.1_4" "NONE" "B1" "A5" 0.093 0.902 0.809 0.809 "PA1P1"
"2200" "SM1.1_4" "PA4P2" "B1" "B5" 0.104 0.781 0.677 0.809 "PA1P1"
"2201" "SM1.1_4" "PA5P1" "B1" "C5" 0.106 0.117 0.011 0.809 "PA1P1"
"2202" "SM1.1_4" "PA5P2" "B1" "D5" 0.107 0.131 0.024 0.809 "PA1P1"
"2203" "SM1.1_4" "PA7P1" "B1" "E5" 0.108 0.933 0.825 0.809 "PA1P1"
"2204" "SM1.1_4" "PA7P2" "B1" "F5" 0.111 0.875 0.764 0.809 "PA1P1"
"2205" "SM1.1_4" "PA8P1" "B1" "G5" 0.108 0.79 0.682 0.809 "PA1P1"
"2206" "SM1.1_4" "PA8P2" "B1" "H5" 0.109 0.943 0.834 0.809 "PA1P1"
"2212" "SM1.1_5" "NONE" "B1" "A6" 0.093 0.855 0.762 0.762 "PA1P1"
"2232" "SM1.1_5" "PA4P2" "B1" "B6" 0.102 0.329 0.227 0.762 "PA1P1"
"2233" "SM1.1_5" "PA5P1" "B1" "C6" 0.104 0.127 0.023 0.762 "PA1P1"
"2234" "SM1.1_5" "PA5P2" "B1" "D6" 0.11 0.133 0.023 0.762 "PA1P1"
"2235" "SM1.1_5" "PA7P1" "B1" "E6" 0.107 0.245 0.138 0.762 "PA1P1"
"2236" "SM1.1_5" "PA7P2" "B1" "F6" 0.11 0.14 0.03 0.762 "PA1P1"
"2237" "SM1.1_5" "PA8P1" "B1" "G6" 0.111 0.175 0.064 0.762 "PA1P1"
"2238" "SM1.1_5" "PA8P2" "B1" "H6" 0.105 0.128 0.023 0.762 "PA1P1"
"2372" "SM1.2_1" "NONE" "B1" "A7" 0.091 0.758 0.667 0.667 "PA1P2"
"2392" "SM1.2_1" "PA4P2" "B1" "B7" 0.101 0.794 0.693 0.667 "PA1P2"
"2393" "SM1.2_1" "PA5P1" "B1" "C7" 0.1 0.114 0.014 0.667 "PA1P2"
"2394" "SM1.2_1" "PA5P2" "B1" "D7" 0.103 0.128 0.025 0.667 "PA1P2"
"2395" "SM1.2_1" "PA7P1" "B1" "E7" 0.103 0.877 0.774 0.667 "PA1P2"
"2396" "SM1.2_1" "PA7P2" "B1" "F7" 0.105 0.838 0.733 0.667 "PA1P2"
"2397" "SM1.2_1" "PA8P1" "B1" "G7" 0.103 0.871 0.768 0.667 "PA1P2"
"2398" "SM1.2_1" "PA8P2" "B1" "H7" 0.101 0.821 0.72 0.667 "PA1P2"
"2436" "SM1.2_2" "NONE" "B1" "A8" 0.091 0.548 0.457 0.457 "PA1P2"
"2456" "SM1.2_2" "PA4P2" "B1" "B8" 0.098 0.466 0.368 0.457 "PA1P2"
"2457" "SM1.2_2" "PA5P1" "B1" "C8" 0.1 0.108 0.00799999999999999 0.457 "PA1P2"
"2458" "SM1.2_2" "PA5P2" "B1" "D8" 0.105 0.122 0.017 0.457 "PA1P2"
"2459" "SM1.2_2" "PA7P1" "B1" "E8" 0.102 0.525 0.423 0.457 "PA1P2"
"2460" "SM1.2_2" "PA7P2" "B1" "F8" 0.105 0.662 0.557 0.457 "PA1P2"
"2461" "SM1.2_2" "PA8P1" "B1" "G8" 0.103 0.559 0.456 0.457 "PA1P2"
"2462" "SM1.2_2" "PA8P2" "B1" "H8" 0.103 0.323 0.22 0.457 "PA1P2"
"2468" "SM1.2_3" "NONE" "B1" "A9" 0.09 0.781 0.691 0.691 "PA1P2"
"2488" "SM1.2_3" "PA4P2" "B1" "B9" 0.098 0.778 0.68 0.691 "PA1P2"
"2489" "SM1.2_3" "PA5P1" "B1" "C9" 0.101 0.117 0.016 0.691 "PA1P2"
"2490" "SM1.2_3" "PA5P2" "B1" "D9" 0.103 0.133 0.03 0.691 "PA1P2"
"2491" "SM1.2_3" "PA7P1" "B1" "E9" 0.1 0.889 0.789 0.691 "PA1P2"
"2492" "SM1.2_3" "PA7P2" "B1" "F9" 0.102 0.887 0.785 0.691 "PA1P2"
"2493" "SM1.2_3" "PA8P1" "B1" "G9" 0.102 0.867 0.765 0.691 "PA1P2"
"2494" "SM1.2_3" "PA8P2" "B1" "H9" 0.103 0.821 0.718 0.691 "PA1P2"
"2500" "SM1.2_4" "NONE" "B1" "A10" 0.088 0.838 0.75 0.75 "PA1P2"
"2520" "SM1.2_4" "PA4P2" "B1" "B10" 0.098 0.798 0.7 0.75 "PA1P2"
"2521" "SM1.2_4" "PA5P1" "B1" "C10" 0.099 0.124 0.025 0.75 "PA1P2"
"2522" "SM1.2_4" "PA5P2" "B1" "D10" 0.1 0.132 0.032 0.75 "PA1P2"
"2523" "SM1.2_4" "PA7P1" "B1" "E10" 0.098 0.87 0.772 0.75 "PA1P2"
"2524" "SM1.2_4" "PA7P2" "B1" "F10" 0.099 0.807 0.708 0.75 "PA1P2"
"2525" "SM1.2_4" "PA8P1" "B1" "G10" 0.1 0.79 0.69 0.75 "PA1P2"
"2526" "SM1.2_4" "PA8P2" "B1" "H10" 0.1 0.825 0.725 0.75 "PA1P2"
"2532" "SM1.2_5" "NONE" "B1" "A11" 0.091 0.842 0.751 0.751 "PA1P2"
"2552" "SM1.2_5" "PA4P2" "B1" "B11" 0.097 0.832 0.735 0.751 "PA1P2"
"2553" "SM1.2_5" "PA5P1" "B1" "C11" 0.1 0.114 0.014 0.751 "PA1P2"
"2554" "SM1.2_5" "PA5P2" "B1" "D11" 0.099 0.128 0.029 0.751 "PA1P2"
"2555" "SM1.2_5" "PA7P1" "B1" "E11" 0.1 0.892 0.792 0.751 "PA1P2"
"2556" "SM1.2_5" "PA7P2" "B1" "F11" 0.1 0.868 0.768 0.751 "PA1P2"
"2557" "SM1.2_5" "PA8P1" "B1" "G11" 0.099 0.89 0.791 0.751 "PA1P2"
"2558" "SM1.2_5" "PA8P2" "B1" "H11" 0.1 0.997 0.897 0.751 "PA1P2"
"947" "PA01" "NONE" "B10" "A12" 0.11 0.934 0.824 0.824 "None"
"1487" "PA01" "PA4P2" "B10" "B12" 0.102 0.1 -0.00199999999999999 0.824 "None"
"1514" "PA01" "PA5P1" "B10" "C12" 0.094 0.092 -0.002 0.824 "None"
"1541" "PA01" "PA5P2" "B10" "D12" 0.098 0.134 0.036 0.824 "None"
"1568" "PA01" "PA7P1" "B10" "E12" 0.094 0.092 -0.002 0.824 "None"
"1595" "PA01" "PA7P2" "B10" "F12" 0.096 0.104 0.00799999999999999 0.824 "None"
"1622" "PA01" "PA8P1" "B10" "G12" 0.093 0.094 0.001 0.824 "None"
"1649" "PA01" "PA8P2" "B10" "H12" 0.092 0.097 0.005 0.824 "None"
"4932" "SM11.2_1" "NONE" "B10" "A2" 0.096 0.841 0.745 0.745 "PA11P2"
"4952" "SM11.2_1" "PA4P2" "B10" "B2" 0.096 0.8 0.704 0.745 "PA11P2"
"4953" "SM11.2_1" "PA5P1" "B10" "C2" 0.096 0.123 0.027 0.745 "PA11P2"
"4954" "SM11.2_1" "PA5P2" "B10" "D2" 0.099 0.149 0.05 0.745 "PA11P2"
"4955" "SM11.2_1" "PA7P1" "B10" "E2" 0.096 0.913 0.817 0.745 "PA11P2"
"4956" "SM11.2_1" "PA7P2" "B10" "F2" 0.096 0.903 0.807 0.745 "PA11P2"
"4957" "SM11.2_1" "PA8P1" "B10" "G2" 0.096 0.841 0.745 0.745 "PA11P2"
"4958" "SM11.2_1" "PA8P2" "B10" "H2" 0.099 0.953 0.854 0.745 "PA11P2"
"4996" "SM11.2_2" "NONE" "B10" "A3" 0.096 0.887 0.791 0.791 "PA11P2"
"5016" "SM11.2_2" "PA4P2" "B10" "B3" 0.099 0.859 0.76 0.791 "PA11P2"
"5017" "SM11.2_2" "PA5P1" "B10" "C3" 0.097 0.151 0.054 0.791 "PA11P2"
"5018" "SM11.2_2" "PA5P2" "B10" "D3" 0.101 0.137 0.036 0.791 "PA11P2"
"5019" "SM11.2_2" "PA7P1" "B10" "E3" 0.097 0.928 0.831 0.791 "PA11P2"
"5020" "SM11.2_2" "PA7P2" "B10" "F3" 0.098 0.818 0.72 0.791 "PA11P2"
"5021" "SM11.2_2" "PA8P1" "B10" "G3" 0.098 0.887 0.789 0.791 "PA11P2"
"5022" "SM11.2_2" "PA8P2" "B10" "H3" 0.103 1.055 0.952 0.791 "PA11P2"
"5028" "SM11.2_3" "NONE" "B10" "A4" 0.094 0.853 0.759 0.759 "PA11P2"
"5048" "SM11.2_3" "PA4P2" "B10" "B4" 0.098 0.864 0.766 0.759 "PA11P2"
"5049" "SM11.2_3" "PA5P1" "B10" "C4" 0.095 0.119 0.024 0.759 "PA11P2"
"5050" "SM11.2_3" "PA5P2" "B10" "D4" 0.097 0.133 0.036 0.759 "PA11P2"
"5051" "SM11.2_3" "PA7P1" "B10" "E4" 0.095 0.903 0.808 0.759 "PA11P2"
"5052" "SM11.2_3" "PA7P2" "B10" "F4" 0.095 0.845 0.75 0.759 "PA11P2"
"5053" "SM11.2_3" "PA8P1" "B10" "G4" 0.097 0.791 0.694 0.759 "PA11P2"
"5054" "SM11.2_3" "PA8P2" "B10" "H4" 0.098 0.994 0.896 0.759 "PA11P2"
"5060" "SM11.2_4" "NONE" "B10" "A5" 0.093 0.795 0.702 0.702 "PA11P2"
"5080" "SM11.2_4" "PA4P2" "B10" "B5" 0.099 0.807 0.708 0.702 "PA11P2"
"5081" "SM11.2_4" "PA5P1" "B10" "C5" 0.095 0.12 0.025 0.702 "PA11P2"
"5082" "SM11.2_4" "PA5P2" "B10" "D5" 0.096 0.135 0.039 0.702 "PA11P2"
"5083" "SM11.2_4" "PA7P1" "B10" "E5" 0.094 0.904 0.81 0.702 "PA11P2"
"5084" "SM11.2_4" "PA7P2" "B10" "F5" 0.094 0.811 0.717 0.702 "PA11P2"
"5085" "SM11.2_4" "PA8P1" "B10" "G5" 0.094 0.774 0.68 0.702 "PA11P2"
"5086" "SM11.2_4" "PA8P2" "B10" "H5" 0.097 0.969 0.872 0.702 "PA11P2"
"5092" "SM11.2_5" "NONE" "B10" "A6" 0.099 1.208 1.109 1.109 "PA11P2"
"5112" "SM11.2_5" "PA4P2" "B10" "B6" 0.1 0.13 0.03 1.109 "PA11P2"
"5113" "SM11.2_5" "PA5P1" "B10" "C6" 0.095 0.108 0.013 1.109 "PA11P2"
"5114" "SM11.2_5" "PA5P2" "B10" "D6" 0.098 0.131 0.033 1.109 "PA11P2"
"5115" "SM11.2_5" "PA7P1" "B10" "E6" 0.096 0.163 0.067 1.109 "PA11P2"
"5116" "SM11.2_5" "PA7P2" "B10" "F6" 0.097 0.146 0.049 1.109 "PA11P2"
"5117" "SM11.2_5" "PA8P1" "B10" "G6" 0.096 0.149 0.053 1.109 "PA11P2"
"5118" "SM11.2_5" "PA8P2" "B10" "H6" 0.097 0.124 0.027 1.109 "PA11P2"
"5252" "SM12.1_1" "NONE" "B10" "A7" 0.095 0.804 0.709 0.709 "PA12P1"
"5272" "SM12.1_1" "PA4P2" "B10" "B7" 0.094 0.801 0.707 0.709 "PA12P1"
"5273" "SM12.1_1" "PA5P1" "B10" "C7" 0.091 0.105 0.014 0.709 "PA12P1"
"5274" "SM12.1_1" "PA5P2" "B10" "D7" 0.093 0.137 0.044 0.709 "PA12P1"
"5275" "SM12.1_1" "PA7P1" "B10" "E7" 0.093 0.858 0.765 0.709 "PA12P1"
"5276" "SM12.1_1" "PA7P2" "B10" "F7" 0.092 0.839 0.747 0.709 "PA12P1"
"5277" "SM12.1_1" "PA8P1" "B10" "G7" 0.091 0.795 0.704 0.709 "PA12P1"
"5278" "SM12.1_1" "PA8P2" "B10" "H7" 0.091 0.848 0.757 0.709 "PA12P1"
"5316" "SM12.1_2" "NONE" "B10" "A8" 0.095 0.854 0.759 0.759 "PA12P1"
"5336" "SM12.1_2" "PA4P2" "B10" "B8" 0.094 0.875 0.781 0.759 "PA12P1"
"5337" "SM12.1_2" "PA5P1" "B10" "C8" 0.093 0.116 0.023 0.759 "PA12P1"
"5338" "SM12.1_2" "PA5P2" "B10" "D8" 0.095 0.129 0.034 0.759 "PA12P1"
"5339" "SM12.1_2" "PA7P1" "B10" "E8" 0.094 0.949 0.855 0.759 "PA12P1"
"5340" "SM12.1_2" "PA7P2" "B10" "F8" 0.094 0.868 0.774 0.759 "PA12P1"
"5341" "SM12.1_2" "PA8P1" "B10" "G8" 0.094 0.811 0.717 0.759 "PA12P1"
"5342" "SM12.1_2" "PA8P2" "B10" "H8" 0.093 0.889 0.796 0.759 "PA12P1"
"5348" "SM12.1_3" "NONE" "B10" "A9" 0.094 0.81 0.716 0.716 "PA12P1"
"5368" "SM12.1_3" "PA4P2" "B10" "B9" 0.093 0.772 0.679 0.716 "PA12P1"
"5369" "SM12.1_3" "PA5P1" "B10" "C9" 0.093 0.111 0.018 0.716 "PA12P1"
"5370" "SM12.1_3" "PA5P2" "B10" "D9" 0.096 0.132 0.036 0.716 "PA12P1"
"5371" "SM12.1_3" "PA7P1" "B10" "E9" 0.093 0.849 0.756 0.716 "PA12P1"
"5372" "SM12.1_3" "PA7P2" "B10" "F9" 0.094 0.864 0.77 0.716 "PA12P1"
"5373" "SM12.1_3" "PA8P1" "B10" "G9" 0.093 0.795 0.702 0.716 "PA12P1"
"5374" "SM12.1_3" "PA8P2" "B10" "H9" 0.093 0.965 0.872 0.716 "PA12P1"
"5380" "SM12.1_4" "NONE" "B10" "A10" 0.093 0.793 0.7 0.7 "PA12P1"
"5400" "SM12.1_4" "PA4P2" "B10" "B10" 0.093 0.784 0.691 0.7 "PA12P1"
"5401" "SM12.1_4" "PA5P1" "B10" "C10" 0.092 0.107 0.015 0.7 "PA12P1"
"5402" "SM12.1_4" "PA5P2" "B10" "D10" 0.094 0.134 0.04 0.7 "PA12P1"
"5403" "SM12.1_4" "PA7P1" "B10" "E10" 0.092 0.808 0.716 0.7 "PA12P1"
"5404" "SM12.1_4" "PA7P2" "B10" "F10" 0.092 0.804 0.712 0.7 "PA12P1"
"5405" "SM12.1_4" "PA8P1" "B10" "G10" 0.092 0.807 0.715 0.7 "PA12P1"
"5406" "SM12.1_4" "PA8P2" "B10" "H10" 0.092 0.793 0.701 0.7 "PA12P1"
"5412" "SM12.1_5" "NONE" "B10" "A11" 0.095 0.824 0.729 0.729 "PA12P1"
"5432" "SM12.1_5" "PA4P2" "B10" "B11" 0.096 0.858 0.762 0.729 "PA12P1"
"5433" "SM12.1_5" "PA5P1" "B10" "C11" 0.093 0.113 0.02 0.729 "PA12P1"
"5434" "SM12.1_5" "PA5P2" "B10" "D11" 0.096 0.124 0.028 0.729 "PA12P1"
"5435" "SM12.1_5" "PA7P1" "B10" "E11" 0.093 1.01 0.917 0.729 "PA12P1"
"5436" "SM12.1_5" "PA7P2" "B10" "F11" 0.092 0.879 0.787 0.729 "PA12P1"
"5437" "SM12.1_5" "PA8P1" "B10" "G11" 0.092 0.866 0.774 0.729 "PA12P1"
"5438" "SM12.1_5" "PA8P2" "B10" "H11" 0.092 0.955 0.863 0.729 "PA12P1"
"948" "PA01" "NONE" "B11" "A12" 0.117 0.944 0.827 0.827 "None"
"1488" "PA01" "PA4P2" "B11" "B12" 0.108 0.105 -0.003 0.827 "None"
"1515" "PA01" "PA5P1" "B11" "C12" 0.099 0.095 -0.004 0.827 "None"
"1542" "PA01" "PA5P2" "B11" "D12" 0.095 0.123 0.028 0.827 "None"
"1569" "PA01" "PA7P1" "B11" "E12" 0.093 0.098 0.005 0.827 "None"
"1596" "PA01" "PA7P2" "B11" "F12" 0.095 0.103 0.00799999999999999 0.827 "None"
"1623" "PA01" "PA8P1" "B11" "G12" 0.094 0.112 0.018 0.827 "None"
"1650" "PA01" "PA8P2" "B11" "H12" 0.096 0.107 0.011 0.827 "None"
"5572" "SM12.2_1" "NONE" "B11" "A2" 0.097 0.81 0.713 0.713 "PA12P2"
"5592" "SM12.2_1" "PA4P2" "B11" "B2" 0.102 0.917 0.815 0.713 "PA12P2"
"5593" "SM12.2_1" "PA5P1" "B11" "C2" 0.101 0.117 0.016 0.713 "PA12P2"
"5594" "SM12.2_1" "PA5P2" "B11" "D2" 0.1 0.154 0.054 0.713 "PA12P2"
"5595" "SM12.2_1" "PA7P1" "B11" "E2" 0.096 0.881 0.785 0.713 "PA12P2"
"5596" "SM12.2_1" "PA7P2" "B11" "F2" 0.099 0.896 0.797 0.713 "PA12P2"
"5597" "SM12.2_1" "PA8P1" "B11" "G2" 0.098 0.884 0.786 0.713 "PA12P2"
"5598" "SM12.2_1" "PA8P2" "B11" "H2" 0.1 0.957 0.857 0.713 "PA12P2"
"5636" "SM12.2_2" "NONE" "B11" "A3" 0.113 0.807 0.694 0.694 "PA12P2"
"5656" "SM12.2_2" "PA4P2" "B11" "B3" 0.116 0.615 0.499 0.694 "PA12P2"
"5657" "SM12.2_2" "PA5P1" "B11" "C3" 0.109 0.115 0.00600000000000001 0.694 "PA12P2"
"5658" "SM12.2_2" "PA5P2" "B11" "D3" 0.103 0.135 0.032 0.694 "PA12P2"
"5659" "SM12.2_2" "PA7P1" "B11" "E3" 0.101 0.538 0.437 0.694 "PA12P2"
"5660" "SM12.2_2" "PA7P2" "B11" "F3" 0.103 0.655 0.552 0.694 "PA12P2"
"5661" "SM12.2_2" "PA8P1" "B11" "G3" 0.102 0.546 0.444 0.694 "PA12P2"
"5662" "SM12.2_2" "PA8P2" "B11" "H3" 0.105 0.297 0.192 0.694 "PA12P2"
"5668" "SM12.2_3" "NONE" "B11" "A4" 0.096 0.779 0.683 0.683 "PA12P2"
"5688" "SM12.2_3" "PA4P2" "B11" "B4" 0.104 0.82 0.716 0.683 "PA12P2"
"5689" "SM12.2_3" "PA5P1" "B11" "C4" 0.097 0.124 0.027 0.683 "PA12P2"
"5690" "SM12.2_3" "PA5P2" "B11" "D4" 0.097 0.152 0.055 0.683 "PA12P2"
"5691" "SM12.2_3" "PA7P1" "B11" "E4" 0.096 0.815 0.719 0.683 "PA12P2"
"5692" "SM12.2_3" "PA7P2" "B11" "F4" 0.097 0.807 0.71 0.683 "PA12P2"
"5693" "SM12.2_3" "PA8P1" "B11" "G4" 0.096 0.779 0.683 0.683 "PA12P2"
"5694" "SM12.2_3" "PA8P2" "B11" "H4" 0.097 0.829 0.732 0.683 "PA12P2"
"5700" "SM12.2_4" "NONE" "B11" "A5" 0.096 1.012 0.916 0.916 "PA12P2"
"5720" "SM12.2_4" "PA4P2" "B11" "B5" 0.104 1.053 0.949 0.916 "PA12P2"
"5721" "SM12.2_4" "PA5P1" "B11" "C5" 0.098 0.148 0.05 0.916 "PA12P2"
"5722" "SM12.2_4" "PA5P2" "B11" "D5" 0.097 0.14 0.043 0.916 "PA12P2"
"5723" "SM12.2_4" "PA7P1" "B11" "E5" 0.097 0.851 0.754 0.916 "PA12P2"
"5724" "SM12.2_4" "PA7P2" "B11" "F5" 0.099 0.846 0.747 0.916 "PA12P2"
"5725" "SM12.2_4" "PA8P1" "B11" "G5" 0.096 0.785 0.689 0.916 "PA12P2"
"5726" "SM12.2_4" "PA8P2" "B11" "H5" 0.096 0.949 0.853 0.916 "PA12P2"
"5732" "SM12.2_5" "NONE" "B11" "A6" 0.097 0.914 0.817 0.817 "PA12P2"
"5752" "SM12.2_5" "PA4P2" "B11" "B6" 0.103 0.825 0.722 0.817 "PA12P2"
"5753" "SM12.2_5" "PA5P1" "B11" "C6" 0.097 0.12 0.023 0.817 "PA12P2"
"5754" "SM12.2_5" "PA5P2" "B11" "D6" 0.095 0.14 0.045 0.817 "PA12P2"
"5755" "SM12.2_5" "PA7P1" "B11" "E6" 0.095 0.901 0.806 0.817 "PA12P2"
"5756" "SM12.2_5" "PA7P2" "B11" "F6" 0.097 0.893 0.796 0.817 "PA12P2"
"5757" "SM12.2_5" "PA8P1" "B11" "G6" 0.097 0.877 0.78 0.817 "PA12P2"
"5758" "SM12.2_5" "PA8P2" "B11" "H6" 0.098 1.007 0.909 0.817 "PA12P2"
"5892" "SM13.1_1" "NONE" "B11" "A7" 0.097 0.892 0.795 0.795 "PA13P1"
"5912" "SM13.1_1" "PA4P2" "B11" "B7" 0.101 0.512 0.411 0.795 "PA13P1"
"5913" "SM13.1_1" "PA5P1" "B11" "C7" 0.093 0.103 0.01 0.795 "PA13P1"
"5914" "SM13.1_1" "PA5P2" "B11" "D7" 0.094 0.117 0.023 0.795 "PA13P1"
"5915" "SM13.1_1" "PA7P1" "B11" "E7" 0.092 0.525 0.433 0.795 "PA13P1"
"5916" "SM13.1_1" "PA7P2" "B11" "F7" 0.094 0.568 0.474 0.795 "PA13P1"
"5917" "SM13.1_1" "PA8P1" "B11" "G7" 0.093 0.503 0.41 0.795 "PA13P1"
"5918" "SM13.1_1" "PA8P2" "B11" "H7" 0.094 0.173 0.079 0.795 "PA13P1"
"5956" "SM13.1_2" "NONE" "B11" "A8" 0.096 0.843 0.747 0.747 "PA13P1"
"5976" "SM13.1_2" "PA4P2" "B11" "B8" 0.102 0.864 0.762 0.747 "PA13P1"
"5977" "SM13.1_2" "PA5P1" "B11" "C8" 0.093 0.117 0.024 0.747 "PA13P1"
"5978" "SM13.1_2" "PA5P2" "B11" "D8" 0.093 0.126 0.033 0.747 "PA13P1"
"5979" "SM13.1_2" "PA7P1" "B11" "E8" 0.093 0.794 0.701 0.747 "PA13P1"
"5980" "SM13.1_2" "PA7P2" "B11" "F8" 0.096 0.849 0.753 0.747 "PA13P1"
"5981" "SM13.1_2" "PA8P1" "B11" "G8" 0.093 0.783 0.69 0.747 "PA13P1"
"5982" "SM13.1_2" "PA8P2" "B11" "H8" 0.094 0.915 0.821 0.747 "PA13P1"
"5988" "SM13.1_3" "NONE" "B11" "A9" 0.096 0.802 0.706 0.706 "PA13P1"
"6008" "SM13.1_3" "PA4P2" "B11" "B9" 0.098 0.79 0.692 0.706 "PA13P1"
"6009" "SM13.1_3" "PA5P1" "B11" "C9" 0.092 0.111 0.019 0.706 "PA13P1"
"6010" "SM13.1_3" "PA5P2" "B11" "D9" 0.095 0.135 0.04 0.706 "PA13P1"
"6011" "SM13.1_3" "PA7P1" "B11" "E9" 0.092 0.822 0.73 0.706 "PA13P1"
"6012" "SM13.1_3" "PA7P2" "B11" "F9" 0.094 0.792 0.698 0.706 "PA13P1"
"6013" "SM13.1_3" "PA8P1" "B11" "G9" 0.092 0.786 0.694 0.706 "PA13P1"
"6014" "SM13.1_3" "PA8P2" "B11" "H9" 0.093 0.825 0.732 0.706 "PA13P1"
"6020" "SM13.1_4" "NONE" "B11" "A10" 0.095 0.85 0.755 0.755 "PA13P1"
"6040" "SM13.1_4" "PA4P2" "B11" "B10" 0.097 0.839 0.742 0.755 "PA13P1"
"6041" "SM13.1_4" "PA5P1" "B11" "C10" 0.091 0.112 0.021 0.755 "PA13P1"
"6042" "SM13.1_4" "PA5P2" "B11" "D10" 0.092 0.13 0.038 0.755 "PA13P1"
"6043" "SM13.1_4" "PA7P1" "B11" "E10" 0.092 0.877 0.785 0.755 "PA13P1"
"6044" "SM13.1_4" "PA7P2" "B11" "F10" 0.092 0.856 0.764 0.755 "PA13P1"
"6045" "SM13.1_4" "PA8P1" "B11" "G10" 0.092 0.887 0.795 0.755 "PA13P1"
"6046" "SM13.1_4" "PA8P2" "B11" "H10" 0.092 0.978 0.886 0.755 "PA13P1"
"6052" "SM13.1_5" "NONE" "B11" "A11" 0.1 1.131 1.031 1.031 "PA13P1"
"6072" "SM13.1_5" "PA4P2" "B11" "B11" 0.099 0.496 0.397 1.031 "PA13P1"
"6073" "SM13.1_5" "PA5P1" "B11" "C11" 0.094 0.101 0.00700000000000001 1.031 "PA13P1"
"6074" "SM13.1_5" "PA5P2" "B11" "D11" 0.096 0.113 0.017 1.031 "PA13P1"
"6075" "SM13.1_5" "PA7P1" "B11" "E11" 0.094 0.505 0.411 1.031 "PA13P1"
"6076" "SM13.1_5" "PA7P2" "B11" "F11" 0.096 0.549 0.453 1.031 "PA13P1"
"6077" "SM13.1_5" "PA8P1" "B11" "G11" 0.094 0.504 0.41 1.031 "PA13P1"
"6078" "SM13.1_5" "PA8P2" "B11" "H11" 0.095 0.19 0.095 1.031 "PA13P1"
"949" "PA01" "NONE" "B12" "A12" 0.109 1.024 0.915 0.915 "None"
"1489" "PA01" "PA4P2" "B12" "B12" 0.108 0.158 0.05 0.915 "None"
"1516" "PA01" "PA5P1" "B12" "C12" 0.112 0.172 0.06 0.915 "None"
"1543" "PA01" "PA5P2" "B12" "D12" 0.105 0.223 0.118 0.915 "None"
"1570" "PA01" "PA7P1" "B12" "E12" 0.101 0.17 0.069 0.915 "None"
"1597" "PA01" "PA7P2" "B12" "F12" 0.102 0.197 0.095 0.915 "None"
"1624" "PA01" "PA8P1" "B12" "G12" 0.107 0.183 0.076 0.915 "None"
"1651" "PA01" "PA8P2" "B12" "H12" 0.098 0.623 0.525 0.915 "None"
"6852" "SM14.2_1" "NONE" "B12" "A7" 0.094 0.892 0.798 0.798 "PA14P2"
"6872" "SM14.2_1" "PA4P2" "B12" "B7" 0.098 0.906 0.808 0.798 "PA14P2"
"6873" "SM14.2_1" "PA5P1" "B12" "C7" 0.098 0.149 0.051 0.798 "PA14P2"
"6874" "SM14.2_1" "PA5P2" "B12" "D7" 0.097 0.178 0.081 0.798 "PA14P2"
"6875" "SM14.2_1" "PA7P1" "B12" "E7" 0.093 0.957 0.864 0.798 "PA14P2"
"6876" "SM14.2_1" "PA7P2" "B12" "F7" 0.096 0.95 0.854 0.798 "PA14P2"
"6877" "SM14.2_1" "PA8P1" "B12" "G7" 0.096 0.962 0.866 0.798 "PA14P2"
"6878" "SM14.2_1" "PA8P2" "B12" "H7" 0.095 1.053 0.958 0.798 "PA14P2"
"6916" "SM14.2_2" "NONE" "B12" "A8" 0.094 0.857 0.763 0.763 "PA14P2"
"6936" "SM14.2_2" "PA4P2" "B12" "B8" 0.1 0.829 0.729 0.763 "PA14P2"
"6937" "SM14.2_2" "PA5P1" "B12" "C8" 0.098 0.17 0.072 0.763 "PA14P2"
"6938" "SM14.2_2" "PA5P2" "B12" "D8" 0.099 0.203 0.104 0.763 "PA14P2"
"6939" "SM14.2_2" "PA7P1" "B12" "E8" 0.096 0.918 0.822 0.763 "PA14P2"
"6940" "SM14.2_2" "PA7P2" "B12" "F8" 0.096 0.908 0.812 0.763 "PA14P2"
"6941" "SM14.2_2" "PA8P1" "B12" "G8" 0.098 0.906 0.808 0.763 "PA14P2"
"6942" "SM14.2_2" "PA8P2" "B12" "H8" 0.097 0.882 0.785 0.763 "PA14P2"
"6948" "SM14.2_3" "NONE" "B12" "A9" 0.093 0.867 0.774 0.774 "PA14P2"
"6968" "SM14.2_3" "PA4P2" "B12" "B9" 0.099 0.876 0.777 0.774 "PA14P2"
"6969" "SM14.2_3" "PA5P1" "B12" "C9" 0.097 0.181 0.084 0.774 "PA14P2"
"6970" "SM14.2_3" "PA5P2" "B12" "D9" 0.097 0.214 0.117 0.774 "PA14P2"
"6971" "SM14.2_3" "PA7P1" "B12" "E9" 0.095 0.909 0.814 0.774 "PA14P2"
"6972" "SM14.2_3" "PA7P2" "B12" "F9" 0.096 0.948 0.852 0.774 "PA14P2"
"6973" "SM14.2_3" "PA8P1" "B12" "G9" 0.095 0.953 0.858 0.774 "PA14P2"
"6974" "SM14.2_3" "PA8P2" "B12" "H9" 0.094 0.902 0.808 0.774 "PA14P2"
"7012" "SM14.2_5" "NONE" "B12" "A11" 0.098 0.913 0.815 0.815 "PA14P2"
"7032" "SM14.2_5" "PA4P2" "B12" "B11" 0.097 0.946 0.849 0.815 "PA14P2"
"7033" "SM14.2_5" "PA5P1" "B12" "C11" 0.099 0.188 0.089 0.815 "PA14P2"
"7034" "SM14.2_5" "PA5P2" "B12" "D11" 0.098 0.207 0.109 0.815 "PA14P2"
"7035" "SM14.2_5" "PA7P1" "B12" "E11" 0.096 0.987 0.891 0.815 "PA14P2"
"7036" "SM14.2_5" "PA7P2" "B12" "F11" 0.096 0.955 0.859 0.815 "PA14P2"
"7037" "SM14.2_5" "PA8P1" "B12" "G11" 0.096 0.942 0.846 0.815 "PA14P2"
"7038" "SM14.2_5" "PA8P2" "B12" "H11" 0.094 0.984 0.89 0.815 "PA14P2"
"10052" "SMPT7_1" "NONE" "B12" "A2" 0.093 0.811 0.718 0.718 "PT7"
"10072" "SMPT7_1" "PA4P2" "B12" "B2" 0.101 0.135 0.034 0.718 "PT7"
"10073" "SMPT7_1" "PA5P1" "B12" "C2" 0.101 0.144 0.043 0.718 "PT7"
"10074" "SMPT7_1" "PA5P2" "B12" "D2" 0.104 0.729 0.625 0.718 "PT7"
"10075" "SMPT7_1" "PA7P1" "B12" "E2" 0.101 0.197 0.096 0.718 "PT7"
"10076" "SMPT7_1" "PA7P2" "B12" "F2" 0.103 0.18 0.077 0.718 "PT7"
"10077" "SMPT7_1" "PA8P1" "B12" "G2" 0.101 0.168 0.067 0.718 "PT7"
"10078" "SMPT7_1" "PA8P2" "B12" "H2" 0.105 0.193 0.088 0.718 "PT7"
"10116" "SMPT7_2" "NONE" "B12" "A3" 0.095 0.91 0.815 0.815 "PT7"
"10136" "SMPT7_2" "PA4P2" "B12" "B3" 0.109 0.149 0.04 0.815 "PT7"
"10137" "SMPT7_2" "PA5P1" "B12" "C3" 0.102 0.158 0.056 0.815 "PT7"
"10138" "SMPT7_2" "PA5P2" "B12" "D3" 0.107 0.675 0.568 0.815 "PT7"
"10139" "SMPT7_2" "PA7P1" "B12" "E3" 0.099 0.187 0.088 0.815 "PT7"
"10140" "SMPT7_2" "PA7P2" "B12" "F3" 0.103 0.19 0.087 0.815 "PT7"
"10141" "SMPT7_2" "PA8P1" "B12" "G3" 0.1 0.189 0.089 0.815 "PT7"
"10142" "SMPT7_2" "PA8P2" "B12" "H3" 0.102 0.198 0.096 0.815 "PT7"
"10148" "SMPT7_3" "NONE" "B12" "A4" 0.096 0.902 0.806 0.806 "PT7"
"10168" "SMPT7_3" "PA4P2" "B12" "B4" 0.101 0.14 0.039 0.806 "PT7"
"10169" "SMPT7_3" "PA5P1" "B12" "C4" 0.104 0.153 0.049 0.806 "PT7"
"10170" "SMPT7_3" "PA5P2" "B12" "D4" 0.102 0.199 0.097 0.806 "PT7"
"10171" "SMPT7_3" "PA7P1" "B12" "E4" 0.1 0.169 0.069 0.806 "PT7"
"10172" "SMPT7_3" "PA7P2" "B12" "F4" 0.101 0.184 0.083 0.806 "PT7"
"10173" "SMPT7_3" "PA8P1" "B12" "G4" 0.1 0.177 0.077 0.806 "PT7"
"10174" "SMPT7_3" "PA8P2" "B12" "H4" 0.1 0.19 0.09 0.806 "PT7"
"10180" "SMPT7_4" "NONE" "B12" "A5" 0.09 0.187 0.097 0.097 "PT7"
"10200" "SMPT7_4" "PA4P2" "B12" "B5" 0.093 0.127 0.034 0.097 "PT7"
"10201" "SMPT7_4" "PA5P1" "B12" "C5" 0.093 0.139 0.046 0.097 "PT7"
"10202" "SMPT7_4" "PA5P2" "B12" "D5" 0.094 0.21 0.116 0.097 "PT7"
"10203" "SMPT7_4" "PA7P1" "B12" "E5" 0.09 0.148 0.058 0.097 "PT7"
"10204" "SMPT7_4" "PA7P2" "B12" "F5" 0.093 0.158 0.065 0.097 "PT7"
"10205" "SMPT7_4" "PA8P1" "B12" "G5" 0.091 0.161 0.07 0.097 "PT7"
"10206" "SMPT7_4" "PA8P2" "B12" "H5" 0.093 0.182 0.089 0.097 "PT7"
"10212" "SMPT7_5" "NONE" "B12" "A6" 0.094 0.803 0.709 0.709 "PT7"
"10232" "SMPT7_5" "PA4P2" "B12" "B6" 0.097 0.135 0.038 0.709 "PT7"
"10233" "SMPT7_5" "PA5P1" "B12" "C6" 0.1 0.142 0.042 0.709 "PT7"
"10234" "SMPT7_5" "PA5P2" "B12" "D6" 0.097 0.674 0.577 0.709 "PT7"
"10235" "SMPT7_5" "PA7P1" "B12" "E6" 0.095 0.175 0.08 0.709 "PT7"
"10236" "SMPT7_5" "PA7P2" "B12" "F6" 0.097 0.178 0.081 0.709 "PT7"
"10237" "SMPT7_5" "PA8P1" "B12" "G6" 0.097 0.181 0.084 0.709 "PT7"
"10238" "SMPT7_5" "PA8P2" "B12" "H6" 0.095 0.199 0.104 0.709 "PT7"
"950" "PA01" "NONE" "B13" "A12" 0.101 0.956 0.855 0.855 "None"
"1490" "PA01" "PA4P2" "B13" "B12" 0.098 0.142 0.044 0.855 "None"
"1517" "PA01" "PA5P1" "B13" "C12" 0.11 0.163 0.053 0.855 "None"
"1544" "PA01" "PA5P2" "B13" "D12" 0.107 0.219 0.112 0.855 "None"
"1571" "PA01" "PA7P1" "B13" "E12" 0.104 0.161 0.057 0.855 "None"
"1598" "PA01" "PA7P2" "B13" "F12" 0.093 0.17 0.077 0.855 "None"
"1625" "PA01" "PA8P1" "B13" "G12" 0.109 0.176 0.067 0.855 "None"
"1652" "PA01" "PA8P2" "B13" "H12" 0.109 0.203 0.094 0.855 "None"
"6212" "SM13.2_1" "NONE" "B13" "A2" 0.1 0.879 0.779 0.779 "PA13P2"
"6232" "SM13.2_1" "PA4P2" "B13" "B2" 0.097 0.842 0.745 0.779 "PA13P2"
"6233" "SM13.2_1" "PA5P1" "B13" "C2" 0.106 0.144 0.038 0.779 "PA13P2"
"6234" "SM13.2_1" "PA5P2" "B13" "D2" 0.104 0.2 0.096 0.779 "PA13P2"
"6235" "SM13.2_1" "PA7P1" "B13" "E2" 0.1 0.988 0.888 0.779 "PA13P2"
"6236" "SM13.2_1" "PA7P2" "B13" "F2" 0.103 0.97 0.867 0.779 "PA13P2"
"6237" "SM13.2_1" "PA8P1" "B13" "G2" 0.098 0.954 0.856 0.779 "PA13P2"
"6238" "SM13.2_1" "PA8P2" "B13" "H2" 0.105 0.982 0.877 0.779 "PA13P2"
"6276" "SM13.2_2" "NONE" "B13" "A3" 0.094 0.808 0.714 0.714 "PA13P2"
"6296" "SM13.2_2" "PA4P2" "B13" "B3" 0.097 0.82 0.723 0.714 "PA13P2"
"6297" "SM13.2_2" "PA5P1" "B13" "C3" 0.1 0.165 0.065 0.714 "PA13P2"
"6298" "SM13.2_2" "PA5P2" "B13" "D3" 0.103 0.192 0.089 0.714 "PA13P2"
"6299" "SM13.2_2" "PA7P1" "B13" "E3" 0.1 1.041 0.941 0.714 "PA13P2"
"6300" "SM13.2_2" "PA7P2" "B13" "F3" 0.101 1.006 0.905 0.714 "PA13P2"
"6301" "SM13.2_2" "PA8P1" "B13" "G3" 0.101 0.998 0.897 0.714 "PA13P2"
"6302" "SM13.2_2" "PA8P2" "B13" "H3" 0.101 0.905 0.804 0.714 "PA13P2"
"6308" "SM13.2_3" "NONE" "B13" "A4" 0.093 0.854 0.761 0.761 "PA13P2"
"6328" "SM13.2_3" "PA4P2" "B13" "B4" 0.098 0.865 0.767 0.761 "PA13P2"
"6329" "SM13.2_3" "PA5P1" "B13" "C4" 0.103 0.181 0.078 0.761 "PA13P2"
"6330" "SM13.2_3" "PA5P2" "B13" "D4" 0.103 0.276 0.173 0.761 "PA13P2"
"6331" "SM13.2_3" "PA7P1" "B13" "E4" 0.101 0.981 0.88 0.761 "PA13P2"
"6332" "SM13.2_3" "PA7P2" "B13" "F4" 0.1 0.971 0.871 0.761 "PA13P2"
"6333" "SM13.2_3" "PA8P1" "B13" "G4" 0.1 0.965 0.865 0.761 "PA13P2"
"6334" "SM13.2_3" "PA8P2" "B13" "H4" 0.099 0.946 0.847 0.761 "PA13P2"
"6340" "SM13.2_4" "NONE" "B13" "A5" 0.093 0.83 0.737 0.737 "PA13P2"
"6360" "SM13.2_4" "PA4P2" "B13" "B5" 0.099 0.793 0.694 0.737 "PA13P2"
"6361" "SM13.2_4" "PA5P1" "B13" "C5" 0.106 0.151 0.045 0.737 "PA13P2"
"6362" "SM13.2_4" "PA5P2" "B13" "D5" 0.103 0.231 0.128 0.737 "PA13P2"
"6363" "SM13.2_4" "PA7P1" "B13" "E5" 0.104 0.965 0.861 0.737 "PA13P2"
"6364" "SM13.2_4" "PA7P2" "B13" "F5" 0.102 0.934 0.832 0.737 "PA13P2"
"6365" "SM13.2_4" "PA8P1" "B13" "G5" 0.099 0.955 0.856 0.737 "PA13P2"
"6366" "SM13.2_4" "PA8P2" "B13" "H5" 0.099 0.939 0.84 0.737 "PA13P2"
"6372" "SM13.2_5" "NONE" "B13" "A6" 0.093 0.835 0.742 0.742 "PA13P2"
"6392" "SM13.2_5" "PA4P2" "B13" "B6" 0.098 0.854 0.756 0.742 "PA13P2"
"6393" "SM13.2_5" "PA5P1" "B13" "C6" 0.103 0.158 0.055 0.742 "PA13P2"
"6394" "SM13.2_5" "PA5P2" "B13" "D6" 0.102 0.221 0.119 0.742 "PA13P2"
"6395" "SM13.2_5" "PA7P1" "B13" "E6" 0.102 0.963 0.861 0.742 "PA13P2"
"6396" "SM13.2_5" "PA7P2" "B13" "F6" 0.1 0.917 0.817 0.742 "PA13P2"
"6397" "SM13.2_5" "PA8P1" "B13" "G6" 0.101 0.966 0.865 0.742 "PA13P2"
"6398" "SM13.2_5" "PA8P2" "B13" "H6" 0.1 0.918 0.818 0.742 "PA13P2"
"9732" "SMPNM_1" "NONE" "B13" "A7" 0.093 0.83 0.737 0.737 "PNM"
"9752" "SMPNM_1" "PA4P2" "B13" "B7" 0.095 0.14 0.045 0.737 "PNM"
"9753" "SMPNM_1" "PA5P1" "B13" "C7" 0.102 0.135 0.033 0.737 "PNM"
"9754" "SMPNM_1" "PA5P2" "B13" "D7" 0.101 0.612 0.511 0.737 "PNM"
"9755" "SMPNM_1" "PA7P1" "B13" "E7" 0.103 0.18 0.077 0.737 "PNM"
"9756" "SMPNM_1" "PA7P2" "B13" "F7" 0.1 0.194 0.094 0.737 "PNM"
"9757" "SMPNM_1" "PA8P1" "B13" "G7" 0.102 0.2 0.098 0.737 "PNM"
"9758" "SMPNM_1" "PA8P2" "B13" "H7" 0.097 0.181 0.084 0.737 "PNM"
"9796" "SMPNM_2" "NONE" "B13" "A8" 0.094 1.106 1.012 1.012 "PNM"
"9816" "SMPNM_2" "PA4P2" "B13" "B8" 0.097 0.182 0.085 1.012 "PNM"
"9817" "SMPNM_2" "PA5P1" "B13" "C8" 0.102 0.16 0.058 1.012 "PNM"
"9818" "SMPNM_2" "PA5P2" "B13" "D8" 0.103 0.79 0.687 1.012 "PNM"
"9819" "SMPNM_2" "PA7P1" "B13" "E8" 0.102 0.253 0.151 1.012 "PNM"
"9820" "SMPNM_2" "PA7P2" "B13" "F8" 0.096 0.23 0.134 1.012 "PNM"
"9821" "SMPNM_2" "PA8P1" "B13" "G8" 0.102 0.254 0.152 1.012 "PNM"
"9822" "SMPNM_2" "PA8P2" "B13" "H8" 0.098 0.204 0.106 1.012 "PNM"
"9828" "SMPNM_3" "NONE" "B13" "A9" 0.094 1.114 1.02 1.02 "PNM"
"9848" "SMPNM_3" "PA4P2" "B13" "B9" 0.096 0.178 0.082 1.02 "PNM"
"9849" "SMPNM_3" "PA5P1" "B13" "C9" 0.102 0.165 0.063 1.02 "PNM"
"9850" "SMPNM_3" "PA5P2" "B13" "D9" 0.103 0.957 0.854 1.02 "PNM"
"9851" "SMPNM_3" "PA7P1" "B13" "E9" 0.102 0.224 0.122 1.02 "PNM"
"9852" "SMPNM_3" "PA7P2" "B13" "F9" 0.095 0.221 0.126 1.02 "PNM"
"9853" "SMPNM_3" "PA8P1" "B13" "G9" 0.102 0.223 0.121 1.02 "PNM"
"9854" "SMPNM_3" "PA8P2" "B13" "H9" 0.098 0.208 0.11 1.02 "PNM"
"9860" "SMPNM_4" "NONE" "B13" "A10" 0.087 0.197 0.11 0.11 "PNM"
"9880" "SMPNM_4" "PA4P2" "B13" "B10" 0.092 0.139 0.047 0.11 "PNM"
"9881" "SMPNM_4" "PA5P1" "B13" "C10" 0.094 0.15 0.056 0.11 "PNM"
"9882" "SMPNM_4" "PA5P2" "B13" "D10" 0.095 0.229 0.134 0.11 "PNM"
"9883" "SMPNM_4" "PA7P1" "B13" "E10" 0.094 0.152 0.058 0.11 "PNM"
"9884" "SMPNM_4" "PA7P2" "B13" "F10" 0.094 0.164 0.07 0.11 "PNM"
"9885" "SMPNM_4" "PA8P1" "B13" "G10" 0.091 0.159 0.068 0.11 "PNM"
"9886" "SMPNM_4" "PA8P2" "B13" "H10" 0.089 0.168 0.079 0.11 "PNM"
"9892" "SMPNM_5" "NONE" "B13" "A11" 0.092 0.809 0.717 0.717 "PNM"
"9912" "SMPNM_5" "PA4P2" "B13" "B11" 0.094 0.289 0.195 0.717 "PNM"
"9913" "SMPNM_5" "PA5P1" "B13" "C11" 0.103 0.163 0.06 0.717 "PNM"
"9914" "SMPNM_5" "PA5P2" "B13" "D11" 0.102 0.757 0.655 0.717 "PNM"
"9915" "SMPNM_5" "PA7P1" "B13" "E11" 0.1 0.375 0.275 0.717 "PNM"
"9916" "SMPNM_5" "PA7P2" "B13" "F11" 0.094 0.341 0.247 0.717 "PNM"
"9917" "SMPNM_5" "PA8P1" "B13" "G11" 0.099 0.382 0.283 0.717 "PNM"
"9918" "SMPNM_5" "PA8P2" "B13" "H11" 0.095 0.19 0.095 0.717 "PNM"
"951" "PA01" "NONE" "B14" "A12" 0.108 1.07 0.962 0.962 "None"
"1491" "PA01" "PA4P2" "B14" "B12" 0.117 0.157 0.04 0.962 "None"
"1518" "PA01" "PA5P1" "B14" "C12" 0.101 0.121 0.02 0.962 "None"
"1545" "PA01" "PA5P2" "B14" "D12" 0.105 0.151 0.046 0.962 "None"
"1572" "PA01" "PA7P1" "B14" "E12" 0.096 0.126 0.03 0.962 "None"
"1599" "PA01" "PA7P2" "B14" "F12" 0.105 0.164 0.059 0.962 "None"
"1626" "PA01" "PA8P1" "B14" "G12" 0.098 0.113 0.015 0.962 "None"
"1653" "PA01" "PA8P2" "B14" "H12" 0.098 0.118 0.02 0.962 "None"
"1732" "SM?KZ_1" "NONE" "B14" "A2" 0.101 1.196 1.095 1.095 "?KZ"
"1752" "SM?KZ_1" "PA4P2" "B14" "B2" 0.125 0.209 0.084 1.095 "?KZ"
"1753" "SM?KZ_1" "PA5P1" "B14" "C2" 0.106 0.129 0.023 1.095 "?KZ"
"1754" "SM?KZ_1" "PA5P2" "B14" "D2" 0.111 0.773 0.662 1.095 "?KZ"
"1755" "SM?KZ_1" "PA7P1" "B14" "E2" 0.108 0.219 0.111 1.095 "?KZ"
"1756" "SM?KZ_1" "PA7P2" "B14" "F2" 0.11 0.29 0.18 1.095 "?KZ"
"1757" "SM?KZ_1" "PA8P1" "B14" "G2" 0.102 0.219 0.117 1.095 "?KZ"
"1758" "SM?KZ_1" "PA8P2" "B14" "H2" 0.106 0.143 0.037 1.095 "?KZ"
"1796" "SM?KZ_2" "NONE" "B14" "A3" 0.101 1.198 1.097 1.097 "?KZ"
"1816" "SM?KZ_2" "PA4P2" "B14" "B3" 0.115 0.207 0.092 1.097 "?KZ"
"1817" "SM?KZ_2" "PA5P1" "B14" "C3" 0.107 0.149 0.042 1.097 "?KZ"
"1818" "SM?KZ_2" "PA5P2" "B14" "D3" 0.121 1.186 1.065 1.097 "?KZ"
"1819" "SM?KZ_2" "PA7P1" "B14" "E3" 0.108 0.198 0.09 1.097 "?KZ"
"1820" "SM?KZ_2" "PA7P2" "B14" "F3" 0.12 0.273 0.153 1.097 "?KZ"
"1821" "SM?KZ_2" "PA8P1" "B14" "G3" 0.102 0.207 0.105 1.097 "?KZ"
"1822" "SM?KZ_2" "PA8P2" "B14" "H3" 0.106 0.163 0.057 1.097 "?KZ"
"1828" "SM?KZ_3" "NONE" "B14" "A4" 0.102 1.193 1.091 1.091 "?KZ"
"1848" "SM?KZ_3" "PA4P2" "B14" "B4" 0.113 0.378 0.265 1.091 "?KZ"
"1849" "SM?KZ_3" "PA5P1" "B14" "C4" 0.11 0.127 0.017 1.091 "?KZ"
"1850" "SM?KZ_3" "PA5P2" "B14" "D4" 0.118 0.894 0.776 1.091 "?KZ"
"1851" "SM?KZ_3" "PA7P1" "B14" "E4" 0.114 0.362 0.248 1.091 "?KZ"
"1852" "SM?KZ_3" "PA7P2" "B14" "F4" 0.118 0.392 0.274 1.091 "?KZ"
"1853" "SM?KZ_3" "PA8P1" "B14" "G4" 0.101 0.359 0.258 1.091 "?KZ"
"1854" "SM?KZ_3" "PA8P2" "B14" "H4" 0.1 0.187 0.087 1.091 "?KZ"
"1860" "SM?KZ_4" "NONE" "B14" "A5" 0.103 1.15 1.047 1.047 "?KZ"
"1880" "SM?KZ_4" "PA4P2" "B14" "B5" 0.11 0.216 0.106 1.047 "?KZ"
"1881" "SM?KZ_4" "PA5P1" "B14" "C5" 0.104 0.123 0.019 1.047 "?KZ"
"1882" "SM?KZ_4" "PA5P2" "B14" "D5" 0.119 1.094 0.975 1.047 "?KZ"
"1883" "SM?KZ_4" "PA7P1" "B14" "E5" 0.11 0.211 0.101 1.047 "?KZ"
"1884" "SM?KZ_4" "PA7P2" "B14" "F5" 0.114 0.262 0.148 1.047 "?KZ"
"1885" "SM?KZ_4" "PA8P1" "B14" "G5" 0.101 0.215 0.114 1.047 "?KZ"
"1886" "SM?KZ_4" "PA8P2" "B14" "H5" 0.1 0.155 0.055 1.047 "?KZ"
"1892" "SM?KZ_5" "NONE" "B14" "A6" 0.099 1.159 1.06 1.06 "?KZ"
"1912" "SM?KZ_5" "PA4P2" "B14" "B6" 0.109 0.262 0.153 1.06 "?KZ"
"1913" "SM?KZ_5" "PA5P1" "B14" "C6" 0.1 0.12 0.02 1.06 "?KZ"
"1914" "SM?KZ_5" "PA5P2" "B14" "D6" 0.114 0.776 0.662 1.06 "?KZ"
"1915" "SM?KZ_5" "PA7P1" "B14" "E6" 0.105 0.239 0.134 1.06 "?KZ"
"1916" "SM?KZ_5" "PA7P2" "B14" "F6" 0.107 0.283 0.176 1.06 "?KZ"
"1917" "SM?KZ_5" "PA8P1" "B14" "G6" 0.097 0.271 0.174 1.06 "?KZ"
"1918" "SM?KZ_5" "PA8P2" "B14" "H6" 0.098 0.157 0.059 1.06 "?KZ"
"6532" "SM14_1_1" "NONE" "B14" "A7" 0.094 0.863 0.769 0.769 "14_1"
"6552" "SM14_1_1" "PA4P2" "B14" "B7" 0.102 0.845 0.743 0.769 "14_1"
"6553" "SM14_1_1" "PA5P1" "B14" "C7" 0.106 0.126 0.02 0.769 "14_1"
"6554" "SM14_1_1" "PA5P2" "B14" "D7" 0.106 0.185 0.079 0.769 "14_1"
"6555" "SM14_1_1" "PA7P1" "B14" "E7" 0.108 0.959 0.851 0.769 "14_1"
"6556" "SM14_1_1" "PA7P2" "B14" "F7" 0.094 0.956 0.862 0.769 "14_1"
"6557" "SM14_1_1" "PA8P1" "B14" "G7" 0.095 0.905 0.81 0.769 "14_1"
"6558" "SM14_1_1" "PA8P2" "B14" "H7" 0.093 0.901 0.808 0.769 "14_1"
"6596" "SM14_1_2" "NONE" "B14" "A8" 0.097 0.895 0.798 0.798 "14_1"
"6616" "SM14_1_2" "PA4P2" "B14" "B8" 0.103 0.912 0.809 0.798 "14_1"
"6617" "SM14_1_2" "PA5P1" "B14" "C8" 0.098 0.147 0.049 0.798 "14_1"
"6618" "SM14_1_2" "PA5P2" "B14" "D8" 0.105 0.153 0.048 0.798 "14_1"
"6619" "SM14_1_2" "PA7P1" "B14" "E8" 0.096 0.919 0.823 0.798 "14_1"
"6620" "SM14_1_2" "PA7P2" "B14" "F8" 0.096 0.983 0.887 0.798 "14_1"
"6621" "SM14_1_2" "PA8P1" "B14" "G8" 0.094 0.924 0.83 0.798 "14_1"
"6622" "SM14_1_2" "PA8P2" "B14" "H8" 0.094 0.904 0.81 0.798 "14_1"
"6628" "SM14_1_3" "NONE" "B14" "A9" 0.095 0.901 0.806 0.806 "14_1"
"6648" "SM14_1_3" "PA4P2" "B14" "B9" 0.097 0.888 0.791 0.806 "14_1"
"6649" "SM14_1_3" "PA5P1" "B14" "C9" 0.096 0.154 0.058 0.806 "14_1"
"6650" "SM14_1_3" "PA5P2" "B14" "D9" 0.098 0.164 0.066 0.806 "14_1"
"6651" "SM14_1_3" "PA7P1" "B14" "E9" 0.096 0.948 0.852 0.806 "14_1"
"6652" "SM14_1_3" "PA7P2" "B14" "F9" 0.094 0.922 0.828 0.806 "14_1"
"6653" "SM14_1_3" "PA8P1" "B14" "G9" 0.096 0.894 0.798 0.806 "14_1"
"6654" "SM14_1_3" "PA8P2" "B14" "H9" 0.093 0.916 0.823 0.806 "14_1"
"6660" "SM14_1_4" "NONE" "B14" "A10" 0.091 0.9 0.809 0.809 "14_1"
"6680" "SM14_1_4" "PA4P2" "B14" "B10" 0.093 0.886 0.793 0.809 "14_1"
"6681" "SM14_1_4" "PA5P1" "B14" "C10" 0.091 0.131 0.04 0.809 "14_1"
"6682" "SM14_1_4" "PA5P2" "B14" "D10" 0.093 0.156 0.063 0.809 "14_1"
"6683" "SM14_1_4" "PA7P1" "B14" "E10" 0.091 0.992 0.901 0.809 "14_1"
"6684" "SM14_1_4" "PA7P2" "B14" "F10" 0.092 0.994 0.902 0.809 "14_1"
"6685" "SM14_1_4" "PA8P1" "B14" "G10" 0.091 1.045 0.954 0.809 "14_1"
"6686" "SM14_1_4" "PA8P2" "B14" "H10" 0.091 0.914 0.823 0.809 "14_1"
"6692" "SM14_1_5" "NONE" "B14" "A11" 0.096 0.914 0.818 0.818 "14_1"
"6712" "SM14_1_5" "PA4P2" "B14" "B11" 0.097 0.887 0.79 0.818 "14_1"
"6713" "SM14_1_5" "PA5P1" "B14" "C11" 0.096 0.146 0.05 0.818 "14_1"
"6714" "SM14_1_5" "PA5P2" "B14" "D11" 0.099 0.167 0.068 0.818 "14_1"
"6715" "SM14_1_5" "PA7P1" "B14" "E11" 0.097 0.975 0.878 0.818 "14_1"
"6716" "SM14_1_5" "PA7P2" "B14" "F11" 0.098 1.02 0.922 0.818 "14_1"
"6717" "SM14_1_5" "PA8P1" "B14" "G11" 0.096 0.935 0.839 0.818 "14_1"
"6718" "SM14_1_5" "PA8P2" "B14" "H11" 0.097 0.916 0.819 0.818 "14_1"
"952" "PA01" "NONE" "B15" "A12" 0.09 1.145 1.055 1.055 "None"
"1492" "PA01" "PA4P2" "B15" "B12" 0.095 0.119 0.024 1.055 "None"
"1519" "PA01" "PA5P1" "B15" "C12" 0.095 0.116 0.021 1.055 "None"
"1546" "PA01" "PA5P2" "B15" "D12" 0.096 1.039 0.943 1.055 "None"
"1573" "PA01" "PA7P1" "B15" "E12" 0.102 0.131 0.029 1.055 "None"
"1600" "PA01" "PA7P2" "B15" "F12" 0.105 0.157 0.052 1.055 "None"
"1627" "PA01" "PA8P1" "B15" "G12" 0.1 0.141 0.041 1.055 "None"
"1654" "PA01" "PA8P2" "B15" "H12" 0.096 0.144 0.048 1.055 "None"
"2084" "SM1.1_10" "NONE" "B15" "A6" 0.098 1.068 0.97 0.97 "PA1P1"
"2104" "SM1.1_10" "PA4P2" "B15" "B6" 0.1 1.016 0.916 0.97 "PA1P1"
"2105" "SM1.1_10" "PA5P1" "B15" "C6" 0.1 0.154 0.054 0.97 "PA1P1"
"2106" "SM1.1_10" "PA5P2" "B15" "D6" 0.107 0.201 0.094 0.97 "PA1P1"
"2107" "SM1.1_10" "PA7P1" "B15" "E6" 0.11 1.021 0.911 0.97 "PA1P1"
"2108" "SM1.1_10" "PA7P2" "B15" "F6" 0.109 1.039 0.93 0.97 "PA1P1"
"2109" "SM1.1_10" "PA8P1" "B15" "G6" 0.108 0.986 0.878 0.97 "PA1P1"
"2110" "SM1.1_10" "PA8P2" "B15" "H6" 0.107 0.981 0.874 0.97 "PA1P1"
"2244" "SM1.1_6" "NONE" "B15" "A2" 0.098 1.039 0.941 0.941 "PA1P1"
"2264" "SM1.1_6" "PA4P2" "B15" "B2" 0.112 1.027 0.915 0.941 "PA1P1"
"2265" "SM1.1_6" "PA5P1" "B15" "C2" 0.106 0.175 0.069 0.941 "PA1P1"
"2266" "SM1.1_6" "PA5P2" "B15" "D2" 0.112 0.201 0.089 0.941 "PA1P1"
"2267" "SM1.1_6" "PA7P1" "B15" "E2" 0.118 1.133 1.015 0.941 "PA1P1"
"2268" "SM1.1_6" "PA7P2" "B15" "F2" 0.119 1.077 0.958 0.941 "PA1P1"
"2269" "SM1.1_6" "PA8P1" "B15" "G2" 0.111 1.097 0.986 0.941 "PA1P1"
"2270" "SM1.1_6" "PA8P2" "B15" "H2" 0.103 1.019 0.916 0.941 "PA1P1"
"2276" "SM1.1_7" "NONE" "B15" "A3" 0.096 1.005 0.909 0.909 "PA1P1"
"2296" "SM1.1_7" "PA4P2" "B15" "B3" 0.107 1.035 0.928 0.909 "PA1P1"
"2297" "SM1.1_7" "PA5P1" "B15" "C3" 0.108 0.154 0.046 0.909 "PA1P1"
"2298" "SM1.1_7" "PA5P2" "B15" "D3" 0.11 0.184 0.074 0.909 "PA1P1"
"2299" "SM1.1_7" "PA7P1" "B15" "E3" 0.113 1.037 0.924 0.909 "PA1P1"
"2300" "SM1.1_7" "PA7P2" "B15" "F3" 0.115 1.057 0.942 0.909 "PA1P1"
"2301" "SM1.1_7" "PA8P1" "B15" "G3" 0.109 1.014 0.905 0.909 "PA1P1"
"2302" "SM1.1_7" "PA8P2" "B15" "H3" 0.107 1.009 0.902 0.909 "PA1P1"
"2308" "SM1.1_8" "NONE" "B15" "A4" 0.099 1.017 0.918 0.918 "PA1P1"
"2328" "SM1.1_8" "PA4P2" "B15" "B4" 0.103 0.998 0.895 0.918 "PA1P1"
"2329" "SM1.1_8" "PA5P1" "B15" "C4" 0.104 0.161 0.057 0.918 "PA1P1"
"2330" "SM1.1_8" "PA5P2" "B15" "D4" 0.107 0.203 0.096 0.918 "PA1P1"
"2331" "SM1.1_8" "PA7P1" "B15" "E4" 0.115 0.986 0.871 0.918 "PA1P1"
"2332" "SM1.1_8" "PA7P2" "B15" "F4" 0.113 0.961 0.848 0.918 "PA1P1"
"2333" "SM1.1_8" "PA8P1" "B15" "G4" 0.108 0.991 0.883 0.918 "PA1P1"
"2334" "SM1.1_8" "PA8P2" "B15" "H4" 0.105 0.974 0.869 0.918 "PA1P1"
"2340" "SM1.1_9" "NONE" "B15" "A5" 0.099 1.082 0.983 0.983 "PA1P1"
"2360" "SM1.1_9" "PA4P2" "B15" "B5" 0.102 1.063 0.961 0.983 "PA1P1"
"2361" "SM1.1_9" "PA5P1" "B15" "C5" 0.102 0.164 0.062 0.983 "PA1P1"
"2362" "SM1.1_9" "PA5P2" "B15" "D5" 0.106 0.196 0.09 0.983 "PA1P1"
"2363" "SM1.1_9" "PA7P1" "B15" "E5" 0.116 1.032 0.916 0.983 "PA1P1"
"2364" "SM1.1_9" "PA7P2" "B15" "F5" 0.114 1.137 1.023 0.983 "PA1P1"
"2365" "SM1.1_9" "PA8P1" "B15" "G5" 0.108 1.002 0.894 0.983 "PA1P1"
"2366" "SM1.1_9" "PA8P2" "B15" "H5" 0.105 1.061 0.956 0.983 "PA1P1"
"2404" "SM1.2_10" "NONE" "B15" "A11" 0.099 1.038 0.939 0.939 "PA1P2"
"2424" "SM1.2_10" "PA4P2" "B15" "B11" 0.1 1.019 0.919 0.939 "PA1P2"
"2425" "SM1.2_10" "PA5P1" "B15" "C11" 0.1 0.155 0.055 0.939 "PA1P2"
"2426" "SM1.2_10" "PA5P2" "B15" "D11" 0.105 0.19 0.085 0.939 "PA1P2"
"2427" "SM1.2_10" "PA7P1" "B15" "E11" 0.11 1.049 0.939 0.939 "PA1P2"
"2428" "SM1.2_10" "PA7P2" "B15" "F11" 0.11 1.122 1.012 0.939 "PA1P2"
"2429" "SM1.2_10" "PA8P1" "B15" "G11" 0.102 0.981 0.879 0.939 "PA1P2"
"2430" "SM1.2_10" "PA8P2" "B15" "H11" 0.098 1.058 0.96 0.939 "PA1P2"
"2564" "SM1.2_6" "NONE" "B15" "A7" 0.09 0.915 0.825 0.825 "PA1P2"
"2584" "SM1.2_6" "PA4P2" "B15" "B7" 0.091 0.856 0.765 0.825 "PA1P2"
"2585" "SM1.2_6" "PA5P1" "B15" "C7" 0.091 0.137 0.046 0.825 "PA1P2"
"2586" "SM1.2_6" "PA5P2" "B15" "D7" 0.096 0.167 0.071 0.825 "PA1P2"
"2587" "SM1.2_6" "PA7P1" "B15" "E7" 0.102 0.985 0.883 0.825 "PA1P2"
"2588" "SM1.2_6" "PA7P2" "B15" "F7" 0.103 1.019 0.916 0.825 "PA1P2"
"2589" "SM1.2_6" "PA8P1" "B15" "G7" 0.098 0.889 0.791 0.825 "PA1P2"
"2590" "SM1.2_6" "PA8P2" "B15" "H7" 0.096 0.858 0.762 0.825 "PA1P2"
"2596" "SM1.2_7" "NONE" "B15" "A8" 0.093 0.947 0.854 0.854 "PA1P2"
"2616" "SM1.2_7" "PA4P2" "B15" "B8" 0.094 0.992 0.898 0.854 "PA1P2"
"2617" "SM1.2_7" "PA5P1" "B15" "C8" 0.094 0.811 0.717 0.854 "PA1P2"
"2618" "SM1.2_7" "PA5P2" "B15" "D8" 0.098 0.155 0.057 0.854 "PA1P2"
"2619" "SM1.2_7" "PA7P1" "B15" "E8" 0.1 1.047 0.947 0.854 "PA1P2"
"2620" "SM1.2_7" "PA7P2" "B15" "F8" 0.102 1.006 0.904 0.854 "PA1P2"
"2621" "SM1.2_7" "PA8P1" "B15" "G8" 0.099 1.007 0.908 0.854 "PA1P2"
"2622" "SM1.2_7" "PA8P2" "B15" "H8" 0.102 0.98 0.878 0.854 "PA1P2"
"2628" "SM1.2_8" "NONE" "B15" "A9" 0.092 0.897 0.805 0.805 "PA1P2"
"2648" "SM1.2_8" "PA4P2" "B15" "B9" 0.093 0.862 0.769 0.805 "PA1P2"
"2649" "SM1.2_8" "PA5P1" "B15" "C9" 0.094 0.148 0.054 0.805 "PA1P2"
"2650" "SM1.2_8" "PA5P2" "B15" "D9" 0.099 0.161 0.062 0.805 "PA1P2"
"2651" "SM1.2_8" "PA7P1" "B15" "E9" 0.104 1.006 0.902 0.805 "PA1P2"
"2652" "SM1.2_8" "PA7P2" "B15" "F9" 0.104 1.014 0.91 0.805 "PA1P2"
"2653" "SM1.2_8" "PA8P1" "B15" "G9" 0.097 0.892 0.795 0.805 "PA1P2"
"2654" "SM1.2_8" "PA8P2" "B15" "H9" 0.098 0.832 0.734 0.805 "PA1P2"
"2660" "SM1.2_9" "NONE" "B15" "A10" 0.094 0.948 0.854 0.854 "PA1P2"
"2680" "SM1.2_9" "PA4P2" "B15" "B10" 0.094 0.975 0.881 0.854 "PA1P2"
"2681" "SM1.2_9" "PA5P1" "B15" "C10" 0.096 0.145 0.049 0.854 "PA1P2"
"2682" "SM1.2_9" "PA5P2" "B15" "D10" 0.098 0.165 0.067 0.854 "PA1P2"
"2683" "SM1.2_9" "PA7P1" "B15" "E10" 0.106 0.985 0.879 0.854 "PA1P2"
"2684" "SM1.2_9" "PA7P2" "B15" "F10" 0.103 1.051 0.948 0.854 "PA1P2"
"2685" "SM1.2_9" "PA8P1" "B15" "G10" 0.098 0.938 0.84 0.854 "PA1P2"
"2686" "SM1.2_9" "PA8P2" "B15" "H10" 0.096 0.927 0.831 0.854 "PA1P2"
"953" "PA01" "NONE" "B16" "A12" 0.094 1.108 1.014 1.014 "None"
"1493" "PA01" "PA4P2" "B16" "B12" 0.095 0.148 0.053 1.014 "None"
"1520" "PA01" "PA5P1" "B16" "C12" 0.096 0.152 0.056 1.014 "None"
"1547" "PA01" "PA5P2" "B16" "D12" 0.101 0.236 0.135 1.014 "None"
"1574" "PA01" "PA7P1" "B16" "E12" 0.102 0.165 0.063 1.014 "None"
"1601" "PA01" "PA7P2" "B16" "F12" 0.103 0.197 0.094 1.014 "None"
"1628" "PA01" "PA8P1" "B16" "G12" 0.098 0.175 0.077 1.014 "None"
"1655" "PA01" "PA8P2" "B16" "H12" 0.098 0.202 0.104 1.014 "None"
"2724" "SM1.3_10" "NONE" "B16" "A6" 0.093 0.978 0.885 0.885 "PA1P3"
"2744" "SM1.3_10" "PA4P2" "B16" "B6" 0.092 0.851 0.759 0.885 "PA1P3"
"2745" "SM1.3_10" "PA5P1" "B16" "C6" 0.094 0.172 0.078 0.885 "PA1P3"
"2746" "SM1.3_10" "PA5P2" "B16" "D6" 0.097 0.186 0.089 0.885 "PA1P3"
"2747" "SM1.3_10" "PA7P1" "B16" "E6" 0.097 0.948 0.851 0.885 "PA1P3"
"2748" "SM1.3_10" "PA7P2" "B16" "F6" 0.1 1.008 0.908 0.885 "PA1P3"
"2749" "SM1.3_10" "PA8P1" "B16" "G6" 0.095 0.909 0.814 0.885 "PA1P3"
"2750" "SM1.3_10" "PA8P2" "B16" "H6" 0.097 0.997 0.9 0.885 "PA1P3"
"2884" "SM1.3_6" "NONE" "B16" "A2" 0.1 1.076 0.976 0.976 "PA1P3"
"2904" "SM1.3_6" "PA4P2" "B16" "B2" 0.116 1.022 0.906 0.976 "PA1P3"
"2905" "SM1.3_6" "PA5P1" "B16" "C2" 0.106 0.181 0.075 0.976 "PA1P3"
"2906" "SM1.3_6" "PA5P2" "B16" "D2" 0.111 0.216 0.105 0.976 "PA1P3"
"2907" "SM1.3_6" "PA7P1" "B16" "E2" 0.108 1.023 0.915 0.976 "PA1P3"
"2908" "SM1.3_6" "PA7P2" "B16" "F2" 0.113 1.108 0.995 0.976 "PA1P3"
"2909" "SM1.3_6" "PA8P1" "B16" "G2" 0.106 1.001 0.895 0.976 "PA1P3"
"2910" "SM1.3_6" "PA8P2" "B16" "H2" 0.106 1.125 1.019 0.976 "PA1P3"
"2916" "SM1.3_7" "NONE" "B16" "A3" 0.093 0.98 0.887 0.887 "PA1P3"
"2936" "SM1.3_7" "PA4P2" "B16" "B3" 0.102 0.917 0.815 0.887 "PA1P3"
"2937" "SM1.3_7" "PA5P1" "B16" "C3" 0.1 0.172 0.072 0.887 "PA1P3"
"2938" "SM1.3_7" "PA5P2" "B16" "D3" 0.106 0.192 0.086 0.887 "PA1P3"
"2939" "SM1.3_7" "PA7P1" "B16" "E3" 0.103 1.026 0.923 0.887 "PA1P3"
"2940" "SM1.3_7" "PA7P2" "B16" "F3" 0.107 1.028 0.921 0.887 "PA1P3"
"2941" "SM1.3_7" "PA8P1" "B16" "G3" 0.1 0.957 0.857 0.887 "PA1P3"
"2942" "SM1.3_7" "PA8P2" "B16" "H3" 0.1 0.976 0.876 0.887 "PA1P3"
"2948" "SM1.3_8" "NONE" "B16" "A4" 0.094 0.997 0.903 0.903 "PA1P3"
"2968" "SM1.3_8" "PA4P2" "B16" "B4" 0.097 0.88 0.783 0.903 "PA1P3"
"2969" "SM1.3_8" "PA5P1" "B16" "C4" 0.095 0.167 0.072 0.903 "PA1P3"
"2970" "SM1.3_8" "PA5P2" "B16" "D4" 0.101 0.188 0.087 0.903 "PA1P3"
"2971" "SM1.3_8" "PA7P1" "B16" "E4" 0.098 0.958 0.86 0.903 "PA1P3"
"2972" "SM1.3_8" "PA7P2" "B16" "F4" 0.103 0.971 0.868 0.903 "PA1P3"
"2973" "SM1.3_8" "PA8P1" "B16" "G4" 0.098 0.98 0.882 0.903 "PA1P3"
"2974" "SM1.3_8" "PA8P2" "B16" "H4" 0.101 0.976 0.875 0.903 "PA1P3"
"2980" "SM1.3_9" "NONE" "B16" "A5" 0.09 0.892 0.802 0.802 "PA1P3"
"3000" "SM1.3_9" "PA4P2" "B16" "B5" 0.092 0.83 0.738 0.802 "PA1P3"
"3001" "SM1.3_9" "PA5P1" "B16" "C5" 0.092 0.159 0.067 0.802 "PA1P3"
"3002" "SM1.3_9" "PA5P2" "B16" "D5" 0.094 0.192 0.098 0.802 "PA1P3"
"3003" "SM1.3_9" "PA7P1" "B16" "E5" 0.096 0.898 0.802 0.802 "PA1P3"
"3004" "SM1.3_9" "PA7P2" "B16" "F5" 0.099 0.972 0.873 0.802 "PA1P3"
"3005" "SM1.3_9" "PA8P1" "B16" "G5" 0.095 0.954 0.859 0.802 "PA1P3"
"3006" "SM1.3_9" "PA8P2" "B16" "H5" 0.096 0.897 0.801 0.802 "PA1P3"
"3044" "SM1.4_10" "NONE" "B16" "A11" 0.093 0.861 0.768 0.768 "PA1P4"
"3064" "SM1.4_10" "PA4P2" "B16" "B11" 0.095 0.301 0.206 0.768 "PA1P4"
"3065" "SM1.4_10" "PA5P1" "B16" "C11" 0.093 0.16 0.067 0.768 "PA1P4"
"3066" "SM1.4_10" "PA5P2" "B16" "D11" 0.1 0.199 0.099 0.768 "PA1P4"
"3067" "SM1.4_10" "PA7P1" "B16" "E11" 0.098 0.178 0.08 0.768 "PA1P4"
"3068" "SM1.4_10" "PA7P2" "B16" "F11" 0.1 0.943 0.843 0.768 "PA1P4"
"3069" "SM1.4_10" "PA8P1" "B16" "G11" 0.094 0.349 0.255 0.768 "PA1P4"
"3070" "SM1.4_10" "PA8P2" "B16" "H11" 0.101 0.643 0.542 0.768 "PA1P4"
"3204" "SM1.4_6" "NONE" "B16" "A7" 0.09 0.952 0.862 0.862 "PA1P4"
"3224" "SM1.4_6" "PA4P2" "B16" "B7" 0.092 0.939 0.847 0.862 "PA1P4"
"3225" "SM1.4_6" "PA5P1" "B16" "C7" 0.092 0.722 0.63 0.862 "PA1P4"
"3226" "SM1.4_6" "PA5P2" "B16" "D7" 0.092 0.175 0.083 0.862 "PA1P4"
"3227" "SM1.4_6" "PA7P1" "B16" "E7" 0.092 0.959 0.867 0.862 "PA1P4"
"3228" "SM1.4_6" "PA7P2" "B16" "F7" 0.096 0.961 0.865 0.862 "PA1P4"
"3229" "SM1.4_6" "PA8P1" "B16" "G7" 0.094 0.974 0.88 0.862 "PA1P4"
"3230" "SM1.4_6" "PA8P2" "B16" "H7" 0.092 0.976 0.884 0.862 "PA1P4"
"3236" "SM1.4_7" "NONE" "B16" "A8" 0.092 0.994 0.902 0.902 "PA1P4"
"3256" "SM1.4_7" "PA4P2" "B16" "B8" 0.092 0.231 0.139 0.902 "PA1P4"
"3257" "SM1.4_7" "PA5P1" "B16" "C8" 0.091 0.184 0.093 0.902 "PA1P4"
"3258" "SM1.4_7" "PA5P2" "B16" "D8" 0.097 0.189 0.092 0.902 "PA1P4"
"3259" "SM1.4_7" "PA7P1" "B16" "E8" 0.094 0.21 0.116 0.902 "PA1P4"
"3260" "SM1.4_7" "PA7P2" "B16" "F8" 0.099 1.09 0.991 0.902 "PA1P4"
"3261" "SM1.4_7" "PA8P1" "B16" "G8" 0.092 0.202 0.11 0.902 "PA1P4"
"3262" "SM1.4_7" "PA8P2" "B16" "H8" 0.093 0.217 0.124 0.902 "PA1P4"
"3268" "SM1.4_8" "NONE" "B16" "A9" 0.09 0.911 0.821 0.821 "PA1P4"
"3288" "SM1.4_8" "PA4P2" "B16" "B9" 0.091 0.847 0.756 0.821 "PA1P4"
"3289" "SM1.4_8" "PA5P1" "B16" "C9" 0.091 0.167 0.076 0.821 "PA1P4"
"3290" "SM1.4_8" "PA5P2" "B16" "D9" 0.095 0.207 0.112 0.821 "PA1P4"
"3291" "SM1.4_8" "PA7P1" "B16" "E9" 0.096 1.025 0.929 0.821 "PA1P4"
"3292" "SM1.4_8" "PA7P2" "B16" "F9" 0.099 0.969 0.87 0.821 "PA1P4"
"3293" "SM1.4_8" "PA8P1" "B16" "G9" 0.092 0.867 0.775 0.821 "PA1P4"
"3294" "SM1.4_8" "PA8P2" "B16" "H9" 0.093 0.957 0.864 0.821 "PA1P4"
"3300" "SM1.4_9" "NONE" "B16" "A10" 0.091 0.942 0.851 0.851 "PA1P4"
"3320" "SM1.4_9" "PA4P2" "B16" "B10" 0.091 0.877 0.786 0.851 "PA1P4"
"3321" "SM1.4_9" "PA5P1" "B16" "C10" 0.091 0.174 0.083 0.851 "PA1P4"
"3322" "SM1.4_9" "PA5P2" "B16" "D10" 0.097 0.204 0.107 0.851 "PA1P4"
"3323" "SM1.4_9" "PA7P1" "B16" "E10" 0.095 0.941 0.846 0.851 "PA1P4"
"3324" "SM1.4_9" "PA7P2" "B16" "F10" 0.099 1.042 0.943 0.851 "PA1P4"
"3325" "SM1.4_9" "PA8P1" "B16" "G10" 0.093 0.922 0.829 0.851 "PA1P4"
"3326" "SM1.4_9" "PA8P2" "B16" "H10" 0.094 0.977 0.883 0.851 "PA1P4"
"954" "PA01" "NONE" "B17" "A12" 0.091 1.03 0.939 0.939 "None"
"1494" "PA01" "PA4P2" "B17" "B12" 0.094 0.149 0.055 0.939 "None"
"1521" "PA01" "PA5P1" "B17" "C12" 0.095 0.146 0.051 0.939 "None"
"1548" "PA01" "PA5P2" "B17" "D12" 0.096 0.21 0.114 0.939 "None"
"1575" "PA01" "PA7P1" "B17" "E12" 0.094 0.16 0.066 0.939 "None"
"1602" "PA01" "PA7P2" "B17" "F12" 0.093 0.175 0.082 0.939 "None"
"1629" "PA01" "PA8P1" "B17" "G12" 0.093 0.172 0.079 0.939 "None"
"1656" "PA01" "PA8P2" "B17" "H12" 0.095 0.196 0.101 0.939 "None"
"3364" "SM1.5_10" "NONE" "B17" "A6" 0.091 0.876 0.785 0.785 "PA1P5"
"3384" "SM1.5_10" "PA4P2" "B17" "B6" 0.092 0.848 0.756 0.785 "PA1P5"
"3385" "SM1.5_10" "PA5P1" "B17" "C6" 0.093 0.172 0.079 0.785 "PA1P5"
"3386" "SM1.5_10" "PA5P2" "B17" "D6" 0.095 0.185 0.09 0.785 "PA1P5"
"3387" "SM1.5_10" "PA7P1" "B17" "E6" 0.091 0.899 0.808 0.785 "PA1P5"
"3388" "SM1.5_10" "PA7P2" "B17" "F6" 0.094 0.875 0.781 0.785 "PA1P5"
"3389" "SM1.5_10" "PA8P1" "B17" "G6" 0.094 0.909 0.815 0.785 "PA1P5"
"3390" "SM1.5_10" "PA8P2" "B17" "H6" 0.093 0.879 0.786 0.785 "PA1P5"
"3524" "SM1.5_6" "NONE" "B17" "A2" 0.095 0.922 0.827 0.827 "PA1P5"
"3544" "SM1.5_6" "PA4P2" "B17" "B2" 0.099 0.915 0.816 0.827 "PA1P5"
"3545" "SM1.5_6" "PA5P1" "B17" "C2" 0.099 0.16 0.061 0.827 "PA1P5"
"3546" "SM1.5_6" "PA5P2" "B17" "D2" 0.105 0.208 0.103 0.827 "PA1P5"
"3547" "SM1.5_6" "PA7P1" "B17" "E2" 0.099 0.907 0.808 0.827 "PA1P5"
"3548" "SM1.5_6" "PA7P2" "B17" "F2" 0.1 0.915 0.815 0.827 "PA1P5"
"3549" "SM1.5_6" "PA8P1" "B17" "G2" 0.099 0.948 0.849 0.827 "PA1P5"
"3550" "SM1.5_6" "PA8P2" "B17" "H2" 0.099 0.928 0.829 0.827 "PA1P5"
"3556" "SM1.5_7" "NONE" "B17" "A3" 0.093 0.908 0.815 0.815 "PA1P5"
"3576" "SM1.5_7" "PA4P2" "B17" "B3" 0.096 0.86 0.764 0.815 "PA1P5"
"3577" "SM1.5_7" "PA5P1" "B17" "C3" 0.097 0.175 0.078 0.815 "PA1P5"
"3578" "SM1.5_7" "PA5P2" "B17" "D3" 0.102 0.189 0.087 0.815 "PA1P5"
"3579" "SM1.5_7" "PA7P1" "B17" "E3" 0.096 0.934 0.838 0.815 "PA1P5"
"3580" "SM1.5_7" "PA7P2" "B17" "F3" 0.1 0.932 0.832 0.815 "PA1P5"
"3581" "SM1.5_7" "PA8P1" "B17" "G3" 0.1 0.937 0.837 0.815 "PA1P5"
"3582" "SM1.5_7" "PA8P2" "B17" "H3" 0.097 0.913 0.816 0.815 "PA1P5"
"3588" "SM1.5_8" "NONE" "B17" "A4" 0.091 0.886 0.795 0.795 "PA1P5"
"3608" "SM1.5_8" "PA4P2" "B17" "B4" 0.095 0.86 0.765 0.795 "PA1P5"
"3609" "SM1.5_8" "PA5P1" "B17" "C4" 0.093 0.163 0.07 0.795 "PA1P5"
"3610" "SM1.5_8" "PA5P2" "B17" "D4" 0.096 0.18 0.084 0.795 "PA1P5"
"3611" "SM1.5_8" "PA7P1" "B17" "E4" 0.092 0.853 0.761 0.795 "PA1P5"
"3612" "SM1.5_8" "PA7P2" "B17" "F4" 0.096 0.907 0.811 0.795 "PA1P5"
"3613" "SM1.5_8" "PA8P1" "B17" "G4" 0.095 0.917 0.822 0.795 "PA1P5"
"3614" "SM1.5_8" "PA8P2" "B17" "H4" 0.094 0.913 0.819 0.795 "PA1P5"
"3620" "SM1.5_9" "NONE" "B17" "A5" 0.091 0.881 0.79 0.79 "PA1P5"
"3640" "SM1.5_9" "PA4P2" "B17" "B5" 0.094 0.844 0.75 0.79 "PA1P5"
"3641" "SM1.5_9" "PA5P1" "B17" "C5" 0.093 0.165 0.072 0.79 "PA1P5"
"3642" "SM1.5_9" "PA5P2" "B17" "D5" 0.096 0.178 0.082 0.79 "PA1P5"
"3643" "SM1.5_9" "PA7P1" "B17" "E5" 0.093 0.875 0.782 0.79 "PA1P5"
"3644" "SM1.5_9" "PA7P2" "B17" "F5" 0.094 0.928 0.834 0.79 "PA1P5"
"3645" "SM1.5_9" "PA8P1" "B17" "G5" 0.099 0.928 0.829 0.79 "PA1P5"
"3646" "SM1.5_9" "PA8P2" "B17" "H5" 0.096 0.915 0.819 0.79 "PA1P5"
"7204" "SM2.1_10" "NONE" "B17" "A11" 0.095 1.024 0.929 0.929 "PA2P1"
"7224" "SM2.1_10" "PA4P2" "B17" "B11" 0.096 1.067 0.971 0.929 "PA2P1"
"7225" "SM2.1_10" "PA5P1" "B17" "C11" 0.096 0.181 0.085 0.929 "PA2P1"
"7226" "SM2.1_10" "PA5P2" "B17" "D11" 0.1 0.21 0.11 0.929 "PA2P1"
"7227" "SM2.1_10" "PA7P1" "B17" "E11" 0.097 1.116 1.019 0.929 "PA2P1"
"7228" "SM2.1_10" "PA7P2" "B17" "F11" 0.099 1.071 0.972 0.929 "PA2P1"
"7229" "SM2.1_10" "PA8P1" "B17" "G11" 0.098 1.182 1.084 0.929 "PA2P1"
"7230" "SM2.1_10" "PA8P2" "B17" "H11" 0.099 1.027 0.928 0.929 "PA2P1"
"7364" "SM2.1_6" "NONE" "B17" "A7" 0.091 0.683 0.592 0.592 "PA2P1"
"7384" "SM2.1_6" "PA4P2" "B17" "B7" 0.095 0.233 0.138 0.592 "PA2P1"
"7385" "SM2.1_6" "PA5P1" "B17" "C7" 0.093 0.148 0.055 0.592 "PA2P1"
"7386" "SM2.1_6" "PA5P2" "B17" "D7" 0.096 0.173 0.077 0.592 "PA2P1"
"7387" "SM2.1_6" "PA7P1" "B17" "E7" 0.092 0.151 0.059 0.592 "PA2P1"
"7388" "SM2.1_6" "PA7P2" "B17" "F7" 0.095 0.708 0.613 0.592 "PA2P1"
"7389" "SM2.1_6" "PA8P1" "B17" "G7" 0.096 0.376 0.28 0.592 "PA2P1"
"7390" "SM2.1_6" "PA8P2" "B17" "H7" 0.094 0.648 0.554 0.592 "PA2P1"
"7396" "SM2.1_7" "NONE" "B17" "A8" 0.092 0.751 0.659 0.659 "PA2P1"
"7416" "SM2.1_7" "PA4P2" "B17" "B8" 0.093 0.259 0.166 0.659 "PA2P1"
"7417" "SM2.1_7" "PA5P1" "B17" "C8" 0.093 0.151 0.058 0.659 "PA2P1"
"7418" "SM2.1_7" "PA5P2" "B17" "D8" 0.096 0.174 0.078 0.659 "PA2P1"
"7419" "SM2.1_7" "PA7P1" "B17" "E8" 0.094 0.165 0.071 0.659 "PA2P1"
"7420" "SM2.1_7" "PA7P2" "B17" "F8" 0.096 0.729 0.633 0.659 "PA2P1"
"7421" "SM2.1_7" "PA8P1" "B17" "G8" 0.095 0.336 0.241 0.659 "PA2P1"
"7422" "SM2.1_7" "PA8P2" "B17" "H8" 0.094 0.632 0.538 0.659 "PA2P1"
"7428" "SM2.1_8" "NONE" "B17" "A9" 0.093 0.649 0.556 0.556 "PA2P1"
"7448" "SM2.1_8" "PA4P2" "B17" "B9" 0.093 0.259 0.166 0.556 "PA2P1"
"7449" "SM2.1_8" "PA5P1" "B17" "C9" 0.095 0.156 0.061 0.556 "PA2P1"
"7450" "SM2.1_8" "PA5P2" "B17" "D9" 0.098 0.175 0.077 0.556 "PA2P1"
"7451" "SM2.1_8" "PA7P1" "B17" "E9" 0.093 0.159 0.066 0.556 "PA2P1"
"7452" "SM2.1_8" "PA7P2" "B17" "F9" 0.095 0.68 0.585 0.556 "PA2P1"
"7453" "SM2.1_8" "PA8P1" "B17" "G9" 0.095 0.363 0.268 0.556 "PA2P1"
"7454" "SM2.1_8" "PA8P2" "B17" "H9" 0.094 0.603 0.509 0.556 "PA2P1"
"7460" "SM2.1_9" "NONE" "B17" "A10" 0.094 0.711 0.617 0.617 "PA2P1"
"7480" "SM2.1_9" "PA4P2" "B17" "B10" 0.093 0.285 0.192 0.617 "PA2P1"
"7481" "SM2.1_9" "PA5P1" "B17" "C10" 0.093 0.154 0.061 0.617 "PA2P1"
"7482" "SM2.1_9" "PA5P2" "B17" "D10" 0.099 0.188 0.089 0.617 "PA2P1"
"7483" "SM2.1_9" "PA7P1" "B17" "E10" 0.093 0.163 0.07 0.617 "PA2P1"
"7484" "SM2.1_9" "PA7P2" "B17" "F10" 0.098 0.72 0.622 0.617 "PA2P1"
"7485" "SM2.1_9" "PA8P1" "B17" "G10" 0.097 0.38 0.283 0.617 "PA2P1"
"7486" "SM2.1_9" "PA8P2" "B17" "H10" 0.097 0.617 0.52 0.617 "PA2P1"
"955" "PA01" "NONE" "B19" "A12" 0.1 1.112 1.012 1.012 "None"
"1495" "PA01" "PA4P2" "B19" "B12" 0.101 0.102 0.000999999999999987 1.012 "None"
"1522" "PA01" "PA5P1" "B19" "C12" 0.095 0.096 0.001 1.012 "None"
"1549" "PA01" "PA5P2" "B19" "D12" 0.102 0.177 0.075 1.012 "None"
"1576" "PA01" "PA7P1" "B19" "E12" 0.099 0.101 0.002 1.012 "None"
"1603" "PA01" "PA7P2" "B19" "F12" 0.098 0.116 0.018 1.012 "None"
"1630" "PA01" "PA8P1" "B19" "G12" 0.1 0.119 0.019 1.012 "None"
"1657" "PA01" "PA8P2" "B19" "H12" 0.093 0.117 0.024 1.012 "None"
"7844" "SM5.1_10" "NONE" "B19" "A6" 0.101 0.692 0.591 0.591 "PA5P1"
"7864" "SM5.1_10" "PA4P2" "B19" "B6" 0.098 0.262 0.164 0.591 "PA5P1"
"7865" "SM5.1_10" "PA5P1" "B19" "C6" 0.097 0.104 0.00699999999999999 0.591 "PA5P1"
"7866" "SM5.1_10" "PA5P2" "B19" "D6" 0.1 0.241 0.141 0.591 "PA5P1"
"7867" "SM5.1_10" "PA7P1" "B19" "E6" 0.099 0.109 0.01 0.591 "PA5P1"
"7868" "SM5.1_10" "PA7P2" "B19" "F6" 0.101 0.62 0.519 0.591 "PA5P1"
"7869" "SM5.1_10" "PA8P1" "B19" "G6" 0.103 0.373 0.27 0.591 "PA5P1"
"7870" "SM5.1_10" "PA8P2" "B19" "H6" 0.1 0.606 0.506 0.591 "PA5P1"
"8004" "SM5.1_6" "NONE" "B19" "A2" 0.111 1.084 0.973 0.973 "PA5P1"
"8024" "SM5.1_6" "PA4P2" "B19" "B2" 0.108 1.021 0.913 0.973 "PA5P1"
"8025" "SM5.1_6" "PA5P1" "B19" "C2" 0.1 0.121 0.021 0.973 "PA5P1"
"8026" "SM5.1_6" "PA5P2" "B19" "D2" 0.109 0.166 0.057 0.973 "PA5P1"
"8027" "SM5.1_6" "PA7P1" "B19" "E2" 0.107 1 0.893 0.973 "PA5P1"
"8028" "SM5.1_6" "PA7P2" "B19" "F2" 0.105 1.044 0.939 0.973 "PA5P1"
"8029" "SM5.1_6" "PA8P1" "B19" "G2" 0.108 0.959 0.851 0.973 "PA5P1"
"8030" "SM5.1_6" "PA8P2" "B19" "H2" 0.117 1.036 0.919 0.973 "PA5P1"
"8036" "SM5.1_7" "NONE" "B19" "A3" 0.1 0.977 0.877 0.877 "PA5P1"
"8056" "SM5.1_7" "PA4P2" "B19" "B3" 0.104 0.946 0.842 0.877 "PA5P1"
"8057" "SM5.1_7" "PA5P1" "B19" "C3" 0.097 0.113 0.016 0.877 "PA5P1"
"8058" "SM5.1_7" "PA5P2" "B19" "D3" 0.106 0.153 0.047 0.877 "PA5P1"
"8059" "SM5.1_7" "PA7P1" "B19" "E3" 0.101 0.872 0.771 0.877 "PA5P1"
"8060" "SM5.1_7" "PA7P2" "B19" "F3" 0.106 0.858 0.752 0.877 "PA5P1"
"8061" "SM5.1_7" "PA8P1" "B19" "G3" 0.105 1.04 0.935 0.877 "PA5P1"
"8062" "SM5.1_7" "PA8P2" "B19" "H3" 0.112 0.96 0.848 0.877 "PA5P1"
"8068" "SM5.1_8" "NONE" "B19" "A4" 0.105 1.024 0.919 0.919 "PA5P1"
"8088" "SM5.1_8" "PA4P2" "B19" "B4" 0.103 0.974 0.871 0.919 "PA5P1"
"8089" "SM5.1_8" "PA5P1" "B19" "C4" 0.096 0.116 0.02 0.919 "PA5P1"
"8090" "SM5.1_8" "PA5P2" "B19" "D4" 0.105 0.176 0.071 0.919 "PA5P1"
"8091" "SM5.1_8" "PA7P1" "B19" "E4" 0.101 0.971 0.87 0.919 "PA5P1"
"8092" "SM5.1_8" "PA7P2" "B19" "F4" 0.1 0.956 0.856 0.919 "PA5P1"
"8093" "SM5.1_8" "PA8P1" "B19" "G4" 0.107 0.96 0.853 0.919 "PA5P1"
"8094" "SM5.1_8" "PA8P2" "B19" "H4" 0.103 1.048 0.945 0.919 "PA5P1"
"8100" "SM5.1_9" "NONE" "B19" "A5" 0.101 0.731 0.63 0.63 "PA5P1"
"8120" "SM5.1_9" "PA4P2" "B19" "B5" 0.1 0.281 0.181 0.63 "PA5P1"
"8121" "SM5.1_9" "PA5P1" "B19" "C5" 0.093 0.105 0.012 0.63 "PA5P1"
"8122" "SM5.1_9" "PA5P2" "B19" "D5" 0.1 0.13 0.03 0.63 "PA5P1"
"8123" "SM5.1_9" "PA7P1" "B19" "E5" 0.099 0.113 0.014 0.63 "PA5P1"
"8124" "SM5.1_9" "PA7P2" "B19" "F5" 0.098 0.646 0.548 0.63 "PA5P1"
"8125" "SM5.1_9" "PA8P1" "B19" "G5" 0.102 0.369 0.267 0.63 "PA5P1"
"8126" "SM5.1_9" "PA8P2" "B19" "H5" 0.099 0.631 0.532 0.63 "PA5P1"
"8164" "SM5.2_10" "NONE" "B19" "A11" 0.1 1.197 1.097 1.097 "PA5P2"
"8184" "SM5.2_10" "PA4P2" "B19" "B11" 0.101 0.112 0.011 1.097 "PA5P2"
"8185" "SM5.2_10" "PA5P1" "B19" "C11" 0.098 0.103 0.00499999999999999 1.097 "PA5P2"
"8186" "SM5.2_10" "PA5P2" "B19" "D11" 0.103 0.678 0.575 1.097 "PA5P2"
"8187" "SM5.2_10" "PA7P1" "B19" "E11" 0.102 0.114 0.012 1.097 "PA5P2"
"8188" "SM5.2_10" "PA7P2" "B19" "F11" 0.103 0.135 0.032 1.097 "PA5P2"
"8189" "SM5.2_10" "PA8P1" "B19" "G11" 0.106 0.131 0.025 1.097 "PA5P2"
"8190" "SM5.2_10" "PA8P2" "B19" "H11" 0.101 0.137 0.036 1.097 "PA5P2"
"8356" "SM5.2_7" "NONE" "B19" "A8" 0.096 1.129 1.033 1.033 "PA5P2"
"8376" "SM5.2_7" "PA4P2" "B19" "B8" 0.099 0.125 0.026 1.033 "PA5P2"
"8377" "SM5.2_7" "PA5P1" "B19" "C8" 0.095 0.1 0.005 1.033 "PA5P2"
"8378" "SM5.2_7" "PA5P2" "B19" "D8" 0.1 0.652 0.552 1.033 "PA5P2"
"8379" "SM5.2_7" "PA7P1" "B19" "E8" 0.099 0.132 0.033 1.033 "PA5P2"
"8380" "SM5.2_7" "PA7P2" "B19" "F8" 0.096 0.129 0.033 1.033 "PA5P2"
"8381" "SM5.2_7" "PA8P1" "B19" "G8" 0.103 0.143 0.04 1.033 "PA5P2"
"8382" "SM5.2_7" "PA8P2" "B19" "H8" 0.096 0.136 0.04 1.033 "PA5P2"
"8388" "SM5.2_8" "NONE" "B19" "A9" 0.087 0.577 0.49 0.49 "PA5P2"
"8408" "SM5.2_8" "PA4P2" "B19" "B9" 0.09 0.099 0.00900000000000001 0.49 "PA5P2"
"8409" "SM5.2_8" "PA5P1" "B19" "C9" 0.089 0.106 0.017 0.49 "PA5P2"
"8410" "SM5.2_8" "PA5P2" "B19" "D9" 0.091 0.587 0.496 0.49 "PA5P2"
"8411" "SM5.2_8" "PA7P1" "B19" "E9" 0.091 0.105 0.014 0.49 "PA5P2"
"8412" "SM5.2_8" "PA7P2" "B19" "F9" 0.09 0.111 0.021 0.49 "PA5P2"
"8413" "SM5.2_8" "PA8P1" "B19" "G9" 0.092 0.105 0.013 0.49 "PA5P2"
"8414" "SM5.2_8" "PA8P2" "B19" "H9" 0.09 0.106 0.016 0.49 "PA5P2"
"8420" "SM5.2_9" "NONE" "B19" "A10" 0.106 0.937 0.831 0.831 "PA5P2"
"8440" "SM5.2_9" "PA4P2" "B19" "B10" 0.106 0.251 0.145 0.831 "PA5P2"
"8441" "SM5.2_9" "PA5P1" "B19" "C10" 0.102 0.105 0.003 0.831 "PA5P2"
"8442" "SM5.2_9" "PA5P2" "B19" "D10" 0.11 0.636 0.526 0.831 "PA5P2"
"8443" "SM5.2_9" "PA7P1" "B19" "E10" 0.109 0.177 0.068 0.831 "PA5P2"
"8444" "SM5.2_9" "PA7P2" "B19" "F10" 0.107 0.28 0.173 0.831 "PA5P2"
"8445" "SM5.2_9" "PA8P1" "B19" "G10" 0.113 0.316 0.203 0.831 "PA5P2"
"8446" "SM5.2_9" "PA8P2" "B19" "H10" 0.102 0.3 0.198 0.831 "PA5P2"
"956" "PA01" "NONE" "B2" "A12" 0.109 0.973 0.864 0.864 "None"
"1496" "PA01" "PA4P2" "B2" "B12" 0.098 0.1 0.002 0.864 "None"
"1523" "PA01" "PA5P1" "B2" "C12" 0.098 0.096 -0.002 0.864 "None"
"1550" "PA01" "PA5P2" "B2" "D12" 0.1 0.146 0.046 0.864 "None"
"1577" "PA01" "PA7P1" "B2" "E12" 0.096 0.096 0 0.864 "None"
"1604" "PA01" "PA7P2" "B2" "F12" 0.094 0.102 0.00799999999999999 0.864 "None"
"1631" "PA01" "PA8P1" "B2" "G12" 0.098 0.104 0.00599999999999999 0.864 "None"
"1658" "PA01" "PA8P2" "B2" "H12" 0.095 0.105 0.01 0.864 "None"
"2692" "SM1.3_1" "NONE" "B2" "A2" 0.098 1.053 0.955 0.955 "PA1P3"
"2712" "SM1.3_1" "PA4P2" "B2" "B2" 0.101 0.916 0.815 0.955 "PA1P3"
"2713" "SM1.3_1" "PA5P1" "B2" "C2" 0.099 0.215 0.116 0.955 "PA1P3"
"2714" "SM1.3_1" "PA5P2" "B2" "D2" 0.104 0.14 0.036 0.955 "PA1P3"
"2715" "SM1.3_1" "PA7P1" "B2" "E2" 0.105 0.658 0.553 0.955 "PA1P3"
"2716" "SM1.3_1" "PA7P2" "B2" "F2" 0.107 0.168 0.061 0.955 "PA1P3"
"2717" "SM1.3_1" "PA8P1" "B2" "G2" 0.103 0.571 0.468 0.955 "PA1P3"
"2718" "SM1.3_1" "PA8P2" "B2" "H2" 0.103 0.151 0.048 0.955 "PA1P3"
"2756" "SM1.3_2" "NONE" "B2" "A3" 0.097 0.862 0.765 0.765 "PA1P3"
"2776" "SM1.3_2" "PA4P2" "B2" "B3" 0.098 0.818 0.72 0.765 "PA1P3"
"2777" "SM1.3_2" "PA5P1" "B2" "C3" 0.096 0.127 0.031 0.765 "PA1P3"
"2778" "SM1.3_2" "PA5P2" "B2" "D3" 0.101 0.143 0.042 0.765 "PA1P3"
"2779" "SM1.3_2" "PA7P1" "B2" "E3" 0.097 0.857 0.76 0.765 "PA1P3"
"2780" "SM1.3_2" "PA7P2" "B2" "F3" 0.105 0.836 0.731 0.765 "PA1P3"
"2781" "SM1.3_2" "PA8P1" "B2" "G3" 0.104 0.867 0.763 0.765 "PA1P3"
"2782" "SM1.3_2" "PA8P2" "B2" "H3" 0.102 0.821 0.719 0.765 "PA1P3"
"2788" "SM1.3_3" "NONE" "B2" "A4" 0.095 0.834 0.739 0.739 "PA1P3"
"2808" "SM1.3_3" "PA4P2" "B2" "B4" 0.099 0.796 0.697 0.739 "PA1P3"
"2809" "SM1.3_3" "PA5P1" "B2" "C4" 0.098 0.125 0.027 0.739 "PA1P3"
"2810" "SM1.3_3" "PA5P2" "B2" "D4" 0.098 0.141 0.043 0.739 "PA1P3"
"2811" "SM1.3_3" "PA7P1" "B2" "E4" 0.098 0.863 0.765 0.739 "PA1P3"
"2812" "SM1.3_3" "PA7P2" "B2" "F4" 0.102 0.941 0.839 0.739 "PA1P3"
"2813" "SM1.3_3" "PA8P1" "B2" "G4" 0.099 0.811 0.712 0.739 "PA1P3"
"2814" "SM1.3_3" "PA8P2" "B2" "H4" 0.1 0.941 0.841 0.739 "PA1P3"
"2820" "SM1.3_4" "NONE" "B2" "A5" 0.1 1.01 0.91 0.91 "PA1P3"
"2840" "SM1.3_4" "PA4P2" "B2" "B5" 0.099 0.821 0.722 0.91 "PA1P3"
"2841" "SM1.3_4" "PA5P1" "B2" "C5" 0.099 0.698 0.599 0.91 "PA1P3"
"2842" "SM1.3_4" "PA5P2" "B2" "D5" 0.101 0.138 0.037 0.91 "PA1P3"
"2843" "SM1.3_4" "PA7P1" "B2" "E5" 0.1 0.838 0.738 0.91 "PA1P3"
"2844" "SM1.3_4" "PA7P2" "B2" "F5" 0.1 0.928 0.828 0.91 "PA1P3"
"2845" "SM1.3_4" "PA8P1" "B2" "G5" 0.101 0.94 0.839 0.91 "PA1P3"
"2846" "SM1.3_4" "PA8P2" "B2" "H5" 0.1 0.403 0.303 0.91 "PA1P3"
"2852" "SM1.3_5" "NONE" "B2" "A6" 0.094 0.825 0.731 0.731 "PA1P3"
"2872" "SM1.3_5" "PA4P2" "B2" "B6" 0.101 0.765 0.664 0.731 "PA1P3"
"2873" "SM1.3_5" "PA5P1" "B2" "C6" 0.098 0.133 0.035 0.731 "PA1P3"
"2874" "SM1.3_5" "PA5P2" "B2" "D6" 0.099 0.145 0.046 0.731 "PA1P3"
"2875" "SM1.3_5" "PA7P1" "B2" "E6" 0.097 0.937 0.84 0.731 "PA1P3"
"2876" "SM1.3_5" "PA7P2" "B2" "F6" 0.101 0.819 0.718 0.731 "PA1P3"
"2877" "SM1.3_5" "PA8P1" "B2" "G6" 0.1 0.812 0.712 0.731 "PA1P3"
"2878" "SM1.3_5" "PA8P2" "B2" "H6" 0.099 0.921 0.822 0.731 "PA1P3"
"3012" "SM1.4_1" "NONE" "B2" "A7" 0.091 0.773 0.682 0.682 "PA1P4"
"3032" "SM1.4_1" "PA4P2" "B2" "B7" 0.096 0.807 0.711 0.682 "PA1P4"
"3033" "SM1.4_1" "PA5P1" "B2" "C7" 0.094 0.127 0.033 0.682 "PA1P4"
"3034" "SM1.4_1" "PA5P2" "B2" "D7" 0.096 0.138 0.042 0.682 "PA1P4"
"3035" "SM1.4_1" "PA7P1" "B2" "E7" 0.093 0.807 0.714 0.682 "PA1P4"
"3036" "SM1.4_1" "PA7P2" "B2" "F7" 0.097 0.765 0.668 0.682 "PA1P4"
"3037" "SM1.4_1" "PA8P1" "B2" "G7" 0.096 0.801 0.705 0.682 "PA1P4"
"3038" "SM1.4_1" "PA8P2" "B2" "H7" 0.093 0.824 0.731 0.682 "PA1P4"
"3076" "SM1.4_2" "NONE" "B2" "A8" 0.092 0.809 0.717 0.717 "PA1P4"
"3096" "SM1.4_2" "PA4P2" "B2" "B8" 0.095 0.749 0.654 0.717 "PA1P4"
"3097" "SM1.4_2" "PA5P1" "B2" "C8" 0.094 0.126 0.032 0.717 "PA1P4"
"3098" "SM1.4_2" "PA5P2" "B2" "D8" 0.096 0.141 0.045 0.717 "PA1P4"
"3099" "SM1.4_2" "PA7P1" "B2" "E8" 0.094 0.877 0.783 0.717 "PA1P4"
"3100" "SM1.4_2" "PA7P2" "B2" "F8" 0.095 0.852 0.757 0.717 "PA1P4"
"3101" "SM1.4_2" "PA8P1" "B2" "G8" 0.095 0.782 0.687 0.717 "PA1P4"
"3102" "SM1.4_2" "PA8P2" "B2" "H8" 0.095 0.777 0.682 0.717 "PA1P4"
"3108" "SM1.4_3" "NONE" "B2" "A9" 0.093 0.889 0.796 0.796 "PA1P4"
"3128" "SM1.4_3" "PA4P2" "B2" "B9" 0.098 0.947 0.849 0.796 "PA1P4"
"3129" "SM1.4_3" "PA5P1" "B2" "C9" 0.095 0.129 0.034 0.796 "PA1P4"
"3130" "SM1.4_3" "PA5P2" "B2" "D9" 0.096 0.141 0.045 0.796 "PA1P4"
"3131" "SM1.4_3" "PA7P1" "B2" "E9" 0.097 0.972 0.875 0.796 "PA1P4"
"3132" "SM1.4_3" "PA7P2" "B2" "F9" 0.098 0.834 0.736 0.796 "PA1P4"
"3133" "SM1.4_3" "PA8P1" "B2" "G9" 0.097 0.895 0.798 0.796 "PA1P4"
"3134" "SM1.4_3" "PA8P2" "B2" "H9" 0.097 0.993 0.896 0.796 "PA1P4"
"3140" "SM1.4_4" "NONE" "B2" "A10" 0.091 0.834 0.743 0.743 "PA1P4"
"3160" "SM1.4_4" "PA4P2" "B2" "B10" 0.095 0.812 0.717 0.743 "PA1P4"
"3161" "SM1.4_4" "PA5P1" "B2" "C10" 0.094 0.117 0.023 0.743 "PA1P4"
"3162" "SM1.4_4" "PA5P2" "B2" "D10" 0.098 0.138 0.04 0.743 "PA1P4"
"3163" "SM1.4_4" "PA7P1" "B2" "E10" 0.094 0.901 0.807 0.743 "PA1P4"
"3164" "SM1.4_4" "PA7P2" "B2" "F10" 0.097 0.938 0.841 0.743 "PA1P4"
"3165" "SM1.4_4" "PA8P1" "B2" "G10" 0.093 0.83 0.737 0.743 "PA1P4"
"3166" "SM1.4_4" "PA8P2" "B2" "H10" 0.094 0.827 0.733 0.743 "PA1P4"
"3172" "SM1.4_5" "NONE" "B2" "A11" 0.096 0.888 0.792 0.792 "PA1P4"
"3192" "SM1.4_5" "PA4P2" "B2" "B11" 0.099 0.529 0.43 0.792 "PA1P4"
"3193" "SM1.4_5" "PA5P1" "B2" "C11" 0.096 0.553 0.457 0.792 "PA1P4"
"3194" "SM1.4_5" "PA5P2" "B2" "D11" 0.097 0.129 0.032 0.792 "PA1P4"
"3195" "SM1.4_5" "PA7P1" "B2" "E11" 0.097 0.52 0.423 0.792 "PA1P4"
"3196" "SM1.4_5" "PA7P2" "B2" "F11" 0.096 0.565 0.469 0.792 "PA1P4"
"3197" "SM1.4_5" "PA8P1" "B2" "G11" 0.096 0.462 0.366 0.792 "PA1P4"
"3198" "SM1.4_5" "PA8P2" "B2" "H11" 0.096 0.581 0.485 0.792 "PA1P4"
"957" "PA01" "NONE" "B20" "A12" 0.102 1.126 1.024 1.024 "None"
"1497" "PA01" "PA4P2" "B20" "B12" 0.101 0.104 0.00299999999999999 1.024 "None"
"1524" "PA01" "PA5P1" "B20" "C12" 0.101 0.096 -0.005 1.024 "None"
"1551" "PA01" "PA5P2" "B20" "D12" 0.1 0.171 0.071 1.024 "None"
"1578" "PA01" "PA7P1" "B20" "E12" 0.1 0.101 0.001 1.024 "None"
"1605" "PA01" "PA7P2" "B20" "F12" 0.102 0.123 0.021 1.024 "None"
"1632" "PA01" "PA8P1" "B20" "G12" 0.098 0.114 0.016 1.024 "None"
"1659" "PA01" "PA8P2" "B20" "H12" 0.099 0.146 0.047 1.024 "None"
"8484" "SM7.1_10" "NONE" "B20" "A6" 0.102 0.978 0.876 0.876 "PA7P1"
"8504" "SM7.1_10" "PA4P2" "B20" "B6" 0.097 0.52 0.423 0.876 "PA7P1"
"8505" "SM7.1_10" "PA5P1" "B20" "C6" 0.1 0.138 0.038 0.876 "PA7P1"
"8506" "SM7.1_10" "PA5P2" "B20" "D6" 0.099 0.126 0.027 0.876 "PA7P1"
"8507" "SM7.1_10" "PA7P1" "B20" "E6" 0.097 0.135 0.038 0.876 "PA7P1"
"8508" "SM7.1_10" "PA7P2" "B20" "F6" 0.099 0.18 0.081 0.876 "PA7P1"
"8509" "SM7.1_10" "PA8P1" "B20" "G6" 0.1 0.434 0.334 0.876 "PA7P1"
"8510" "SM7.1_10" "PA8P2" "B20" "H6" 0.099 0.179 0.08 0.876 "PA7P1"
"8644" "SM7.1_6" "NONE" "B20" "A2" 0.11 1.079 0.969 0.969 "PA7P1"
"8664" "SM7.1_6" "PA4P2" "B20" "B2" 0.104 0.91 0.806 0.969 "PA7P1"
"8665" "SM7.1_6" "PA5P1" "B20" "C2" 0.102 0.115 0.013 0.969 "PA7P1"
"8666" "SM7.1_6" "PA5P2" "B20" "D2" 0.103 0.142 0.039 0.969 "PA7P1"
"8667" "SM7.1_6" "PA7P1" "B20" "E2" 0.102 0.998 0.896 0.969 "PA7P1"
"8668" "SM7.1_6" "PA7P2" "B20" "F2" 0.106 0.939 0.833 0.969 "PA7P1"
"8669" "SM7.1_6" "PA8P1" "B20" "G2" 0.104 0.95 0.846 0.969 "PA7P1"
"8670" "SM7.1_6" "PA8P2" "B20" "H2" 0.106 1.048 0.942 0.969 "PA7P1"
"8676" "SM7.1_7" "NONE" "B20" "A3" 0.1 0.931 0.831 0.831 "PA7P1"
"8696" "SM7.1_7" "PA4P2" "B20" "B3" 0.101 0.875 0.774 0.831 "PA7P1"
"8697" "SM7.1_7" "PA5P1" "B20" "C3" 0.102 0.118 0.016 0.831 "PA7P1"
"8698" "SM7.1_7" "PA5P2" "B20" "D3" 0.1 0.132 0.032 0.831 "PA7P1"
"8699" "SM7.1_7" "PA7P1" "B20" "E3" 0.097 0.817 0.72 0.831 "PA7P1"
"8700" "SM7.1_7" "PA7P2" "B20" "F3" 0.106 0.883 0.777 0.831 "PA7P1"
"8701" "SM7.1_7" "PA8P1" "B20" "G3" 0.105 0.899 0.794 0.831 "PA7P1"
"8702" "SM7.1_7" "PA8P2" "B20" "H3" 0.105 0.901 0.796 0.831 "PA7P1"
"8708" "SM7.1_8" "NONE" "B20" "A4" 0.101 0.959 0.858 0.858 "PA7P1"
"8728" "SM7.1_8" "PA4P2" "B20" "B4" 0.098 0.885 0.787 0.858 "PA7P1"
"8729" "SM7.1_8" "PA5P1" "B20" "C4" 0.101 0.117 0.016 0.858 "PA7P1"
"8730" "SM7.1_8" "PA5P2" "B20" "D4" 0.099 0.135 0.036 0.858 "PA7P1"
"8731" "SM7.1_8" "PA7P1" "B20" "E4" 0.098 0.885 0.787 0.858 "PA7P1"
"8732" "SM7.1_8" "PA7P2" "B20" "F4" 0.1 0.874 0.774 0.858 "PA7P1"
"8733" "SM7.1_8" "PA8P1" "B20" "G4" 0.102 0.863 0.761 0.858 "PA7P1"
"8734" "SM7.1_8" "PA8P2" "B20" "H4" 0.104 0.9 0.796 0.858 "PA7P1"
"8740" "SM7.1_9" "NONE" "B20" "A5" 0.104 1.006 0.902 0.902 "PA7P1"
"8760" "SM7.1_9" "PA4P2" "B20" "B5" 0.1 0.936 0.836 0.902 "PA7P1"
"8761" "SM7.1_9" "PA5P1" "B20" "C5" 0.101 0.118 0.017 0.902 "PA7P1"
"8762" "SM7.1_9" "PA5P2" "B20" "D5" 0.099 0.132 0.033 0.902 "PA7P1"
"8763" "SM7.1_9" "PA7P1" "B20" "E5" 0.098 0.994 0.896 0.902 "PA7P1"
"8764" "SM7.1_9" "PA7P2" "B20" "F5" 0.101 0.982 0.881 0.902 "PA7P1"
"8765" "SM7.1_9" "PA8P1" "B20" "G5" 0.102 0.958 0.856 0.902 "PA7P1"
"8766" "SM7.1_9" "PA8P2" "B20" "H5" 0.101 1.028 0.927 0.902 "PA7P1"
"8804" "SM7.2_10" "NONE" "B20" "A11" 0.094 0.919 0.825 0.825 "PA7P2"
"8824" "SM7.2_10" "PA4P2" "B20" "B11" 0.097 0.935 0.838 0.825 "PA7P2"
"8825" "SM7.2_10" "PA5P1" "B20" "C11" 0.096 0.133 0.037 0.825 "PA7P2"
"8826" "SM7.2_10" "PA5P2" "B20" "D11" 0.096 0.14 0.044 0.825 "PA7P2"
"8827" "SM7.2_10" "PA7P1" "B20" "E11" 0.098 0.97 0.872 0.825 "PA7P2"
"8828" "SM7.2_10" "PA7P2" "B20" "F11" 0.098 0.925 0.827 0.825 "PA7P2"
"8829" "SM7.2_10" "PA8P1" "B20" "G11" 0.096 0.906 0.81 0.825 "PA7P2"
"8830" "SM7.2_10" "PA8P2" "B20" "H11" 0.095 0.888 0.793 0.825 "PA7P2"
"8964" "SM7.2_6" "NONE" "B20" "A7" 0.092 0.896 0.804 0.804 "PA7P2"
"8984" "SM7.2_6" "PA4P2" "B20" "B7" 0.094 0.862 0.768 0.804 "PA7P2"
"8985" "SM7.2_6" "PA5P1" "B20" "C7" 0.092 0.114 0.022 0.804 "PA7P2"
"8986" "SM7.2_6" "PA5P2" "B20" "D7" 0.092 0.136 0.044 0.804 "PA7P2"
"8987" "SM7.2_6" "PA7P1" "B20" "E7" 0.093 0.819 0.726 0.804 "PA7P2"
"8988" "SM7.2_6" "PA7P2" "B20" "F7" 0.095 0.858 0.763 0.804 "PA7P2"
"8989" "SM7.2_6" "PA8P1" "B20" "G7" 0.096 0.845 0.749 0.804 "PA7P2"
"8990" "SM7.2_6" "PA8P2" "B20" "H7" 0.094 0.855 0.761 0.804 "PA7P2"
"8996" "SM7.2_7" "NONE" "B20" "A8" 0.093 0.87 0.777 0.777 "PA7P2"
"9016" "SM7.2_7" "PA4P2" "B20" "B8" 0.094 0.835 0.741 0.777 "PA7P2"
"9017" "SM7.2_7" "PA5P1" "B20" "C8" 0.094 0.129 0.035 0.777 "PA7P2"
"9018" "SM7.2_7" "PA5P2" "B20" "D8" 0.094 0.133 0.039 0.777 "PA7P2"
"9019" "SM7.2_7" "PA7P1" "B20" "E8" 0.094 0.787 0.693 0.777 "PA7P2"
"9020" "SM7.2_7" "PA7P2" "B20" "F8" 0.095 0.822 0.727 0.777 "PA7P2"
"9021" "SM7.2_7" "PA8P1" "B20" "G8" 0.096 0.852 0.756 0.777 "PA7P2"
"9022" "SM7.2_7" "PA8P2" "B20" "H8" 0.093 0.795 0.702 0.777 "PA7P2"
"9028" "SM7.2_8" "NONE" "B20" "A9" 0.098 0.815 0.717 0.717 "PA7P2"
"9048" "SM7.2_8" "PA4P2" "B20" "B9" 0.096 0.266 0.17 0.717 "PA7P2"
"9049" "SM7.2_8" "PA5P1" "B20" "C9" 0.096 0.104 0.00799999999999999 0.717 "PA7P2"
"9050" "SM7.2_8" "PA5P2" "B20" "D9" 0.094 0.117 0.023 0.717 "PA7P2"
"9051" "SM7.2_8" "PA7P1" "B20" "E9" 0.094 0.107 0.013 0.717 "PA7P2"
"9052" "SM7.2_8" "PA7P2" "B20" "F9" 0.095 0.607 0.512 0.717 "PA7P2"
"9053" "SM7.2_8" "PA8P1" "B20" "G9" 0.094 0.296 0.202 0.717 "PA7P2"
"9054" "SM7.2_8" "PA8P2" "B20" "H9" 0.092 0.53 0.438 0.717 "PA7P2"
"9060" "SM7.2_9" "NONE" "B20" "A10" 0.096 0.957 0.861 0.861 "PA7P2"
"9080" "SM7.2_9" "PA4P2" "B20" "B10" 0.098 0.927 0.829 0.861 "PA7P2"
"9081" "SM7.2_9" "PA5P1" "B20" "C10" 0.098 0.123 0.025 0.861 "PA7P2"
"9082" "SM7.2_9" "PA5P2" "B20" "D10" 0.1 0.139 0.039 0.861 "PA7P2"
"9083" "SM7.2_9" "PA7P1" "B20" "E10" 0.099 0.957 0.858 0.861 "PA7P2"
"9084" "SM7.2_9" "PA7P2" "B20" "F10" 0.099 0.945 0.846 0.861 "PA7P2"
"9085" "SM7.2_9" "PA8P1" "B20" "G10" 0.1 0.939 0.839 0.861 "PA7P2"
"9086" "SM7.2_9" "PA8P2" "B20" "H10" 0.098 0.948 0.85 0.861 "PA7P2"
"958" "PA01" "NONE" "B21" "A12" 0.1 1.107 1.007 1.007 "None"
"1498" "PA01" "PA4P2" "B21" "B12" 0.097 0.099 0.002 1.007 "None"
"1525" "PA01" "PA5P1" "B21" "C12" 0.094 0.089 -0.005 1.007 "None"
"1552" "PA01" "PA5P2" "B21" "D12" 0.099 0.165 0.066 1.007 "None"
"1579" "PA01" "PA7P1" "B21" "E12" 0.1 0.098 -0.002 1.007 "None"
"1606" "PA01" "PA7P2" "B21" "F12" 0.1 0.116 0.016 1.007 "None"
"1633" "PA01" "PA8P1" "B21" "G12" 0.097 0.108 0.011 1.007 "None"
"1660" "PA01" "PA8P2" "B21" "H12" 0.099 0.146 0.047 1.007 "None"
"9124" "SM8.1_10" "NONE" "B21" "A6" 0.1 0.866 0.766 0.766 "PA8P1"
"9144" "SM8.1_10" "PA4P2" "B21" "B6" 0.1 0.272 0.172 0.766 "PA8P1"
"9145" "SM8.1_10" "PA5P1" "B21" "C6" 0.098 0.104 0.00599999999999999 0.766 "PA8P1"
"9146" "SM8.1_10" "PA5P2" "B21" "D6" 0.1 0.115 0.015 0.766 "PA8P1"
"9147" "SM8.1_10" "PA7P1" "B21" "E6" 0.096 0.109 0.013 0.766 "PA8P1"
"9148" "SM8.1_10" "PA7P2" "B21" "F6" 0.097 0.673 0.576 0.766 "PA8P1"
"9149" "SM8.1_10" "PA8P1" "B21" "G6" 0.1 0.289 0.189 0.766 "PA8P1"
"9150" "SM8.1_10" "PA8P2" "B21" "H6" 0.095 0.582 0.487 0.766 "PA8P1"
"9284" "SM8.1_6" "NONE" "B21" "A2" 0.106 0.899 0.793 0.793 "PA8P1"
"9304" "SM8.1_6" "PA4P2" "B21" "B2" 0.138 0.294 0.156 0.793 "PA8P1"
"9305" "SM8.1_6" "PA5P1" "B21" "C2" 0.109 0.108 -0.001 0.793 "PA8P1"
"9306" "SM8.1_6" "PA5P2" "B21" "D2" 0.107 0.126 0.019 0.793 "PA8P1"
"9307" "SM8.1_6" "PA7P1" "B21" "E2" 0.11 0.133 0.023 0.793 "PA8P1"
"9308" "SM8.1_6" "PA7P2" "B21" "F2" 0.109 0.821 0.712 0.793 "PA8P1"
"9309" "SM8.1_6" "PA8P1" "B21" "G2" 0.109 0.407 0.298 0.793 "PA8P1"
"9310" "SM8.1_6" "PA8P2" "B21" "H2" 0.105 0.735 0.63 0.793 "PA8P1"
"9316" "SM8.1_7" "NONE" "B21" "A3" 0.098 0.897 0.799 0.799 "PA8P1"
"9336" "SM8.1_7" "PA4P2" "B21" "B3" 0.131 0.846 0.715 0.799 "PA8P1"
"9337" "SM8.1_7" "PA5P1" "B21" "C3" 0.103 0.121 0.018 0.799 "PA8P1"
"9338" "SM8.1_7" "PA5P2" "B21" "D3" 0.1 0.131 0.031 0.799 "PA8P1"
"9339" "SM8.1_7" "PA7P1" "B21" "E3" 0.099 0.9 0.801 0.799 "PA8P1"
"9340" "SM8.1_7" "PA7P2" "B21" "F3" 0.102 0.872 0.77 0.799 "PA8P1"
"9341" "SM8.1_7" "PA8P1" "B21" "G3" 0.102 0.896 0.794 0.799 "PA8P1"
"9342" "SM8.1_7" "PA8P2" "B21" "H3" 0.101 0.866 0.765 0.799 "PA8P1"
"9348" "SM8.1_8" "NONE" "B21" "A4" 0.1 0.938 0.838 0.838 "PA8P1"
"9368" "SM8.1_8" "PA4P2" "B21" "B4" 0.098 0.864 0.766 0.838 "PA8P1"
"9369" "SM8.1_8" "PA5P1" "B21" "C4" 0.097 0.121 0.024 0.838 "PA8P1"
"9370" "SM8.1_8" "PA5P2" "B21" "D4" 0.099 0.136 0.037 0.838 "PA8P1"
"9371" "SM8.1_8" "PA7P1" "B21" "E4" 0.099 0.793 0.694 0.838 "PA8P1"
"9372" "SM8.1_8" "PA7P2" "B21" "F4" 0.099 0.86 0.761 0.838 "PA8P1"
"9373" "SM8.1_8" "PA8P1" "B21" "G4" 0.097 0.801 0.704 0.838 "PA8P1"
"9374" "SM8.1_8" "PA8P2" "B21" "H4" 0.096 0.85 0.754 0.838 "PA8P1"
"9380" "SM8.1_9" "NONE" "B21" "A5" 0.101 0.923 0.822 0.822 "PA8P1"
"9400" "SM8.1_9" "PA4P2" "B21" "B5" 0.122 0.859 0.737 0.822 "PA8P1"
"9401" "SM8.1_9" "PA5P1" "B21" "C5" 0.098 0.115 0.017 0.822 "PA8P1"
"9402" "SM8.1_9" "PA5P2" "B21" "D5" 0.096 0.13 0.034 0.822 "PA8P1"
"9403" "SM8.1_9" "PA7P1" "B21" "E5" 0.097 0.843 0.746 0.822 "PA8P1"
"9404" "SM8.1_9" "PA7P2" "B21" "F5" 0.096 0.816 0.72 0.822 "PA8P1"
"9405" "SM8.1_9" "PA8P1" "B21" "G5" 0.097 0.86 0.763 0.822 "PA8P1"
"9406" "SM8.1_9" "PA8P2" "B21" "H5" 0.097 0.846 0.749 0.822 "PA8P1"
"9444" "SM8.2_10" "NONE" "B21" "A11" 0.089 0.741 0.652 0.652 "PA8P2"
"9464" "SM8.2_10" "PA4P2" "B21" "B11" 0.116 0.819 0.703 0.652 "PA8P2"
"9465" "SM8.2_10" "PA5P1" "B21" "C11" 0.093 0.734 0.641 0.652 "PA8P2"
"9466" "SM8.2_10" "PA5P2" "B21" "D11" 0.093 0.119 0.026 0.652 "PA8P2"
"9467" "SM8.2_10" "PA7P1" "B21" "E11" 0.09 0.8 0.71 0.652 "PA8P2"
"9468" "SM8.2_10" "PA7P2" "B21" "F11" 0.09 0.814 0.724 0.652 "PA8P2"
"9469" "SM8.2_10" "PA8P1" "B21" "G11" 0.091 0.818 0.727 0.652 "PA8P2"
"9470" "SM8.2_10" "PA8P2" "B21" "H11" 0.09 0.909 0.819 0.652 "PA8P2"
"9604" "SM8.2_6" "NONE" "B21" "A7" 0.096 0.885 0.789 0.789 "PA8P2"
"9624" "SM8.2_6" "PA4P2" "B21" "B7" 0.094 0.591 0.497 0.789 "PA8P2"
"9625" "SM8.2_6" "PA5P1" "B21" "C7" 0.094 0.635 0.541 0.789 "PA8P2"
"9626" "SM8.2_6" "PA5P2" "B21" "D7" 0.095 0.112 0.017 0.789 "PA8P2"
"9627" "SM8.2_6" "PA7P1" "B21" "E7" 0.095 0.236 0.141 0.789 "PA8P2"
"9628" "SM8.2_6" "PA7P2" "B21" "F7" 0.095 0.838 0.743 0.789 "PA8P2"
"9629" "SM8.2_6" "PA8P1" "B21" "G7" 0.095 0.355 0.26 0.789 "PA8P2"
"9630" "SM8.2_6" "PA8P2" "B21" "H7" 0.095 0.907 0.812 0.789 "PA8P2"
"9636" "SM8.2_7" "NONE" "B21" "A8" 0.096 0.95 0.854 0.854 "PA8P2"
"9656" "SM8.2_7" "PA4P2" "B21" "B8" 0.118 0.938 0.82 0.854 "PA8P2"
"9657" "SM8.2_7" "PA5P1" "B21" "C8" 0.096 0.118 0.022 0.854 "PA8P2"
"9658" "SM8.2_7" "PA5P2" "B21" "D8" 0.099 0.171 0.072 0.854 "PA8P2"
"9659" "SM8.2_7" "PA7P1" "B21" "E8" 0.1 0.92 0.82 0.854 "PA8P2"
"9660" "SM8.2_7" "PA7P2" "B21" "F8" 0.101 0.798 0.697 0.854 "PA8P2"
"9661" "SM8.2_7" "PA8P1" "B21" "G8" 0.097 0.845 0.748 0.854 "PA8P2"
"9662" "SM8.2_7" "PA8P2" "B21" "H8" 0.096 0.922 0.826 0.854 "PA8P2"
"9668" "SM8.2_8" "NONE" "B21" "A9" 0.092 0.784 0.692 0.692 "PA8P2"
"9688" "SM8.2_8" "PA4P2" "B21" "B9" 0.093 0.616 0.523 0.692 "PA8P2"
"9689" "SM8.2_8" "PA5P1" "B21" "C9" 0.093 0.767 0.674 0.692 "PA8P2"
"9690" "SM8.2_8" "PA5P2" "B21" "D9" 0.095 0.11 0.015 0.692 "PA8P2"
"9691" "SM8.2_8" "PA7P1" "B21" "E9" 0.094 0.668 0.574 0.692 "PA8P2"
"9692" "SM8.2_8" "PA7P2" "B21" "F9" 0.093 0.731 0.638 0.692 "PA8P2"
"9693" "SM8.2_8" "PA8P1" "B21" "G9" 0.093 0.704 0.611 0.692 "PA8P2"
"9694" "SM8.2_8" "PA8P2" "B21" "H9" 0.093 0.749 0.656 0.692 "PA8P2"
"9700" "SM8.2_9" "NONE" "B21" "A10" 0.097 0.986 0.889 0.889 "PA8P2"
"9720" "SM8.2_9" "PA4P2" "B21" "B10" 0.099 0.94 0.841 0.889 "PA8P2"
"9721" "SM8.2_9" "PA5P1" "B21" "C10" 0.098 0.117 0.019 0.889 "PA8P2"
"9722" "SM8.2_9" "PA5P2" "B21" "D10" 0.1 0.147 0.047 0.889 "PA8P2"
"9723" "SM8.2_9" "PA7P1" "B21" "E10" 0.099 0.933 0.834 0.889 "PA8P2"
"9724" "SM8.2_9" "PA7P2" "B21" "F10" 0.102 1.028 0.926 0.889 "PA8P2"
"9725" "SM8.2_9" "PA8P1" "B21" "G10" 0.1 0.866 0.766 0.889 "PA8P2"
"9726" "SM8.2_9" "PA8P2" "B21" "H10" 0.102 1.097 0.995 0.889 "PA8P2"
"959" "PA01" "NONE" "B22" "A12" 0.103 1.113 1.01 1.01 "None"
"1499" "PA01" "PA4P2" "B22" "B12" 0.099 0.105 0.00599999999999999 1.01 "None"
"1526" "PA01" "PA5P1" "B22" "C12" 0.094 0.09 -0.004 1.01 "None"
"1553" "PA01" "PA5P2" "B22" "D12" 0.1 0.157 0.057 1.01 "None"
"1580" "PA01" "PA7P1" "B22" "E12" 0.098 0.1 0.002 1.01 "None"
"1607" "PA01" "PA7P2" "B22" "F12" 0.126 0.144 0.018 1.01 "None"
"1634" "PA01" "PA8P1" "B22" "G12" 0.099 0.111 0.012 1.01 "None"
"1661" "PA01" "PA8P2" "B22" "H12" 0.095 0.132 0.037 1.01 "None"
"3684" "SM10.1_10" "NONE" "B22" "A6" 0.101 1.014 0.913 0.913 "PA10P1"
"3704" "SM10.1_10" "PA4P2" "B22" "B6" 0.102 0.332 0.23 0.913 "PA10P1"
"3705" "SM10.1_10" "PA5P1" "B22" "C6" 0.101 0.106 0.00499999999999999 0.913 "PA10P1"
"3706" "SM10.1_10" "PA5P2" "B22" "D6" 0.102 0.134 0.032 0.913 "PA10P1"
"3707" "SM10.1_10" "PA7P1" "B22" "E6" 0.101 0.13 0.029 0.913 "PA10P1"
"3708" "SM10.1_10" "PA7P2" "B22" "F6" 0.1 0.92 0.82 0.913 "PA10P1"
"3709" "SM10.1_10" "PA8P1" "B22" "G6" 0.1 0.359 0.259 0.913 "PA10P1"
"3710" "SM10.1_10" "PA8P2" "B22" "H6" 0.099 0.69 0.591 0.913 "PA10P1"
"3844" "SM10.1_6" "NONE" "B22" "A2" 0.107 1.152 1.045 1.045 "PA10P1"
"3864" "SM10.1_6" "PA4P2" "B22" "B2" 0.112 1.008 0.896 1.045 "PA10P1"
"3865" "SM10.1_6" "PA5P1" "B22" "C2" 0.109 0.147 0.038 1.045 "PA10P1"
"3866" "SM10.1_6" "PA5P2" "B22" "D2" 0.114 0.174 0.06 1.045 "PA10P1"
"3867" "SM10.1_6" "PA7P1" "B22" "E2" 0.113 1.056 0.943 1.045 "PA10P1"
"3868" "SM10.1_6" "PA7P2" "B22" "F2" 0.113 1.026 0.913 1.045 "PA10P1"
"3869" "SM10.1_6" "PA8P1" "B22" "G2" 0.109 1.022 0.913 1.045 "PA10P1"
"3870" "SM10.1_6" "PA8P2" "B22" "H2" 0.111 1.057 0.946 1.045 "PA10P1"
"3876" "SM10.1_7" "NONE" "B22" "A3" 0.104 1.067 0.963 0.963 "PA10P1"
"3896" "SM10.1_7" "PA4P2" "B22" "B3" 0.108 1.069 0.961 0.963 "PA10P1"
"3897" "SM10.1_7" "PA5P1" "B22" "C3" 0.104 0.15 0.046 0.963 "PA10P1"
"3898" "SM10.1_7" "PA5P2" "B22" "D3" 0.109 0.157 0.048 0.963 "PA10P1"
"3899" "SM10.1_7" "PA7P1" "B22" "E3" 0.106 0.972 0.866 0.963 "PA10P1"
"3900" "SM10.1_7" "PA7P2" "B22" "F3" 0.105 0.989 0.884 0.963 "PA10P1"
"3901" "SM10.1_7" "PA8P1" "B22" "G3" 0.105 0.964 0.859 0.963 "PA10P1"
"3902" "SM10.1_7" "PA8P2" "B22" "H3" 0.104 1.067 0.963 0.963 "PA10P1"
"3908" "SM10.1_8" "NONE" "B22" "A4" 0.095 0.317 0.222 0.222 "PA10P1"
"3928" "SM10.1_8" "PA4P2" "B22" "B4" 0.097 0.345 0.248 0.222 "PA10P1"
"3929" "SM10.1_8" "PA5P1" "B22" "C4" 0.097 0.296 0.199 0.222 "PA10P1"
"3930" "SM10.1_8" "PA5P2" "B22" "D4" 0.101 0.126 0.025 0.222 "PA10P1"
"3931" "SM10.1_8" "PA7P1" "B22" "E4" 0.098 0.378 0.28 0.222 "PA10P1"
"3932" "SM10.1_8" "PA7P2" "B22" "F4" 0.098 0.39 0.292 0.222 "PA10P1"
"3933" "SM10.1_8" "PA8P1" "B22" "G4" 0.097 0.398 0.301 0.222 "PA10P1"
"3934" "SM10.1_8" "PA8P2" "B22" "H4" 0.095 0.45 0.355 0.222 "PA10P1"
"3940" "SM10.1_9" "NONE" "B22" "A5" 0.108 1.074 0.966 0.966 "PA10P1"
"3960" "SM10.1_9" "PA4P2" "B22" "B5" 0.106 0.979 0.873 0.966 "PA10P1"
"3961" "SM10.1_9" "PA5P1" "B22" "C5" 0.101 0.126 0.025 0.966 "PA10P1"
"3962" "SM10.1_9" "PA5P2" "B22" "D5" 0.104 0.2 0.096 0.966 "PA10P1"
"3963" "SM10.1_9" "PA7P1" "B22" "E5" 0.106 1.029 0.923 0.966 "PA10P1"
"3964" "SM10.1_9" "PA7P2" "B22" "F5" 0.104 1.029 0.925 0.966 "PA10P1"
"3965" "SM10.1_9" "PA8P1" "B22" "G5" 0.104 0.933 0.829 0.966 "PA10P1"
"3966" "SM10.1_9" "PA8P2" "B22" "H5" 0.104 0.979 0.875 0.966 "PA10P1"
"4004" "SM10.2_10" "NONE" "B22" "A11" 0.102 0.965 0.863 0.863 "PA10P2"
"4024" "SM10.2_10" "PA4P2" "B22" "B11" 0.098 0.98 0.882 0.863 "PA10P2"
"4025" "SM10.2_10" "PA5P1" "B22" "C11" 0.096 0.132 0.036 0.863 "PA10P2"
"4026" "SM10.2_10" "PA5P2" "B22" "D11" 0.099 0.162 0.063 0.863 "PA10P2"
"4027" "SM10.2_10" "PA7P1" "B22" "E11" 0.1 0.97 0.87 0.863 "PA10P2"
"4028" "SM10.2_10" "PA7P2" "B22" "F11" 0.101 0.921 0.82 0.863 "PA10P2"
"4029" "SM10.2_10" "PA8P1" "B22" "G11" 0.097 0.941 0.844 0.863 "PA10P2"
"4030" "SM10.2_10" "PA8P2" "B22" "H11" 0.098 0.908 0.81 0.863 "PA10P2"
"4164" "SM10.2_6" "NONE" "B22" "A7" 0.101 1.05 0.949 0.949 "PA10P2"
"4184" "SM10.2_6" "PA4P2" "B22" "B7" 0.103 0.961 0.858 0.949 "PA10P2"
"4185" "SM10.2_6" "PA5P1" "B22" "C7" 0.103 0.222 0.119 0.949 "PA10P2"
"4186" "SM10.2_6" "PA5P2" "B22" "D7" 0.102 0.207 0.105 0.949 "PA10P2"
"4187" "SM10.2_6" "PA7P1" "B22" "E7" 0.101 0.969 0.868 0.949 "PA10P2"
"4188" "SM10.2_6" "PA7P2" "B22" "F7" 0.104 0.911 0.807 0.949 "PA10P2"
"4189" "SM10.2_6" "PA8P1" "B22" "G7" 0.102 0.916 0.814 0.949 "PA10P2"
"4190" "SM10.2_6" "PA8P2" "B22" "H7" 0.102 0.959 0.857 0.949 "PA10P2"
"4196" "SM10.2_7" "NONE" "B22" "A8" 0.1 0.984 0.884 0.884 "PA10P2"
"4216" "SM10.2_7" "PA4P2" "B22" "B8" 0.102 0.936 0.834 0.884 "PA10P2"
"4217" "SM10.2_7" "PA5P1" "B22" "C8" 0.097 0.122 0.025 0.884 "PA10P2"
"4218" "SM10.2_7" "PA5P2" "B22" "D8" 0.104 0.19 0.086 0.884 "PA10P2"
"4219" "SM10.2_7" "PA7P1" "B22" "E8" 0.1 0.94 0.84 0.884 "PA10P2"
"4220" "SM10.2_7" "PA7P2" "B22" "F8" 0.098 0.949 0.851 0.884 "PA10P2"
"4221" "SM10.2_7" "PA8P1" "B22" "G8" 0.102 1.011 0.909 0.884 "PA10P2"
"4222" "SM10.2_7" "PA8P2" "B22" "H8" 0.098 0.911 0.813 0.884 "PA10P2"
"4228" "SM10.2_8" "NONE" "B22" "A9" 0.099 0.975 0.876 0.876 "PA10P2"
"4248" "SM10.2_8" "PA4P2" "B22" "B9" 0.101 0.989 0.888 0.876 "PA10P2"
"4249" "SM10.2_8" "PA5P1" "B22" "C9" 0.099 0.166 0.067 0.876 "PA10P2"
"4250" "SM10.2_8" "PA5P2" "B22" "D9" 0.104 0.176 0.072 0.876 "PA10P2"
"4251" "SM10.2_8" "PA7P1" "B22" "E9" 0.1 0.978 0.878 0.876 "PA10P2"
"4252" "SM10.2_8" "PA7P2" "B22" "F9" 0.098 0.974 0.876 0.876 "PA10P2"
"4253" "SM10.2_8" "PA8P1" "B22" "G9" 0.1 0.943 0.843 0.876 "PA10P2"
"4254" "SM10.2_8" "PA8P2" "B22" "H9" 0.098 0.917 0.819 0.876 "PA10P2"
"4260" "SM10.2_9" "NONE" "B22" "A10" 0.105 1.005 0.9 0.9 "PA10P2"
"4280" "SM10.2_9" "PA4P2" "B22" "B10" 0.102 0.927 0.825 0.9 "PA10P2"
"4281" "SM10.2_9" "PA5P1" "B22" "C10" 0.102 0.134 0.032 0.9 "PA10P2"
"4282" "SM10.2_9" "PA5P2" "B22" "D10" 0.106 0.226 0.12 0.9 "PA10P2"
"4283" "SM10.2_9" "PA7P1" "B22" "E10" 0.105 0.964 0.859 0.9 "PA10P2"
"4284" "SM10.2_9" "PA7P2" "B22" "F10" 0.101 1.001 0.9 0.9 "PA10P2"
"4285" "SM10.2_9" "PA8P1" "B22" "G10" 0.101 0.905 0.804 0.9 "PA10P2"
"4286" "SM10.2_9" "PA8P2" "B22" "H10" 0.099 0.942 0.843 0.9 "PA10P2"
"960" "PA01" "NONE" "B23" "A12" 0.092 1.096 1.004 1.004 "None"
"1500" "PA01" "PA4P2" "B23" "B12" 0.09 0.15 0.06 1.004 "None"
"1527" "PA01" "PA5P1" "B23" "C12" 0.092 0.154 0.062 1.004 "None"
"1554" "PA01" "PA5P2" "B23" "D12" 0.097 0.214 0.117 1.004 "None"
"1581" "PA01" "PA7P1" "B23" "E12" 0.093 0.171 0.078 1.004 "None"
"1608" "PA01" "PA7P2" "B23" "F12" 0.095 0.179 0.084 1.004 "None"
"1635" "PA01" "PA8P1" "B23" "G12" 0.096 0.179 0.083 1.004 "None"
"1662" "PA01" "PA8P2" "B23" "H12" 0.092 0.176 0.084 1.004 "None"
"4324" "SM10.3_10" "NONE" "B23" "A6" 0.087 0.856 0.769 0.769 "PA10P3"
"4344" "SM10.3_10" "PA4P2" "B23" "B6" 0.09 0.84 0.75 0.769 "PA10P3"
"4345" "SM10.3_10" "PA5P1" "B23" "C6" 0.09 0.15 0.06 0.769 "PA10P3"
"4346" "SM10.3_10" "PA5P2" "B23" "D6" 0.09 0.159 0.069 0.769 "PA10P3"
"4347" "SM10.3_10" "PA7P1" "B23" "E6" 0.088 0.933 0.845 0.769 "PA10P3"
"4348" "SM10.3_10" "PA7P2" "B23" "F6" 0.089 0.901 0.812 0.769 "PA10P3"
"4349" "SM10.3_10" "PA8P1" "B23" "G6" 0.09 0.922 0.832 0.769 "PA10P3"
"4350" "SM10.3_10" "PA8P2" "B23" "H6" 0.09 0.91 0.82 0.769 "PA10P3"
"4484" "SM10.3_6" "NONE" "B23" "A2" 0.103 1.069 0.966 0.966 "PA10P3"
"4504" "SM10.3_6" "PA4P2" "B23" "B2" 0.104 1.054 0.95 0.966 "PA10P3"
"4505" "SM10.3_6" "PA5P1" "B23" "C2" 0.106 0.193 0.087 0.966 "PA10P3"
"4506" "SM10.3_6" "PA5P2" "B23" "D2" 0.113 0.239 0.126 0.966 "PA10P3"
"4507" "SM10.3_6" "PA7P1" "B23" "E2" 0.101 1.098 0.997 0.966 "PA10P3"
"4508" "SM10.3_6" "PA7P2" "B23" "F2" 0.106 1.094 0.988 0.966 "PA10P3"
"4509" "SM10.3_6" "PA8P1" "B23" "G2" 0.104 1.182 1.078 0.966 "PA10P3"
"4510" "SM10.3_6" "PA8P2" "B23" "H2" 0.104 1.092 0.988 0.966 "PA10P3"
"4516" "SM10.3_7" "NONE" "B23" "A3" 0.096 1.024 0.928 0.928 "PA10P3"
"4536" "SM10.3_7" "PA4P2" "B23" "B3" 0.1 1.005 0.905 0.928 "PA10P3"
"4537" "SM10.3_7" "PA5P1" "B23" "C3" 0.098 0.172 0.074 0.928 "PA10P3"
"4538" "SM10.3_7" "PA5P2" "B23" "D3" 0.104 0.189 0.085 0.928 "PA10P3"
"4539" "SM10.3_7" "PA7P1" "B23" "E3" 0.096 0.967 0.871 0.928 "PA10P3"
"4540" "SM10.3_7" "PA7P2" "B23" "F3" 0.098 1.032 0.934 0.928 "PA10P3"
"4541" "SM10.3_7" "PA8P1" "B23" "G3" 0.099 1.029 0.93 0.928 "PA10P3"
"4542" "SM10.3_7" "PA8P2" "B23" "H3" 0.098 0.989 0.891 0.928 "PA10P3"
"4548" "SM10.3_8" "NONE" "B23" "A4" 0.088 0.937 0.849 0.849 "PA10P3"
"4568" "SM10.3_8" "PA4P2" "B23" "B4" 0.093 0.943 0.85 0.849 "PA10P3"
"4569" "SM10.3_8" "PA5P1" "B23" "C4" 0.093 0.158 0.065 0.849 "PA10P3"
"4570" "SM10.3_8" "PA5P2" "B23" "D4" 0.093 0.173 0.08 0.849 "PA10P3"
"4571" "SM10.3_8" "PA7P1" "B23" "E4" 0.09 0.937 0.847 0.849 "PA10P3"
"4572" "SM10.3_8" "PA7P2" "B23" "F4" 0.09 0.967 0.877 0.849 "PA10P3"
"4573" "SM10.3_8" "PA8P1" "B23" "G4" 0.092 0.95 0.858 0.849 "PA10P3"
"4574" "SM10.3_8" "PA8P2" "B23" "H4" 0.091 0.977 0.886 0.849 "PA10P3"
"4580" "SM10.3_9" "NONE" "B23" "A5" 0.088 0.918 0.83 0.83 "PA10P3"
"4600" "SM10.3_9" "PA4P2" "B23" "B5" 0.09 0.995 0.905 0.83 "PA10P3"
"4601" "SM10.3_9" "PA5P1" "B23" "C5" 0.093 0.156 0.063 0.83 "PA10P3"
"4602" "SM10.3_9" "PA5P2" "B23" "D5" 0.091 0.162 0.071 0.83 "PA10P3"
"4603" "SM10.3_9" "PA7P1" "B23" "E5" 0.089 0.912 0.823 0.83 "PA10P3"
"4604" "SM10.3_9" "PA7P2" "B23" "F5" 0.09 0.949 0.859 0.83 "PA10P3"
"4605" "SM10.3_9" "PA8P1" "B23" "G5" 0.09 1.055 0.965 0.83 "PA10P3"
"4606" "SM10.3_9" "PA8P2" "B23" "H5" 0.089 0.932 0.843 0.83 "PA10P3"
"4644" "SM11.1_10" "NONE" "B23" "A11" 0.093 0.965 0.872 0.872 "PA11P1"
"4664" "SM11.1_10" "PA4P2" "B23" "B11" 0.093 0.967 0.874 0.872 "PA11P1"
"4665" "SM11.1_10" "PA5P1" "B23" "C11" 0.095 0.189 0.094 0.872 "PA11P1"
"4666" "SM11.1_10" "PA5P2" "B23" "D11" 0.096 0.208 0.112 0.872 "PA11P1"
"4667" "SM11.1_10" "PA7P1" "B23" "E11" 0.095 0.995 0.9 0.872 "PA11P1"
"4668" "SM11.1_10" "PA7P2" "B23" "F11" 0.096 0.999 0.903 0.872 "PA11P1"
"4669" "SM11.1_10" "PA8P1" "B23" "G11" 0.096 0.997 0.901 0.872 "PA11P1"
"4670" "SM11.1_10" "PA8P2" "B23" "H11" 0.093 0.952 0.859 0.872 "PA11P1"
"4804" "SM11.1_6" "NONE" "B23" "A7" 0.093 0.993 0.9 0.9 "PA11P1"
"4824" "SM11.1_6" "PA4P2" "B23" "B7" 0.096 0.955 0.859 0.9 "PA11P1"
"4825" "SM11.1_6" "PA5P1" "B23" "C7" 0.094 0.171 0.077 0.9 "PA11P1"
"4826" "SM11.1_6" "PA5P2" "B23" "D7" 0.097 0.175 0.078 0.9 "PA11P1"
"4827" "SM11.1_6" "PA7P1" "B23" "E7" 0.093 0.948 0.855 0.9 "PA11P1"
"4828" "SM11.1_6" "PA7P2" "B23" "F7" 0.095 0.954 0.859 0.9 "PA11P1"
"4829" "SM11.1_6" "PA8P1" "B23" "G7" 0.096 0.997 0.901 0.9 "PA11P1"
"4830" "SM11.1_6" "PA8P2" "B23" "H7" 0.094 0.95 0.856 0.9 "PA11P1"
"4836" "SM11.1_7" "NONE" "B23" "A8" 0.094 1.312 1.218 1.218 "PA11P1"
"4856" "SM11.1_7" "PA4P2" "B23" "B8" 0.095 0.339 0.244 1.218 "PA11P1"
"4857" "SM11.1_7" "PA5P1" "B23" "C8" 0.094 0.154 0.06 1.218 "PA11P1"
"4858" "SM11.1_7" "PA5P2" "B23" "D8" 0.098 0.176 0.078 1.218 "PA11P1"
"4859" "SM11.1_7" "PA7P1" "B23" "E8" 0.095 0.163 0.068 1.218 "PA11P1"
"4860" "SM11.1_7" "PA7P2" "B23" "F8" 0.095 1.123 1.028 1.218 "PA11P1"
"4861" "SM11.1_7" "PA8P1" "B23" "G8" 0.097 0.462 0.365 1.218 "PA11P1"
"4862" "SM11.1_7" "PA8P2" "B23" "H8" 0.094 0.65 0.556 1.218 "PA11P1"
"4868" "SM11.1_8" "NONE" "B23" "A9" 0.095 0.954 0.859 0.859 "PA11P1"
"4888" "SM11.1_8" "PA4P2" "B23" "B9" 0.094 0.903 0.809 0.859 "PA11P1"
"4889" "SM11.1_8" "PA5P1" "B23" "C9" 0.096 0.167 0.071 0.859 "PA11P1"
"4890" "SM11.1_8" "PA5P2" "B23" "D9" 0.098 0.183 0.085 0.859 "PA11P1"
"4891" "SM11.1_8" "PA7P1" "B23" "E9" 0.096 0.865 0.769 0.859 "PA11P1"
"4892" "SM11.1_8" "PA7P2" "B23" "F9" 0.097 0.907 0.81 0.859 "PA11P1"
"4893" "SM11.1_8" "PA8P1" "B23" "G9" 0.097 0.905 0.808 0.859 "PA11P1"
"4894" "SM11.1_8" "PA8P2" "B23" "H9" 0.094 0.907 0.813 0.859 "PA11P1"
"4900" "SM11.1_9" "NONE" "B23" "A10" 0.095 1 0.905 0.905 "PA11P1"
"4920" "SM11.1_9" "PA4P2" "B23" "B10" 0.096 0.972 0.876 0.905 "PA11P1"
"4921" "SM11.1_9" "PA5P1" "B23" "C10" 0.096 0.185 0.089 0.905 "PA11P1"
"4922" "SM11.1_9" "PA5P2" "B23" "D10" 0.1 0.191 0.091 0.905 "PA11P1"
"4923" "SM11.1_9" "PA7P1" "B23" "E10" 0.098 0.914 0.816 0.905 "PA11P1"
"4924" "SM11.1_9" "PA7P2" "B23" "F10" 0.098 0.969 0.871 0.905 "PA11P1"
"4925" "SM11.1_9" "PA8P1" "B23" "G10" 0.098 0.953 0.855 0.905 "PA11P1"
"4926" "SM11.1_9" "PA8P2" "B23" "H10" 0.095 1.006 0.911 0.905 "PA11P1"
"961" "PA01" "NONE" "B24" "A12" 0.09 1.076 0.986 0.986 "None"
"1501" "PA01" "PA4P2" "B24" "B12" 0.094 0.154 0.06 0.986 "None"
"1528" "PA01" "PA5P1" "B24" "C12" 0.094 0.152 0.058 0.986 "None"
"1555" "PA01" "PA5P2" "B24" "D12" 0.098 0.21 0.112 0.986 "None"
"1582" "PA01" "PA7P1" "B24" "E12" 0.095 0.176 0.081 0.986 "None"
"1609" "PA01" "PA7P2" "B24" "F12" 0.096 0.183 0.087 0.986 "None"
"1636" "PA01" "PA8P1" "B24" "G12" 0.095 0.175 0.08 0.986 "None"
"1663" "PA01" "PA8P2" "B24" "H12" 0.098 0.193 0.095 0.986 "None"
"4964" "SM11.2_10" "NONE" "B24" "A6" 0.093 0.857 0.764 0.764 "PA11P2"
"4984" "SM11.2_10" "PA4P2" "B24" "B6" 0.097 0.821 0.724 0.764 "PA11P2"
"4985" "SM11.2_10" "PA5P1" "B24" "C6" 0.097 0.172 0.075 0.764 "PA11P2"
"4986" "SM11.2_10" "PA5P2" "B24" "D6" 0.095 0.197 0.102 0.764 "PA11P2"
"4987" "SM11.2_10" "PA7P1" "B24" "E6" 0.094 0.809 0.715 0.764 "PA11P2"
"4988" "SM11.2_10" "PA7P2" "B24" "F6" 0.096 0.835 0.739 0.764 "PA11P2"
"4989" "SM11.2_10" "PA8P1" "B24" "G6" 0.098 0.842 0.744 0.764 "PA11P2"
"4990" "SM11.2_10" "PA8P2" "B24" "H6" 0.097 0.848 0.751 0.764 "PA11P2"
"5124" "SM11.2_6" "NONE" "B24" "A2" 0.111 1.08 0.969 0.969 "PA11P2"
"5144" "SM11.2_6" "PA4P2" "B24" "B2" 0.115 1.001 0.886 0.969 "PA11P2"
"5145" "SM11.2_6" "PA5P1" "B24" "C2" 0.111 0.207 0.096 0.969 "PA11P2"
"5146" "SM11.2_6" "PA5P2" "B24" "D2" 0.117 0.226 0.109 0.969 "PA11P2"
"5147" "SM11.2_6" "PA7P1" "B24" "E2" 0.111 1.108 0.997 0.969 "PA11P2"
"5148" "SM11.2_6" "PA7P2" "B24" "F2" 0.11 1.127 1.017 0.969 "PA11P2"
"5149" "SM11.2_6" "PA8P1" "B24" "G2" 0.111 1.06 0.949 0.969 "PA11P2"
"5150" "SM11.2_6" "PA8P2" "B24" "H2" 0.109 1.128 1.019 0.969 "PA11P2"
"5156" "SM11.2_7" "NONE" "B24" "A3" 0.098 0.989 0.891 0.891 "PA11P2"
"5176" "SM11.2_7" "PA4P2" "B24" "B3" 0.105 0.97 0.865 0.891 "PA11P2"
"5177" "SM11.2_7" "PA5P1" "B24" "C3" 0.107 0.188 0.081 0.891 "PA11P2"
"5178" "SM11.2_7" "PA5P2" "B24" "D3" 0.111 0.206 0.095 0.891 "PA11P2"
"5179" "SM11.2_7" "PA7P1" "B24" "E3" 0.105 1.023 0.918 0.891 "PA11P2"
"5180" "SM11.2_7" "PA7P2" "B24" "F3" 0.106 1.028 0.922 0.891 "PA11P2"
"5181" "SM11.2_7" "PA8P1" "B24" "G3" 0.106 1.016 0.91 0.891 "PA11P2"
"5182" "SM11.2_7" "PA8P2" "B24" "H3" 0.107 1.044 0.937 0.891 "PA11P2"
"5188" "SM11.2_8" "NONE" "B24" "A4" 0.091 0.906 0.815 0.815 "PA11P2"
"5208" "SM11.2_8" "PA4P2" "B24" "B4" 0.098 0.87 0.772 0.815 "PA11P2"
"5209" "SM11.2_8" "PA5P1" "B24" "C4" 0.099 0.191 0.092 0.815 "PA11P2"
"5210" "SM11.2_8" "PA5P2" "B24" "D4" 0.1 0.201 0.101 0.815 "PA11P2"
"5211" "SM11.2_8" "PA7P1" "B24" "E4" 0.097 0.848 0.751 0.815 "PA11P2"
"5212" "SM11.2_8" "PA7P2" "B24" "F4" 0.099 0.845 0.746 0.815 "PA11P2"
"5213" "SM11.2_8" "PA8P1" "B24" "G4" 0.098 0.893 0.795 0.815 "PA11P2"
"5214" "SM11.2_8" "PA8P2" "B24" "H4" 0.099 0.861 0.762 0.815 "PA11P2"
"5220" "SM11.2_9" "NONE" "B24" "A5" 0.093 1.062 0.969 0.969 "PA11P2"
"5240" "SM11.2_9" "PA4P2" "B24" "B5" 0.098 0.952 0.854 0.969 "PA11P2"
"5241" "SM11.2_9" "PA5P1" "B24" "C5" 0.1 0.184 0.084 0.969 "PA11P2"
"5242" "SM11.2_9" "PA5P2" "B24" "D5" 0.101 0.198 0.097 0.969 "PA11P2"
"5243" "SM11.2_9" "PA7P1" "B24" "E5" 0.097 0.922 0.825 0.969 "PA11P2"
"5244" "SM11.2_9" "PA7P2" "B24" "F5" 0.101 1.129 1.028 0.969 "PA11P2"
"5245" "SM11.2_9" "PA8P1" "B24" "G5" 0.101 0.908 0.807 0.969 "PA11P2"
"5246" "SM11.2_9" "PA8P2" "B24" "H5" 0.101 1.06 0.959 0.969 "PA11P2"
"5284" "SM12.1_10" "NONE" "B24" "A11" 0.092 0.934 0.842 0.842 "PA12P1"
"5304" "SM12.1_10" "PA4P2" "B24" "B11" 0.094 0.952 0.858 0.842 "PA12P1"
"5305" "SM12.1_10" "PA5P1" "B24" "C11" 0.095 0.188 0.093 0.842 "PA12P1"
"5306" "SM12.1_10" "PA5P2" "B24" "D11" 0.098 0.216 0.118 0.842 "PA12P1"
"5307" "SM12.1_10" "PA7P1" "B24" "E11" 0.097 0.963 0.866 0.842 "PA12P1"
"5308" "SM12.1_10" "PA7P2" "B24" "F11" 0.095 0.954 0.859 0.842 "PA12P1"
"5309" "SM12.1_10" "PA8P1" "B24" "G11" 0.095 0.952 0.857 0.842 "PA12P1"
"5310" "SM12.1_10" "PA8P2" "B24" "H11" 0.096 0.976 0.88 0.842 "PA12P1"
"5444" "SM12.1_6" "NONE" "B24" "A7" 0.092 0.874 0.782 0.782 "PA12P1"
"5464" "SM12.1_6" "PA4P2" "B24" "B7" 0.094 0.894 0.8 0.782 "PA12P1"
"5465" "SM12.1_6" "PA5P1" "B24" "C7" 0.093 0.172 0.079 0.782 "PA12P1"
"5466" "SM12.1_6" "PA5P2" "B24" "D7" 0.094 0.173 0.079 0.782 "PA12P1"
"5467" "SM12.1_6" "PA7P1" "B24" "E7" 0.092 0.98 0.888 0.782 "PA12P1"
"5468" "SM12.1_6" "PA7P2" "B24" "F7" 0.095 0.913 0.818 0.782 "PA12P1"
"5469" "SM12.1_6" "PA8P1" "B24" "G7" 0.095 0.94 0.845 0.782 "PA12P1"
"5470" "SM12.1_6" "PA8P2" "B24" "H7" 0.094 0.907 0.813 0.782 "PA12P1"
"5476" "SM12.1_7" "NONE" "B24" "A8" 0.09 0.867 0.777 0.777 "PA12P1"
"5496" "SM12.1_7" "PA4P2" "B24" "B8" 0.093 0.94 0.847 0.777 "PA12P1"
"5497" "SM12.1_7" "PA5P1" "B24" "C8" 0.092 0.185 0.093 0.777 "PA12P1"
"5498" "SM12.1_7" "PA5P2" "B24" "D8" 0.095 0.188 0.093 0.777 "PA12P1"
"5499" "SM12.1_7" "PA7P1" "B24" "E8" 0.092 0.921 0.829 0.777 "PA12P1"
"5500" "SM12.1_7" "PA7P2" "B24" "F8" 0.095 0.961 0.866 0.777 "PA12P1"
"5501" "SM12.1_7" "PA8P1" "B24" "G8" 0.095 0.987 0.892 0.777 "PA12P1"
"5502" "SM12.1_7" "PA8P2" "B24" "H8" 0.093 0.903 0.81 0.777 "PA12P1"
"5508" "SM12.1_8" "NONE" "B24" "A9" 0.093 1.001 0.908 0.908 "PA12P1"
"5528" "SM12.1_8" "PA4P2" "B24" "B9" 0.094 0.889 0.795 0.908 "PA12P1"
"5529" "SM12.1_8" "PA5P1" "B24" "C9" 0.095 0.186 0.091 0.908 "PA12P1"
"5530" "SM12.1_8" "PA5P2" "B24" "D9" 0.097 0.182 0.085 0.908 "PA12P1"
"5531" "SM12.1_8" "PA7P1" "B24" "E9" 0.095 0.205 0.11 0.908 "PA12P1"
"5532" "SM12.1_8" "PA7P2" "B24" "F9" 0.097 0.53 0.433 0.908 "PA12P1"
"5533" "SM12.1_8" "PA8P1" "B24" "G9" 0.097 0.232 0.135 0.908 "PA12P1"
"5534" "SM12.1_8" "PA8P2" "B24" "H9" 0.098 0.416 0.318 0.908 "PA12P1"
"5540" "SM12.1_9" "NONE" "B24" "A10" 0.094 1.014 0.92 0.92 "PA12P1"
"5560" "SM12.1_9" "PA4P2" "B24" "B10" 0.097 0.964 0.867 0.92 "PA12P1"
"5561" "SM12.1_9" "PA5P1" "B24" "C10" 0.098 0.193 0.095 0.92 "PA12P1"
"5562" "SM12.1_9" "PA5P2" "B24" "D10" 0.1 0.189 0.089 0.92 "PA12P1"
"5563" "SM12.1_9" "PA7P1" "B24" "E10" 0.097 0.955 0.858 0.92 "PA12P1"
"5564" "SM12.1_9" "PA7P2" "B24" "F10" 0.097 0.96 0.863 0.92 "PA12P1"
"5565" "SM12.1_9" "PA8P1" "B24" "G10" 0.097 0.96 0.863 0.92 "PA12P1"
"5566" "SM12.1_9" "PA8P2" "B24" "H10" 0.097 1.103 1.006 0.92 "PA12P1"
"962" "PA01" "NONE" "B25" "A12" 0.102 1.164 1.062 1.062 "None"
"1502" "PA01" "PA4P2" "B25" "B12" 0.104 0.167 0.063 1.062 "None"
"1529" "PA01" "PA5P1" "B25" "C12" 0.103 0.157 0.054 1.062 "None"
"1556" "PA01" "PA5P2" "B25" "D12" 0.103 0.217 0.114 1.062 "None"
"1583" "PA01" "PA7P1" "B25" "E12" 0.102 0.16 0.058 1.062 "None"
"1610" "PA01" "PA7P2" "B25" "F12" 0.104 0.189 0.085 1.062 "None"
"1637" "PA01" "PA8P1" "B25" "G12" 0.1 0.178 0.078 1.062 "None"
"1664" "PA01" "PA8P2" "B25" "H12" 0.1 0.208 0.108 1.062 "None"
"5604" "SM12.2_10" "NONE" "B25" "A6" 0.105 1.154 1.049 1.049 "PA12P2"
"5624" "SM12.2_10" "PA4P2" "B25" "B6" 0.11 1.049 0.939 1.049 "PA12P2"
"5625" "SM12.2_10" "PA5P1" "B25" "C6" 0.102 0.185 0.083 1.049 "PA12P2"
"5626" "SM12.2_10" "PA5P2" "B25" "D6" 0.104 0.188 0.084 1.049 "PA12P2"
"5627" "SM12.2_10" "PA7P1" "B25" "E6" 0.102 0.947 0.845 1.049 "PA12P2"
"5628" "SM12.2_10" "PA7P2" "B25" "F6" 0.104 1.031 0.927 1.049 "PA12P2"
"5629" "SM12.2_10" "PA8P1" "B25" "G6" 0.106 0.953 0.847 1.049 "PA12P2"
"5630" "SM12.2_10" "PA8P2" "B25" "H6" 0.105 1.037 0.932 1.049 "PA12P2"
"5764" "SM12.2_6" "NONE" "B25" "A2" 0.099 1.016 0.917 0.917 "PA12P2"
"5784" "SM12.2_6" "PA4P2" "B25" "B2" 0.109 0.978 0.869 0.917 "PA12P2"
"5785" "SM12.2_6" "PA5P1" "B25" "C2" 0.103 0.19 0.087 0.917 "PA12P2"
"5786" "SM12.2_6" "PA5P2" "B25" "D2" 0.109 0.207 0.098 0.917 "PA12P2"
"5787" "SM12.2_6" "PA7P1" "B25" "E2" 0.105 1.002 0.897 0.917 "PA12P2"
"5788" "SM12.2_6" "PA7P2" "B25" "F2" 0.109 0.95 0.841 0.917 "PA12P2"
"5789" "SM12.2_6" "PA8P1" "B25" "G2" 0.108 1 0.892 0.917 "PA12P2"
"5790" "SM12.2_6" "PA8P2" "B25" "H2" 0.105 1.025 0.92 0.917 "PA12P2"
"5796" "SM12.2_7" "NONE" "B25" "A3" 0.104 1.27 1.166 1.166 "PA12P2"
"5816" "SM12.2_7" "PA4P2" "B25" "B3" 0.115 0.484 0.369 1.166 "PA12P2"
"5817" "SM12.2_7" "PA5P1" "B25" "C3" 0.106 0.165 0.059 1.166 "PA12P2"
"5818" "SM12.2_7" "PA5P2" "B25" "D3" 0.108 0.181 0.073 1.166 "PA12P2"
"5819" "SM12.2_7" "PA7P1" "B25" "E3" 0.106 0.187 0.081 1.166 "PA12P2"
"5820" "SM12.2_7" "PA7P2" "B25" "F3" 0.111 1.219 1.108 1.166 "PA12P2"
"5821" "SM12.2_7" "PA8P1" "B25" "G3" 0.108 0.502 0.394 1.166 "PA12P2"
"5822" "SM12.2_7" "PA8P2" "B25" "H3" 0.106 0.746 0.64 1.166 "PA12P2"
"5828" "SM12.2_8" "NONE" "B25" "A4" 0.097 1.026 0.929 0.929 "PA12P2"
"5848" "SM12.2_8" "PA4P2" "B25" "B4" 0.108 0.974 0.866 0.929 "PA12P2"
"5849" "SM12.2_8" "PA5P1" "B25" "C4" 0.1 0.197 0.097 0.929 "PA12P2"
"5850" "SM12.2_8" "PA5P2" "B25" "D4" 0.1 0.193 0.093 0.929 "PA12P2"
"5851" "SM12.2_8" "PA7P1" "B25" "E4" 0.099 0.903 0.804 0.929 "PA12P2"
"5852" "SM12.2_8" "PA7P2" "B25" "F4" 0.101 0.98 0.879 0.929 "PA12P2"
"5853" "SM12.2_8" "PA8P1" "B25" "G4" 0.099 0.975 0.876 0.929 "PA12P2"
"5854" "SM12.2_8" "PA8P2" "B25" "H4" 0.099 0.934 0.835 0.929 "PA12P2"
"5860" "SM12.2_9" "NONE" "B25" "A5" 0.106 1.111 1.005 1.005 "PA12P2"
"5880" "SM12.2_9" "PA4P2" "B25" "B5" 0.109 1.059 0.95 1.005 "PA12P2"
"5881" "SM12.2_9" "PA5P1" "B25" "C5" 0.106 0.211 0.105 1.005 "PA12P2"
"5882" "SM12.2_9" "PA5P2" "B25" "D5" 0.108 0.199 0.091 1.005 "PA12P2"
"5883" "SM12.2_9" "PA7P1" "B25" "E5" 0.106 0.988 0.882 1.005 "PA12P2"
"5884" "SM12.2_9" "PA7P2" "B25" "F5" 0.108 0.975 0.867 1.005 "PA12P2"
"5885" "SM12.2_9" "PA8P1" "B25" "G5" 0.106 0.946 0.84 1.005 "PA12P2"
"5886" "SM12.2_9" "PA8P2" "B25" "H5" 0.105 1.042 0.937 1.005 "PA12P2"
"5924" "SM13.1_10" "NONE" "B25" "A11" 0.106 1.15 1.044 1.044 "PA13P1"
"5944" "SM13.1_10" "PA4P2" "B25" "B11" 0.105 0.992 0.887 1.044 "PA13P1"
"5945" "SM13.1_10" "PA5P1" "B25" "C11" 0.103 0.196 0.093 1.044 "PA13P1"
"5946" "SM13.1_10" "PA5P2" "B25" "D11" 0.1 0.192 0.092 1.044 "PA13P1"
"5947" "SM13.1_10" "PA7P1" "B25" "E11" 0.101 0.944 0.843 1.044 "PA13P1"
"5948" "SM13.1_10" "PA7P2" "B25" "F11" 0.105 0.959 0.854 1.044 "PA13P1"
"5949" "SM13.1_10" "PA8P1" "B25" "G11" 0.102 1.016 0.914 1.044 "PA13P1"
"5950" "SM13.1_10" "PA8P2" "B25" "H11" 0.101 1.04 0.939 1.044 "PA13P1"
"6084" "SM13.1_6" "NONE" "B25" "A7" 0.1 1.066 0.966 0.966 "PA13P1"
"6104" "SM13.1_6" "PA4P2" "B25" "B7" 0.1 0.931 0.831 0.966 "PA13P1"
"6105" "SM13.1_6" "PA5P1" "B25" "C7" 0.098 0.175 0.077 0.966 "PA13P1"
"6106" "SM13.1_6" "PA5P2" "B25" "D7" 0.097 0.167 0.07 0.966 "PA13P1"
"6107" "SM13.1_6" "PA7P1" "B25" "E7" 0.099 0.883 0.784 0.966 "PA13P1"
"6108" "SM13.1_6" "PA7P2" "B25" "F7" 0.099 0.932 0.833 0.966 "PA13P1"
"6109" "SM13.1_6" "PA8P1" "B25" "G7" 0.098 0.878 0.78 0.966 "PA13P1"
"6110" "SM13.1_6" "PA8P2" "B25" "H7" 0.098 0.936 0.838 0.966 "PA13P1"
"6116" "SM13.1_7" "NONE" "B25" "A8" 0.101 1.067 0.966 0.966 "PA13P1"
"6136" "SM13.1_7" "PA4P2" "B25" "B8" 0.1 0.972 0.872 0.966 "PA13P1"
"6137" "SM13.1_7" "PA5P1" "B25" "C8" 0.098 0.184 0.086 0.966 "PA13P1"
"6138" "SM13.1_7" "PA5P2" "B25" "D8" 0.1 0.182 0.082 0.966 "PA13P1"
"6139" "SM13.1_7" "PA7P1" "B25" "E8" 0.097 0.924 0.827 0.966 "PA13P1"
"6140" "SM13.1_7" "PA7P2" "B25" "F8" 0.1 0.946 0.846 0.966 "PA13P1"
"6141" "SM13.1_7" "PA8P1" "B25" "G8" 0.1 0.933 0.833 0.966 "PA13P1"
"6142" "SM13.1_7" "PA8P2" "B25" "H8" 0.101 0.955 0.854 0.966 "PA13P1"
"6148" "SM13.1_8" "NONE" "B25" "A9" 0.101 1.123 1.022 1.022 "PA13P1"
"6168" "SM13.1_8" "PA4P2" "B25" "B9" 0.1 0.412 0.312 1.022 "PA13P1"
"6169" "SM13.1_8" "PA5P1" "B25" "C9" 0.1 0.157 0.057 1.022 "PA13P1"
"6170" "SM13.1_8" "PA5P2" "B25" "D9" 0.1 0.173 0.073 1.022 "PA13P1"
"6171" "SM13.1_8" "PA7P1" "B25" "E9" 0.099 0.304 0.205 1.022 "PA13P1"
"6172" "SM13.1_8" "PA7P2" "B25" "F9" 0.1 0.855 0.755 1.022 "PA13P1"
"6173" "SM13.1_8" "PA8P1" "B25" "G9" 0.099 0.431 0.332 1.022 "PA13P1"
"6174" "SM13.1_8" "PA8P2" "B25" "H9" 0.098 0.686 0.588 1.022 "PA13P1"
"6180" "SM13.1_9" "NONE" "B25" "A10" 0.097 1.022 0.925 0.925 "PA13P1"
"6200" "SM13.1_9" "PA4P2" "B25" "B10" 0.099 0.967 0.868 0.925 "PA13P1"
"6201" "SM13.1_9" "PA5P1" "B25" "C10" 0.099 0.197 0.098 0.925 "PA13P1"
"6202" "SM13.1_9" "PA5P2" "B25" "D10" 0.099 0.209 0.11 0.925 "PA13P1"
"6203" "SM13.1_9" "PA7P1" "B25" "E10" 0.097 0.857 0.76 0.925 "PA13P1"
"6204" "SM13.1_9" "PA7P2" "B25" "F10" 0.1 0.886 0.786 0.925 "PA13P1"
"6205" "SM13.1_9" "PA8P1" "B25" "G10" 0.097 0.939 0.842 0.925 "PA13P1"
"6206" "SM13.1_9" "PA8P2" "B25" "H10" 0.096 0.955 0.859 0.925 "PA13P1"
"963" "PA01" "NONE" "B26" "A12" 0.103 1.095 0.992 0.992 "None"
"1503" "PA01" "PA4P2" "B26" "B12" 0.107 0.111 0.004 0.992 "None"
"1530" "PA01" "PA5P1" "B26" "C12" 0.102 0.101 -0.000999999999999987 0.992 "None"
"1557" "PA01" "PA5P2" "B26" "D12" 0.101 0.164 0.063 0.992 "None"
"1584" "PA01" "PA7P1" "B26" "E12" 0.099 0.101 0.002 0.992 "None"
"1611" "PA01" "PA7P2" "B26" "F12" 0.107 0.138 0.031 0.992 "None"
"1638" "PA01" "PA8P1" "B26" "G12" 0.101 0.124 0.023 0.992 "None"
"1665" "PA01" "PA8P2" "B26" "H12" 0.103 0.165 0.062 0.992 "None"
"6244" "SM13.2_10" "NONE" "B26" "A6" 0.1 0.949 0.849 0.849 "PA13P2"
"6264" "SM13.2_10" "PA4P2" "B26" "B6" 0.103 0.895 0.792 0.849 "PA13P2"
"6265" "SM13.2_10" "PA5P1" "B26" "C6" 0.102 0.132 0.03 0.849 "PA13P2"
"6266" "SM13.2_10" "PA5P2" "B26" "D6" 0.1 0.14 0.04 0.849 "PA13P2"
"6267" "SM13.2_10" "PA7P1" "B26" "E6" 0.1 0.835 0.735 0.849 "PA13P2"
"6268" "SM13.2_10" "PA7P2" "B26" "F6" 0.104 0.864 0.76 0.849 "PA13P2"
"6269" "SM13.2_10" "PA8P1" "B26" "G6" 0.101 0.863 0.762 0.849 "PA13P2"
"6270" "SM13.2_10" "PA8P2" "B26" "H6" 0.101 0.865 0.764 0.849 "PA13P2"
"6404" "SM13.2_6" "NONE" "B26" "A2" 0.108 1.062 0.954 0.954 "PA13P2"
"6424" "SM13.2_6" "PA4P2" "B26" "B2" 0.11 1.009 0.899 0.954 "PA13P2"
"6425" "SM13.2_6" "PA5P1" "B26" "C2" 0.108 0.141 0.033 0.954 "PA13P2"
"6426" "SM13.2_6" "PA5P2" "B26" "D2" 0.108 0.148 0.04 0.954 "PA13P2"
"6427" "SM13.2_6" "PA7P1" "B26" "E2" 0.111 0.995 0.884 0.954 "PA13P2"
"6428" "SM13.2_6" "PA7P2" "B26" "F2" 0.113 0.949 0.836 0.954 "PA13P2"
"6429" "SM13.2_6" "PA8P1" "B26" "G2" 0.107 0.974 0.867 0.954 "PA13P2"
"6430" "SM13.2_6" "PA8P2" "B26" "H2" 0.111 0.964 0.853 0.954 "PA13P2"
"6436" "SM13.2_7" "NONE" "B26" "A3" 0.105 1.27 1.165 1.165 "PA13P2"
"6456" "SM13.2_7" "PA4P2" "B26" "B3" 0.111 0.4 0.289 1.165 "PA13P2"
"6457" "SM13.2_7" "PA5P1" "B26" "C3" 0.109 0.128 0.019 1.165 "PA13P2"
"6458" "SM13.2_7" "PA5P2" "B26" "D3" 0.106 0.133 0.027 1.165 "PA13P2"
"6459" "SM13.2_7" "PA7P1" "B26" "E3" 0.109 0.144 0.035 1.165 "PA13P2"
"6460" "SM13.2_7" "PA7P2" "B26" "F3" 0.113 1.047 0.934 1.165 "PA13P2"
"6461" "SM13.2_7" "PA8P1" "B26" "G3" 0.105 0.348 0.243 1.165 "PA13P2"
"6462" "SM13.2_7" "PA8P2" "B26" "H3" 0.109 0.647 0.538 1.165 "PA13P2"
"6468" "SM13.2_8" "NONE" "B26" "A4" 0.099 0.957 0.858 0.858 "PA13P2"
"6488" "SM13.2_8" "PA4P2" "B26" "B4" 0.108 0.875 0.767 0.858 "PA13P2"
"6489" "SM13.2_8" "PA5P1" "B26" "C4" 0.104 0.128 0.024 0.858 "PA13P2"
"6490" "SM13.2_8" "PA5P2" "B26" "D4" 0.105 0.149 0.044 0.858 "PA13P2"
"6491" "SM13.2_8" "PA7P1" "B26" "E4" 0.103 0.83 0.727 0.858 "PA13P2"
"6492" "SM13.2_8" "PA7P2" "B26" "F4" 0.107 0.821 0.714 0.858 "PA13P2"
"6493" "SM13.2_8" "PA8P1" "B26" "G4" 0.104 0.81 0.706 0.858 "PA13P2"
"6494" "SM13.2_8" "PA8P2" "B26" "H4" 0.102 0.86 0.758 0.858 "PA13P2"
"6500" "SM13.2_9" "NONE" "B26" "A5" 0.1 0.979 0.879 0.879 "PA13P2"
"6520" "SM13.2_9" "PA4P2" "B26" "B5" 0.102 0.85 0.748 0.879 "PA13P2"
"6521" "SM13.2_9" "PA5P1" "B26" "C5" 0.101 0.134 0.033 0.879 "PA13P2"
"6522" "SM13.2_9" "PA5P2" "B26" "D5" 0.1 0.14 0.04 0.879 "PA13P2"
"6523" "SM13.2_9" "PA7P1" "B26" "E5" 0.102 0.876 0.774 0.879 "PA13P2"
"6524" "SM13.2_9" "PA7P2" "B26" "F5" 0.105 0.873 0.768 0.879 "PA13P2"
"6525" "SM13.2_9" "PA8P1" "B26" "G5" 0.102 0.817 0.715 0.879 "PA13P2"
"6526" "SM13.2_9" "PA8P2" "B26" "H5" 0.101 0.874 0.773 0.879 "PA13P2"
"6884" "SM14.2_10" "NONE" "B26" "A11" 0.099 0.941 0.842 0.842 "PA14P2"
"6904" "SM14.2_10" "PA4P2" "B26" "B11" 0.1 0.341 0.241 0.842 "PA14P2"
"6905" "SM14.2_10" "PA5P1" "B26" "C11" 0.1 0.111 0.011 0.842 "PA14P2"
"6906" "SM14.2_10" "PA5P2" "B26" "D11" 0.1 0.127 0.027 0.842 "PA14P2"
"6907" "SM14.2_10" "PA7P1" "B26" "E11" 0.098 0.121 0.023 0.842 "PA14P2"
"6908" "SM14.2_10" "PA7P2" "B26" "F11" 0.103 0.725 0.622 0.842 "PA14P2"
"6909" "SM14.2_10" "PA8P1" "B26" "G11" 0.097 0.353 0.256 0.842 "PA14P2"
"6910" "SM14.2_10" "PA8P2" "B26" "H11" 0.099 0.653 0.554 0.842 "PA14P2"
"7044" "SM14.2_6" "NONE" "B26" "A7" 0.098 1.001 0.903 0.903 "PA14P2"
"7064" "SM14.2_6" "PA4P2" "B26" "B7" 0.102 0.334 0.232 0.903 "PA14P2"
"7065" "SM14.2_6" "PA5P1" "B26" "C7" 0.104 0.114 0.01 0.903 "PA14P2"
"7066" "SM14.2_6" "PA5P2" "B26" "D7" 0.096 0.122 0.026 0.903 "PA14P2"
"7067" "SM14.2_6" "PA7P1" "B26" "E7" 0.096 0.121 0.025 0.903 "PA14P2"
"7068" "SM14.2_6" "PA7P2" "B26" "F7" 0.101 0.794 0.693 0.903 "PA14P2"
"7069" "SM14.2_6" "PA8P1" "B26" "G7" 0.1 0.331 0.231 0.903 "PA14P2"
"7070" "SM14.2_6" "PA8P2" "B26" "H7" 0.098 0.629 0.531 0.903 "PA14P2"
"7076" "SM14.2_7" "NONE" "B26" "A8" 0.096 0.895 0.799 0.799 "PA14P2"
"7096" "SM14.2_7" "PA4P2" "B26" "B8" 0.099 0.886 0.787 0.799 "PA14P2"
"7097" "SM14.2_7" "PA5P1" "B26" "C8" 0.099 0.136 0.037 0.799 "PA14P2"
"7098" "SM14.2_7" "PA5P2" "B26" "D8" 0.096 0.134 0.038 0.799 "PA14P2"
"7099" "SM14.2_7" "PA7P1" "B26" "E8" 0.097 0.89 0.793 0.799 "PA14P2"
"7100" "SM14.2_7" "PA7P2" "B26" "F8" 0.1 0.846 0.746 0.799 "PA14P2"
"7101" "SM14.2_7" "PA8P1" "B26" "G8" 0.097 0.885 0.788 0.799 "PA14P2"
"7102" "SM14.2_7" "PA8P2" "B26" "H8" 0.097 0.847 0.75 0.799 "PA14P2"
"7108" "SM14.2_8" "NONE" "B26" "A9" 0.097 0.924 0.827 0.827 "PA14P2"
"7128" "SM14.2_8" "PA4P2" "B26" "B9" 0.101 0.896 0.795 0.827 "PA14P2"
"7129" "SM14.2_8" "PA5P1" "B26" "C9" 0.099 0.138 0.039 0.827 "PA14P2"
"7130" "SM14.2_8" "PA5P2" "B26" "D9" 0.099 0.138 0.039 0.827 "PA14P2"
"7131" "SM14.2_8" "PA7P1" "B26" "E9" 0.098 0.92 0.822 0.827 "PA14P2"
"7132" "SM14.2_8" "PA7P2" "B26" "F9" 0.103 0.887 0.784 0.827 "PA14P2"
"7133" "SM14.2_8" "PA8P1" "B26" "G9" 0.097 0.859 0.762 0.827 "PA14P2"
"7134" "SM14.2_8" "PA8P2" "B26" "H9" 0.098 0.857 0.759 0.827 "PA14P2"
[truncated: 210,062 more chars]
