# Supplementary material for: Cross-resistance is modular in bacteria–phage interactions
Source: PLoS Biol. 2018 Oct 3;16(10):e2006057. doi: 10.1371/journal.pbio.2006057 (PMC6188897; doi:10.1371/journal.pbio.2006057)
Supplement: S2 Data — (TXT) [file pbio.2006057.s017.txt]

Bacteria	Subpopulation	PhageMutatedAgainst	Plate	Well	Time_h	Absorbance_OD600
PA01	NA	None	1	C11	8	0.72614
PA01	NA	None	1	C11	18.5	1.6494
PA01	NA	None	1	C11	24	1.7132
PA01	NA	None	1	C11	21	1.6935
PA01	NA	None	1	C11	11	1.1789
PA01	NA	None	1	C11	0	0.18552
PA01	NA	None	1	C11	13.5	1.4222
PA01	NA	None	1	C11	1	0.18098
PA01	NA	None	1	C11	23.5	1.7151
PA01	NA	None	3	B11	19	1.6208
PA01	NA	None	1	C11	19	1.6664
PA01	NA	None	4	B11	10	1.1327
PA01	NA	None	1	C11	11.5	1.259
PA01	NA	None	1	C11	1.5	0.18268
PA01	NA	None	3	B11	1.5	0.18978
PA01	NA	None	3	B11	4	0.21778
PA01	NA	None	4	B11	18	1.6415
PA01	NA	None	4	B11	6.5	0.4409
PA01	NA	None	1	C11	2	0.18436
PA01	NA	None	1	C11	23	1.7138
PA01	NA	None	3	B11	19.5	1.622
PA01	NA	None	3	B11	5.5	0.2885
PA01	NA	None	3	B11	21	1.6383
PA01	NA	None	4	A11	14	1.4221
PA01	NA	None	1	C11	22.5	1.7154
PA01	NA	None	1	C11	17	1.6086
PA01	NA	None	1	C11	10	1.0108
PA01	NA	None	2	C11	12.5	1.4279
PA01	NA	None	4	A11	16.5	1.5605
PA01	NA	None	4	A11	16	1.5403
PA01	NA	None	4	A11	1.5	0.17424
PA01	NA	None	3	B11	23.5	1.6676
PA01	NA	None	2	C11	15.5	1.5503
PA01	NA	None	2	C11	6.5	0.64948
PA01	NA	None	4	B11	0.5	0.17784
PA01	NA	None	4	B11	4.5	0.22544
PA01	NA	None	4	B11	12.5	1.3647
PA01	NA	None	4	B11	21.5	1.713
PA01	NA	None	4	B11	13	1.387
PA01	NA	None	4	B11	15.5	1.5579
PA01	NA	None	4	B11	15	1.5336
PA01	NA	None	2	C11	18	1.6156
PA01	NA	None	2	C11	22	1.6509
PA01	NA	None	2	C11	4.5	0.33032
PA01	NA	None	2	C11	2.5	0.21998
PA01	NA	None	1	C11	20.5	1.6968
PA01	NA	None	4	B11	2.5	0.18204
PA01	NA	None	2	C11	10	1.2105
PA01	NA	None	2	C11	23.5	1.6506
PA01	NA	None	2	C11	1.5	0.20122
PA01	NA	None	2	C11	13.5	1.4725
PA01	NA	None	2	C11	1	0.19694
PA01	NA	None	2	C11	11.5	1.3416
PA01	NA	None	2	C11	2	0.2079
PA01	NA	None	1	C11	19.5	1.6873
PA01	NA	None	1	C11	6	0.3595
PA01	NA	None	1	C11	5.5	0.29594
PA01	NA	None	1	C11	20	1.6856
PA01	NA	None	1	C11	5	0.25596
PA01	NA	None	1	C11	13	1.3806
PA01	NA	None	1	C11	9	0.86998
PA01	NA	None	4	A11	18	1.628
PA01	NA	None	4	A11	23	1.695
PA01	NA	None	2	C11	10.5	1.2436
PA01	NA	None	2	C11	16	1.5566
PA01	NA	None	2	C11	14.5	1.5134
PA01	NA	None	2	C11	3.5	0.25468
PA01	NA	None	2	C11	7.5	0.79922
PA01	NA	None	2	G11	16	1.554
PA01	NA	None	2	G11	10.5	1.2341
PA01	NA	None	2	G11	6.5	0.62646
PA01	NA	None	3	D11	20.5	1.5507
PA01	NA	None	3	D11	5.5	0.24244
PA01	NA	None	3	D11	19.5	1.5311
PA01	NA	None	3	D11	16.5	1.4927
PA01	NA	None	3	D11	7.5	0.49314
PA01	NA	None	3	D11	10.5	1.016
PA01	NA	None	3	D11	7	0.397
PA01	NA	None	3	D11	19	1.5242
PA01	NA	None	3	D11	9.5	0.88598
PA01	NA	None	3	D11	0	0.19588
PA01	NA	None	4	B11	10.5	1.2097
PA01	NA	None	4	B11	14.5	1.5234
PA01	NA	None	4	B11	3	0.1862
PA01	NA	None	4	B11	22	1.7192
PA01	NA	None	4	B11	6	0.35326
PA01	NA	None	2	C11	17	1.595
PA01	NA	None	3	B11	23	1.6612
PA01	NA	None	3	B11	0	0.20412
PA01	NA	None	3	D11	15.5	1.4691
PA01	NA	None	3	D11	12	1.2268
PA01	NA	None	3	D11	9	0.7789
PA01	NA	None	3	D11	22.5	1.6086
PA01	NA	None	3	D11	3.5	0.19422
PA01	NA	None	2	C11	15	1.5285
PA01	NA	None	2	C11	21.5	1.6482
PA01	NA	None	2	C11	12	1.4027
PA01	NA	None	2	C11	8.5	0.93312
PA01	NA	None	2	C11	9.5	1.1939
PA01	NA	None	2	C11	17.5	1.6076
PA01	NA	None	2	C11	3	0.23506
PA01	NA	None	2	C11	14	1.4905
PA01	NA	None	2	C11	0.5	0.19658
PA01	NA	None	4	C11	24	1.7558
PA01	NA	None	4	C11	21	1.751
PA01	NA	None	4	C11	18.5	1.7082
PA01	NA	None	4	C11	11	1.3699
PA01	NA	None	4	C11	0	0.20232
PA01	NA	None	4	C11	8	0.92054
PA01	NA	None	4	C11	19.5	1.72
PA01	NA	None	4	C11	6	0.59128
PA01	NA	None	4	C11	5.5	0.49628
PA01	NA	None	4	C11	20	1.745
PA01	NA	None	4	C11	5	0.39894
PA01	NA	None	4	C11	13	1.5426
PA01	NA	None	4	C11	9	1.1996
PA01	NA	None	4	C11	22.5	1.7502
PA01	NA	None	4	C11	17	1.6863
PA01	NA	None	4	C11	10	1.2985
PA01	NA	None	4	C11	23.5	1.7628
PA01	NA	None	4	C11	1.5	0.19904
PA01	NA	None	3	D11	23	1.6145
PA01	NA	None	3	D11	11	1.123
PA01	NA	None	3	B11	7	0.51842
PA01	NA	None	3	B11	20.5	1.6274
PA01	NA	None	3	B11	7.5	0.62542
PA01	NA	None	3	B11	18.5	1.599
PA01	NA	None	4	C11	12	1.4894
PA01	NA	None	4	C11	8.5	0.96246
PA01	NA	None	4	C11	9.5	1.2651
PA01	NA	None	4	C11	17.5	1.7119
PA01	NA	None	4	C11	3	0.23122
PA01	NA	None	4	C11	14	1.597
PA01	NA	None	4	C11	0.5	0.19476
PA01	NA	None	3	D11	13.5	1.3326
PA01	NA	None	3	B11	8.5	0.78888
PA01	NA	None	3	B11	22.5	1.6559
PA01	NA	None	4	C11	7	0.7724
PA01	NA	None	4	C11	16.5	1.6861
PA01	NA	None	4	C11	4	0.28196
PA01	NA	None	4	C11	20.5	1.7379
PA01	NA	None	4	C11	23	1.7515
PA01	NA	None	4	C11	19	1.715
PA01	NA	None	1	E11	6	0.29242
PA01	NA	None	1	E11	9.5	0.88294
PA01	NA	None	1	E11	0	0.18304
PA01	NA	None	1	E11	4	0.1978
PA01	NA	None	1	E11	19.5	1.6702
PA01	NA	None	1	E11	11	1.0867
PA01	NA	None	1	E11	15	1.4891
PA01	NA	None	1	E11	20	1.6737
PA01	NA	None	1	E11	1	0.18014
PA01	NA	None	1	E11	15.5	1.5229
PA01	NA	None	1	E11	12	1.2872
PA01	NA	None	1	E11	17	1.5948
PA01	NA	None	1	E11	8	0.63638
PA01	NA	None	1	E11	3.5	0.19038
PA01	NA	None	1	E11	8.5	0.72656
PA01	NA	None	1	E11	9	0.8074
PA01	NA	None	1	E11	10.5	1.0272
PA01	NA	None	1	E11	18	1.6172
PA01	NA	None	4	C11	13.5	1.5611
PA01	NA	None	4	C11	1	0.19546
PA01	NA	None	4	C11	11.5	1.4521
PA01	NA	None	4	C11	2	0.20388
PA01	NA	None	4	C11	15	1.6323
PA01	NA	None	4	C11	21.5	1.7562
PA01	NA	None	4	A11	18.5	1.6449
PA01	NA	None	4	A11	23.5	1.6965
PA01	NA	None	4	A11	20.5	1.677
PA01	NA	None	4	A11	10.5	1.0528
PA01	NA	None	4	A11	4	0.1882
PA01	NA	None	4	A11	19.5	1.6501
PA01	NA	None	4	A11	10	0.93466
PA01	NA	None	4	A11	0	0.17706
PA01	NA	None	4	A11	7.5	0.4835
PA01	NA	None	4	A11	5	0.21452
PA01	NA	None	4	A11	2	0.17484
PA01	NA	None	4	A11	20	1.6691
PA01	NA	None	4	A11	9.5	0.85432
PA01	NA	None	4	A11	12	1.2262
PA01	NA	None	4	A11	9	0.7774
PA01	NA	None	4	A11	19	1.643
PA01	NA	None	4	A11	0.5	0.17338
PA01	NA	None	1	D11	14	1.5472
PA01	NA	None	1	D11	22	1.7333
PA01	NA	None	1	D11	18	1.6837
PA01	NA	None	1	D11	14.5	1.5571
PA01	NA	None	1	D11	24	1.736
PA01	NA	None	1	D11	5	0.31686
PA01	NA	None	4	A11	24	1.6984
PA01	NA	None	4	A11	22.5	1.6895
PA01	NA	None	4	A11	3.5	0.1818
PA01	NA	None	4	A11	13.5	1.3825
PA01	NA	None	4	A11	17	1.5837
PA01	NA	None	4	A11	5.5	0.23322
PA01	NA	None	4	A11	4.5	0.1996
PA01	NA	None	4	A11	6	0.26344
PA01	NA	None	4	A11	14.5	1.483
PA01	NA	None	4	A11	8	0.59474
PA01	NA	None	4	A11	21	1.6732
PA01	NA	None	4	A11	17.5	1.6029
PA01	NA	None	4	A11	22	1.6882
PA01	NA	None	4	A11	3	0.17972
PA01	NA	None	4	A11	8.5	0.69028
PA01	NA	None	4	A11	15.5	1.5193
PA01	NA	None	4	A11	12.5	1.2736
PA01	NA	None	4	A11	6.5	0.31328
PA01	NA	None	4	A11	2.5	0.17562
PA01	NA	None	4	A11	13	1.322
PA01	NA	None	4	A11	21.5	1.6854
PA01	NA	None	2	F11	23.5	1.6513
PA01	NA	None	4	D11	13	1.3511
PA01	NA	None	4	D11	14	1.4341
PA01	NA	None	4	D11	22	1.7055
PA01	NA	None	4	D11	18	1.6198
PA01	NA	None	3	D11	4	0.19932
PA01	NA	None	3	D11	10	0.95584
PA01	NA	None	3	D11	4.5	0.2105
PA01	NA	None	3	B11	16.5	1.52
PA01	NA	None	3	B11	2	0.19156
PA01	NA	None	3	B11	11	1.2069
PA01	NA	None	3	B11	20	1.6357
PA01	NA	None	3	B11	13.5	1.4053
PA01	NA	None	3	B11	14	1.4476
PA01	NA	None	3	B11	9	0.87446
PA01	NA	None	3	B11	11.5	1.2477
PA01	NA	None	3	B11	1	0.18928
PA01	NA	None	3	B11	24	1.6653
PA01	NA	None	3	B11	17.5	1.5721
PA01	NA	None	3	B11	3.5	0.20296
PA01	NA	None	3	B11	9.5	0.94506
PA01	NA	None	3	B11	17	1.5407
PA01	NA	None	3	B11	5	0.25454
PA01	NA	None	3	B11	0.5	0.19004
PA01	NA	None	3	B11	4.5	0.2331
PA01	NA	None	3	B11	12.5	1.33
PA01	NA	None	3	B11	21.5	1.6463
PA01	NA	None	3	B11	13	1.3627
PA01	NA	None	3	B11	15.5	1.4944
PA01	NA	None	3	B11	15	1.4713
PA01	NA	None	3	B11	10.5	1.1662
PA01	NA	None	3	B11	14.5	1.4593
PA01	NA	None	3	B11	3	0.19754
PA01	NA	None	3	B11	22	1.6619
PA01	NA	None	3	B11	6	0.3426
PA01	NA	None	3	B11	2.5	0.19464
PA01	NA	None	3	B11	10	1.0821
PA01	NA	None	3	B11	18	1.5855
PA01	NA	None	3	B11	6.5	0.42224
PA01	NA	None	2	D11	21.5	1.6551
PA01	NA	None	2	D11	18.5	1.5978
PA01	NA	None	2	D11	21	1.6565
PA01	NA	None	2	D11	20.5	1.6451
PA01	NA	None	2	D11	5.5	0.29684
PA01	NA	None	2	D11	19.5	1.6129
PA01	NA	None	4	C11	10.5	1.3262
PA01	NA	None	4	C11	16	1.6659
PA01	NA	None	4	C11	14.5	1.6062
PA01	NA	None	4	C11	3.5	0.25136
PA01	NA	None	4	C11	7.5	0.84898
PA01	NA	None	4	C11	12.5	1.5041
PA01	NA	None	4	C11	18	1.7079
PA01	NA	None	4	C11	22	1.7559
PA01	NA	None	4	C11	4.5	0.3301
PA01	NA	None	4	C11	2.5	0.21526
PA01	NA	None	4	C11	15.5	1.65
PA01	NA	None	4	C11	6.5	0.68332
PA01	NA	None	1	D11	21.5	1.7215
PA01	NA	None	1	D11	18.5	1.7016
PA01	NA	None	1	D11	21	1.7164
PA01	NA	None	1	D11	20.5	1.7164
PA01	NA	None	1	D11	5.5	0.38228
PA01	NA	None	1	D11	19.5	1.7057
PA01	NA	None	1	D11	16.5	1.6528
PA01	NA	None	1	D11	7.5	0.74888
PA01	NA	None	1	D11	10.5	1.2693
PA01	NA	None	1	D11	7	0.66378
PA01	NA	None	1	D11	19	1.6993
PA01	NA	None	1	D11	9.5	0.97796
PA01	NA	None	1	D11	0	0.19416
PA01	NA	None	1	D11	23	1.7405
PA01	NA	None	1	D11	11	1.3113
PA01	NA	None	4	A11	15	1.5082
PA01	NA	None	4	A11	1	0.17382
PA01	NA	None	4	A11	11.5	1.1987
PA01	NA	None	4	A11	7	0.38894
PA01	NA	None	4	A11	11	1.1688
PA01	NA	None	2	C11	22.5	1.6478
PA01	NA	None	4	B11	20.5	1.7005
PA01	NA	None	4	B11	7.5	0.6437
PA01	NA	None	4	B11	18.5	1.647
PA01	NA	None	4	B11	23	1.7219
PA01	NA	None	4	B11	0	0.1864
PA01	NA	None	4	B11	23.5	1.7295
PA01	NA	None	4	B11	21	1.6991
PA01	NA	None	4	B11	19	1.6731
PA01	NA	None	4	B11	1.5	0.17762
PA01	NA	None	4	B11	4	0.2094
PA01	NA	None	4	B11	19.5	1.6812
PA01	NA	None	4	B11	5.5	0.29168
PA01	NA	None	4	B11	8.5	0.82034
PA01	NA	None	4	B11	22.5	1.719
PA01	NA	None	4	B11	16.5	1.5922
PA01	NA	None	4	B11	2	0.17942
PA01	NA	None	4	B11	11	1.2365
PA01	NA	None	4	B11	20	1.7033
PA01	NA	None	4	B11	13.5	1.4452
PA01	NA	None	4	B11	14	1.5036
PA01	NA	None	4	B11	9	0.89818
PA01	NA	None	4	B11	11.5	1.2805
PA01	NA	None	4	B11	1	0.17716
PA01	NA	None	4	B11	24	1.7334
PA01	NA	None	4	B11	17.5	1.6258
PA01	NA	None	4	B11	3.5	0.1946
PA01	NA	None	4	B11	9.5	0.96678
PA01	NA	None	4	B11	17	1.6091
PA01	NA	None	4	B11	5	0.2507
PA01	NA	None	1	C11	12	1.2903
PA01	NA	None	1	C11	8.5	0.8041
PA01	NA	None	1	C11	9.5	0.95276
PA01	NA	None	1	C11	17.5	1.6169
PA01	NA	None	1	C11	3	0.1908
PA01	NA	None	1	C11	14	1.4451
PA01	NA	None	1	C11	0.5	0.18112
PA01	NA	None	1	C11	10.5	1.0613
PA01	NA	None	1	C11	16	1.5774
PA01	NA	None	1	C11	14.5	1.4791
PA01	NA	None	1	C11	3.5	0.1996
PA01	NA	None	1	C11	7.5	0.64082
PA01	NA	None	1	C11	12.5	1.3323
PA01	NA	None	1	C11	18	1.6304
PA01	NA	None	1	C11	22	1.7045
PA01	NA	None	1	C11	4.5	0.23016
PA01	NA	None	4	B11	8	0.7403
PA01	NA	None	4	B11	12	1.3217
PA01	NA	None	4	B11	16	1.5789
PA01	NA	None	4	D11	14.5	1.4693
PA01	NA	None	4	D11	24	1.7132
PA01	NA	None	4	D11	5	0.23208
PA01	NA	None	4	D11	8	0.68458
PA01	NA	None	4	D11	2.5	0.18184
PA01	NA	None	4	D11	6.5	0.3836
PA01	NA	None	4	D11	16	1.5575
PA01	NA	None	4	D11	8.5	0.77748
PA01	NA	None	4	D11	3	0.18478
PA01	NA	None	3	D11	23.5	1.6341
PA01	NA	None	3	G11	0	0.19502
PA01	NA	None	3	G11	7	0.37684
PA01	NA	None	3	G11	21	1.6078
PA01	NA	None	3	G11	4	0.19988
PA01	NA	None	3	G11	6	0.26388
PA01	NA	None	3	G11	23	1.6315
PA01	NA	None	3	G11	18.5	1.5364
PA01	NA	None	3	G11	5.5	0.23776
PA01	NA	None	3	G11	11.5	1.1744
PA01	NA	None	3	G11	20.5	1.5964
PA01	NA	None	3	G11	11	1.0698
PA01	NA	None	3	G11	21.5	1.6158
PA01	NA	None	3	G11	8	0.5667
PA01	NA	None	3	G11	2	0.1904
PA01	NA	None	3	G11	7.5	0.46664
PA01	NA	None	3	G11	19	1.5592
PA01	NA	None	3	G11	9.5	0.85046
PA01	NA	None	2	E11	2	0.20956
PA01	NA	None	2	E11	5.5	0.4889
PA01	NA	None	2	E11	23	1.6227
PA01	NA	None	2	E11	24	1.6192
PA01	NA	None	2	E11	13	1.4399
PA01	NA	None	2	E11	6	0.57624
PA01	NA	None	1	E11	20.5	1.6912
PA01	NA	None	1	E11	7	0.44034
PA01	NA	None	1	E11	21	1.6907
PA01	NA	None	1	E11	19	1.6467
PA01	NA	None	1	E11	16.5	1.5756
PA01	NA	None	1	E11	7.5	0.53296
PA01	NA	None	1	E11	22.5	1.7174
PA01	NA	None	1	E11	1.5	0.18076
PA01	NA	None	1	E11	18.5	1.6414
PA01	NA	None	1	E11	11.5	1.219
PA01	NA	None	1	E11	14	1.4331
PA01	NA	None	1	E11	2	0.18152
PA01	NA	None	1	E11	5.5	0.2511
PA01	NA	None	1	E11	23	1.7125
PA01	NA	None	1	E11	24	1.7228
PA01	NA	None	1	E11	13	1.3644
PA01	NA	None	2	E11	18	1.5928
PA01	NA	None	2	E11	23.5	1.6255
PA01	NA	None	2	E11	0.5	0.19804
PA01	NA	None	2	E11	2.5	0.22346
PA01	NA	None	2	E11	14.5	1.485
PA01	NA	None	2	E11	5	0.404
PA01	NA	None	2	E11	12.5	1.4135
PA01	NA	None	2	E11	13.5	1.4493
PA01	NA	None	2	E11	21.5	1.6286
PA01	NA	None	2	E11	17.5	1.5767
PA01	NA	None	2	E11	10	1.2019
PA01	NA	None	2	E11	4.5	0.33972
PA01	NA	None	2	E11	16	1.5363
PA01	NA	None	2	E11	6.5	0.65788
PA01	NA	None	2	E11	22	1.623
PA01	NA	None	2	E11	3	0.23952
PA01	NA	None	2	G11	7.5	0.7926
PA01	NA	None	2	G11	19	1.6293
PA01	NA	None	2	G11	9.5	1.1252
PA01	NA	None	1	E11	23.5	1.7257
PA01	NA	None	1	E11	0.5	0.18
PA01	NA	None	1	E11	2.5	0.18376
PA01	NA	None	1	E11	14.5	1.4764
PA01	NA	None	1	E11	5	0.22694
PA01	NA	None	1	E11	12.5	1.333
PA01	NA	None	1	E11	13.5	1.3817
PA01	NA	None	1	E11	21.5	1.7066
PA01	NA	None	1	E11	17.5	1.6021
PA01	NA	None	1	E11	10	0.96132
PA01	NA	None	1	E11	4.5	0.2108
PA01	NA	None	1	E11	16	1.5553
PA01	NA	None	3	F11	6	0.60962
PA01	NA	None	3	F11	23	1.6425
PA01	NA	None	3	F11	16.5	1.5934
PA01	NA	None	3	F11	11.5	1.4007
PA01	NA	None	3	F11	19	1.6378
PA01	NA	None	3	F11	0	0.23566
PA01	NA	None	3	F11	17	1.6047
PA01	NA	None	3	F11	13	1.4777
PA01	NA	None	3	F11	20.5	1.6473
PA01	NA	None	3	F11	7	0.7736
PA01	NA	None	3	F11	9.5	1.2121
PA01	NA	None	3	F11	4	0.32212
PA01	NA	None	3	F11	11	1.3645
PA01	NA	None	3	F11	9	1.1454
PA01	NA	None	3	F11	5.5	0.51966
PA01	NA	None	3	D11	21.5	1.5824
PA01	NA	None	3	D11	18.5	1.5175
PA01	NA	None	3	D11	21	1.5625
PA01	NA	None	3	F11	1.5	0.22978
PA01	NA	None	3	F11	7.5	0.85012
PA01	NA	None	3	F11	21.5	1.6477
PA01	NA	None	3	F11	8	0.92016
PA01	NA	None	3	F11	15.5	1.5653
PA01	NA	None	3	F11	8.5	0.99386
PA01	NA	None	3	F11	22.5	1.6453
PA01	NA	None	3	F11	13.5	1.4934
PA01	NA	None	3	F11	19.5	1.641
PA01	NA	None	3	F11	10	1.2415
PA01	NA	None	3	F11	20	1.6458
PA01	NA	None	3	F11	10.5	1.324
PA01	NA	None	3	F11	14.5	1.5241
PA01	NA	None	3	D11	1.5	0.18732
PA01	NA	None	3	D11	15	1.4377
PA01	NA	None	3	D11	0.5	0.18758
PA01	NA	None	3	D11	11.5	1.1903
PA01	NA	None	3	D11	6	0.2727
PA01	NA	None	3	F11	18.5	1.6337
PA01	NA	None	3	F11	3.5	0.28798
PA01	NA	None	3	F11	17.5	1.6183
PA01	NA	None	3	F11	12.5	1.4484
PA01	NA	None	3	F11	16	1.5782
PA01	NA	None	3	F11	14	1.5194
PA01	NA	None	3	F11	15	1.5451
PA01	NA	None	3	F11	0.5	0.22496
PA01	NA	None	3	F11	4.5	0.36834
PA01	NA	None	3	D11	20	1.5469
PA01	NA	None	3	D11	12.5	1.2632
PA01	NA	None	3	D11	1	0.18658
PA01	NA	None	3	D11	2	0.18778
PA01	NA	None	3	D11	17.5	1.4956
PA01	NA	None	3	F11	3	0.26618
PA01	NA	None	3	D11	17	1.4945
PA01	NA	None	3	D11	13	1.2968
PA01	NA	None	3	D11	14	1.3744
PA01	NA	None	3	D11	22	1.5957
PA01	NA	None	3	D11	18	1.5067
PA01	NA	None	3	D11	14.5	1.4012
PA01	NA	None	3	D11	24	1.6279
PA01	NA	None	3	D11	5	0.2245
PA01	NA	None	3	D11	8	0.60132
PA01	NA	None	3	D11	2.5	0.18888
PA01	NA	None	3	D11	6.5	0.32158
PA01	NA	None	3	D11	16	1.4769
PA01	NA	None	3	D11	8.5	0.69914
PA01	NA	None	3	D11	3	0.19114
PA01	NA	None	4	E11	5.5	0.52312
PA01	NA	None	4	E11	23	1.7653
PA01	NA	None	4	E11	24	1.7632
PA01	NA	None	4	E11	13	1.5295
PA01	NA	None	4	E11	6	0.61606
PA01	NA	None	4	E11	9.5	1.2904
PA01	NA	None	4	E11	0	0.2156
PA01	NA	None	4	E11	4	0.30866
PA01	NA	None	4	E11	19.5	1.7202
PA01	NA	None	4	E11	11	1.359
PA01	NA	None	4	E11	15	1.6097
PA01	NA	None	4	E11	20	1.7291
PA01	NA	None	4	E11	1	0.20944
PA01	NA	None	4	E11	15.5	1.62
PA01	NA	None	4	E11	12	1.498
PA01	NA	None	4	E11	17	1.6828
PA01	NA	None	4	E11	8	0.914
PA01	NA	None	4	E11	3.5	0.27198
PA01	NA	None	4	E11	8.5	0.96522
PA01	NA	None	4	E11	9	1.2295
PA01	NA	None	4	E11	10.5	1.3337
PA01	NA	None	4	E11	18	1.6941
PA01	NA	None	4	E11	23.5	1.7619
PA01	NA	None	4	E11	0.5	0.2088
PA01	NA	None	4	E11	2.5	0.23368
PA01	NA	None	4	E11	14.5	1.6024
PA01	NA	None	4	E11	5	0.43588
PA01	NA	None	4	E11	12.5	1.5197
PA01	NA	None	4	E11	13.5	1.5547
PA01	NA	None	4	E11	21.5	1.7538
PA01	NA	None	4	E11	17.5	1.6866
PA01	NA	None	4	E11	10	1.3139
PA01	NA	None	4	E11	4.5	0.36012
PA01	NA	None	4	E11	16	1.6437
PA01	NA	None	4	E11	6.5	0.69738
PA01	NA	None	4	E11	22	1.7589
PA01	NA	None	4	E11	3	0.2506
PA01	NA	None	2	D11	3.5	0.19772
PA01	NA	None	2	D11	13.5	1.4192
PA01	NA	None	2	D11	4	0.21112
PA01	NA	None	2	D11	10	1.1238
PA01	NA	None	2	D11	4.5	0.2294
PA01	NA	None	2	D11	20	1.6299
PA01	NA	None	2	D11	12.5	1.34
PA01	NA	None	1	D11	1.5	0.19218
PA01	NA	None	1	D11	15	1.5783
PA01	NA	None	1	D11	0.5	0.18946
PA01	NA	None	1	D11	11.5	1.3584
PA01	NA	None	1	D11	6	0.47262
PA01	NA	None	1	D11	15.5	1.5941
PA01	NA	None	1	D11	12	1.3981
PA01	NA	None	1	D11	9	0.95602
PA01	NA	None	1	D11	22.5	1.7352
PA01	NA	None	1	D11	3.5	0.22588
PA01	NA	None	1	D11	13.5	1.5278
PA01	NA	None	1	D11	4	0.24516
PA01	NA	None	1	D11	10	1.1995
PA01	NA	None	1	D11	4.5	0.27346
PA01	NA	None	1	D11	20	1.7087
PA01	NA	None	1	D11	12.5	1.4282
PA01	NA	None	1	D11	1	0.18958
PA01	NA	None	1	D11	2	0.19502
PA01	NA	None	1	D11	17.5	1.6839
PA01	NA	None	1	D11	23.5	1.7337
PA01	NA	None	1	D11	17	1.6672
PA01	NA	None	1	D11	13	1.4783
PA01	NA	None	2	F11	15.5	1.5338
PA01	NA	None	2	F11	8.5	0.93646
PA01	NA	None	2	F11	22.5	1.6555
PA01	NA	None	2	F11	13.5	1.4773
PA01	NA	None	2	F11	19.5	1.6296
PA01	NA	None	2	F11	10	1.1908
PA01	NA	None	2	F11	20	1.6452
PA01	NA	None	2	F11	10.5	1.2319
PA01	NA	None	2	F11	14.5	1.5124
PA01	NA	None	2	F11	1	0.19582
PA01	NA	None	2	F11	24	1.6519
PA01	NA	None	2	F11	2.5	0.2107
PA01	NA	None	2	F11	12	1.3762
PA01	NA	None	2	F11	18.5	1.6239
PA01	NA	None	2	F11	3.5	0.24644
PA01	NA	None	2	F11	17.5	1.602
PA01	NA	None	2	F11	12.5	1.4321
PA01	NA	None	2	F11	16	1.5585
PA01	NA	None	2	F11	14	1.4856
PA01	NA	None	2	F11	15	1.517
PA01	NA	None	2	F11	0.5	0.19408
PA01	NA	None	2	F11	4.5	0.32108
PA01	NA	None	2	F11	6.5	0.6483
PA01	NA	None	2	F11	5	0.38022
PA01	NA	None	2	F11	22	1.6463
PA01	NA	None	2	F11	18	1.6157
PA01	NA	None	2	F11	3	0.22534
PA01	NA	None	4	D11	17	1.5882
PA01	NA	None	3	G11	24	1.6469
PA01	NA	None	1	C11	2.5	0.18642
PA01	NA	None	1	C11	15.5	1.5404
PA01	NA	None	1	C11	6.5	0.44716
PA01	NA	None	3	G11	13	1.3014
PA01	NA	None	3	G11	14	1.353
PA01	NA	None	3	G11	19.5	1.5829
PA01	NA	None	3	G11	0.5	0.18996
PA01	NA	None	3	F11	6.5	0.69456
PA01	NA	None	3	F11	5	0.4364
PA01	NA	None	3	F11	22	1.6452
PA01	NA	None	3	F11	18	1.6287
PA01	NA	None	3	G11	3	0.1943
PA01	NA	None	3	F11	23.5	1.6419
PA01	NA	None	3	G11	3.5	0.19652
PA01	NA	None	3	G11	18	1.5229
PA01	NA	None	3	G11	10	0.94554
PA01	NA	None	4	E11	20.5	1.7338
PA01	NA	None	4	E11	7	0.77508
PA01	NA	None	4	E11	21	1.7462
PA01	NA	None	1	F11	6	0.49032
PA01	NA	None	1	F11	23	1.7555
PA01	NA	None	1	F11	16.5	1.6581
PA01	NA	None	1	F11	11.5	1.3738
PA01	NA	None	1	F11	19	1.7194
PA01	NA	None	1	F11	0	0.19834
PA01	NA	None	1	F11	17	1.6715
PA01	NA	None	1	F11	13	1.5179
PA01	NA	None	1	F11	20.5	1.7433
PA01	NA	None	1	F11	7	0.6778
PA01	NA	None	1	F11	9.5	1.114
PA01	NA	None	3	G11	9	0.76932
PA01	NA	None	3	G11	22.5	1.6403
PA01	NA	None	3	G11	23.5	1.6459
PA01	NA	None	3	G11	15	1.4202
PA01	NA	None	3	G11	4.5	0.20826
PA01	NA	None	3	G11	1.5	0.1891
PA01	NA	None	3	G11	15.5	1.4291
PA01	NA	None	3	G11	5	0.22054
PA01	NA	None	3	G11	12	1.2341
PA01	NA	None	3	C11	3	0.19596
PA01	NA	None	3	G11	22	1.626
PA01	NA	None	3	G11	12.5	1.2683
PA01	NA	None	3	G11	8.5	0.67384
PA01	NA	None	3	C11	16	1.5085
PA01	NA	None	3	C11	14.5	1.4581
PA01	NA	None	3	C11	3.5	0.20496
PA01	NA	None	3	C11	7.5	0.66674
PA01	NA	None	3	G11	16.5	1.4767
PA01	NA	None	3	G11	20	1.5925
PA01	NA	None	3	G11	1	0.18952
PA01	NA	None	3	G11	17	1.4908
PA01	NA	None	3	C11	2.5	0.19194
PA01	NA	None	3	G11	2.5	0.1918
PA01	NA	None	3	C11	6.5	0.46704
PA01	NA	None	2	G11	3.5	0.235
PA01	NA	None	2	G11	18	1.614
PA01	NA	None	2	C11	7	0.72728
PA01	NA	None	2	C11	16.5	1.5891
PA01	NA	None	2	C11	4	0.2877
PA01	NA	None	2	C11	20.5	1.6454
PA01	NA	None	2	C11	23	1.6396
PA01	NA	None	2	C11	19	1.6231
PA01	NA	None	2	C11	24	1.6453
PA01	NA	None	2	C11	21	1.6458
PA01	NA	None	2	C11	18.5	1.6182
PA01	NA	None	2	C11	11	1.2899
PA01	NA	None	2	C11	0	0.2036
PA01	NA	None	2	C11	8	0.8689
PA01	NA	None	2	C11	19.5	1.6308
PA01	NA	None	2	C11	6	0.5679
PA01	NA	None	2	C11	5.5	0.47968
PA01	NA	None	2	C11	20	1.641
PA01	NA	None	2	C11	5	0.3924
PA01	NA	None	2	C11	13	1.4521
PA01	NA	None	2	C11	9	1.0916
PA01	NA	None	4	B11	7	0.53998
PA01	NA	None	1	C11	7	0.53986
PA01	NA	None	1	C11	16.5	1.6069
PA01	NA	None	1	C11	4	0.21394
PA01	NA	None	4	D11	23.5	1.711
PA01	NA	None	3	C11	14	1.4717
PA01	NA	None	3	C11	0.5	0.18718
PA01	NA	None	3	C11	10.5	1.1621
PA01	NA	None	2	E11	20	1.6201
PA01	NA	None	2	E11	1	0.1996
PA01	NA	None	2	E11	15.5	1.5335
PA01	NA	None	2	E11	12	1.388
PA01	NA	None	3	C11	12.5	1.3547
PA01	NA	None	3	C11	18	1.55
PA01	NA	None	3	C11	22	1.6228
PA01	NA	None	3	C11	4.5	0.23764
PA01	NA	None	2	E11	9	1.0916
PA01	NA	None	3	C11	15.5	1.4998
PA01	NA	None	2	D11	9.5	0.9775
PA01	NA	None	2	D11	0	0.19274
PA01	NA	None	2	D11	23	1.6601
PA01	NA	None	2	G11	10	1.1839
PA01	NA	None	2	G11	13.5	1.4673
PA01	NA	None	2	G11	17.5	1.6006
PA01	NA	None	2	G11	14.5	1.5115
PA01	NA	None	3	F11	2	0.23564
PA01	NA	None	1	D11	2.5	0.20018
PA01	NA	None	1	D11	6.5	0.56758
PA01	NA	None	1	C11	15	1.5115
PA01	NA	None	1	C11	21.5	1.7054
PA01	NA	None	1	D11	3	0.21074
PA01	NA	None	4	D11	12	1.2591
PA01	NA	None	4	D11	9	0.8577
PA01	NA	None	4	D11	22.5	1.7134
PA01	NA	None	4	D11	3.5	0.19052
PA01	NA	None	4	D11	13.5	1.3786
PA01	NA	None	4	D11	4	0.20076
PA01	NA	None	4	D11	10	1.024
PA01	NA	None	4	D11	4.5	0.21506
PA01	NA	None	4	D11	20	1.6643
PA01	NA	None	3	F11	1	0.22694
PA01	NA	None	3	F11	24	1.6425
PA01	NA	None	3	F11	2.5	0.24924
PA01	NA	None	3	F11	12	1.4289
PA01	NA	None	2	E11	4	0.29114
PA01	NA	None	2	E11	19.5	1.6112
PA01	NA	None	2	E11	11	1.2596
PA01	NA	None	2	E11	15	1.5125
PA01	NA	None	2	G11	12.5	1.4065
PA01	NA	None	1	E11	6.5	0.35592
PA01	NA	None	1	E11	22	1.7117
PA01	NA	None	1	E11	3	0.18646
PA01	NA	None	2	E11	17	1.5778
PA01	NA	None	2	E11	8	0.8764
PA01	NA	None	2	E11	3.5	0.2608
PA01	NA	None	2	E11	8.5	0.9485
PA01	NA	None	2	G11	1	0.1896
PA01	NA	None	2	E11	10.5	1.2336
PA01	NA	None	2	G11	3	0.21714
PA01	NA	None	2	G11	2.5	0.20276
PA01	NA	None	4	D11	7	0.48102
PA01	NA	None	2	G11	0	0.19252
PA01	NA	None	2	G11	7	0.71316
PA01	NA	None	2	G11	21	1.6678
PA01	NA	None	2	G11	4	0.2607
PA01	NA	None	2	E11	20.5	1.6198
PA01	NA	None	2	E11	7	0.73108
PA01	NA	None	2	E11	21	1.6312
PA01	NA	None	2	E11	19	1.6056
PA01	NA	None	2	E11	16.5	1.5604
PA01	NA	None	2	E11	7.5	0.80524
PA01	NA	None	2	E11	22.5	1.6312
PA01	NA	None	2	E11	1.5	0.20322
PA01	NA	None	2	E11	18.5	1.6039
PA01	NA	None	2	E11	11.5	1.3272
PA01	NA	None	2	E11	14	1.4763
PA01	NA	None	3	C11	13.5	1.4373
PA01	NA	None	3	E11	20.5	1.5331
PA01	NA	None	3	E11	7	0.33052
PA01	NA	None	3	E11	21	1.5397
PA01	NA	None	3	E11	19	1.5103
PA01	NA	None	3	E11	16.5	1.4751
PA01	NA	None	2	E11	9.5	1.1471
PA01	NA	None	2	E11	0	0.20334
PA01	NA	None	2	G11	5	0.35896
PA01	NA	None	2	G11	12	1.3547
PA01	NA	None	2	G11	24	1.6629
PA01	NA	None	2	G11	22	1.6669
PA01	NA	None	3	B11	8	0.71538
PA01	NA	None	3	B11	12	1.2813
PA01	NA	None	3	B11	16	1.5076
PA01	NA	None	3	E11	23	1.5947
PA01	NA	None	2	G11	19.5	1.6455
PA01	NA	None	2	G11	0.5	0.18838
PA01	NA	None	2	G11	16.5	1.587
PA01	NA	None	2	G11	20	1.6489
PA01	NA	None	2	D11	10.5	1.1943
PA01	NA	None	2	G11	17	1.5909
PA01	NA	None	2	D11	19	1.5994
PA01	NA	None	3	C11	24	1.6487
PA01	NA	None	3	C11	21	1.6216
PA01	NA	None	4	D11	19	1.6436
PA01	NA	None	4	D11	9.5	0.94654
PA01	NA	None	4	D11	0	0.18528
PA01	NA	None	4	D11	23	1.704
PA01	NA	None	2	G11	6	0.52914
PA01	NA	None	2	G11	23	1.6678
PA01	NA	None	2	G11	18.5	1.6301
PA01	NA	None	2	G11	5.5	0.44002
PA01	NA	None	2	G11	11.5	1.3243
PA01	NA	None	2	G11	20.5	1.6585
PA01	NA	None	2	G11	11	1.2614
PA01	NA	None	2	G11	21.5	1.6574
PA01	NA	None	2	G11	8	0.86326
PA01	NA	None	2	G11	2	0.19538
PA01	NA	None	3	C11	1.5	0.1879
PA01	NA	None	1	F11	23.5	1.755
PA01	NA	None	2	G11	9	1.0731
PA01	NA	None	2	G11	22.5	1.6712
PA01	NA	None	2	G11	23.5	1.6616
PA01	NA	None	2	G11	15	1.5242
PA01	NA	None	2	G11	4.5	0.30282
PA01	NA	None	2	G11	1.5	0.191
PA01	NA	None	2	G11	15.5	1.5506
PA01	NA	None	4	D11	17.5	1.6033
PA01	NA	None	3	E11	1.5	0.1941
PA01	NA	None	3	E11	18.5	1.5055
PA01	NA	None	3	E11	11.5	1.0712
PA01	NA	None	2	F11	20.5	1.6567
PA01	NA	None	2	F11	7	0.72648
PA01	NA	None	2	F11	9.5	1.1279
PA01	NA	None	2	F11	4	0.27554
PA01	NA	None	3	E11	24	1.6083
PA01	NA	None	3	C11	7	0.56424
PA01	NA	None	2	D11	16.5	1.5459
PA01	NA	None	2	D11	7.5	0.6532
PA01	NA	None	4	D11	5.5	0.26266
PA01	NA	None	2	D11	7	0.55618
PA01	NA	None	4	D11	16.5	1.5657
PA01	NA	None	4	D11	7.5	0.58342
PA01	NA	None	4	D11	10.5	1.1539
PA01	NA	None	3	C11	18.5	1.5678
PA01	NA	None	2	D11	11	1.2324
PA01	NA	None	2	D11	1.5	0.18014
PA01	NA	None	2	D11	15	1.4866
PA01	NA	None	4	D11	11	1.2044
PA01	NA	None	1	D11	8	0.82586
PA01	NA	None	4	E11	16.5	1.6609
PA01	NA	None	4	D11	1.5	0.178
PA01	NA	None	1	D11	16	1.63
PA01	NA	None	1	D11	8.5	0.8961
PA01	NA	None	4	D11	11.5	1.2339
PA01	NA	None	4	D11	6	0.30964
PA01	NA	None	4	D11	15.5	1.5381
PA01	NA	None	4	E11	2	0.22064
PA01	NA	None	3	C11	23.5	1.6493
PA01	NA	None	1	F11	3	0.21844
PA01	NA	None	3	E11	14.5	1.3724
PA01	NA	None	2	D11	1	0.17898
PA01	NA	None	1	F11	4	0.25428
PA01	NA	None	1	F11	11	1.3255
PA01	NA	None	4	D11	12.5	1.3061
PA01	NA	None	4	D11	1	0.17864
PA01	NA	None	4	D11	2	0.17984
PA01	NA	None	3	E11	22.5	1.5787
PA01	NA	None	2	F11	0	0.1978
PA01	NA	None	2	F11	17	1.5972
PA01	NA	None	2	F11	13	1.4606
PA01	NA	None	1	F11	21.5	1.7464
PA01	NA	None	3	E11	14	1.3414
PA01	NA	None	3	E11	2	0.19366
PA01	NA	None	3	E11	5.5	0.22978
PA01	NA	None	4	D11	21.5	1.6965
PA01	NA	None	4	D11	18.5	1.6359
PA01	NA	None	4	D11	21	1.6775
PA01	NA	None	4	D11	20.5	1.668
PA01	NA	None	3	C11	4	0.21934
PA01	NA	None	4	D11	19.5	1.6452
PA01	NA	None	3	C11	23	1.6488
PA01	NA	None	3	C11	19	1.5778
PA01	NA	None	1	F11	24	1.7559
PA01	NA	None	2	F11	8	0.87002
PA01	NA	None	1	F11	12	1.4548
PA01	NA	None	3	C11	11	1.2087
PA01	NA	None	3	C11	0	0.19398
PA01	NA	None	2	D11	0.5	0.1799
PA01	NA	None	4	E11	19	1.7096
PA01	NA	None	2	D11	6	0.36444
PA01	NA	None	4	E11	7.5	0.85126
PA01	NA	None	4	E11	22.5	1.7624
PA01	NA	None	4	E11	1.5	0.21356
PA01	NA	None	4	E11	18.5	1.7022
PA01	NA	None	4	E11	11.5	1.4508
PA01	NA	None	4	E11	14	1.5797
PA01	NA	None	3	C11	10	1.1078
PA01	NA	None	1	F11	18	1.6891
PA01	NA	None	3	E11	18	1.493
PA01	NA	None	3	E11	0.5	0.1944
PA01	NA	None	3	E11	2.5	0.1946
PA01	NA	None	2	D11	2	0.1818
PA01	NA	None	2	F11	6	0.55228
PA01	NA	None	1	F11	9	0.94822
PA01	NA	None	1	F11	5.5	0.40958
PA01	NA	None	3	E11	7.5	0.40978
PA01	NA	None	2	F11	19	1.6243
PA01	NA	None	1	F11	2	0.20066
PA01	NA	None	1	F11	1.5	0.19912
PA01	NA	None	1	F11	7.5	0.75362
PA01	NA	None	3	E11	3	0.19648
PA01	NA	None	2	D11	18	1.5865
PA01	NA	None	2	D11	14.5	1.48
PA01	NA	None	2	D11	24	1.654
PA01	NA	None	1	F11	22.5	1.7476
PA01	NA	None	1	F11	13.5	1.5353
PA01	NA	None	1	F11	19.5	1.7337
PA01	NA	None	3	C11	16.5	1.5234
PA01	NA	None	2	F11	5.5	0.46002
PA01	NA	None	3	C11	20.5	1.6153
PA01	NA	None	2	F11	2	0.20122
PA01	NA	None	2	F11	1.5	0.19718
PA01	NA	None	2	F11	7.5	0.79732
PA01	NA	None	1	F11	2.5	0.20734
PA01	NA	None	3	E11	4	0.2015
PA01	NA	None	3	E11	19.5	1.5148
PA01	NA	None	1	F11	18.5	1.7049
PA01	NA	None	3	C11	8	0.75356
PA01	NA	None	2	D11	11.5	1.2614
PA01	NA	None	3	F11	21	1.6482
PA01	NA	None	2	D11	15.5	1.5214
PA01	NA	None	2	D11	12	1.2967
PA01	NA	None	2	D11	9	0.90148
PA01	NA	None	2	D11	22.5	1.6496
PA01	NA	None	3	C11	22.5	1.6326
PA01	NA	None	3	C11	17	1.5317
PA01	NA	None	1	F11	22	1.7505
PA01	NA	None	3	E11	10.5	0.957
PA01	NA	None	3	G11	14.5	1.4081
PA01	NA	None	3	E11	23.5	1.5929
PA01	NA	None	3	G11	6.5	0.30636
PA01	NA	None	3	C11	1	0.18588
PA01	NA	None	3	C11	11.5	1.2797
PA01	NA	None	2	F11	23	1.6479
PA01	NA	None	2	F11	16.5	1.5753
PA01	NA	None	2	F11	11.5	1.3106
PA01	NA	None	1	F11	21	1.7425
PA01	NA	None	3	C11	8.5	0.83218
PA01	NA	None	3	C11	9.5	0.9963
PA01	NA	None	3	C11	17.5	1.5372
PA01	NA	None	2	D11	14	1.4439
PA01	NA	None	2	D11	22	1.6574
PA01	NA	None	1	F11	8	0.82998
PA01	NA	None	1	F11	15.5	1.6205
PA01	NA	None	2	G11	8.5	0.92816
PA01	NA	None	2	G11	13	1.4484
PA01	NA	None	2	G11	14	1.4954
PA01	NA	None	2	F11	9	1.066
PA01	NA	None	1	F11	10	1.2208
PA01	NA	None	2	F11	21	1.6538
PA01	NA	None	1	F11	10.5	1.2733
PA01	NA	None	1	F11	14.5	1.569
PA01	NA	None	1	F11	1	0.19544
PA01	NA	None	2	F11	21.5	1.6537
PA01	NA	None	3	G11	17.5	1.5042
PA01	NA	None	3	E11	6.5	0.27992
PA01	NA	None	3	G11	16	1.4597
PA01	NA	None	1	F11	3.5	0.23342
PA01	NA	None	3	C11	19.5	1.5979
PA01	NA	None	3	C11	6	0.37162
PA01	NA	None	3	C11	5.5	0.30444
PA01	NA	None	3	C11	20	1.6055
PA01	NA	None	4	D11	15	1.498
PA01	NA	None	4	D11	0.5	0.17916
PA01	NA	None	3	C11	9	0.9178
PA01	NA	None	1	F11	5	0.33808
PA01	NA	None	3	E11	9	0.7111
PA01	NA	None	3	E11	16	1.4524
PA01	NA	None	3	G11	13.5	1.3259
PA01	NA	None	3	E11	22	1.5721
PA01	NA	None	3	G11	10.5	1.0085
PA01	NA	None	1	F11	8.5	0.90096
PA01	NA	None	3	E11	5	0.21744
PA01	NA	None	3	C11	2	0.18956
PA01	NA	None	3	C11	15	1.4936
PA01	NA	None	3	C11	21.5	1.6217
PA01	NA	None	3	C11	12	1.3188
PA01	NA	None	2	D11	23.5	1.6618
PA01	NA	None	2	D11	17	1.5714
PA01	NA	None	2	D11	13	1.3745
PA01	NA	None	3	E11	0	0.20116
PA01	NA	None	3	E11	9.5	0.796
PA01	NA	None	2	D11	8	0.73836
PA01	NA	None	2	F11	11	1.2673
PA01	NA	None	3	E11	11	1.0153
PA01	NA	None	2	D11	5	0.25478
PA01	NA	None	2	D11	16	1.5226
PA01	NA	None	2	D11	8.5	0.81596
PA01	NA	None	2	D11	2.5	0.18446
PA01	NA	None	1	F11	20	1.7334
PA01	NA	None	1	F11	17.5	1.6814
PA01	NA	None	1	F11	12.5	1.4914
PA01	NA	None	2	D11	3	0.1888
PA01	NA	None	3	E11	8.5	0.61378
PA01	NA	None	3	C11	5	0.26272
PA01	NA	None	3	C11	13	1.3815
PA01	NA	None	1	F11	16	1.6538
PA01	NA	None	1	F11	14	1.556
PA01	NA	None	3	E11	4.5	0.20692
PA01	NA	None	3	E11	21.5	1.5591
PA01	NA	None	1	F11	4.5	0.28792
PA01	NA	None	1	F11	6.5	0.58754
PA01	NA	None	3	E11	13.5	1.3138
PA01	NA	None	3	E11	6	0.24882
PA01	NA	None	3	E11	15	1.4026
PA01	NA	None	3	E11	12.5	1.2244
PA01	NA	None	3	E11	10	0.89358
PA01	NA	None	3	E11	1	0.19392
PA01	NA	None	2	D11	17.5	1.5773
PA01	NA	None	3	E11	17.5	1.483
PA01	NA	None	3	E11	20	1.5267
PA01	NA	None	3	E11	13	1.2781
PA01	NA	None	3	E11	15.5	1.4286
PA01	NA	None	2	D11	6.5	0.46064
PA01	NA	None	1	F11	0.5	0.1942
PA01	NA	None	3	E11	12	1.1375
PA01	NA	None	3	E11	3.5	0.19846
PA01	NA	None	3	E11	17	1.4892
PA01	NA	None	1	F11	15	1.5923
PA01	NA	None	3	E11	8	0.50366
SM?KZ_1	126	?KZ	4	C1	0	0.18
SM?KZ_1	126	?KZ	4	C1	8	0.38286
SM?KZ_1	126	?KZ	4	C1	14.5	1.34
SM?KZ_1	126	?KZ	4	C1	12	1.0316
SM?KZ_1	126	?KZ	4	C1	14	1.3433
SM?KZ_1	126	?KZ	4	C1	18.5	1.5952
SM?KZ_1	126	?KZ	4	C1	24	1.6895
SM?KZ_1	126	?KZ	4	C1	12.5	1.0857
SM?KZ_1	126	?KZ	4	C1	10.5	0.84054
SM?KZ_1	126	?KZ	4	C1	21	1.6525
SM?KZ_1	126	?KZ	4	C1	15	1.381
SM?KZ_1	126	?KZ	4	C1	13.5	1.3105
SM?KZ_1	126	?KZ	4	C1	13	1.1992
SM?KZ_1	126	?KZ	4	C1	5	0.1929
SM?KZ_1	126	?KZ	4	C1	4.5	0.18864
SM?KZ_1	126	?KZ	4	C1	7.5	0.30912
SM?KZ_1	126	?KZ	4	C1	0.5	0.17872
SM?KZ_1	126	?KZ	4	C1	11	0.90784
SM?KZ_1	126	?KZ	4	C1	1.5	0.17844
SM?KZ_1	126	?KZ	4	C1	3	0.18026
SM?KZ_1	126	?KZ	4	C1	20.5	1.6433
SM?KZ_1	126	?KZ	4	C1	3.5	0.18228
SM?KZ_1	126	?KZ	4	C1	18	1.5703
SM?KZ_1	126	?KZ	4	C1	19	1.6124
SM?KZ_1	126	?KZ	4	C1	11.5	0.97022
SM?KZ_1	126	?KZ	4	C1	2.5	0.17892
SM?KZ_1	126	?KZ	4	C1	17.5	1.5495
SM?KZ_1	126	?KZ	4	C1	6.5	0.2325
SM?KZ_1	126	?KZ	4	C1	16.5	1.4875
SM?KZ_1	126	?KZ	4	C1	1	0.17892
SM?KZ_1	126	?KZ	4	C1	9.5	0.68468
SM?KZ_1	126	?KZ	4	C1	6	0.21426
SM?KZ_1	126	?KZ	4	C1	4	0.18542
SM?KZ_1	126	?KZ	4	C1	15.5	1.4062
SM?KZ_1	126	?KZ	4	C1	7	0.262
SM?KZ_1	126	?KZ	4	C1	2	0.17954
SM?KZ_1	126	?KZ	4	C1	20	1.6401
SM?KZ_1	126	?KZ	4	C1	16	1.4349
SM?KZ_1	126	?KZ	4	C1	9	0.58362
SM?KZ_1	126	?KZ	4	C1	22.5	1.6768
SM?KZ_1	126	?KZ	4	C1	17	1.5313
SM?KZ_1	126	?KZ	4	C1	22	1.6543
SM?KZ_1	126	?KZ	4	C1	5.5	0.20194
SM?KZ_1	126	?KZ	4	C1	10	0.76686
SM?KZ_1	126	?KZ	4	C1	23.5	1.6909
SM?KZ_1	126	?KZ	4	C1	19.5	1.6254
SM?KZ_1	126	?KZ	4	C1	21.5	1.6616
SM?KZ_1	126	?KZ	4	C1	8.5	0.4726
SM?KZ_1	126	?KZ	4	C1	23	1.6858
SM?KZ_10	130	?KZ	4	C10	16.5	1.3689
SM?KZ_10	130	?KZ	4	C10	16	1.3447
SM?KZ_10	130	?KZ	4	C10	17.5	1.4259
SM?KZ_10	130	?KZ	4	C10	1	0.17178
SM?KZ_10	130	?KZ	4	C10	10.5	0.6886
SM?KZ_10	130	?KZ	4	C10	2	0.17142
SM?KZ_10	130	?KZ	4	C10	15.5	1.3063
SM?KZ_10	130	?KZ	4	C10	3.5	0.17236
SM?KZ_10	130	?KZ	4	C10	7.5	0.22734
SM?KZ_10	130	?KZ	4	C10	21.5	1.5973
SM?KZ_10	130	?KZ	4	C10	22	1.6054
SM?KZ_10	130	?KZ	4	C10	17	1.391
SM?KZ_10	130	?KZ	4	C10	9	0.3927
SM?KZ_10	130	?KZ	4	C10	5	0.17746
SM?KZ_10	130	?KZ	4	C10	19	1.5226
SM?KZ_10	130	?KZ	4	C10	18.5	1.4818
SM?KZ_10	130	?KZ	4	C10	1.5	0.1725
SM?KZ_10	130	?KZ	4	C10	4.5	0.17544
SM?KZ_10	130	?KZ	4	C10	8	0.25968
SM?KZ_10	130	?KZ	4	C10	14	1.144
SM?KZ_10	130	?KZ	4	C10	12	0.95148
SM?KZ_10	130	?KZ	4	C10	14.5	1.2228
SM?KZ_10	130	?KZ	4	C10	11	0.76114
SM?KZ_10	130	?KZ	4	C10	0.5	0.17338
SM?KZ_10	130	?KZ	4	C10	5.5	0.18026
SM?KZ_10	130	?KZ	4	C10	0	0.1828
SM?KZ_10	130	?KZ	4	C10	23	1.6224
SM?KZ_10	130	?KZ	4	C10	4	0.17312
SM?KZ_10	130	?KZ	4	C10	13	1.047
SM?KZ_10	130	?KZ	4	C10	2.5	0.172
SM?KZ_10	130	?KZ	4	C10	9.5	0.48782
SM?KZ_10	130	?KZ	4	C10	22.5	1.6112
SM?KZ_10	130	?KZ	4	C10	11.5	0.87056
SM?KZ_10	130	?KZ	4	C10	3	0.17188
SM?KZ_10	130	?KZ	4	C10	6.5	0.1945
SM?KZ_10	130	?KZ	4	C10	12.5	1.0121
SM?KZ_10	130	?KZ	4	C10	7	0.2076
SM?KZ_10	130	?KZ	4	C10	18	1.448
SM?KZ_10	130	?KZ	4	C10	15	1.2682
SM?KZ_10	130	?KZ	4	C10	23.5	1.6318
SM?KZ_10	130	?KZ	4	C10	13.5	1.0899
SM?KZ_10	130	?KZ	4	C10	6	0.18428
SM?KZ_10	130	?KZ	4	C10	20.5	1.5863
SM?KZ_10	130	?KZ	4	C10	24	1.6402
SM?KZ_10	130	?KZ	4	C10	21	1.5963
SM?KZ_10	130	?KZ	4	C10	19.5	1.5629
SM?KZ_10	130	?KZ	4	C10	20	1.58
SM?KZ_10	130	?KZ	4	C10	10	0.5949
SM?KZ_10	130	?KZ	4	C10	8.5	0.31356
SM?KZ_2	126	?KZ	4	C2	20.5	1.5881
SM?KZ_2	126	?KZ	4	C2	11.5	0.97628
SM?KZ_2	126	?KZ	4	C2	6.5	0.2241
SM?KZ_2	126	?KZ	4	C2	9	0.53754
SM?KZ_2	126	?KZ	4	C2	10	0.74534
SM?KZ_2	126	?KZ	4	C2	8	0.35448
SM?KZ_2	126	?KZ	4	C2	23.5	1.6448
SM?KZ_2	126	?KZ	4	C2	1.5	0.17636
SM?KZ_2	126	?KZ	4	C2	15.5	1.3501
SM?KZ_2	126	?KZ	4	C2	5.5	0.19776
SM?KZ_2	126	?KZ	4	C2	10.5	0.81796
SM?KZ_2	126	?KZ	4	C2	21.5	1.6049
SM?KZ_2	126	?KZ	4	C2	0	0.17978
SM?KZ_2	126	?KZ	4	C2	23	1.631
SM?KZ_2	126	?KZ	4	C2	9.5	0.65694
SM?KZ_2	126	?KZ	4	C2	13.5	1.246
SM?KZ_2	126	?KZ	4	C2	4	0.18352
SM?KZ_2	126	?KZ	4	C2	14	1.2772
SM?KZ_2	126	?KZ	4	C2	4.5	0.18536
SM?KZ_2	126	?KZ	4	C2	15	1.3141
SM?KZ_2	126	?KZ	4	C2	13	1.2175
SM?KZ_2	126	?KZ	4	C2	20	1.5608
SM?KZ_2	126	?KZ	4	C2	8.5	0.43516
SM?KZ_2	126	?KZ	4	C2	12	1.0219
SM?KZ_2	126	?KZ	4	C2	0.5	0.17746
SM?KZ_2	126	?KZ	4	C2	21	1.5943
SM?KZ_2	126	?KZ	4	C2	6	0.20838
SM?KZ_2	126	?KZ	4	C2	2	0.17732
SM?KZ_2	126	?KZ	4	C2	19	1.5213
SM?KZ_2	126	?KZ	4	C2	17.5	1.4716
SM?KZ_2	126	?KZ	4	C2	19.5	1.5431
SM?KZ_2	126	?KZ	4	C2	1	0.17734
SM?KZ_2	126	?KZ	4	C2	18	1.4835
SM?KZ_2	126	?KZ	4	C2	17	1.4433
SM?KZ_2	126	?KZ	4	C2	3.5	0.17988
SM?KZ_2	126	?KZ	4	C2	16	1.3889
SM?KZ_2	126	?KZ	4	C2	14.5	1.2848
SM?KZ_2	126	?KZ	4	C2	16.5	1.4279
SM?KZ_2	126	?KZ	4	C2	22.5	1.6265
SM?KZ_2	126	?KZ	4	C2	22	1.6138
SM?KZ_2	126	?KZ	4	C2	2.5	0.17706
SM?KZ_2	126	?KZ	4	C2	18.5	1.513
SM?KZ_2	126	?KZ	4	C2	24	1.655
SM?KZ_2	126	?KZ	4	C2	5	0.18958
SM?KZ_2	126	?KZ	4	C2	3	0.17828
SM?KZ_2	126	?KZ	4	C2	7	0.24828
SM?KZ_2	126	?KZ	4	C2	11	0.89186
SM?KZ_2	126	?KZ	4	C2	7.5	0.28938
SM?KZ_2	126	?KZ	4	C2	12.5	1.1806
SM?KZ_3	127	?KZ	4	C3	6.5	0.21238
SM?KZ_3	127	?KZ	4	C3	15	1.3411
SM?KZ_3	127	?KZ	4	C3	14	1.2536
SM?KZ_3	127	?KZ	4	C3	10.5	0.74848
SM?KZ_3	127	?KZ	4	C3	7	0.23132
SM?KZ_3	127	?KZ	4	C3	11	0.81858
SM?KZ_3	127	?KZ	4	C3	13.5	1.1282
SM?KZ_3	127	?KZ	4	C3	22.5	1.6698
SM?KZ_3	127	?KZ	4	C3	11.5	0.9096
SM?KZ_3	127	?KZ	4	C3	21	1.6445
SM?KZ_3	127	?KZ	4	C3	0.5	0.17734
SM?KZ_3	127	?KZ	4	C3	6	0.19982
SM?KZ_3	127	?KZ	4	C3	23	1.6892
SM?KZ_3	127	?KZ	4	C3	1.5	0.1765
SM?KZ_3	127	?KZ	4	C3	2	0.17644
SM?KZ_3	127	?KZ	4	C3	18	1.4878
SM?KZ_3	127	?KZ	4	C3	19	1.5668
SM?KZ_3	127	?KZ	4	C3	24	1.6931
SM?KZ_3	127	?KZ	4	C3	8	0.30464
SM?KZ_3	127	?KZ	4	C3	23.5	1.6985
SM?KZ_3	127	?KZ	4	C3	20	1.6034
SM?KZ_3	127	?KZ	4	C3	9	0.47136
SM?KZ_3	127	?KZ	4	C3	16.5	1.4179
SM?KZ_3	127	?KZ	4	C3	5	0.18546
SM?KZ_3	127	?KZ	4	C3	15.5	1.3706
SM?KZ_3	127	?KZ	4	C3	19.5	1.5899
SM?KZ_3	127	?KZ	4	C3	22	1.657
SM?KZ_3	127	?KZ	4	C3	3.5	0.1777
SM?KZ_3	127	?KZ	4	C3	17.5	1.4731
SM?KZ_3	127	?KZ	4	C3	13	1.0901
SM?KZ_3	127	?KZ	4	C3	1	0.17614
SM?KZ_3	127	?KZ	4	C3	10	0.67334
SM?KZ_3	127	?KZ	4	C3	2.5	0.17672
SM?KZ_3	127	?KZ	4	C3	8.5	0.37652
SM?KZ_3	127	?KZ	4	C3	3	0.17692
SM?KZ_3	127	?KZ	4	C3	0	0.18022
SM?KZ_3	127	?KZ	4	C3	4	0.17976
SM?KZ_3	127	?KZ	4	C3	9.5	0.57382
SM?KZ_3	127	?KZ	4	C3	21.5	1.6607
SM?KZ_3	127	?KZ	4	C3	18.5	1.5455
SM?KZ_3	127	?KZ	4	C3	12	0.98598
SM?KZ_3	127	?KZ	4	C3	5.5	0.19096
SM?KZ_3	127	?KZ	4	C3	7.5	0.25912
SM?KZ_3	127	?KZ	4	C3	17	1.4509
SM?KZ_3	127	?KZ	4	C3	14.5	1.306
SM?KZ_3	127	?KZ	4	C3	12.5	1.043
SM?KZ_3	127	?KZ	4	C3	4.5	0.18324
SM?KZ_3	127	?KZ	4	C3	16	1.3931
SM?KZ_3	127	?KZ	4	C3	20.5	1.6304
SM?KZ_4	127	?KZ	4	C4	11	0.49084
SM?KZ_4	127	?KZ	4	C4	22.5	1.4262
SM?KZ_4	127	?KZ	4	C4	12.5	0.73482
SM?KZ_4	127	?KZ	4	C4	15	1.0613
SM?KZ_4	127	?KZ	4	C4	14	0.98674
SM?KZ_4	127	?KZ	4	C4	23.5	1.4538
SM?KZ_4	127	?KZ	4	C4	15.5	1.0882
SM?KZ_4	127	?KZ	4	C4	20	1.3518
SM?KZ_4	127	?KZ	4	C4	0	0.17362
SM?KZ_4	127	?KZ	4	C4	12	0.65974
SM?KZ_4	127	?KZ	4	C4	3.5	0.16886
SM?KZ_4	127	?KZ	4	C4	8.5	0.21388
SM?KZ_4	127	?KZ	4	C4	20.5	1.3593
SM?KZ_4	127	?KZ	4	C4	13	0.84138
SM?KZ_4	127	?KZ	4	C4	8	0.19736
SM?KZ_4	127	?KZ	4	C4	21.5	1.4081
SM?KZ_4	127	?KZ	4	C4	23	1.4376
SM?KZ_4	127	?KZ	4	C4	10.5	0.40244
SM?KZ_4	127	?KZ	4	C4	18	1.2689
SM?KZ_4	127	?KZ	4	C4	14.5	1.0285
SM?KZ_4	127	?KZ	4	C4	3	0.1686
SM?KZ_4	127	?KZ	4	C4	2.5	0.16906
SM?KZ_4	127	?KZ	4	C4	7.5	0.18628
SM?KZ_4	127	?KZ	4	C4	5.5	0.17126
SM?KZ_4	127	?KZ	4	C4	17	1.2269
SM?KZ_4	127	?KZ	4	C4	19	1.3099
SM?KZ_4	127	?KZ	4	C4	0.5	0.17046
SM?KZ_4	127	?KZ	4	C4	19.5	1.3419
SM?KZ_4	127	?KZ	4	C4	16.5	1.2118
SM?KZ_4	127	?KZ	4	C4	11.5	0.57736
SM?KZ_4	127	?KZ	4	C4	2	0.16876
SM?KZ_4	127	?KZ	4	C4	16	1.1313
SM?KZ_4	127	?KZ	4	C4	4.5	0.16926
SM?KZ_4	127	?KZ	4	C4	22	1.4163
SM?KZ_4	127	?KZ	4	C4	9.5	0.26994
SM?KZ_4	127	?KZ	4	C4	5	0.16938
SM?KZ_4	127	?KZ	4	C4	24	1.4781
SM?KZ_4	127	?KZ	4	C4	10	0.32244
SM?KZ_4	127	?KZ	4	C4	7	0.17906
SM?KZ_4	127	?KZ	4	C4	6	0.1733
SM?KZ_4	127	?KZ	4	C4	13.5	0.92578
SM?KZ_4	127	?KZ	4	C4	17.5	1.2489
SM?KZ_4	127	?KZ	4	C4	4	0.16848
SM?KZ_4	127	?KZ	4	C4	1	0.16904
SM?KZ_4	127	?KZ	4	C4	18.5	1.2883
SM?KZ_4	127	?KZ	4	C4	9	0.23612
SM?KZ_4	127	?KZ	4	C4	6.5	0.17554
SM?KZ_4	127	?KZ	4	C4	1.5	0.16942
SM?KZ_4	127	?KZ	4	C4	21	1.3799
SM?KZ_5	128	?KZ	4	C5	20	1.4814
SM?KZ_5	128	?KZ	4	C5	21	1.4988
SM?KZ_5	128	?KZ	4	C5	24	1.5533
SM?KZ_5	128	?KZ	4	C5	10	0.5025
SM?KZ_5	128	?KZ	4	C5	19.5	1.4645
SM?KZ_5	128	?KZ	4	C5	1.5	0.17378
SM?KZ_5	128	?KZ	4	C5	17	1.3561
SM?KZ_5	128	?KZ	4	C5	16.5	1.322
SM?KZ_5	128	?KZ	4	C5	7	0.19894
SM?KZ_5	128	?KZ	4	C5	0	0.17948
SM?KZ_5	128	?KZ	4	C5	22	1.5244
SM?KZ_5	128	?KZ	4	C5	18.5	1.3981
SM?KZ_5	128	?KZ	4	C5	9.5	0.4036
SM?KZ_5	128	?KZ	4	C5	3	0.17218
SM?KZ_5	128	?KZ	4	C5	14.5	1.1345
SM?KZ_5	128	?KZ	4	C5	5	0.17726
SM?KZ_5	128	?KZ	4	C5	17.5	1.357
SM?KZ_5	128	?KZ	4	C5	21.5	1.5133
SM?KZ_5	128	?KZ	4	C5	13.5	1.0663
SM?KZ_5	128	?KZ	4	C5	4	0.1734
SM?KZ_5	128	?KZ	4	C5	8.5	0.26792
SM?KZ_5	128	?KZ	4	C5	4.5	0.17528
SM?KZ_5	128	?KZ	4	C5	2.5	0.17244
SM?KZ_5	128	?KZ	4	C5	8	0.23344
SM?KZ_5	128	?KZ	4	C5	22.5	1.5361
SM?KZ_5	128	?KZ	4	C5	12	0.88798
SM?KZ_5	128	?KZ	4	C5	20.5	1.4873
SM?KZ_5	128	?KZ	4	C5	23.5	1.5488
SM?KZ_5	128	?KZ	4	C5	10.5	0.6125
SM?KZ_5	128	?KZ	4	C5	15.5	1.2793
SM?KZ_5	128	?KZ	4	C5	23	1.5335
SM?KZ_5	128	?KZ	4	C5	11	0.70152
SM?KZ_5	128	?KZ	4	C5	1	0.1735
SM?KZ_5	128	?KZ	4	C5	6	0.18278
SM?KZ_5	128	?KZ	4	C5	19	1.4426
SM?KZ_5	128	?KZ	4	C5	11.5	0.77388
SM?KZ_5	128	?KZ	4	C5	2	0.17304
SM?KZ_5	128	?KZ	4	C5	16	1.2939
SM?KZ_5	128	?KZ	4	C5	5.5	0.17946
SM?KZ_5	128	?KZ	4	C5	0.5	0.18516
SM?KZ_5	128	?KZ	4	C5	14	1.0991
SM?KZ_5	128	?KZ	4	C5	15	1.1831
SM?KZ_5	128	?KZ	4	C5	3.5	0.17334
SM?KZ_5	128	?KZ	4	C5	18	1.3653
SM?KZ_5	128	?KZ	4	C5	6.5	0.1889
SM?KZ_5	128	?KZ	4	C5	12.5	0.96566
SM?KZ_5	128	?KZ	4	C5	13	1.0198
SM?KZ_5	128	?KZ	4	C5	9	0.323
SM?KZ_5	128	?KZ	4	C5	7.5	0.21366
SM?KZ_6	128	?KZ	4	E2	21	1.6738
SM?KZ_6	128	?KZ	4	E2	15.5	1.4241
SM?KZ_6	128	?KZ	4	E2	8	0.38926
SM?KZ_6	128	?KZ	4	E2	17.5	1.5525
SM?KZ_6	128	?KZ	4	E2	21.5	1.6854
SM?KZ_6	128	?KZ	4	E2	16	1.4601
SM?KZ_6	128	?KZ	4	E2	19	1.6032
SM?KZ_6	128	?KZ	4	E2	0	0.18614
SM?KZ_6	128	?KZ	4	E2	9.5	0.68946
SM?KZ_6	128	?KZ	4	E2	6	0.21534
SM?KZ_6	128	?KZ	4	E2	2	0.18524
SM?KZ_6	128	?KZ	4	E2	10	0.77284
SM?KZ_6	128	?KZ	4	E2	11	0.91688
SM?KZ_6	128	?KZ	4	E2	7	0.26286
SM?KZ_6	128	?KZ	4	E2	0.5	0.18528
SM?KZ_6	128	?KZ	4	E2	6.5	0.2329
SM?KZ_6	128	?KZ	4	E2	22	1.6819
SM?KZ_6	128	?KZ	4	E2	23	1.6953
SM?KZ_6	128	?KZ	4	E2	11.5	1.0768
SM?KZ_6	128	?KZ	4	E2	4	0.1897
SM?KZ_6	128	?KZ	4	E2	19.5	1.619
SM?KZ_6	128	?KZ	4	E2	14	1.3057
SM?KZ_6	128	?KZ	4	E2	20	1.6404
SM?KZ_6	128	?KZ	4	E2	10.5	0.83414
SM?KZ_6	128	?KZ	4	E2	20.5	1.6525
SM?KZ_6	128	?KZ	4	E2	1.5	0.1844
SM?KZ_6	128	?KZ	4	E2	15	1.3976
SM?KZ_6	128	?KZ	4	E2	12	1.1338
SM?KZ_6	128	?KZ	4	E2	8.5	0.47744
SM?KZ_6	128	?KZ	4	E2	18	1.558
SM?KZ_6	128	?KZ	4	E2	12.5	1.1764
SM?KZ_6	128	?KZ	4	E2	23.5	1.6984
SM?KZ_6	128	?KZ	4	E2	9	0.5842
SM?KZ_6	128	?KZ	4	E2	22.5	1.6986
SM?KZ_6	128	?KZ	4	E2	13	1.2182
SM?KZ_6	128	?KZ	4	E2	1	0.18478
SM?KZ_6	128	?KZ	4	E2	24	1.7093
SM?KZ_6	128	?KZ	4	E2	14.5	1.341
SM?KZ_6	128	?KZ	4	E2	5	0.19558
SM?KZ_6	128	?KZ	4	E2	17	1.5192
SM?KZ_6	128	?KZ	4	E2	13.5	1.2533
SM?KZ_6	128	?KZ	4	E2	16.5	1.4801
SM?KZ_6	128	?KZ	4	E2	7.5	0.31168
SM?KZ_6	128	?KZ	4	E2	4.5	0.19174
SM?KZ_6	128	?KZ	4	E2	18.5	1.5863
SM?KZ_6	128	?KZ	4	E2	3.5	0.18766
SM?KZ_6	128	?KZ	4	E2	3	0.18634
SM?KZ_6	128	?KZ	4	E2	5.5	0.20448
SM?KZ_6	128	?KZ	4	E2	2.5	0.18524
SM?KZ_7	129	?KZ	4	C7	13.5	1.0209
SM?KZ_7	129	?KZ	4	C7	8	0.21254
SM?KZ_7	129	?KZ	4	C7	17.5	1.3452
SM?KZ_7	129	?KZ	4	C7	21.5	1.4788
SM?KZ_7	129	?KZ	4	C7	18	1.3553
SM?KZ_7	129	?KZ	4	C7	15.5	1.1685
SM?KZ_7	129	?KZ	4	C7	6	0.16742
SM?KZ_7	129	?KZ	4	C7	0.5	0.16098
SM?KZ_7	129	?KZ	4	C7	22	1.4996
SM?KZ_7	129	?KZ	4	C7	17	1.3303
SM?KZ_7	129	?KZ	4	C7	13	0.96776
SM?KZ_7	129	?KZ	4	C7	14	1.0575
SM?KZ_7	129	?KZ	4	C7	4.5	0.16326
SM?KZ_7	129	?KZ	4	C7	14.5	1.0923
SM?KZ_7	129	?KZ	4	C7	0	0.16534
SM?KZ_7	129	?KZ	4	C7	24	1.554
SM?KZ_7	129	?KZ	4	C7	19	1.4043
SM?KZ_7	129	?KZ	4	C7	16	1.2636
SM?KZ_7	129	?KZ	4	C7	10	0.44864
SM?KZ_7	129	?KZ	4	C7	11.5	0.71684
SM?KZ_7	129	?KZ	4	C7	20.5	1.4392
SM?KZ_7	129	?KZ	4	C7	11	0.64054
SM?KZ_7	129	?KZ	4	C7	4	0.16098
SM?KZ_7	129	?KZ	4	C7	23	1.5205
SM?KZ_7	129	?KZ	4	C7	9.5	0.35218
SM?KZ_7	129	?KZ	4	C7	1	0.1603
SM?KZ_7	129	?KZ	4	C7	8.5	0.23856
SM?KZ_7	129	?KZ	4	C7	5	0.16356
SM?KZ_7	129	?KZ	4	C7	15	1.12
SM?KZ_7	129	?KZ	4	C7	5.5	0.16572
SM?KZ_7	129	?KZ	4	C7	1.5	0.16046
SM?KZ_7	129	?KZ	4	C7	2	0.16094
SM?KZ_7	129	?KZ	4	C7	19.5	1.4306
SM?KZ_7	129	?KZ	4	C7	23.5	1.5399
SM?KZ_7	129	?KZ	4	C7	3.5	0.16114
SM?KZ_7	129	?KZ	4	C7	7.5	0.19426
SM?KZ_7	129	?KZ	4	C7	21	1.4528
SM?KZ_7	129	?KZ	4	C7	12	0.81546
SM?KZ_7	129	?KZ	4	C7	3	0.16076
SM?KZ_7	129	?KZ	4	C7	18.5	1.3694
SM?KZ_7	129	?KZ	4	C7	9	0.28268
SM?KZ_7	129	?KZ	4	C7	6.5	0.17378
SM?KZ_7	129	?KZ	4	C7	22.5	1.507
SM?KZ_7	129	?KZ	4	C7	16.5	1.3087
SM?KZ_7	129	?KZ	4	C7	2.5	0.16072
SM?KZ_7	129	?KZ	4	C7	10.5	0.54528
SM?KZ_7	129	?KZ	4	C7	7	0.1818
SM?KZ_7	129	?KZ	4	C7	20	1.4143
SM?KZ_7	129	?KZ	4	C7	12.5	0.9057
SM?KZ_8	129	?KZ	4	E3	21	1.66
SM?KZ_8	129	?KZ	4	E3	4.5	0.18658
SM?KZ_8	129	?KZ	4	E3	2.5	0.17962
SM?KZ_8	129	?KZ	4	E3	3.5	0.18136
SM?KZ_8	129	?KZ	4	E3	10.5	0.7895
SM?KZ_8	129	?KZ	4	E3	11	0.8528
SM?KZ_8	129	?KZ	4	E3	23.5	1.7139
SM?KZ_8	129	?KZ	4	E3	19	1.5803
SM?KZ_8	129	?KZ	4	E3	12	1.0348
SM?KZ_8	129	?KZ	4	E3	4	0.18418
SM?KZ_8	129	?KZ	4	E3	0	0.18244
SM?KZ_8	129	?KZ	4	E3	16	1.4316
SM?KZ_8	129	?KZ	4	E3	1.5	0.17924
SM?KZ_8	129	?KZ	4	E3	23	1.6983
SM?KZ_8	129	?KZ	4	E3	2	0.17976
SM?KZ_8	129	?KZ	4	E3	14	1.2666
SM?KZ_8	129	?KZ	4	E3	5.5	0.19538
SM?KZ_8	129	?KZ	4	E3	10	0.71514
SM?KZ_8	129	?KZ	4	E3	24	1.7203
SM?KZ_8	129	?KZ	4	E3	7	0.2413
SM?KZ_8	129	?KZ	4	E3	3	0.18056
SM?KZ_8	129	?KZ	4	E3	1	0.18032
SM?KZ_8	129	?KZ	4	E3	16.5	1.468
SM?KZ_8	129	?KZ	4	E3	20.5	1.6446
SM?KZ_8	129	?KZ	4	E3	22.5	1.6936
SM?KZ_8	129	?KZ	4	E3	6	0.20644
SM?KZ_8	129	?KZ	4	E3	5	0.18956
SM?KZ_8	129	?KZ	4	E3	9.5	0.62528
SM?KZ_8	129	?KZ	4	E3	17.5	1.5271
SM?KZ_8	129	?KZ	4	E3	19.5	1.6045
SM?KZ_8	129	?KZ	4	E3	18.5	1.5574
SM?KZ_8	129	?KZ	4	E3	15	1.3355
SM?KZ_8	129	?KZ	4	E3	11.5	0.93202
SM?KZ_8	129	?KZ	4	E3	12.5	1.1613
SM?KZ_8	129	?KZ	4	E3	17	1.4816
SM?KZ_8	129	?KZ	4	E3	7.5	0.27612
SM?KZ_8	129	?KZ	4	E3	9	0.5097
SM?KZ_8	129	?KZ	4	E3	14.5	1.2939
SM?KZ_8	129	?KZ	4	E3	18	1.5516
SM?KZ_8	129	?KZ	4	E3	13	1.205
SM?KZ_8	129	?KZ	4	E3	6.5	0.22068
SM?KZ_8	129	?KZ	4	E3	13.5	1.2359
SM?KZ_8	129	?KZ	4	E3	15.5	1.3943
SM?KZ_8	129	?KZ	4	E3	22	1.6957
SM?KZ_8	129	?KZ	4	E3	20	1.6209
SM?KZ_8	129	?KZ	4	E3	8.5	0.4186
SM?KZ_8	129	?KZ	4	E3	8	0.33466
SM?KZ_8	129	?KZ	4	E3	21.5	1.6674
SM?KZ_8	129	?KZ	4	E3	0.5	0.18042
SM?KZ_9	130	?KZ	4	C9	11.5	0.97436
SM?KZ_9	130	?KZ	4	C9	3.5	0.19154
SM?KZ_9	130	?KZ	4	C9	23	1.6527
SM?KZ_9	130	?KZ	4	C9	19	1.5647
SM?KZ_9	130	?KZ	4	C9	13	1.1479
SM?KZ_9	130	?KZ	4	C9	20.5	1.6051
SM?KZ_9	130	?KZ	4	C9	5.5	0.19176
SM?KZ_9	130	?KZ	4	C9	19.5	1.5777
SM?KZ_9	130	?KZ	4	C9	24	1.6567
SM?KZ_9	130	?KZ	4	C9	10	0.72416
SM?KZ_9	130	?KZ	4	C9	16	1.3667
SM?KZ_9	130	?KZ	4	C9	6.5	0.219
SM?KZ_9	130	?KZ	4	C9	0	0.18908
SM?KZ_9	130	?KZ	4	C9	6	0.2064
SM?KZ_9	130	?KZ	4	C9	17	1.4536
SM?KZ_9	130	?KZ	4	C9	7.5	0.28042
SM?KZ_9	130	?KZ	4	C9	18	1.5472
SM?KZ_9	130	?KZ	4	C9	9	0.52616
SM?KZ_9	130	?KZ	4	C9	14.5	1.289
SM?KZ_9	130	?KZ	4	C9	0.5	0.19336
SM?KZ_9	130	?KZ	4	C9	11	0.89292
SM?KZ_9	130	?KZ	4	C9	16.5	1.4139
SM?KZ_9	130	?KZ	4	C9	2	0.18422
SM?KZ_9	130	?KZ	4	C9	12	1.0231
SM?KZ_9	130	?KZ	4	C9	21	1.6099
SM?KZ_9	130	?KZ	4	C9	15.5	1.3357
SM?KZ_9	130	?KZ	4	C9	15	1.3111
SM?KZ_9	130	?KZ	4	C9	21.5	1.6227
SM?KZ_9	130	?KZ	4	C9	18.5	1.5508
SM?KZ_9	130	?KZ	4	C9	7	0.2437
SM?KZ_9	130	?KZ	4	C9	8	0.34444
SM?KZ_9	130	?KZ	4	C9	23.5	1.6595
SM?KZ_9	130	?KZ	4	C9	10.5	0.79452
SM?KZ_9	130	?KZ	4	C9	14	1.2456
SM?KZ_9	130	?KZ	4	C9	12.5	1.0796
SM?KZ_9	130	?KZ	4	C9	2.5	0.18414
SM?KZ_9	130	?KZ	4	C9	4	0.1831
SM?KZ_9	130	?KZ	4	C9	3	0.18322
SM?KZ_9	130	?KZ	4	C9	22.5	1.6536
SM?KZ_9	130	?KZ	4	C9	13.5	1.2222
SM?KZ_9	130	?KZ	4	C9	4.5	0.18416
SM?KZ_9	130	?KZ	4	C9	17.5	1.4928
SM?KZ_9	130	?KZ	4	C9	1	0.18856
SM?KZ_9	130	?KZ	4	C9	9.5	0.63148
SM?KZ_9	130	?KZ	4	C9	20	1.5854
SM?KZ_9	130	?KZ	4	C9	1.5	0.19356
SM?KZ_9	130	?KZ	4	C9	22	1.6386
SM?KZ_9	130	?KZ	4	C9	5	0.18598
SM?KZ_9	130	?KZ	4	C9	8.5	0.44366
SM1.1_1	1	PA1P1	1	A1	12.5	0.87216
SM1.1_1	1	PA1P1	1	A1	0	0.16092
SM1.1_1	1	PA1P1	1	A1	13.5	0.94086
SM1.1_1	1	PA1P1	1	A1	19	1.3715
SM1.1_1	1	PA1P1	1	A1	23.5	1.4901
SM1.1_1	1	PA1P1	1	A1	8.5	0.37164
SM1.1_1	1	PA1P1	1	A1	3	0.16226
SM1.1_1	1	PA1P1	1	A1	16.5	1.2178
SM1.1_1	1	PA1P1	1	A1	24	1.4956
SM1.1_1	1	PA1P1	1	A1	7.5	0.24446
SM1.1_1	1	PA1P1	1	A1	3.5	0.16338
SM1.1_1	1	PA1P1	1	A1	4	0.1653
SM1.1_1	1	PA1P1	1	A1	9.5	0.53436
SM1.1_1	1	PA1P1	1	A1	10.5	0.69326
SM1.1_1	1	PA1P1	1	A1	1.5	0.16138
SM1.1_1	1	PA1P1	1	A1	2	0.16198
SM1.1_1	1	PA1P1	1	A1	15	1.0716
SM1.1_1	1	PA1P1	1	A1	7	0.21608
SM1.1_1	1	PA1P1	1	A1	20.5	1.4243
SM1.1_1	1	PA1P1	1	A1	10	0.6402
SM1.1_1	1	PA1P1	1	A1	21.5	1.448
SM1.1_1	1	PA1P1	1	A1	21	1.4367
SM1.1_1	1	PA1P1	1	A1	8	0.29482
SM1.1_1	1	PA1P1	1	A1	11	0.73704
SM1.1_1	1	PA1P1	1	A1	22.5	1.4692
SM1.1_1	1	PA1P1	1	A1	4.5	0.16852
SM1.1_1	1	PA1P1	1	A1	0.5	0.16148
SM1.1_1	1	PA1P1	1	A1	17.5	1.2904
SM1.1_1	1	PA1P1	1	A1	18	1.3186
SM1.1_1	1	PA1P1	1	A1	17	1.2591
SM1.1_1	1	PA1P1	1	A1	22	1.4548
SM1.1_1	1	PA1P1	1	A1	15.5	1.1148
SM1.1_1	1	PA1P1	1	A1	11.5	0.78578
SM1.1_1	1	PA1P1	1	A1	2.5	0.16218
SM1.1_1	1	PA1P1	1	A1	19.5	1.3926
SM1.1_1	1	PA1P1	1	A1	23	1.4812
SM1.1_1	1	PA1P1	1	A1	14.5	1.0276
SM1.1_1	1	PA1P1	1	A1	16	1.1638
SM1.1_1	1	PA1P1	1	A1	12	0.83448
SM1.1_1	1	PA1P1	1	A1	6	0.18352
SM1.1_1	1	PA1P1	1	A1	9	0.46256
SM1.1_1	1	PA1P1	1	A1	14	0.9788
SM1.1_1	1	PA1P1	1	A1	1	0.16178
SM1.1_1	1	PA1P1	1	A1	5.5	0.17556
SM1.1_1	1	PA1P1	1	A1	6.5	0.1973
SM1.1_1	1	PA1P1	1	A1	5	0.17136
SM1.1_1	1	PA1P1	1	A1	13	0.90592
SM1.1_1	1	PA1P1	1	A1	18.5	1.3409
SM1.1_1	1	PA1P1	1	A1	20	1.4117
SM1.1_10	5	PA1P1	1	A10	24	1.5725
SM1.1_10	5	PA1P1	1	A10	18	1.422
SM1.1_10	5	PA1P1	1	A10	8.5	0.58028
SM1.1_10	5	PA1P1	1	A10	1	0.17038
SM1.1_10	5	PA1P1	1	A10	15.5	1.2342
SM1.1_10	5	PA1P1	1	A10	10	0.77138
SM1.1_10	5	PA1P1	1	A10	22	1.5567
SM1.1_10	5	PA1P1	1	A10	4.5	0.1872
SM1.1_10	5	PA1P1	1	A10	22.5	1.556
SM1.1_10	5	PA1P1	1	A10	19	1.4771
SM1.1_10	5	PA1P1	1	A10	18.5	1.4567
SM1.1_10	5	PA1P1	1	A10	23	1.5611
SM1.1_10	5	PA1P1	1	A10	3.5	0.17738
SM1.1_10	5	PA1P1	1	A10	15	1.1928
SM1.1_10	5	PA1P1	1	A10	5.5	0.21086
SM1.1_10	5	PA1P1	1	A10	9.5	0.72466
SM1.1_10	5	PA1P1	1	A10	0	0.16838
SM1.1_10	5	PA1P1	1	A10	2.5	0.1726
SM1.1_10	5	PA1P1	1	A10	6.5	0.2623
SM1.1_10	5	PA1P1	1	A10	7.5	0.39318
SM1.1_10	5	PA1P1	1	A10	14	1.1155
SM1.1_10	5	PA1P1	1	A10	19.5	1.4806
SM1.1_10	5	PA1P1	1	A10	8	0.48894
SM1.1_10	5	PA1P1	1	A10	13.5	1.0575
SM1.1_10	5	PA1P1	1	A10	12	0.93334
SM1.1_10	5	PA1P1	1	A10	9	0.67246
SM1.1_10	5	PA1P1	1	A10	0.5	0.16962
SM1.1_10	5	PA1P1	1	A10	1.5	0.17042
SM1.1_10	5	PA1P1	1	A10	7	0.31548
SM1.1_10	5	PA1P1	1	A10	4	0.18182
SM1.1_10	5	PA1P1	1	A10	20.5	1.5282
SM1.1_10	5	PA1P1	1	A10	11	0.85686
SM1.1_10	5	PA1P1	1	A10	21	1.5305
SM1.1_10	5	PA1P1	1	A10	10.5	0.81426
SM1.1_10	5	PA1P1	1	A10	23.5	1.569
SM1.1_10	5	PA1P1	1	A10	16	1.2583
SM1.1_10	5	PA1P1	1	A10	14.5	1.1429
SM1.1_10	5	PA1P1	1	A10	17	1.3283
SM1.1_10	5	PA1P1	1	A10	16.5	1.2967
SM1.1_10	5	PA1P1	1	A10	21.5	1.5459
SM1.1_10	5	PA1P1	1	A10	11.5	0.8979
SM1.1_10	5	PA1P1	1	A10	5	0.19622
SM1.1_10	5	PA1P1	1	A10	2	0.17188
SM1.1_10	5	PA1P1	1	A10	13	1.0072
SM1.1_10	5	PA1P1	1	A10	3	0.1743
SM1.1_10	5	PA1P1	1	A10	12.5	0.97118
SM1.1_10	5	PA1P1	1	A10	20	1.514
SM1.1_10	5	PA1P1	1	A10	6	0.23044
SM1.1_10	5	PA1P1	1	A10	17.5	1.3832
SM1.1_2	1	PA1P1	1	A2	16.5	1.1727
SM1.1_2	1	PA1P1	1	A2	4	0.16518
SM1.1_2	1	PA1P1	1	A2	9	0.49276
SM1.1_2	1	PA1P1	1	A2	11.5	0.80702
SM1.1_2	1	PA1P1	1	A2	17.5	1.2535
SM1.1_2	1	PA1P1	1	A2	2	0.1603
SM1.1_2	1	PA1P1	1	A2	19.5	1.3875
SM1.1_2	1	PA1P1	1	A2	8	0.3237
SM1.1_2	1	PA1P1	1	A2	20	1.4094
SM1.1_2	1	PA1P1	1	A2	21.5	1.4632
SM1.1_2	1	PA1P1	1	A2	20.5	1.4303
SM1.1_2	1	PA1P1	1	A2	7	0.22652
SM1.1_2	1	PA1P1	1	A2	1	0.16002
SM1.1_2	1	PA1P1	1	A2	15	1.0492
SM1.1_2	1	PA1P1	1	A2	14.5	1.0149
SM1.1_2	1	PA1P1	1	A2	24	1.5056
SM1.1_2	1	PA1P1	1	A2	23	1.492
SM1.1_2	1	PA1P1	1	A2	1.5	0.16034
SM1.1_2	1	PA1P1	1	A2	16	1.1289
SM1.1_2	1	PA1P1	1	A2	23.5	1.4979
SM1.1_2	1	PA1P1	1	A2	6	0.1884
SM1.1_2	1	PA1P1	1	A2	21	1.4496
SM1.1_2	1	PA1P1	1	A2	10	0.66754
SM1.1_2	1	PA1P1	1	A2	9.5	0.5912
SM1.1_2	1	PA1P1	1	A2	10.5	0.71928
SM1.1_2	1	PA1P1	1	A2	12	0.84488
SM1.1_2	1	PA1P1	1	A2	5	0.17176
SM1.1_2	1	PA1P1	1	A2	11	0.7659
SM1.1_2	1	PA1P1	1	A2	17	1.2111
SM1.1_2	1	PA1P1	1	A2	22.5	1.4848
SM1.1_2	1	PA1P1	1	A2	13	0.92124
SM1.1_2	1	PA1P1	1	A2	3	0.1617
SM1.1_2	1	PA1P1	1	A2	6.5	0.20424
SM1.1_2	1	PA1P1	1	A2	5.5	0.17806
SM1.1_2	1	PA1P1	1	A2	14	0.97978
SM1.1_2	1	PA1P1	1	A2	13.5	0.95338
SM1.1_2	1	PA1P1	1	A2	0	0.16116
SM1.1_2	1	PA1P1	1	A2	18.5	1.3316
SM1.1_2	1	PA1P1	1	A2	19	1.3621
SM1.1_2	1	PA1P1	1	A2	8.5	0.4098
SM1.1_2	1	PA1P1	1	A2	15.5	1.0893
SM1.1_2	1	PA1P1	1	A2	4.5	0.16856
SM1.1_2	1	PA1P1	1	A2	12.5	0.88376
SM1.1_2	1	PA1P1	1	A2	3.5	0.16286
SM1.1_2	1	PA1P1	1	A2	7.5	0.26278
SM1.1_2	1	PA1P1	1	A2	18	1.2966
SM1.1_2	1	PA1P1	1	A2	22	1.4742
SM1.1_2	1	PA1P1	1	A2	2.5	0.1613
SM1.1_2	1	PA1P1	1	A2	0.5	0.15978
SM1.1_3	2	PA1P1	1	A3	20.5	1.4772
SM1.1_3	2	PA1P1	1	A3	14	1.0754
SM1.1_3	2	PA1P1	1	A3	11	0.8304
SM1.1_3	2	PA1P1	1	A3	6	0.20694
SM1.1_3	2	PA1P1	1	A3	19.5	1.4503
SM1.1_3	2	PA1P1	1	A3	24	1.5345
SM1.1_3	2	PA1P1	1	A3	5	0.1789
SM1.1_3	2	PA1P1	1	A3	12.5	0.94642
SM1.1_3	2	PA1P1	1	A3	19	1.4352
SM1.1_3	2	PA1P1	1	A3	5.5	0.19124
SM1.1_3	2	PA1P1	1	A3	8	0.43348
SM1.1_3	2	PA1P1	1	A3	16	1.2509
SM1.1_3	2	PA1P1	1	A3	9	0.6154
SM1.1_3	2	PA1P1	1	A3	15.5	1.1981
SM1.1_3	2	PA1P1	1	A3	23	1.5213
SM1.1_3	2	PA1P1	1	A3	12	0.91288
SM1.1_3	2	PA1P1	1	A3	2	0.15972
SM1.1_3	2	PA1P1	1	A3	0	0.16194
SM1.1_3	2	PA1P1	1	A3	17.5	1.36
SM1.1_3	2	PA1P1	1	A3	14.5	1.1145
SM1.1_3	2	PA1P1	1	A3	0.5	0.15974
SM1.1_3	2	PA1P1	1	A3	4.5	0.17162
SM1.1_3	2	PA1P1	1	A3	18.5	1.4163
SM1.1_3	2	PA1P1	1	A3	18	1.3911
SM1.1_3	2	PA1P1	1	A3	1	0.15974
SM1.1_3	2	PA1P1	1	A3	21	1.4868
SM1.1_3	2	PA1P1	1	A3	11.5	0.87392
SM1.1_3	2	PA1P1	1	A3	9.5	0.6862
SM1.1_3	2	PA1P1	1	A3	15	1.1519
SM1.1_3	2	PA1P1	1	A3	3	0.1623
SM1.1_3	2	PA1P1	1	A3	7.5	0.34484
SM1.1_3	2	PA1P1	1	A3	23.5	1.5286
SM1.1_3	2	PA1P1	1	A3	4	0.16792
SM1.1_3	2	PA1P1	1	A3	6.5	0.23314
SM1.1_3	2	PA1P1	1	A3	16.5	1.293
SM1.1_3	2	PA1P1	1	A3	21.5	1.4957
SM1.1_3	2	PA1P1	1	A3	2.5	0.1606
SM1.1_3	2	PA1P1	1	A3	7	0.2757
SM1.1_3	2	PA1P1	1	A3	10.5	0.78454
SM1.1_3	2	PA1P1	1	A3	22	1.5054
SM1.1_3	2	PA1P1	1	A3	13.5	1.0278
SM1.1_3	2	PA1P1	1	A3	17	1.3281
SM1.1_3	2	PA1P1	1	A3	3.5	0.16494
SM1.1_3	2	PA1P1	1	A3	10	0.73854
SM1.1_3	2	PA1P1	1	A3	22.5	1.5115
SM1.1_3	2	PA1P1	1	A3	8.5	0.50598
SM1.1_3	2	PA1P1	1	A3	20	1.4657
SM1.1_3	2	PA1P1	1	A3	13	0.9846
SM1.1_3	2	PA1P1	1	A3	1.5	0.15942
SM1.1_4	2	PA1P1	1	A4	1	0.1586
SM1.1_4	2	PA1P1	1	A4	6	0.20988
SM1.1_4	2	PA1P1	1	A4	13	0.993
SM1.1_4	2	PA1P1	1	A4	16	1.2349
SM1.1_4	2	PA1P1	1	A4	16.5	1.2877
SM1.1_4	2	PA1P1	1	A4	9.5	0.69558
SM1.1_4	2	PA1P1	1	A4	23	1.54
SM1.1_4	2	PA1P1	1	A4	20	1.4803
SM1.1_4	2	PA1P1	1	A4	15.5	1.186
SM1.1_4	2	PA1P1	1	A4	0	0.16118
SM1.1_4	2	PA1P1	1	A4	5	0.17982
SM1.1_4	2	PA1P1	1	A4	15	1.1464
SM1.1_4	2	PA1P1	1	A4	19	1.4399
SM1.1_4	2	PA1P1	1	A4	9	0.62916
SM1.1_4	2	PA1P1	1	A4	11	0.84256
SM1.1_4	2	PA1P1	1	A4	23.5	1.5543
SM1.1_4	2	PA1P1	1	A4	3.5	0.1643
SM1.1_4	2	PA1P1	1	A4	4.5	0.17154
SM1.1_4	2	PA1P1	1	A4	5.5	0.19234
SM1.1_4	2	PA1P1	1	A4	21	1.5063
SM1.1_4	2	PA1P1	1	A4	21.5	1.5167
SM1.1_4	2	PA1P1	1	A4	14.5	1.1085
SM1.1_4	2	PA1P1	1	A4	22	1.528
SM1.1_4	2	PA1P1	1	A4	2	0.1588
SM1.1_4	2	PA1P1	1	A4	18.5	1.412
SM1.1_4	2	PA1P1	1	A4	1.5	0.1578
SM1.1_4	2	PA1P1	1	A4	20.5	1.4951
SM1.1_4	2	PA1P1	1	A4	22.5	1.5357
SM1.1_4	2	PA1P1	1	A4	12.5	0.9588
SM1.1_4	2	PA1P1	1	A4	3	0.1612
SM1.1_4	2	PA1P1	1	A4	18	1.3828
SM1.1_4	2	PA1P1	1	A4	10	0.74704
SM1.1_4	2	PA1P1	1	A4	17.5	1.3533
SM1.1_4	2	PA1P1	1	A4	8	0.44286
SM1.1_4	2	PA1P1	1	A4	13.5	1.0344
SM1.1_4	2	PA1P1	1	A4	4	0.16796
SM1.1_4	2	PA1P1	1	A4	7	0.28154
SM1.1_4	2	PA1P1	1	A4	10.5	0.79524
SM1.1_4	2	PA1P1	1	A4	0.5	0.15864
SM1.1_4	2	PA1P1	1	A4	6.5	0.23642
SM1.1_4	2	PA1P1	1	A4	7.5	0.35218
SM1.1_4	2	PA1P1	1	A4	2.5	0.16004
SM1.1_4	2	PA1P1	1	A4	17	1.3218
SM1.1_4	2	PA1P1	1	A4	8.5	0.52198
SM1.1_4	2	PA1P1	1	A4	14	1.0754
SM1.1_4	2	PA1P1	1	A4	12	0.92228
SM1.1_4	2	PA1P1	1	A4	19.5	1.4627
SM1.1_4	2	PA1P1	1	A4	11.5	0.88428
SM1.1_4	2	PA1P1	1	A4	24	1.5648
SM1.1_5	3	PA1P1	1	A5	21	0.67878
SM1.1_5	3	PA1P1	1	A5	5.5	0.155
SM1.1_5	3	PA1P1	1	A5	8.5	0.15798
SM1.1_5	3	PA1P1	1	A5	3	0.1543
SM1.1_5	3	PA1P1	1	A5	1	0.16626
SM1.1_5	3	PA1P1	1	A5	11	0.18094
SM1.1_5	3	PA1P1	1	A5	12	0.21024
SM1.1_5	3	PA1P1	1	A5	18.5	0.60882
SM1.1_5	3	PA1P1	1	A5	24	0.74266
SM1.1_5	3	PA1P1	1	A5	19.5	0.64442
SM1.1_5	3	PA1P1	1	A5	15.5	0.44652
SM1.1_5	3	PA1P1	1	A5	4.5	0.15494
SM1.1_5	3	PA1P1	1	A5	6.5	0.1555
SM1.1_5	3	PA1P1	1	A5	14.5	0.37188
SM1.1_5	3	PA1P1	1	A5	14	0.33486
SM1.1_5	3	PA1P1	1	A5	5	0.15536
SM1.1_5	3	PA1P1	1	A5	7	0.15594
SM1.1_5	3	PA1P1	1	A5	11.5	0.1938
SM1.1_5	3	PA1P1	1	A5	13	0.26312
SM1.1_5	3	PA1P1	1	A5	2.5	0.15482
SM1.1_5	3	PA1P1	1	A5	0	0.17264
SM1.1_5	3	PA1P1	1	A5	23	0.72214
SM1.1_5	3	PA1P1	1	A5	23.5	0.7323
SM1.1_5	3	PA1P1	1	A5	12.5	0.2325
SM1.1_5	3	PA1P1	1	A5	21.5	0.69052
SM1.1_5	3	PA1P1	1	A5	20	0.6571
SM1.1_5	3	PA1P1	1	A5	8	0.15602
SM1.1_5	3	PA1P1	1	A5	10.5	0.17052
SM1.1_5	3	PA1P1	1	A5	7.5	0.15522
SM1.1_5	3	PA1P1	1	A5	16.5	0.51182
SM1.1_5	3	PA1P1	1	A5	16	0.47908
SM1.1_5	3	PA1P1	1	A5	20.5	0.67414
SM1.1_5	3	PA1P1	1	A5	19	0.62602
SM1.1_5	3	PA1P1	1	A5	17.5	0.56708
SM1.1_5	3	PA1P1	1	A5	17	0.54
SM1.1_5	3	PA1P1	1	A5	6	0.15534
SM1.1_5	3	PA1P1	1	A5	1.5	0.15354
SM1.1_5	3	PA1P1	1	A5	0.5	0.1671
SM1.1_5	3	PA1P1	1	A5	22	0.7012
SM1.1_5	3	PA1P1	1	A5	9	0.15922
SM1.1_5	3	PA1P1	1	A5	15	0.4103
SM1.1_5	3	PA1P1	1	A5	18	0.58846
SM1.1_5	3	PA1P1	1	A5	3.5	0.1541
SM1.1_5	3	PA1P1	1	A5	13.5	0.29788
SM1.1_5	3	PA1P1	1	A5	4	0.15462
SM1.1_5	3	PA1P1	1	A5	9.5	0.16182
SM1.1_5	3	PA1P1	1	A5	2	0.15456
SM1.1_5	3	PA1P1	1	A5	22.5	0.7114
SM1.1_5	3	PA1P1	1	A5	10	0.1652
SM1.1_6	3	PA1P1	1	A6	13	0.85012
SM1.1_6	3	PA1P1	1	A6	21.5	1.4126
SM1.1_6	3	PA1P1	1	A6	22.5	1.4402
SM1.1_6	3	PA1P1	1	A6	22	1.4286
SM1.1_6	3	PA1P1	1	A6	0.5	0.16182
SM1.1_6	3	PA1P1	1	A6	1	0.16174
SM1.1_6	3	PA1P1	1	A6	17	1.1174
SM1.1_6	3	PA1P1	1	A6	5	0.16872
SM1.1_6	3	PA1P1	1	A6	23	1.4572
SM1.1_6	3	PA1P1	1	A6	13.5	0.88148
SM1.1_6	3	PA1P1	1	A6	17.5	1.1541
SM1.1_6	3	PA1P1	1	A6	20.5	1.369
SM1.1_6	3	PA1P1	1	A6	11	0.7009
SM1.1_6	3	PA1P1	1	A6	19	1.2704
SM1.1_6	3	PA1P1	1	A6	15	0.97468
SM1.1_6	3	PA1P1	1	A6	0	0.1624
SM1.1_6	3	PA1P1	1	A6	3.5	0.16314
SM1.1_6	3	PA1P1	1	A6	4	0.16392
SM1.1_6	3	PA1P1	1	A6	4.5	0.16608
SM1.1_6	3	PA1P1	1	A6	12.5	0.8145
SM1.1_6	3	PA1P1	1	A6	8	0.24996
SM1.1_6	3	PA1P1	1	A6	10	0.55418
SM1.1_6	3	PA1P1	1	A6	1.5	0.16198
SM1.1_6	3	PA1P1	1	A6	2	0.1626
SM1.1_6	3	PA1P1	1	A6	2.5	0.1626
SM1.1_6	3	PA1P1	1	A6	18	1.1932
SM1.1_6	3	PA1P1	1	A6	21	1.3932
SM1.1_6	3	PA1P1	1	A6	23.5	1.4665
SM1.1_6	3	PA1P1	1	A6	16.5	1.0758
SM1.1_6	3	PA1P1	1	A6	9	0.38008
SM1.1_6	3	PA1P1	1	A6	6.5	0.18586
SM1.1_6	3	PA1P1	1	A6	8.5	0.30272
SM1.1_6	3	PA1P1	1	A6	18.5	1.2315
SM1.1_6	3	PA1P1	1	A6	7.5	0.2184
SM1.1_6	3	PA1P1	1	A6	14	0.91458
SM1.1_6	3	PA1P1	1	A6	15.5	1.001
SM1.1_6	3	PA1P1	1	A6	16	1.0373
SM1.1_6	3	PA1P1	1	A6	20	1.3382
SM1.1_6	3	PA1P1	1	A6	14.5	0.94198
SM1.1_6	3	PA1P1	1	A6	24	1.4758
SM1.1_6	3	PA1P1	1	A6	12	0.7818
SM1.1_6	3	PA1P1	1	A6	9.5	0.47094
SM1.1_6	3	PA1P1	1	A6	7	0.20026
SM1.1_6	3	PA1P1	1	A6	10.5	0.64384
SM1.1_6	3	PA1P1	1	A6	5.5	0.17216
SM1.1_6	3	PA1P1	1	A6	11.5	0.74432
SM1.1_6	3	PA1P1	1	A6	3	0.1623
SM1.1_6	3	PA1P1	1	A6	6	0.1771
SM1.1_6	3	PA1P1	1	A6	19.5	1.3079
SM1.1_7	4	PA1P1	1	A7	23	1.5034
SM1.1_7	4	PA1P1	1	A7	17	1.2051
SM1.1_7	4	PA1P1	1	A7	20.5	1.4294
SM1.1_7	4	PA1P1	1	A7	13.5	0.95168
SM1.1_7	4	PA1P1	1	A7	7.5	0.28708
SM1.1_7	4	PA1P1	1	A7	12	0.85756
SM1.1_7	4	PA1P1	1	A7	4	0.16594
SM1.1_7	4	PA1P1	1	A7	21	1.4509
SM1.1_7	4	PA1P1	1	A7	3.5	0.16294
SM1.1_7	4	PA1P1	1	A7	9.5	0.63672
SM1.1_7	4	PA1P1	1	A7	1.5	0.15884
SM1.1_7	4	PA1P1	1	A7	17.5	1.2473
SM1.1_7	4	PA1P1	1	A7	23.5	1.5141
SM1.1_7	4	PA1P1	1	A7	5	0.17398
SM1.1_7	4	PA1P1	1	A7	22.5	1.4937
SM1.1_7	4	PA1P1	1	A7	21.5	1.4677
SM1.1_7	4	PA1P1	1	A7	19.5	1.3861
SM1.1_7	4	PA1P1	1	A7	8	0.36102
SM1.1_7	4	PA1P1	1	A7	8.5	0.4547
SM1.1_7	4	PA1P1	1	A7	15.5	1.0894
SM1.1_7	4	PA1P1	1	A7	2	0.16012
SM1.1_7	4	PA1P1	1	A7	19	1.3584
SM1.1_7	4	PA1P1	1	A7	20	1.407
SM1.1_7	4	PA1P1	1	A7	6.5	0.21302
SM1.1_7	4	PA1P1	1	A7	4.5	0.16918
SM1.1_7	4	PA1P1	1	A7	14	0.98058
SM1.1_7	4	PA1P1	1	A7	5.5	0.18172
SM1.1_7	4	PA1P1	1	A7	22	1.4852
SM1.1_7	4	PA1P1	1	A7	12.5	0.89074
SM1.1_7	4	PA1P1	1	A7	1	0.1588
SM1.1_7	4	PA1P1	1	A7	9	0.53656
SM1.1_7	4	PA1P1	1	A7	16	1.1242
SM1.1_7	4	PA1P1	1	A7	24	1.5254
SM1.1_7	4	PA1P1	1	A7	10.5	0.74628
SM1.1_7	4	PA1P1	1	A7	13	0.92024
SM1.1_7	4	PA1P1	1	A7	14.5	1.014
SM1.1_7	4	PA1P1	1	A7	0	0.1664
SM1.1_7	4	PA1P1	1	A7	10	0.69728
SM1.1_7	4	PA1P1	1	A7	15	1.0504
SM1.1_7	4	PA1P1	1	A7	11	0.78684
SM1.1_7	4	PA1P1	1	A7	0.5	0.15888
SM1.1_7	4	PA1P1	1	A7	11.5	0.82412
SM1.1_7	4	PA1P1	1	A7	6	0.19458
SM1.1_7	4	PA1P1	1	A7	18.5	1.3302
SM1.1_7	4	PA1P1	1	A7	7	0.24106
SM1.1_7	4	PA1P1	1	A7	18	1.2878
SM1.1_7	4	PA1P1	1	A7	16.5	1.1654
SM1.1_7	4	PA1P1	1	A7	2.5	0.16044
SM1.1_7	4	PA1P1	1	A7	3	0.16128
SM1.1_8	4	PA1P1	1	A8	21	1.4974
SM1.1_8	4	PA1P1	1	A8	9.5	0.72314
SM1.1_8	4	PA1P1	1	A8	8	0.48628
SM1.1_8	4	PA1P1	1	A8	17	1.3288
SM1.1_8	4	PA1P1	1	A8	20.5	1.4842
SM1.1_8	4	PA1P1	1	A8	4	0.17686
SM1.1_8	4	PA1P1	1	A8	4.5	0.18236
SM1.1_8	4	PA1P1	1	A8	17.5	1.3641
SM1.1_8	4	PA1P1	1	A8	14	1.0791
SM1.1_8	4	PA1P1	1	A8	14.5	1.1153
SM1.1_8	4	PA1P1	1	A8	13	1.0001
SM1.1_8	4	PA1P1	1	A8	5.5	0.20676
SM1.1_8	4	PA1P1	1	A8	24	1.5591
SM1.1_8	4	PA1P1	1	A8	13.5	1.0395
SM1.1_8	4	PA1P1	1	A8	2.5	0.16754
SM1.1_8	4	PA1P1	1	A8	3	0.16908
SM1.1_8	4	PA1P1	1	A8	12	0.935
SM1.1_8	4	PA1P1	1	A8	19	1.4359
SM1.1_8	4	PA1P1	1	A8	22.5	1.5245
SM1.1_8	4	PA1P1	1	A8	1	0.16564
SM1.1_8	4	PA1P1	1	A8	5	0.1916
SM1.1_8	4	PA1P1	1	A8	7	0.3119
SM1.1_8	4	PA1P1	1	A8	11.5	0.8987
SM1.1_8	4	PA1P1	1	A8	19.5	1.4526
SM1.1_8	4	PA1P1	1	A8	18	1.3919
SM1.1_8	4	PA1P1	1	A8	18.5	1.4159
SM1.1_8	4	PA1P1	1	A8	2	0.1664
SM1.1_8	4	PA1P1	1	A8	10.5	0.81552
SM1.1_8	4	PA1P1	1	A8	20	1.4701
SM1.1_8	4	PA1P1	1	A8	8.5	0.58306
SM1.1_8	4	PA1P1	1	A8	12.5	0.97038
SM1.1_8	4	PA1P1	1	A8	7.5	0.391
SM1.1_8	4	PA1P1	1	A8	9	0.67154
SM1.1_8	4	PA1P1	1	A8	16	1.2445
SM1.1_8	4	PA1P1	1	A8	16.5	1.2907
SM1.1_8	4	PA1P1	1	A8	6.5	0.25828
SM1.1_8	4	PA1P1	1	A8	23.5	1.5448
SM1.1_8	4	PA1P1	1	A8	0.5	0.16538
SM1.1_8	4	PA1P1	1	A8	21.5	1.5078
SM1.1_8	4	PA1P1	1	A8	3.5	0.17244
SM1.1_8	4	PA1P1	1	A8	22	1.5126
SM1.1_8	4	PA1P1	1	A8	0	0.1661
SM1.1_8	4	PA1P1	1	A8	1.5	0.16512
SM1.1_8	4	PA1P1	1	A8	6	0.2261
SM1.1_8	4	PA1P1	1	A8	10	0.77004
SM1.1_8	4	PA1P1	1	A8	23	1.5334
SM1.1_8	4	PA1P1	1	A8	15.5	1.1982
SM1.1_8	4	PA1P1	1	A8	15	1.1518
SM1.1_8	4	PA1P1	1	A8	11	0.8608
SM1.1_9	5	PA1P1	1	A9	15.5	1.1828
SM1.1_9	5	PA1P1	1	A9	9	0.63784
SM1.1_9	5	PA1P1	1	A9	2.5	0.16446
SM1.1_9	5	PA1P1	1	A9	3	0.16578
SM1.1_9	5	PA1P1	1	A9	15	1.1448
SM1.1_9	5	PA1P1	1	A9	2	0.16352
SM1.1_9	5	PA1P1	1	A9	21.5	1.502
SM1.1_9	5	PA1P1	1	A9	20	1.4614
SM1.1_9	5	PA1P1	1	A9	3.5	0.16888
SM1.1_9	5	PA1P1	1	A9	11.5	0.8698
SM1.1_9	5	PA1P1	1	A9	10.5	0.78858
SM1.1_9	5	PA1P1	1	A9	12	0.90524
SM1.1_9	5	PA1P1	1	A9	8	0.45206
SM1.1_9	5	PA1P1	1	A9	1	0.16248
SM1.1_9	5	PA1P1	1	A9	7.5	0.35922
SM1.1_9	5	PA1P1	1	A9	23	1.5332
SM1.1_9	5	PA1P1	1	A9	20.5	1.4774
SM1.1_9	5	PA1P1	1	A9	24	1.5612
SM1.1_9	5	PA1P1	1	A9	16.5	1.2789
SM1.1_9	5	PA1P1	1	A9	7	0.28854
SM1.1_9	5	PA1P1	1	A9	14	1.06
SM1.1_9	5	PA1P1	1	A9	12.5	0.9425
SM1.1_9	5	PA1P1	1	A9	16	1.2328
SM1.1_9	5	PA1P1	1	A9	21	1.491
SM1.1_9	5	PA1P1	1	A9	5	0.18456
SM1.1_9	5	PA1P1	1	A9	4.5	0.17656
SM1.1_9	5	PA1P1	1	A9	22.5	1.5236
SM1.1_9	5	PA1P1	1	A9	4	0.17244
SM1.1_9	5	PA1P1	1	A9	13.5	1.0108
SM1.1_9	5	PA1P1	1	A9	8.5	0.53624
SM1.1_9	5	PA1P1	1	A9	17	1.3237
SM1.1_9	5	PA1P1	1	A9	14.5	1.104
SM1.1_9	5	PA1P1	1	A9	18	1.3838
SM1.1_9	5	PA1P1	1	A9	22	1.5141
SM1.1_9	5	PA1P1	1	A9	19.5	1.4462
SM1.1_9	5	PA1P1	1	A9	18.5	1.4087
SM1.1_9	5	PA1P1	1	A9	6	0.21558
SM1.1_9	5	PA1P1	1	A9	1.5	0.16198
SM1.1_9	5	PA1P1	1	A9	0	0.16112
SM1.1_9	5	PA1P1	1	A9	10	0.74526
SM1.1_9	5	PA1P1	1	A9	9.5	0.69738
SM1.1_9	5	PA1P1	1	A9	0.5	0.16146
SM1.1_9	5	PA1P1	1	A9	19	1.4293
SM1.1_9	5	PA1P1	1	A9	17.5	1.3573
SM1.1_9	5	PA1P1	1	A9	5.5	0.19732
SM1.1_9	5	PA1P1	1	A9	6.5	0.24242
SM1.1_9	5	PA1P1	1	A9	13	0.97362
SM1.1_9	5	PA1P1	1	A9	11	0.82906
SM1.1_9	5	PA1P1	1	A9	23.5	1.5442
SM1.2_1	6	PA1P2	1	B1	21	1.3037
SM1.2_1	6	PA1P2	1	B1	22	1.3511
SM1.2_1	6	PA1P2	1	B1	14	0.95162
SM1.2_1	6	PA1P2	1	B1	15.5	1.0057
SM1.2_1	6	PA1P2	1	B1	10.5	0.70926
SM1.2_1	6	PA1P2	1	B1	13.5	0.93318
SM1.2_1	6	PA1P2	1	B1	12.5	0.8647
SM1.2_1	6	PA1P2	1	B1	5.5	0.17576
SM1.2_1	6	PA1P2	1	B1	17.5	1.1098
SM1.2_1	6	PA1P2	1	B1	19.5	1.2221
SM1.2_1	6	PA1P2	1	B1	20	1.2543
SM1.2_1	6	PA1P2	1	B1	14.5	0.96972
SM1.2_1	6	PA1P2	1	B1	2	0.16554
SM1.2_1	6	PA1P2	1	B1	4.5	0.16934
SM1.2_1	6	PA1P2	1	B1	7.5	0.2368
SM1.2_1	6	PA1P2	1	B1	13	0.89826
SM1.2_1	6	PA1P2	1	B1	16	1.0299
SM1.2_1	6	PA1P2	1	B1	17	1.0824
SM1.2_1	6	PA1P2	1	B1	0.5	0.16536
SM1.2_1	6	PA1P2	1	B1	8.5	0.34834
SM1.2_1	6	PA1P2	1	B1	2.5	0.16502
SM1.2_1	6	PA1P2	1	B1	7	0.21178
SM1.2_1	6	PA1P2	1	B1	15	0.98556
SM1.2_1	6	PA1P2	1	B1	6	0.18306
SM1.2_1	6	PA1P2	1	B1	11.5	0.7915
SM1.2_1	6	PA1P2	1	B1	4	0.1679
SM1.2_1	6	PA1P2	1	B1	20.5	1.2792
SM1.2_1	6	PA1P2	1	B1	3.5	0.16612
SM1.2_1	6	PA1P2	1	B1	16.5	1.0548
SM1.2_1	6	PA1P2	1	B1	12	0.8246
SM1.2_1	6	PA1P2	1	B1	1.5	0.16498
SM1.2_1	6	PA1P2	1	B1	19	1.191
SM1.2_1	6	PA1P2	1	B1	23	1.3939
SM1.2_1	6	PA1P2	1	B1	18.5	1.1657
SM1.2_1	6	PA1P2	1	B1	6.5	0.195
SM1.2_1	6	PA1P2	1	B1	3	0.16548
SM1.2_1	6	PA1P2	1	B1	1	0.16546
SM1.2_1	6	PA1P2	1	B1	9	0.44542
SM1.2_1	6	PA1P2	1	B1	23.5	1.4195
SM1.2_1	6	PA1P2	1	B1	18	1.1372
SM1.2_1	6	PA1P2	1	B1	11	0.75586
SM1.2_1	6	PA1P2	1	B1	0	0.17478
SM1.2_1	6	PA1P2	1	B1	24	1.4459
SM1.2_1	6	PA1P2	1	B1	5	0.17244
SM1.2_1	6	PA1P2	1	B1	9.5	0.54158
SM1.2_1	6	PA1P2	1	B1	8	0.28094
SM1.2_1	6	PA1P2	1	B1	21.5	1.3246
SM1.2_1	6	PA1P2	1	B1	10	0.63986
SM1.2_1	6	PA1P2	1	B1	22.5	1.3724
SM1.2_10	10	PA1P2	1	B10	22	1.5143
SM1.2_10	10	PA1P2	1	B10	5.5	0.20624
SM1.2_10	10	PA1P2	1	B10	5	0.19288
SM1.2_10	10	PA1P2	1	B10	22.5	1.5356
SM1.2_10	10	PA1P2	1	B10	11	0.8565
SM1.2_10	10	PA1P2	1	B10	18.5	1.3773
SM1.2_10	10	PA1P2	1	B10	15.5	1.1393
SM1.2_10	10	PA1P2	1	B10	3	0.17684
SM1.2_10	10	PA1P2	1	B10	14.5	1.0965
SM1.2_10	10	PA1P2	1	B10	0	0.17818
SM1.2_10	10	PA1P2	1	B10	3.5	0.17838
SM1.2_10	10	PA1P2	1	B10	9.5	0.72524
SM1.2_10	10	PA1P2	1	B10	23.5	1.5671
SM1.2_10	10	PA1P2	1	B10	19.5	1.4415
SM1.2_10	10	PA1P2	1	B10	17.5	1.2839
SM1.2_10	10	PA1P2	1	B10	15	1.1117
SM1.2_10	10	PA1P2	1	B10	10	0.77658
SM1.2_10	10	PA1P2	1	B10	9	0.65498
SM1.2_10	10	PA1P2	1	B10	20.5	1.4805
SM1.2_10	10	PA1P2	1	B10	16	1.1829
SM1.2_10	10	PA1P2	1	B10	2.5	0.17508
SM1.2_10	10	PA1P2	1	B10	2	0.17498
SM1.2_10	10	PA1P2	1	B10	12	0.92972
SM1.2_10	10	PA1P2	1	B10	11.5	0.89294
SM1.2_10	10	PA1P2	1	B10	1.5	0.1742
SM1.2_10	10	PA1P2	1	B10	17	1.243
SM1.2_10	10	PA1P2	1	B10	16.5	1.2137
SM1.2_10	10	PA1P2	1	B10	6.5	0.25404
SM1.2_10	10	PA1P2	1	B10	18	1.331
SM1.2_10	10	PA1P2	1	B10	20	1.4602
SM1.2_10	10	PA1P2	1	B10	6	0.22506
SM1.2_10	10	PA1P2	1	B10	13	0.99544
SM1.2_10	10	PA1P2	1	B10	7	0.29916
SM1.2_10	10	PA1P2	1	B10	10.5	0.81908
SM1.2_10	10	PA1P2	1	B10	7.5	0.36864
SM1.2_10	10	PA1P2	1	B10	21	1.4969
SM1.2_10	10	PA1P2	1	B10	24	1.5782
SM1.2_10	10	PA1P2	1	B10	1	0.17486
SM1.2_10	10	PA1P2	1	B10	13.5	1.0281
SM1.2_10	10	PA1P2	1	B10	0.5	0.17476
SM1.2_10	10	PA1P2	1	B10	8	0.46012
SM1.2_10	10	PA1P2	1	B10	21.5	1.5084
SM1.2_10	10	PA1P2	1	B10	23	1.5538
SM1.2_10	10	PA1P2	1	B10	4.5	0.18588
SM1.2_10	10	PA1P2	1	B10	14	1.0615
SM1.2_10	10	PA1P2	1	B10	4	0.18128
SM1.2_10	10	PA1P2	1	B10	19	1.4119
SM1.2_10	10	PA1P2	1	B10	12.5	0.95962
SM1.2_10	10	PA1P2	1	B10	8.5	0.54786
SM1.2_2	6	PA1P2	1	B2	21.5	1.4518
SM1.2_2	6	PA1P2	1	B2	23	1.4871
SM1.2_2	6	PA1P2	1	B2	17	1.2265
SM1.2_2	6	PA1P2	1	B2	7	0.17732
SM1.2_2	6	PA1P2	1	B2	24	1.4931
SM1.2_2	6	PA1P2	1	B2	21	1.448
SM1.2_2	6	PA1P2	1	B2	4	0.1682
SM1.2_2	6	PA1P2	1	B2	19	1.3766
SM1.2_2	6	PA1P2	1	B2	22.5	1.477
SM1.2_2	6	PA1P2	1	B2	20.5	1.4383
SM1.2_2	6	PA1P2	1	B2	3	0.16882
SM1.2_2	6	PA1P2	1	B2	7.5	0.18404
SM1.2_2	6	PA1P2	1	B2	9	0.23182
SM1.2_2	6	PA1P2	1	B2	19.5	1.3936
SM1.2_2	6	PA1P2	1	B2	16	1.1445
SM1.2_2	6	PA1P2	1	B2	12	0.65504
SM1.2_2	6	PA1P2	1	B2	16.5	1.1718
SM1.2_2	6	PA1P2	1	B2	6	0.17226
SM1.2_2	6	PA1P2	1	B2	0.5	0.16994
SM1.2_2	6	PA1P2	1	B2	2.5	0.168
SM1.2_2	6	PA1P2	1	B2	13	0.8115
SM1.2_2	6	PA1P2	1	B2	8.5	0.2085
SM1.2_2	6	PA1P2	1	B2	20	1.4032
SM1.2_2	6	PA1P2	1	B2	0	0.1758
SM1.2_2	6	PA1P2	1	B2	5	0.16984
SM1.2_2	6	PA1P2	1	B2	3.5	0.16808
SM1.2_2	6	PA1P2	1	B2	22	1.4686
SM1.2_2	6	PA1P2	1	B2	12.5	0.762
SM1.2_2	6	PA1P2	1	B2	1.5	0.16902
SM1.2_2	6	PA1P2	1	B2	2	0.16872
SM1.2_2	6	PA1P2	1	B2	1	0.16958
SM1.2_2	6	PA1P2	1	B2	15	1.0773
SM1.2_2	6	PA1P2	1	B2	14.5	1.0272
SM1.2_2	6	PA1P2	1	B2	14	0.96258
SM1.2_2	6	PA1P2	1	B2	4.5	0.16878
SM1.2_2	6	PA1P2	1	B2	10	0.31774
SM1.2_2	6	PA1P2	1	B2	18	1.3055
SM1.2_2	6	PA1P2	1	B2	23.5	1.4881
SM1.2_2	6	PA1P2	1	B2	11.5	0.54376
SM1.2_2	6	PA1P2	1	B2	18.5	1.3336
SM1.2_2	6	PA1P2	1	B2	5.5	0.1711
SM1.2_2	6	PA1P2	1	B2	10.5	0.37482
SM1.2_2	6	PA1P2	1	B2	17.5	1.2617
SM1.2_2	6	PA1P2	1	B2	6.5	0.17414
SM1.2_2	6	PA1P2	1	B2	11	0.45438
SM1.2_2	6	PA1P2	1	B2	15.5	1.1256
SM1.2_2	6	PA1P2	1	B2	9.5	0.26726
SM1.2_2	6	PA1P2	1	B2	8	0.19468
SM1.2_2	6	PA1P2	1	B2	13.5	0.8751
SM1.2_3	7	PA1P2	1	B3	12	0.7768
SM1.2_3	7	PA1P2	1	B3	10.5	0.59852
SM1.2_3	7	PA1P2	1	B3	20.5	1.1966
SM1.2_3	7	PA1P2	1	B3	6.5	0.17898
SM1.2_3	7	PA1P2	1	B3	16	0.99012
SM1.2_3	7	PA1P2	1	B3	15	0.94858
SM1.2_3	7	PA1P2	1	B3	5	0.16732
SM1.2_3	7	PA1P2	1	B3	11.5	0.73372
SM1.2_3	7	PA1P2	1	B3	2	0.16228
SM1.2_3	7	PA1P2	1	B3	19	1.1388
SM1.2_3	7	PA1P2	1	B3	22	1.2521
SM1.2_3	7	PA1P2	1	B3	3	0.1624
SM1.2_3	7	PA1P2	1	B3	19.5	1.1561
SM1.2_3	7	PA1P2	1	B3	2.5	0.1622
SM1.2_3	7	PA1P2	1	B3	8	0.2282
SM1.2_3	7	PA1P2	1	B3	16.5	1.0131
SM1.2_3	7	PA1P2	1	B3	6	0.17238
SM1.2_3	7	PA1P2	1	B3	0.5	0.1629
SM1.2_3	7	PA1P2	1	B3	14.5	0.92488
SM1.2_3	7	PA1P2	1	B3	5.5	0.16956
SM1.2_3	7	PA1P2	1	B3	13	0.84174
SM1.2_3	7	PA1P2	1	B3	1.5	0.16236
SM1.2_3	7	PA1P2	1	B3	4.5	0.1651
SM1.2_3	7	PA1P2	1	B3	13.5	0.8716
SM1.2_3	7	PA1P2	1	B3	0	0.16898
SM1.2_3	7	PA1P2	1	B3	24	1.2454
SM1.2_3	7	PA1P2	1	B3	9	0.32744
SM1.2_3	7	PA1P2	1	B3	20	1.1767
SM1.2_3	7	PA1P2	1	B3	18.5	1.1163
SM1.2_3	7	PA1P2	1	B3	11	0.67624
SM1.2_3	7	PA1P2	1	B3	1	0.1631
SM1.2_3	7	PA1P2	1	B3	14	0.89916
SM1.2_3	7	PA1P2	1	B3	15.5	0.96956
SM1.2_3	7	PA1P2	1	B3	9.5	0.41046
SM1.2_3	7	PA1P2	1	B3	7.5	0.20574
SM1.2_3	7	PA1P2	1	B3	23.5	1.2266
SM1.2_3	7	PA1P2	1	B3	21	1.2179
SM1.2_3	7	PA1P2	1	B3	17.5	1.0706
SM1.2_3	7	PA1P2	1	B3	7	0.1898
SM1.2_3	7	PA1P2	1	B3	17	1.0413
SM1.2_3	7	PA1P2	1	B3	12.5	0.81102
SM1.2_3	7	PA1P2	1	B3	21.5	1.2357
SM1.2_3	7	PA1P2	1	B3	3.5	0.16246
SM1.2_3	7	PA1P2	1	B3	18	1.0945
SM1.2_3	7	PA1P2	1	B3	4	0.16352
SM1.2_3	7	PA1P2	1	B3	22.5	1.2034
SM1.2_3	7	PA1P2	1	B3	10	0.50132
SM1.2_3	7	PA1P2	1	B3	23	1.2097
SM1.2_3	7	PA1P2	1	B3	8.5	0.26698
SM1.2_4	7	PA1P2	1	B4	11	0.80296
SM1.2_4	7	PA1P2	1	B4	20.5	1.4815
SM1.2_4	7	PA1P2	1	B4	3	0.16732
SM1.2_4	7	PA1P2	1	B4	5.5	0.18492
SM1.2_4	7	PA1P2	1	B4	15.5	1.08
SM1.2_4	7	PA1P2	1	B4	19	1.3868
SM1.2_4	7	PA1P2	1	B4	4	0.17154
SM1.2_4	7	PA1P2	1	B4	2	0.166
SM1.2_4	7	PA1P2	1	B4	15	1.0696
SM1.2_4	7	PA1P2	1	B4	19.5	1.4237
SM1.2_4	7	PA1P2	1	B4	9	0.5457
SM1.2_4	7	PA1P2	1	B4	12.5	0.90464
SM1.2_4	7	PA1P2	1	B4	7.5	0.29588
SM1.2_4	7	PA1P2	1	B4	6	0.19818
SM1.2_4	7	PA1P2	1	B4	13.5	0.9775
SM1.2_4	7	PA1P2	1	B4	1.5	0.16574
SM1.2_4	7	PA1P2	1	B4	18.5	1.3542
SM1.2_4	7	PA1P2	1	B4	16	1.1188
SM1.2_4	7	PA1P2	1	B4	8.5	0.46584
SM1.2_4	7	PA1P2	1	B4	18	1.3031
SM1.2_4	7	PA1P2	1	B4	14	1.0172
SM1.2_4	7	PA1P2	1	B4	13	0.93728
SM1.2_4	7	PA1P2	1	B4	23	1.5637
SM1.2_4	7	PA1P2	1	B4	14.5	1.0452
SM1.2_4	7	PA1P2	1	B4	20	1.452
SM1.2_4	7	PA1P2	1	B4	21.5	1.5196
SM1.2_4	7	PA1P2	1	B4	0	0.17408
SM1.2_4	7	PA1P2	1	B4	23.5	1.5774
SM1.2_4	7	PA1P2	1	B4	10.5	0.76294
SM1.2_4	7	PA1P2	1	B4	3.5	0.1686
SM1.2_4	7	PA1P2	1	B4	0.5	0.16752
SM1.2_4	7	PA1P2	1	B4	10	0.71096
SM1.2_4	7	PA1P2	1	B4	9.5	0.64542
SM1.2_4	7	PA1P2	1	B4	11.5	0.83472
SM1.2_4	7	PA1P2	1	B4	2.5	0.1665
SM1.2_4	7	PA1P2	1	B4	21	1.5027
SM1.2_4	7	PA1P2	1	B4	6.5	0.2181
SM1.2_4	7	PA1P2	1	B4	16.5	1.1677
SM1.2_4	7	PA1P2	1	B4	17	1.2052
SM1.2_4	7	PA1P2	1	B4	17.5	1.2535
SM1.2_4	7	PA1P2	1	B4	1	0.16748
SM1.2_4	7	PA1P2	1	B4	22	1.5342
SM1.2_4	7	PA1P2	1	B4	5	0.17736
SM1.2_4	7	PA1P2	1	B4	22.5	1.5481
SM1.2_4	7	PA1P2	1	B4	4.5	0.17284
SM1.2_4	7	PA1P2	1	B4	8	0.37046
SM1.2_4	7	PA1P2	1	B4	24	1.5871
SM1.2_4	7	PA1P2	1	B4	12	0.87004
SM1.2_4	7	PA1P2	1	B4	7	0.24722
SM1.2_5	8	PA1P2	1	B5	19.5	1.3106
SM1.2_5	8	PA1P2	1	B5	24	1.5005
SM1.2_5	8	PA1P2	1	B5	9	0.2629
SM1.2_5	8	PA1P2	1	B5	6.5	0.17396
SM1.2_5	8	PA1P2	1	B5	15.5	1.0062
SM1.2_5	8	PA1P2	1	B5	20.5	1.3582
SM1.2_5	8	PA1P2	1	B5	1.5	0.16426
SM1.2_5	8	PA1P2	1	B5	5	0.1669
SM1.2_5	8	PA1P2	1	B5	16	1.0341
SM1.2_5	8	PA1P2	1	B5	10	0.40348
SM1.2_5	8	PA1P2	1	B5	4.5	0.16502
SM1.2_5	8	PA1P2	1	B5	0.5	0.16548
SM1.2_5	8	PA1P2	1	B5	19	1.2835
SM1.2_5	8	PA1P2	1	B5	21.5	1.4171
SM1.2_5	8	PA1P2	1	B5	2	0.16442
SM1.2_5	8	PA1P2	1	B5	22.5	1.4547
SM1.2_5	8	PA1P2	1	B5	20	1.3248
SM1.2_5	8	PA1P2	1	B5	22	1.4446
SM1.2_5	8	PA1P2	1	B5	17	1.0846
SM1.2_5	8	PA1P2	1	B5	3	0.16428
SM1.2_5	8	PA1P2	1	B5	23	1.4739
SM1.2_5	8	PA1P2	1	B5	10.5	0.49644
SM1.2_5	8	PA1P2	1	B5	13.5	0.86226
SM1.2_5	8	PA1P2	1	B5	21	1.389
SM1.2_5	8	PA1P2	1	B5	23.5	1.4931
SM1.2_5	8	PA1P2	1	B5	6	0.17078
SM1.2_5	8	PA1P2	1	B5	7	0.17902
SM1.2_5	8	PA1P2	1	B5	8.5	0.22542
SM1.2_5	8	PA1P2	1	B5	0	0.17038
SM1.2_5	8	PA1P2	1	B5	2.5	0.16438
SM1.2_5	8	PA1P2	1	B5	3.5	0.16436
SM1.2_5	8	PA1P2	1	B5	18.5	1.224
SM1.2_5	8	PA1P2	1	B5	11	0.59304
SM1.2_5	8	PA1P2	1	B5	18	1.1735
SM1.2_5	8	PA1P2	1	B5	13	0.82026
SM1.2_5	8	PA1P2	1	B5	14	0.90692
SM1.2_5	8	PA1P2	1	B5	5.5	0.16816
SM1.2_5	8	PA1P2	1	B5	1	0.16512
SM1.2_5	8	PA1P2	1	B5	15	0.97784
SM1.2_5	8	PA1P2	1	B5	12.5	0.7811
SM1.2_5	8	PA1P2	1	B5	4	0.1654
SM1.2_5	8	PA1P2	1	B5	17.5	1.1173
SM1.2_5	8	PA1P2	1	B5	12	0.7344
SM1.2_5	8	PA1P2	1	B5	7.5	0.1893
SM1.2_5	8	PA1P2	1	B5	9.5	0.32064
SM1.2_5	8	PA1P2	1	B5	14.5	0.9396
SM1.2_5	8	PA1P2	1	B5	8	0.20484
SM1.2_5	8	PA1P2	1	B5	11.5	0.67552
SM1.2_5	8	PA1P2	1	B5	16.5	1.0563
SM1.2_6	8	PA1P2	1	B6	4.5	0.16154
SM1.2_6	8	PA1P2	1	B6	13	0.81448
SM1.2_6	8	PA1P2	1	B6	3	0.16048
SM1.2_6	8	PA1P2	1	B6	21.5	1.3414
SM1.2_6	8	PA1P2	1	B6	5	0.16222
SM1.2_6	8	PA1P2	1	B6	12.5	0.77892
SM1.2_6	8	PA1P2	1	B6	22	1.3752
SM1.2_6	8	PA1P2	1	B6	0	0.16886
SM1.2_6	8	PA1P2	1	B6	15.5	0.9636
SM1.2_6	8	PA1P2	1	B6	16	0.99388
SM1.2_6	8	PA1P2	1	B6	20.5	1.2769
SM1.2_6	8	PA1P2	1	B6	14	0.8792
SM1.2_6	8	PA1P2	1	B6	19	1.1803
SM1.2_6	8	PA1P2	1	B6	0.5	0.16086
SM1.2_6	8	PA1P2	1	B6	15	0.93984
SM1.2_6	8	PA1P2	1	B6	16.5	1.0188
SM1.2_6	8	PA1P2	1	B6	24	1.4647
SM1.2_6	8	PA1P2	1	B6	20	1.2464
SM1.2_6	8	PA1P2	1	B6	4	0.16082
SM1.2_6	8	PA1P2	1	B6	2	0.16052
SM1.2_6	8	PA1P2	1	B6	7	0.1762
SM1.2_6	8	PA1P2	1	B6	12	0.73486
SM1.2_6	8	PA1P2	1	B6	5.5	0.16366
SM1.2_6	8	PA1P2	1	B6	9	0.2667
SM1.2_6	8	PA1P2	1	B6	8	0.20338
SM1.2_6	8	PA1P2	1	B6	18.5	1.1466
SM1.2_6	8	PA1P2	1	B6	10.5	0.50214
SM1.2_6	8	PA1P2	1	B6	6	0.16664
SM1.2_6	8	PA1P2	1	B6	21	1.312
SM1.2_6	8	PA1P2	1	B6	6.5	0.16956
SM1.2_6	8	PA1P2	1	B6	19.5	1.2154
SM1.2_6	8	PA1P2	1	B6	18	1.096
SM1.2_6	8	PA1P2	1	B6	23	1.4287
SM1.2_6	8	PA1P2	1	B6	17	1.0434
SM1.2_6	8	PA1P2	1	B6	13.5	0.84732
SM1.2_6	8	PA1P2	1	B6	11.5	0.68004
SM1.2_6	8	PA1P2	1	B6	1.5	0.16012
SM1.2_6	8	PA1P2	1	B6	14.5	0.90982
SM1.2_6	8	PA1P2	1	B6	17.5	1.0636
SM1.2_6	8	PA1P2	1	B6	9.5	0.3288
SM1.2_6	8	PA1P2	1	B6	2.5	0.15982
SM1.2_6	8	PA1P2	1	B6	10	0.41488
SM1.2_6	8	PA1P2	1	B6	23.5	1.4508
SM1.2_6	8	PA1P2	1	B6	22.5	1.4038
SM1.2_6	8	PA1P2	1	B6	11	0.60476
SM1.2_6	8	PA1P2	1	B6	8.5	0.22634
SM1.2_6	8	PA1P2	1	B6	1	0.1609
SM1.2_6	8	PA1P2	1	B6	7.5	0.18728
SM1.2_6	8	PA1P2	1	B6	3.5	0.16018
SM1.2_7	9	PA1P2	1	B7	4	0.16572
SM1.2_7	9	PA1P2	1	B7	8	0.23082
SM1.2_7	9	PA1P2	1	B7	5.5	0.17112
SM1.2_7	9	PA1P2	1	B7	23.5	1.4103
SM1.2_7	9	PA1P2	1	B7	18.5	1.3369
SM1.2_7	9	PA1P2	1	B7	3.5	0.16458
SM1.2_7	9	PA1P2	1	B7	21.5	1.3849
SM1.2_7	9	PA1P2	1	B7	17	1.263
SM1.2_7	9	PA1P2	1	B7	0	0.17264
SM1.2_7	9	PA1P2	1	B7	14.5	1.1476
SM1.2_7	9	PA1P2	1	B7	5	0.16896
SM1.2_7	9	PA1P2	1	B7	4.5	0.1673
SM1.2_7	9	PA1P2	1	B7	12.5	0.97154
SM1.2_7	9	PA1P2	1	B7	3	0.1648
SM1.2_7	9	PA1P2	1	B7	12	0.86806
SM1.2_7	9	PA1P2	1	B7	20	1.3601
SM1.2_7	9	PA1P2	1	B7	23	1.4018
SM1.2_7	9	PA1P2	1	B7	18	1.3077
SM1.2_7	9	PA1P2	1	B7	8.5	0.26468
SM1.2_7	9	PA1P2	1	B7	13.5	1.0721
SM1.2_7	9	PA1P2	1	B7	0.5	0.1653
SM1.2_7	9	PA1P2	1	B7	13	1.0245
SM1.2_7	9	PA1P2	1	B7	21	1.3789
SM1.2_7	9	PA1P2	1	B7	19	1.343
SM1.2_7	9	PA1P2	1	B7	16.5	1.2374
SM1.2_7	9	PA1P2	1	B7	14	1.1067
SM1.2_7	9	PA1P2	1	B7	16	1.213
SM1.2_7	9	PA1P2	1	B7	15.5	1.2118
SM1.2_7	9	PA1P2	1	B7	7.5	0.20796
SM1.2_7	9	PA1P2	1	B7	9.5	0.3636
SM1.2_7	9	PA1P2	1	B7	7	0.1922
SM1.2_7	9	PA1P2	1	B7	2.5	0.16354
SM1.2_7	9	PA1P2	1	B7	22	1.3924
SM1.2_7	9	PA1P2	1	B7	1	0.1647
SM1.2_7	9	PA1P2	1	B7	15	1.1823
SM1.2_7	9	PA1P2	1	B7	24	1.4137
SM1.2_7	9	PA1P2	1	B7	9	0.31288
SM1.2_7	9	PA1P2	1	B7	22.5	1.3991
SM1.2_7	9	PA1P2	1	B7	20.5	1.3701
SM1.2_7	9	PA1P2	1	B7	10.5	0.5846
SM1.2_7	9	PA1P2	1	B7	11.5	0.80096
SM1.2_7	9	PA1P2	1	B7	1.5	0.16406
SM1.2_7	9	PA1P2	1	B7	6	0.17602
SM1.2_7	9	PA1P2	1	B7	19.5	1.3537
SM1.2_7	9	PA1P2	1	B7	10	0.45248
SM1.2_7	9	PA1P2	1	B7	2	0.16414
SM1.2_7	9	PA1P2	1	B7	11	0.7067
SM1.2_7	9	PA1P2	1	B7	17.5	1.2796
SM1.2_7	9	PA1P2	1	B7	6.5	0.18264
SM1.2_8	9	PA1P2	1	B8	4	0.17394
SM1.2_8	9	PA1P2	1	B8	8	0.3165
SM1.2_8	9	PA1P2	1	B8	5	0.17854
SM1.2_8	9	PA1P2	1	B8	3	0.17138
SM1.2_8	9	PA1P2	1	B8	19	1.1951
SM1.2_8	9	PA1P2	1	B8	24	1.2774
SM1.2_8	9	PA1P2	1	B8	16.5	1.0826
SM1.2_8	9	PA1P2	1	B8	17	1.1051
SM1.2_8	9	PA1P2	1	B8	9	0.48912
SM1.2_8	9	PA1P2	1	B8	1	0.17096
SM1.2_8	9	PA1P2	1	B8	17.5	1.1284
SM1.2_8	9	PA1P2	1	B8	3.5	0.17156
SM1.2_8	9	PA1P2	1	B8	21.5	1.2462
SM1.2_8	9	PA1P2	1	B8	19.5	1.2128
SM1.2_8	9	PA1P2	1	B8	11	0.77774
SM1.2_8	9	PA1P2	1	B8	18	1.1525
SM1.2_8	9	PA1P2	1	B8	2.5	0.17046
SM1.2_8	9	PA1P2	1	B8	5.5	0.18368
SM1.2_8	9	PA1P2	1	B8	4.5	0.17568
SM1.2_8	9	PA1P2	1	B8	7.5	0.26246
SM1.2_8	9	PA1P2	1	B8	22.5	1.2307
SM1.2_8	9	PA1P2	1	B8	6.5	0.20876
SM1.2_8	9	PA1P2	1	B8	23	1.2558
SM1.2_8	9	PA1P2	1	B8	13	0.90438
SM1.2_8	9	PA1P2	1	B8	12	0.84458
SM1.2_8	9	PA1P2	1	B8	7	0.22838
SM1.2_8	9	PA1P2	1	B8	16	1.0572
SM1.2_8	9	PA1P2	1	B8	9.5	0.5796
SM1.2_8	9	PA1P2	1	B8	8.5	0.39538
SM1.2_8	9	PA1P2	1	B8	21	1.2658
SM1.2_8	9	PA1P2	1	B8	15	0.9996
SM1.2_8	9	PA1P2	1	B8	13.5	0.93162
SM1.2_8	9	PA1P2	1	B8	14	0.9544
SM1.2_8	9	PA1P2	1	B8	14.5	0.9765
SM1.2_8	9	PA1P2	1	B8	18.5	1.1762
SM1.2_8	9	PA1P2	1	B8	11.5	0.81436
SM1.2_8	9	PA1P2	1	B8	2	0.17036
SM1.2_8	9	PA1P2	1	B8	12.5	0.87556
SM1.2_8	9	PA1P2	1	B8	15.5	1.0263
SM1.2_8	9	PA1P2	1	B8	23.5	1.2585
SM1.2_8	9	PA1P2	1	B8	0	0.1764
SM1.2_8	9	PA1P2	1	B8	22	1.2194
SM1.2_8	9	PA1P2	1	B8	0.5	0.17088
SM1.2_8	9	PA1P2	1	B8	6	0.19296
SM1.2_8	9	PA1P2	1	B8	1.5	0.1703
SM1.2_8	9	PA1P2	1	B8	20.5	1.2496
SM1.2_8	9	PA1P2	1	B8	20	1.2308
SM1.2_8	9	PA1P2	1	B8	10.5	0.73334
SM1.2_8	9	PA1P2	1	B8	10	0.67146
SM1.2_9	10	PA1P2	1	B9	13.5	0.9115
SM1.2_9	10	PA1P2	1	B9	18	1.1807
SM1.2_9	10	PA1P2	1	B9	15.5	1.0174
SM1.2_9	10	PA1P2	1	B9	8.5	0.33544
SM1.2_9	10	PA1P2	1	B9	6	0.18642
SM1.2_9	10	PA1P2	1	B9	19.5	1.2821
SM1.2_9	10	PA1P2	1	B9	0	0.17662
SM1.2_9	10	PA1P2	1	B9	24	1.4919
SM1.2_9	10	PA1P2	1	B9	3	0.17154
SM1.2_9	10	PA1P2	1	B9	23	1.4781
SM1.2_9	10	PA1P2	1	B9	2	0.17104
SM1.2_9	10	PA1P2	1	B9	22	1.4423
SM1.2_9	10	PA1P2	1	B9	5.5	0.17972
SM1.2_9	10	PA1P2	1	B9	23.5	1.4834
SM1.2_9	10	PA1P2	1	B9	20	1.3162
SM1.2_9	10	PA1P2	1	B9	16	1.0533
SM1.2_9	10	PA1P2	1	B9	11	0.7359
SM1.2_9	10	PA1P2	1	B9	2.5	0.17074
SM1.2_9	10	PA1P2	1	B9	18.5	1.2145
SM1.2_9	10	PA1P2	1	B9	11.5	0.77814
SM1.2_9	10	PA1P2	1	B9	1.5	0.17056
SM1.2_9	10	PA1P2	1	B9	12.5	0.84908
SM1.2_9	10	PA1P2	1	B9	14.5	0.96004
SM1.2_9	10	PA1P2	1	B9	9	0.41928
SM1.2_9	10	PA1P2	1	B9	8	0.27424
SM1.2_9	10	PA1P2	1	B9	21	1.3813
SM1.2_9	10	PA1P2	1	B9	10.5	0.68086
SM1.2_9	10	PA1P2	1	B9	4	0.17302
SM1.2_9	10	PA1P2	1	B9	7.5	0.2358
SM1.2_9	10	PA1P2	1	B9	1	0.17152
SM1.2_9	10	PA1P2	1	B9	0.5	0.17194
SM1.2_9	10	PA1P2	1	B9	22.5	1.462
SM1.2_9	10	PA1P2	1	B9	12	0.81402
SM1.2_9	10	PA1P2	1	B9	14	0.9451
SM1.2_9	10	PA1P2	1	B9	20.5	1.3559
SM1.2_9	10	PA1P2	1	B9	9.5	0.50536
SM1.2_9	10	PA1P2	1	B9	17.5	1.1428
SM1.2_9	10	PA1P2	1	B9	4.5	0.17438
SM1.2_9	10	PA1P2	1	B9	10	0.60518
SM1.2_9	10	PA1P2	1	B9	21.5	1.4089
SM1.2_9	10	PA1P2	1	B9	19	1.248
SM1.2_9	10	PA1P2	1	B9	6.5	0.19754
SM1.2_9	10	PA1P2	1	B9	13	0.88012
SM1.2_9	10	PA1P2	1	B9	16.5	1.0752
SM1.2_9	10	PA1P2	1	B9	17	1.1089
SM1.2_9	10	PA1P2	1	B9	5	0.1769
SM1.2_9	10	PA1P2	1	B9	7	0.21294
SM1.2_9	10	PA1P2	1	B9	15	0.98946
SM1.2_9	10	PA1P2	1	B9	3.5	0.1713
SM1.3_1	11	PA1P3	1	C1	8.5	0.20804
SM1.3_1	11	PA1P3	1	C1	2.5	0.1675
SM1.3_1	11	PA1P3	1	C1	7.5	0.18372
SM1.3_1	11	PA1P3	1	C1	17.5	0.71246
SM1.3_1	11	PA1P3	1	C1	0.5	0.1694
SM1.3_1	11	PA1P3	1	C1	19	0.74458
SM1.3_1	11	PA1P3	1	C1	11	0.3692
SM1.3_1	11	PA1P3	1	C1	15	0.62648
SM1.3_1	11	PA1P3	1	C1	21.5	0.7822
SM1.3_1	11	PA1P3	1	C1	11.5	0.40752
SM1.3_1	11	PA1P3	1	C1	13.5	0.54752
SM1.3_1	11	PA1P3	1	C1	22	0.78904
SM1.3_1	11	PA1P3	1	C1	18	0.72386
SM1.3_1	11	PA1P3	1	C1	0	0.17376
SM1.3_1	11	PA1P3	1	C1	10.5	0.3268
SM1.3_1	11	PA1P3	1	C1	21	0.77592
SM1.3_1	11	PA1P3	1	C1	1.5	0.16804
SM1.3_1	11	PA1P3	1	C1	5	0.1682
SM1.3_1	11	PA1P3	1	C1	8	0.19428
SM1.3_1	11	PA1P3	1	C1	17	0.69806
SM1.3_1	11	PA1P3	1	C1	20.5	0.7691
SM1.3_1	11	PA1P3	1	C1	16	0.66538
SM1.3_1	11	PA1P3	1	C1	20	0.76218
SM1.3_1	11	PA1P3	1	C1	14	0.57448
SM1.3_1	11	PA1P3	1	C1	13	0.51618
SM1.3_1	11	PA1P3	1	C1	24	0.83338
SM1.3_1	11	PA1P3	1	C1	3.5	0.16706
SM1.3_1	11	PA1P3	1	C1	6.5	0.17382
SM1.3_1	11	PA1P3	1	C1	18.5	0.73582
SM1.3_1	11	PA1P3	1	C1	4	0.16714
SM1.3_1	11	PA1P3	1	C1	16.5	0.68044
SM1.3_1	11	PA1P3	1	C1	7	0.17798
SM1.3_1	11	PA1P3	1	C1	2	0.16788
SM1.3_1	11	PA1P3	1	C1	5.5	0.16902
SM1.3_1	11	PA1P3	1	C1	15.5	0.64902
SM1.3_1	11	PA1P3	1	C1	12.5	0.48276
SM1.3_1	11	PA1P3	1	C1	1	0.1681
SM1.3_1	11	PA1P3	1	C1	4.5	0.16722
SM1.3_1	11	PA1P3	1	C1	3	0.1668
SM1.3_1	11	PA1P3	1	C1	14.5	0.6018
SM1.3_1	11	PA1P3	1	C1	12	0.44724
SM1.3_1	11	PA1P3	1	C1	19.5	0.75346
SM1.3_1	11	PA1P3	1	C1	6	0.17134
SM1.3_1	11	PA1P3	1	C1	9	0.2267
SM1.3_1	11	PA1P3	1	C1	23	0.80598
SM1.3_1	11	PA1P3	1	C1	10	0.28546
SM1.3_1	11	PA1P3	1	C1	23.5	0.81696
SM1.3_1	11	PA1P3	1	C1	9.5	0.25082
SM1.3_1	11	PA1P3	1	C1	22.5	0.79626
SM1.3_10	15	PA1P3	1	C10	23.5	1.5166
SM1.3_10	15	PA1P3	1	C10	5	0.19032
SM1.3_10	15	PA1P3	1	C10	13	0.95432
SM1.3_10	15	PA1P3	1	C10	13.5	0.98444
SM1.3_10	15	PA1P3	1	C10	6	0.21316
SM1.3_10	15	PA1P3	1	C10	20	1.4052
SM1.3_10	15	PA1P3	1	C10	15	1.0633
SM1.3_10	15	PA1P3	1	C10	17	1.199
SM1.3_10	15	PA1P3	1	C10	9	0.57452
SM1.3_10	15	PA1P3	1	C10	16	1.1086
SM1.3_10	15	PA1P3	1	C10	2	0.17824
SM1.3_10	15	PA1P3	1	C10	12.5	0.9254
SM1.3_10	15	PA1P3	1	C10	16.5	1.1513
SM1.3_10	15	PA1P3	1	C10	1	0.17852
SM1.3_10	15	PA1P3	1	C10	21	1.462
SM1.3_10	15	PA1P3	1	C10	19	1.3407
SM1.3_10	15	PA1P3	1	C10	22	1.488
SM1.3_10	15	PA1P3	1	C10	11	0.817
SM1.3_10	15	PA1P3	1	C10	18	1.2685
SM1.3_10	15	PA1P3	1	C10	7.5	0.30716
SM1.3_10	15	PA1P3	1	C10	21.5	1.477
SM1.3_10	15	PA1P3	1	C10	7	0.25986
SM1.3_10	15	PA1P3	1	C10	18.5	1.3022
SM1.3_10	15	PA1P3	1	C10	0	0.18146
SM1.3_10	15	PA1P3	1	C10	23	1.509
SM1.3_10	15	PA1P3	1	C10	4	0.18386
SM1.3_10	15	PA1P3	1	C10	14.5	1.0375
SM1.3_10	15	PA1P3	1	C10	8.5	0.47692
SM1.3_10	15	PA1P3	1	C10	24	1.5398
SM1.3_10	15	PA1P3	1	C10	6.5	0.2316
SM1.3_10	15	PA1P3	1	C10	0.5	0.17758
SM1.3_10	15	PA1P3	1	C10	5.5	0.1983
SM1.3_10	15	PA1P3	1	C10	10.5	0.77418
SM1.3_10	15	PA1P3	1	C10	17.5	1.2305
SM1.3_10	15	PA1P3	1	C10	8	0.38084
SM1.3_10	15	PA1P3	1	C10	14	1.0093
SM1.3_10	15	PA1P3	1	C10	3.5	0.1806
SM1.3_10	15	PA1P3	1	C10	3	0.1787
SM1.3_10	15	PA1P3	1	C10	2.5	0.17886
SM1.3_10	15	PA1P3	1	C10	15.5	1.081
SM1.3_10	15	PA1P3	1	C10	11.5	0.85654
SM1.3_10	15	PA1P3	1	C10	12	0.89164
SM1.3_10	15	PA1P3	1	C10	20.5	1.4356
SM1.3_10	15	PA1P3	1	C10	22.5	1.4981
SM1.3_10	15	PA1P3	1	C10	9.5	0.6577
SM1.3_10	15	PA1P3	1	C10	19.5	1.3711
SM1.3_10	15	PA1P3	1	C10	10	0.7232
SM1.3_10	15	PA1P3	1	C10	1.5	0.17858
SM1.3_10	15	PA1P3	1	C10	4.5	0.18538
SM1.3_2	11	PA1P3	1	C2	24	1.58
SM1.3_2	11	PA1P3	1	C2	8.5	0.47704
SM1.3_2	11	PA1P3	1	C2	7	0.2588
SM1.3_2	11	PA1P3	1	C2	0.5	0.1802
SM1.3_2	11	PA1P3	1	C2	23	1.5536
SM1.3_2	11	PA1P3	1	C2	6.5	0.22826
SM1.3_2	11	PA1P3	1	C2	16.5	1.203
SM1.3_2	11	PA1P3	1	C2	0	0.18166
SM1.3_2	11	PA1P3	1	C2	5	0.18646
SM1.3_2	11	PA1P3	1	C2	11.5	0.87754
SM1.3_2	11	PA1P3	1	C2	11	0.83318
SM1.3_2	11	PA1P3	1	C2	21	1.5114
SM1.3_2	11	PA1P3	1	C2	9.5	0.66078
SM1.3_2	11	PA1P3	1	C2	2.5	0.17286
SM1.3_2	11	PA1P3	1	C2	5.5	0.195
SM1.3_2	11	PA1P3	1	C2	8	0.38412
SM1.3_2	11	PA1P3	1	C2	15.5	1.1403
SM1.3_2	11	PA1P3	1	C2	20.5	1.4901
SM1.3_2	11	PA1P3	1	C2	1	0.17226
SM1.3_2	11	PA1P3	1	C2	21.5	1.5242
SM1.3_2	11	PA1P3	1	C2	18	1.3305
SM1.3_2	11	PA1P3	1	C2	7.5	0.30878
SM1.3_2	11	PA1P3	1	C2	10	0.72904
SM1.3_2	11	PA1P3	1	C2	14	1.0277
SM1.3_2	11	PA1P3	1	C2	4.5	0.18158
SM1.3_2	11	PA1P3	1	C2	9	0.56418
SM1.3_2	11	PA1P3	1	C2	1.5	0.17224
SM1.3_2	11	PA1P3	1	C2	16	1.1685
SM1.3_2	11	PA1P3	1	C2	12.5	0.94436
SM1.3_2	11	PA1P3	1	C2	17	1.2456
SM1.3_2	11	PA1P3	1	C2	13.5	0.9989
SM1.3_2	11	PA1P3	1	C2	4	0.1784
SM1.3_2	11	PA1P3	1	C2	19	1.4118
SM1.3_2	11	PA1P3	1	C2	12	0.91522
SM1.3_2	11	PA1P3	1	C2	20	1.4664
SM1.3_2	11	PA1P3	1	C2	10.5	0.783
SM1.3_2	11	PA1P3	1	C2	13	0.9688
SM1.3_2	11	PA1P3	1	C2	3.5	0.17602
SM1.3_2	11	PA1P3	1	C2	18.5	1.3691
SM1.3_2	11	PA1P3	1	C2	23.5	1.5699
SM1.3_2	11	PA1P3	1	C2	6	0.20966
SM1.3_2	11	PA1P3	1	C2	2	0.1726
SM1.3_2	11	PA1P3	1	C2	14.5	1.0627
SM1.3_2	11	PA1P3	1	C2	19.5	1.4497
SM1.3_2	11	PA1P3	1	C2	15	1.103
SM1.3_2	11	PA1P3	1	C2	22	1.5333
SM1.3_2	11	PA1P3	1	C2	3	0.17418
SM1.3_2	11	PA1P3	1	C2	22.5	1.5429
SM1.3_2	11	PA1P3	1	C2	17.5	1.2934
SM1.3_3	12	PA1P3	1	C3	12	0.91328
SM1.3_3	12	PA1P3	1	C3	14.5	1.0388
SM1.3_3	12	PA1P3	1	C3	18	1.2422
SM1.3_3	12	PA1P3	1	C3	22.5	1.3546
SM1.3_3	12	PA1P3	1	C3	14	1.0221
SM1.3_3	12	PA1P3	1	C3	2.5	0.17058
SM1.3_3	12	PA1P3	1	C3	10.5	0.77964
SM1.3_3	12	PA1P3	1	C3	17	1.1894
SM1.3_3	12	PA1P3	1	C3	21	1.3133
SM1.3_3	12	PA1P3	1	C3	23.5	1.3914
SM1.3_3	12	PA1P3	1	C3	9	0.5533
SM1.3_3	12	PA1P3	1	C3	0.5	0.17056
SM1.3_3	12	PA1P3	1	C3	23	1.3732
SM1.3_3	12	PA1P3	1	C3	21.5	1.3256
SM1.3_3	12	PA1P3	1	C3	18.5	1.2751
SM1.3_3	12	PA1P3	1	C3	4.5	0.178
SM1.3_3	12	PA1P3	1	C3	24	1.4068
SM1.3_3	12	PA1P3	1	C3	8.5	0.46578
SM1.3_3	12	PA1P3	1	C3	8	0.37194
SM1.3_3	12	PA1P3	1	C3	2	0.16972
SM1.3_3	12	PA1P3	1	C3	1	0.17012
SM1.3_3	12	PA1P3	1	C3	11	0.82886
SM1.3_3	12	PA1P3	1	C3	9.5	0.6511
SM1.3_3	12	PA1P3	1	C3	10	0.72284
SM1.3_3	12	PA1P3	1	C3	20	1.2859
SM1.3_3	12	PA1P3	1	C3	4	0.17518
SM1.3_3	12	PA1P3	1	C3	13.5	1.0014
SM1.3_3	12	PA1P3	1	C3	6	0.20398
SM1.3_3	12	PA1P3	1	C3	1.5	0.16966
SM1.3_3	12	PA1P3	1	C3	7	0.2512
SM1.3_3	12	PA1P3	1	C3	5	0.18292
SM1.3_3	12	PA1P3	1	C3	3	0.17122
SM1.3_3	12	PA1P3	1	C3	0	0.17524
SM1.3_3	12	PA1P3	1	C3	17.5	1.2157
SM1.3_3	12	PA1P3	1	C3	13	0.97728
SM1.3_3	12	PA1P3	1	C3	16	1.1317
SM1.3_3	12	PA1P3	1	C3	19	1.2964
SM1.3_3	12	PA1P3	1	C3	22	1.3454
SM1.3_3	12	PA1P3	1	C3	16.5	1.1623
SM1.3_3	12	PA1P3	1	C3	12.5	0.946
SM1.3_3	12	PA1P3	1	C3	11.5	0.87492
SM1.3_3	12	PA1P3	1	C3	15.5	1.0964
SM1.3_3	12	PA1P3	1	C3	3.5	0.1726
SM1.3_3	12	PA1P3	1	C3	20.5	1.2954
SM1.3_3	12	PA1P3	1	C3	7.5	0.29892
SM1.3_3	12	PA1P3	1	C3	6.5	0.2226
SM1.3_3	12	PA1P3	1	C3	5.5	0.19108
SM1.3_3	12	PA1P3	1	C3	19.5	1.3025
SM1.3_3	12	PA1P3	1	C3	15	1.0658
SM1.3_4	12	PA1P3	1	C4	7	0.21028
SM1.3_4	12	PA1P3	1	C4	19.5	1.1869
SM1.3_4	12	PA1P3	1	C4	5	0.1784
SM1.3_4	12	PA1P3	1	C4	3.5	0.17242
SM1.3_4	12	PA1P3	1	C4	16.5	1.0256
SM1.3_4	12	PA1P3	1	C4	16	0.9945
SM1.3_4	12	PA1P3	1	C4	6	0.18904
SM1.3_4	12	PA1P3	1	C4	24	1.3858
SM1.3_4	12	PA1P3	1	C4	17	1.055
SM1.3_4	12	PA1P3	1	C4	13.5	0.84866
SM1.3_4	12	PA1P3	1	C4	22	1.2988
SM1.3_4	12	PA1P3	1	C4	3	0.17106
SM1.3_4	12	PA1P3	1	C4	10	0.50404
SM1.3_4	12	PA1P3	1	C4	4.5	0.17558
SM1.3_4	12	PA1P3	1	C4	12	0.75546
SM1.3_4	12	PA1P3	1	C4	11.5	0.70686
SM1.3_4	12	PA1P3	1	C4	19	1.1626
SM1.3_4	12	PA1P3	1	C4	0.5	0.17288
SM1.3_4	12	PA1P3	1	C4	9.5	0.42306
SM1.3_4	12	PA1P3	1	C4	14.5	0.89708
SM1.3_4	12	PA1P3	1	C4	11	0.64634
SM1.3_4	12	PA1P3	1	C4	18	1.1119
SM1.3_4	12	PA1P3	1	C4	18.5	1.1393
SM1.3_4	12	PA1P3	1	C4	9	0.35296
SM1.3_4	12	PA1P3	1	C4	5.5	0.18248
SM1.3_4	12	PA1P3	1	C4	10.5	0.57864
SM1.3_4	12	PA1P3	1	C4	15	0.92932
SM1.3_4	12	PA1P3	1	C4	0	0.1779
SM1.3_4	12	PA1P3	1	C4	7.5	0.22878
SM1.3_4	12	PA1P3	1	C4	22.5	1.3199
SM1.3_4	12	PA1P3	1	C4	8.5	0.29914
SM1.3_4	12	PA1P3	1	C4	2.5	0.17142
SM1.3_4	12	PA1P3	1	C4	23	1.3426
SM1.3_4	12	PA1P3	1	C4	20.5	1.2347
SM1.3_4	12	PA1P3	1	C4	12.5	0.79484
SM1.3_4	12	PA1P3	1	C4	2	0.17088
SM1.3_4	12	PA1P3	1	C4	15.5	0.96066
SM1.3_4	12	PA1P3	1	C4	14	0.86884
SM1.3_4	12	PA1P3	1	C4	1	0.172
SM1.3_4	12	PA1P3	1	C4	1.5	0.1711
SM1.3_4	12	PA1P3	1	C4	6.5	0.19788
SM1.3_4	12	PA1P3	1	C4	21.5	1.2797
SM1.3_4	12	PA1P3	1	C4	20	1.2098
SM1.3_4	12	PA1P3	1	C4	4	0.17482
SM1.3_4	12	PA1P3	1	C4	21	1.258
SM1.3_4	12	PA1P3	1	C4	23.5	1.3629
SM1.3_4	12	PA1P3	1	C4	8	0.25668
SM1.3_4	12	PA1P3	1	C4	13	0.82366
SM1.3_4	12	PA1P3	1	C4	17.5	1.0833
SM1.3_5	13	PA1P3	1	C5	10.5	0.4644
SM1.3_5	13	PA1P3	1	C5	4	0.16218
SM1.3_5	13	PA1P3	1	C5	15	0.91816
SM1.3_5	13	PA1P3	1	C5	20.5	1.2022
SM1.3_5	13	PA1P3	1	C5	23.5	1.3667
SM1.3_5	13	PA1P3	1	C5	21	1.2342
SM1.3_5	13	PA1P3	1	C5	15.5	0.94788
SM1.3_5	13	PA1P3	1	C5	8.5	0.2154
SM1.3_5	13	PA1P3	1	C5	20	1.1855
SM1.3_5	13	PA1P3	1	C5	0.5	0.1627
SM1.3_5	13	PA1P3	1	C5	14	0.8544
SM1.3_5	13	PA1P3	1	C5	19.5	1.1447
SM1.3_5	13	PA1P3	1	C5	6.5	0.16988
SM1.3_5	13	PA1P3	1	C5	11.5	0.64224
SM1.3_5	13	PA1P3	1	C5	13.5	0.82364
SM1.3_5	13	PA1P3	1	C5	16	0.97944
SM1.3_5	13	PA1P3	1	C5	19	1.1029
SM1.3_5	13	PA1P3	1	C5	5.5	0.1641
SM1.3_5	13	PA1P3	1	C5	10	0.3746
SM1.3_5	13	PA1P3	1	C5	18	1.0709
SM1.3_5	13	PA1P3	1	C5	14.5	0.89198
SM1.3_5	13	PA1P3	1	C5	17.5	1.0554
SM1.3_5	13	PA1P3	1	C5	21.5	1.2548
SM1.3_5	13	PA1P3	1	C5	3	0.16098
SM1.3_5	13	PA1P3	1	C5	3.5	0.16108
SM1.3_5	13	PA1P3	1	C5	5	0.16278
SM1.3_5	13	PA1P3	1	C5	4.5	0.16148
SM1.3_5	13	PA1P3	1	C5	2.5	0.16156
SM1.3_5	13	PA1P3	1	C5	7.5	0.18312
SM1.3_5	13	PA1P3	1	C5	12.5	0.75116
SM1.3_5	13	PA1P3	1	C5	24	1.3955
SM1.3_5	13	PA1P3	1	C5	18.5	1.0859
SM1.3_5	13	PA1P3	1	C5	9.5	0.2974
SM1.3_5	13	PA1P3	1	C5	1.5	0.16184
SM1.3_5	13	PA1P3	1	C5	2	0.16142
SM1.3_5	13	PA1P3	1	C5	22.5	1.3114
SM1.3_5	13	PA1P3	1	C5	13	0.79052
SM1.3_5	13	PA1P3	1	C5	1	0.16188
SM1.3_5	13	PA1P3	1	C5	9	0.24632
SM1.3_5	13	PA1P3	1	C5	7	0.1746
SM1.3_5	13	PA1P3	1	C5	11	0.56008
SM1.3_5	13	PA1P3	1	C5	12	0.70392
SM1.3_5	13	PA1P3	1	C5	6	0.1675
SM1.3_5	13	PA1P3	1	C5	23	1.3428
SM1.3_5	13	PA1P3	1	C5	8	0.1967
SM1.3_5	13	PA1P3	1	C5	22	1.2757
SM1.3_5	13	PA1P3	1	C5	16.5	1.002
SM1.3_5	13	PA1P3	1	C5	0	0.166
SM1.3_5	13	PA1P3	1	C5	17	1.0255
SM1.3_6	13	PA1P3	1	C6	4	0.16546
SM1.3_6	13	PA1P3	1	C6	19	1.2624
SM1.3_6	13	PA1P3	1	C6	9	0.41516
SM1.3_6	13	PA1P3	1	C6	21.5	1.3372
SM1.3_6	13	PA1P3	1	C6	10.5	0.6858
SM1.3_6	13	PA1P3	1	C6	3	0.16276
SM1.3_6	13	PA1P3	1	C6	16.5	1.107
SM1.3_6	13	PA1P3	1	C6	23.5	1.4469
SM1.3_6	13	PA1P3	1	C6	7.5	0.22854
SM1.3_6	13	PA1P3	1	C6	12	0.82022
SM1.3_6	13	PA1P3	1	C6	17	1.1266
SM1.3_6	13	PA1P3	1	C6	0.5	0.16444
SM1.3_6	13	PA1P3	1	C6	6	0.17994
SM1.3_6	13	PA1P3	1	C6	15	1.0069
SM1.3_6	13	PA1P3	1	C6	12.5	0.85506
SM1.3_6	13	PA1P3	1	C6	17.5	1.163
SM1.3_6	13	PA1P3	1	C6	1.5	0.16348
SM1.3_6	13	PA1P3	1	C6	14	0.94736
SM1.3_6	13	PA1P3	1	C6	3.5	0.16402
SM1.3_6	13	PA1P3	1	C6	13	0.88462
SM1.3_6	13	PA1P3	1	C6	22	1.3716
SM1.3_6	13	PA1P3	1	C6	11	0.74118
SM1.3_6	13	PA1P3	1	C6	6.5	0.18974
SM1.3_6	13	PA1P3	1	C6	18.5	1.2348
SM1.3_6	13	PA1P3	1	C6	1	0.16278
SM1.3_6	13	PA1P3	1	C6	23	1.4285
SM1.3_6	13	PA1P3	1	C6	16	1.0813
SM1.3_6	13	PA1P3	1	C6	5	0.16958
SM1.3_6	13	PA1P3	1	C6	2.5	0.16306
SM1.3_6	13	PA1P3	1	C6	9.5	0.5087
SM1.3_6	13	PA1P3	1	C6	20.5	1.2825
SM1.3_6	13	PA1P3	1	C6	5.5	0.17294
SM1.3_6	13	PA1P3	1	C6	24	1.4649
SM1.3_6	13	PA1P3	1	C6	8	0.26664
SM1.3_6	13	PA1P3	1	C6	19.5	1.2433
SM1.3_6	13	PA1P3	1	C6	4.5	0.16706
SM1.3_6	13	PA1P3	1	C6	15.5	1.0388
SM1.3_6	13	PA1P3	1	C6	7	0.2062
SM1.3_6	13	PA1P3	1	C6	20	1.2661
SM1.3_6	13	PA1P3	1	C6	8.5	0.328
SM1.3_6	13	PA1P3	1	C6	13.5	0.91614
SM1.3_6	13	PA1P3	1	C6	2	0.16332
SM1.3_6	13	PA1P3	1	C6	21	1.3124
SM1.3_6	13	PA1P3	1	C6	22.5	1.4087
SM1.3_6	13	PA1P3	1	C6	18	1.205
SM1.3_6	13	PA1P3	1	C6	0	0.17242
SM1.3_6	13	PA1P3	1	C6	11.5	0.78446
SM1.3_6	13	PA1P3	1	C6	10	0.60742
SM1.3_6	13	PA1P3	1	C6	14.5	0.97532
SM1.3_7	14	PA1P3	1	C7	23.5	1.4487
SM1.3_7	14	PA1P3	1	C7	3.5	0.16486
SM1.3_7	14	PA1P3	1	C7	19.5	1.2568
SM1.3_7	14	PA1P3	1	C7	8	0.26544
SM1.3_7	14	PA1P3	1	C7	7.5	0.2278
SM1.3_7	14	PA1P3	1	C7	20.5	1.3259
SM1.3_7	14	PA1P3	1	C7	13.5	0.91196
SM1.3_7	14	PA1P3	1	C7	11	0.73752
SM1.3_7	14	PA1P3	1	C7	4	0.16662
SM1.3_7	14	PA1P3	1	C7	15	0.9955
SM1.3_7	14	PA1P3	1	C7	3	0.16412
SM1.3_7	14	PA1P3	1	C7	15.5	1.0216
SM1.3_7	14	PA1P3	1	C7	18.5	1.244
SM1.3_7	14	PA1P3	1	C7	8.5	0.3258
SM1.3_7	14	PA1P3	1	C7	2	0.16434
SM1.3_7	14	PA1P3	1	C7	14	0.94108
SM1.3_7	14	PA1P3	1	C7	17	1.1291
SM1.3_7	14	PA1P3	1	C7	6	0.17988
SM1.3_7	14	PA1P3	1	C7	13	0.88132
SM1.3_7	14	PA1P3	1	C7	11.5	0.78348
SM1.3_7	14	PA1P3	1	C7	21	1.3522
SM1.3_7	14	PA1P3	1	C7	4.5	0.1681
SM1.3_7	14	PA1P3	1	C7	10	0.60576
SM1.3_7	14	PA1P3	1	C7	1	0.1644
SM1.3_7	14	PA1P3	1	C7	5	0.17016
SM1.3_7	14	PA1P3	1	C7	9	0.41244
SM1.3_7	14	PA1P3	1	C7	12	0.81568
SM1.3_7	14	PA1P3	1	C7	2.5	0.16466
SM1.3_7	14	PA1P3	1	C7	0.5	0.16536
SM1.3_7	14	PA1P3	1	C7	16	1.0513
SM1.3_7	14	PA1P3	1	C7	1.5	0.16438
SM1.3_7	14	PA1P3	1	C7	5.5	0.17378
SM1.3_7	14	PA1P3	1	C7	10.5	0.68234
SM1.3_7	14	PA1P3	1	C7	22	1.4062
SM1.3_7	14	PA1P3	1	C7	17.5	1.1689
SM1.3_7	14	PA1P3	1	C7	7	0.20604
SM1.3_7	14	PA1P3	1	C7	18	1.2101
SM1.3_7	14	PA1P3	1	C7	19	1.2602
SM1.3_7	14	PA1P3	1	C7	24	1.459
SM1.3_7	14	PA1P3	1	C7	21.5	1.3742
SM1.3_7	14	PA1P3	1	C7	20	1.2898
SM1.3_7	14	PA1P3	1	C7	6.5	0.18984
SM1.3_7	14	PA1P3	1	C7	9.5	0.50518
SM1.3_7	14	PA1P3	1	C7	14.5	0.9696
SM1.3_7	14	PA1P3	1	C7	22.5	1.4226
SM1.3_7	14	PA1P3	1	C7	12.5	0.84956
SM1.3_7	14	PA1P3	1	C7	0	0.16904
SM1.3_7	14	PA1P3	1	C7	16.5	1.0867
SM1.3_7	14	PA1P3	1	C7	23	1.4344
SM1.3_8	14	PA1P3	1	C8	16	1.1021
SM1.3_8	14	PA1P3	1	C8	23	1.4715
SM1.3_8	14	PA1P3	1	C8	19	1.2723
SM1.3_8	14	PA1P3	1	C8	14	0.98316
SM1.3_8	14	PA1P3	1	C8	8	0.34288
SM1.3_8	14	PA1P3	1	C8	13.5	0.9541
SM1.3_8	14	PA1P3	1	C8	8.5	0.43198
SM1.3_8	14	PA1P3	1	C8	9	0.52868
SM1.3_8	14	PA1P3	1	C8	2	0.17192
SM1.3_8	14	PA1P3	1	C8	1.5	0.17172
SM1.3_8	14	PA1P3	1	C8	22.5	1.4609
SM1.3_8	14	PA1P3	1	C8	9.5	0.62674
SM1.3_8	14	PA1P3	1	C8	12.5	0.89366
SM1.3_8	14	PA1P3	1	C8	18.5	1.2421
SM1.3_8	14	PA1P3	1	C8	4	0.1766
SM1.3_8	14	PA1P3	1	C8	15	1.0394
SM1.3_8	14	PA1P3	1	C8	11	0.7949
SM1.3_8	14	PA1P3	1	C8	1	0.1716
SM1.3_8	14	PA1P3	1	C8	23.5	1.4824
SM1.3_8	14	PA1P3	1	C8	0	0.1763
SM1.3_8	14	PA1P3	1	C8	3.5	0.1739
SM1.3_8	14	PA1P3	1	C8	24	1.4886
SM1.3_8	14	PA1P3	1	C8	21.5	1.4312
SM1.3_8	14	PA1P3	1	C8	17.5	1.2264
SM1.3_8	14	PA1P3	1	C8	11.5	0.83124
SM1.3_8	14	PA1P3	1	C8	16.5	1.1366
SM1.3_8	14	PA1P3	1	C8	20	1.3351
SM1.3_8	14	PA1P3	1	C8	7	0.24024
SM1.3_8	14	PA1P3	1	C8	3	0.17238
SM1.3_8	14	PA1P3	1	C8	19.5	1.3004
SM1.3_8	14	PA1P3	1	C8	10.5	0.75376
SM1.3_8	14	PA1P3	1	C8	5.5	0.1883
SM1.3_8	14	PA1P3	1	C8	15.5	1.07
SM1.3_8	14	PA1P3	1	C8	21	1.409
SM1.3_8	14	PA1P3	1	C8	12	0.86382
SM1.3_8	14	PA1P3	1	C8	17	1.1814
SM1.3_8	14	PA1P3	1	C8	4.5	0.17834
SM1.3_8	14	PA1P3	1	C8	20.5	1.3738
SM1.3_8	14	PA1P3	1	C8	22	1.4482
SM1.3_8	14	PA1P3	1	C8	2.5	0.1722
SM1.3_8	14	PA1P3	1	C8	13	0.9243
SM1.3_8	14	PA1P3	1	C8	14.5	1.0124
SM1.3_8	14	PA1P3	1	C8	18	1.2361
SM1.3_8	14	PA1P3	1	C8	0.5	0.17226
SM1.3_8	14	PA1P3	1	C8	6.5	0.21712
SM1.3_8	14	PA1P3	1	C8	5	0.18178
SM1.3_8	14	PA1P3	1	C8	10	0.70174
SM1.3_8	14	PA1P3	1	C8	6	0.20004
SM1.3_8	14	PA1P3	1	C8	7.5	0.27996
SM1.3_9	15	PA1P3	1	C9	11.5	0.8311
SM1.3_9	15	PA1P3	1	C9	21	1.423
SM1.3_9	15	PA1P3	1	C9	7.5	0.2823
SM1.3_9	15	PA1P3	1	C9	3.5	0.17416
SM1.3_9	15	PA1P3	1	C9	16.5	1.1183
SM1.3_9	15	PA1P3	1	C9	18	1.2162
SM1.3_9	15	PA1P3	1	C9	19.5	1.3274
SM1.3_9	15	PA1P3	1	C9	5.5	0.18918
SM1.3_9	15	PA1P3	1	C9	13.5	0.9446
SM1.3_9	15	PA1P3	1	C9	20	1.3679
SM1.3_9	15	PA1P3	1	C9	12	0.86372
SM1.3_9	15	PA1P3	1	C9	15.5	1.0435
SM1.3_9	15	PA1P3	1	C9	24	1.5142
SM1.3_9	15	PA1P3	1	C9	17	1.1514
SM1.3_9	15	PA1P3	1	C9	17.5	1.1832
SM1.3_9	15	PA1P3	1	C9	9.5	0.62828
SM1.3_9	15	PA1P3	1	C9	1.5	0.17238
SM1.3_9	15	PA1P3	1	C9	2.5	0.17258
SM1.3_9	15	PA1P3	1	C9	12.5	0.89144
SM1.3_9	15	PA1P3	1	C9	23.5	1.5016
SM1.3_9	15	PA1P3	1	C9	4	0.17722
SM1.3_9	15	PA1P3	1	C9	23	1.489
SM1.3_9	15	PA1P3	1	C9	5	0.18258
SM1.3_9	15	PA1P3	1	C9	8.5	0.43674
SM1.3_9	15	PA1P3	1	C9	19	1.2888
SM1.3_9	15	PA1P3	1	C9	1	0.1725
SM1.3_9	15	PA1P3	1	C9	7	0.24252
SM1.3_9	15	PA1P3	1	C9	6	0.2018
SM1.3_9	15	PA1P3	1	C9	15	1.0215
SM1.3_9	15	PA1P3	1	C9	21.5	1.4461
SM1.3_9	15	PA1P3	1	C9	22.5	1.4741
SM1.3_9	15	PA1P3	1	C9	16	1.0768
SM1.3_9	15	PA1P3	1	C9	10	0.70196
SM1.3_9	15	PA1P3	1	C9	20.5	1.396
SM1.3_9	15	PA1P3	1	C9	8	0.34678
SM1.3_9	15	PA1P3	1	C9	4.5	0.17844
SM1.3_9	15	PA1P3	1	C9	0	0.1764
SM1.3_9	15	PA1P3	1	C9	14	0.97008
SM1.3_9	15	PA1P3	1	C9	2	0.1723
SM1.3_9	15	PA1P3	1	C9	18.5	1.2562
SM1.3_9	15	PA1P3	1	C9	11	0.79626
SM1.3_9	15	PA1P3	1	C9	10.5	0.75508
SM1.3_9	15	PA1P3	1	C9	3	0.17286
SM1.3_9	15	PA1P3	1	C9	14.5	0.99406
SM1.3_9	15	PA1P3	1	C9	0.5	0.17306
SM1.3_9	15	PA1P3	1	C9	9	0.53358
SM1.3_9	15	PA1P3	1	C9	22	1.4638
SM1.3_9	15	PA1P3	1	C9	13	0.92098
SM1.3_9	15	PA1P3	1	C9	6.5	0.21882
SM1.4_1	16	PA1P4	1	D1	10.5	0.83864
SM1.4_1	16	PA1P4	1	D1	9	0.67976
SM1.4_1	16	PA1P4	1	D1	6	0.2309
SM1.4_1	16	PA1P4	1	D1	19	1.4789
SM1.4_1	16	PA1P4	1	D1	6.5	0.26376
SM1.4_1	16	PA1P4	1	D1	23	1.5838
SM1.4_1	16	PA1P4	1	D1	17.5	1.3972
SM1.4_1	16	PA1P4	1	D1	12	0.96252
SM1.4_1	16	PA1P4	1	D1	8	0.49454
SM1.4_1	16	PA1P4	1	D1	22	1.5605
SM1.4_1	16	PA1P4	1	D1	11.5	0.92766
SM1.4_1	16	PA1P4	1	D1	3	0.1746
SM1.4_1	16	PA1P4	1	D1	12.5	1.0002
SM1.4_1	16	PA1P4	1	D1	18	1.4191
SM1.4_1	16	PA1P4	1	D1	13.5	1.0778
SM1.4_1	16	PA1P4	1	D1	15.5	1.2347
SM1.4_1	16	PA1P4	1	D1	13	1.0417
SM1.4_1	16	PA1P4	1	D1	8.5	0.60718
SM1.4_1	16	PA1P4	1	D1	3.5	0.17826
SM1.4_1	16	PA1P4	1	D1	1	0.17106
SM1.4_1	16	PA1P4	1	D1	2.5	0.17288
SM1.4_1	16	PA1P4	1	D1	7.5	0.4034
SM1.4_1	16	PA1P4	1	D1	16	1.2824
SM1.4_1	16	PA1P4	1	D1	4.5	0.18736
SM1.4_1	16	PA1P4	1	D1	5.5	0.2108
SM1.4_1	16	PA1P4	1	D1	4	0.18228
SM1.4_1	16	PA1P4	1	D1	11	0.88438
SM1.4_1	16	PA1P4	1	D1	18.5	1.4537
SM1.4_1	16	PA1P4	1	D1	16.5	1.3255
SM1.4_1	16	PA1P4	1	D1	21.5	1.547
SM1.4_1	16	PA1P4	1	D1	23.5	1.5957
SM1.4_1	16	PA1P4	1	D1	1.5	0.17114
SM1.4_1	16	PA1P4	1	D1	20	1.5077
SM1.4_1	16	PA1P4	1	D1	21	1.5302
SM1.4_1	16	PA1P4	1	D1	10	0.79012
SM1.4_1	16	PA1P4	1	D1	20.5	1.5187
SM1.4_1	16	PA1P4	1	D1	14.5	1.1558
SM1.4_1	16	PA1P4	1	D1	0.5	0.17156
SM1.4_1	16	PA1P4	1	D1	17	1.3709
SM1.4_1	16	PA1P4	1	D1	0	0.17332
SM1.4_1	16	PA1P4	1	D1	5	0.19672
SM1.4_1	16	PA1P4	1	D1	19.5	1.4962
SM1.4_1	16	PA1P4	1	D1	7	0.32002
SM1.4_1	16	PA1P4	1	D1	15	1.1993
SM1.4_1	16	PA1P4	1	D1	2	0.17152
SM1.4_1	16	PA1P4	1	D1	22.5	1.573
SM1.4_1	16	PA1P4	1	D1	24	1.6042
SM1.4_1	16	PA1P4	1	D1	14	1.1178
SM1.4_1	16	PA1P4	1	D1	9.5	0.7378
SM1.4_10	20	PA1P4	1	D10	24	1.4232
SM1.4_10	20	PA1P4	1	D10	3.5	0.17496
SM1.4_10	20	PA1P4	1	D10	6	0.18352
SM1.4_10	20	PA1P4	1	D10	8.5	0.25854
SM1.4_10	20	PA1P4	1	D10	2.5	0.17468
SM1.4_10	20	PA1P4	1	D10	8	0.22874
SM1.4_10	20	PA1P4	1	D10	23.5	1.4197
SM1.4_10	20	PA1P4	1	D10	1	0.17476
SM1.4_10	20	PA1P4	1	D10	15.5	1.1719
SM1.4_10	20	PA1P4	1	D10	23	1.4124
SM1.4_10	20	PA1P4	1	D10	20	1.3685
SM1.4_10	20	PA1P4	1	D10	22	1.403
SM1.4_10	20	PA1P4	1	D10	18	1.3015
SM1.4_10	20	PA1P4	1	D10	11	0.62596
SM1.4_10	20	PA1P4	1	D10	10	0.43572
SM1.4_10	20	PA1P4	1	D10	21	1.3868
SM1.4_10	20	PA1P4	1	D10	22.5	1.4076
SM1.4_10	20	PA1P4	1	D10	15	1.1314
SM1.4_10	20	PA1P4	1	D10	19.5	1.363
SM1.4_10	20	PA1P4	1	D10	20.5	1.3824
SM1.4_10	20	PA1P4	1	D10	9.5	0.3625
SM1.4_10	20	PA1P4	1	D10	1.5	0.17496
SM1.4_10	20	PA1P4	1	D10	0	0.17778
SM1.4_10	20	PA1P4	1	D10	7.5	0.20992
SM1.4_10	20	PA1P4	1	D10	21.5	1.3957
SM1.4_10	20	PA1P4	1	D10	4	0.17554
SM1.4_10	20	PA1P4	1	D10	6.5	0.18752
SM1.4_10	20	PA1P4	1	D10	13	0.9577
SM1.4_10	20	PA1P4	1	D10	16	1.206
SM1.4_10	20	PA1P4	1	D10	19	1.348
SM1.4_10	20	PA1P4	1	D10	14.5	1.0979
SM1.4_10	20	PA1P4	1	D10	17	1.2546
SM1.4_10	20	PA1P4	1	D10	13.5	1.0212
SM1.4_10	20	PA1P4	1	D10	2	0.17474
SM1.4_10	20	PA1P4	1	D10	10.5	0.52342
SM1.4_10	20	PA1P4	1	D10	4.5	0.17598
SM1.4_10	20	PA1P4	1	D10	3	0.17412
SM1.4_10	20	PA1P4	1	D10	12.5	0.86396
SM1.4_10	20	PA1P4	1	D10	9	0.30492
SM1.4_10	20	PA1P4	1	D10	5.5	0.1802
SM1.4_10	20	PA1P4	1	D10	0.5	0.17556
SM1.4_10	20	PA1P4	1	D10	17.5	1.2817
SM1.4_10	20	PA1P4	1	D10	11.5	0.73658
SM1.4_10	20	PA1P4	1	D10	12	0.81044
SM1.4_10	20	PA1P4	1	D10	16.5	1.2402
SM1.4_10	20	PA1P4	1	D10	5	0.1784
SM1.4_10	20	PA1P4	1	D10	18.5	1.3283
SM1.4_10	20	PA1P4	1	D10	14	1.0615
SM1.4_10	20	PA1P4	1	D10	7	0.19706
SM1.4_2	16	PA1P4	1	D2	22	1.2923
SM1.4_2	16	PA1P4	1	D2	11.5	0.60112
SM1.4_2	16	PA1P4	1	D2	20.5	1.1902
SM1.4_2	16	PA1P4	1	D2	10.5	0.45822
SM1.4_2	16	PA1P4	1	D2	6	0.1767
SM1.4_2	16	PA1P4	1	D2	13.5	0.7767
SM1.4_2	16	PA1P4	1	D2	14	0.80714
SM1.4_2	16	PA1P4	1	D2	1	0.17156
SM1.4_2	16	PA1P4	1	D2	14.5	0.8373
SM1.4_2	16	PA1P4	1	D2	18.5	1.0568
SM1.4_2	16	PA1P4	1	D2	0	0.1945
SM1.4_2	16	PA1P4	1	D2	6.5	0.17896
SM1.4_2	16	PA1P4	1	D2	8	0.20522
SM1.4_2	16	PA1P4	1	D2	19	1.0814
SM1.4_2	16	PA1P4	1	D2	19.5	1.1142
SM1.4_2	16	PA1P4	1	D2	3	0.17192
SM1.4_2	16	PA1P4	1	D2	2.5	0.17234
SM1.4_2	16	PA1P4	1	D2	3.5	0.1743
SM1.4_2	16	PA1P4	1	D2	20	1.1431
SM1.4_2	16	PA1P4	1	D2	1.5	0.17274
SM1.4_2	16	PA1P4	1	D2	15	0.8667
SM1.4_2	16	PA1P4	1	D2	24	1.3864
SM1.4_2	16	PA1P4	1	D2	13	0.74708
SM1.4_2	16	PA1P4	1	D2	22.5	1.3195
SM1.4_2	16	PA1P4	1	D2	11	0.52834
SM1.4_2	16	PA1P4	1	D2	23.5	1.3703
SM1.4_2	16	PA1P4	1	D2	5	0.17386
SM1.4_2	16	PA1P4	1	D2	4.5	0.17292
SM1.4_2	16	PA1P4	1	D2	16.5	0.95218
SM1.4_2	16	PA1P4	1	D2	15.5	0.89378
SM1.4_2	16	PA1P4	1	D2	10	0.38958
SM1.4_2	16	PA1P4	1	D2	16	0.92256
SM1.4_2	16	PA1P4	1	D2	9	0.25252
SM1.4_2	16	PA1P4	1	D2	17	0.97924
SM1.4_2	16	PA1P4	1	D2	0.5	0.1729
SM1.4_2	16	PA1P4	1	D2	17.5	1.0034
SM1.4_2	16	PA1P4	1	D2	4	0.17034
SM1.4_2	16	PA1P4	1	D2	18	1.0303
SM1.4_2	16	PA1P4	1	D2	7.5	0.1925
SM1.4_2	16	PA1P4	1	D2	21	1.2365
SM1.4_2	16	PA1P4	1	D2	12.5	0.71226
SM1.4_2	16	PA1P4	1	D2	5.5	0.17568
SM1.4_2	16	PA1P4	1	D2	23	1.3461
SM1.4_2	16	PA1P4	1	D2	12	0.6656
SM1.4_2	16	PA1P4	1	D2	7	0.18424
SM1.4_2	16	PA1P4	1	D2	2	0.17266
SM1.4_2	16	PA1P4	1	D2	8.5	0.2222
SM1.4_2	16	PA1P4	1	D2	21.5	1.2666
SM1.4_2	16	PA1P4	1	D2	9.5	0.30678
SM1.4_3	17	PA1P4	1	D3	11.5	0.7371
SM1.4_3	17	PA1P4	1	D3	13.5	0.90356
SM1.4_3	17	PA1P4	1	D3	18	1.212
SM1.4_3	17	PA1P4	1	D3	22	1.4686
SM1.4_3	17	PA1P4	1	D3	20.5	1.384
SM1.4_3	17	PA1P4	1	D3	16	1.0634
SM1.4_3	17	PA1P4	1	D3	19.5	1.3185
SM1.4_3	17	PA1P4	1	D3	0.5	0.19022
SM1.4_3	17	PA1P4	1	D3	4.5	0.19374
SM1.4_3	17	PA1P4	1	D3	10	0.536
SM1.4_3	17	PA1P4	1	D3	7.5	0.23778
SM1.4_3	17	PA1P4	1	D3	1	0.19046
SM1.4_3	17	PA1P4	1	D3	0	0.19564
SM1.4_3	17	PA1P4	1	D3	23.5	1.4914
SM1.4_3	17	PA1P4	1	D3	8.5	0.30282
SM1.4_3	17	PA1P4	1	D3	15.5	1.0416
SM1.4_3	17	PA1P4	1	D3	4	0.18824
SM1.4_3	17	PA1P4	1	D3	20	1.3474
SM1.4_3	17	PA1P4	1	D3	2.5	0.18902
SM1.4_3	17	PA1P4	1	D3	11	0.686
SM1.4_3	17	PA1P4	1	D3	9	0.39048
SM1.4_3	17	PA1P4	1	D3	15	1.0117
SM1.4_3	17	PA1P4	1	D3	14	0.94108
SM1.4_3	17	PA1P4	1	D3	16.5	1.0836
SM1.4_3	17	PA1P4	1	D3	5.5	0.1951
SM1.4_3	17	PA1P4	1	D3	17.5	1.1718
SM1.4_3	17	PA1P4	1	D3	3	0.18934
SM1.4_3	17	PA1P4	1	D3	12.5	0.80942
SM1.4_3	17	PA1P4	1	D3	6.5	0.21006
SM1.4_3	17	PA1P4	1	D3	8	0.25964
SM1.4_3	17	PA1P4	1	D3	22.5	1.469
SM1.4_3	17	PA1P4	1	D3	13	0.85234
SM1.4_3	17	PA1P4	1	D3	12	0.77458
SM1.4_3	17	PA1P4	1	D3	10.5	0.61682
SM1.4_3	17	PA1P4	1	D3	18.5	1.2481
SM1.4_3	17	PA1P4	1	D3	21	1.4182
SM1.4_3	17	PA1P4	1	D3	3.5	0.1892
SM1.4_3	17	PA1P4	1	D3	19	1.2845
SM1.4_3	17	PA1P4	1	D3	5	0.19526
SM1.4_3	17	PA1P4	1	D3	6	0.2034
SM1.4_3	17	PA1P4	1	D3	7	0.22342
SM1.4_3	17	PA1P4	1	D3	9.5	0.48846
SM1.4_3	17	PA1P4	1	D3	21.5	1.4466
SM1.4_3	17	PA1P4	1	D3	2	0.19048
SM1.4_3	17	PA1P4	1	D3	24	1.4949
SM1.4_3	17	PA1P4	1	D3	17	1.1186
SM1.4_3	17	PA1P4	1	D3	1.5	0.19062
SM1.4_3	17	PA1P4	1	D3	14.5	0.98208
SM1.4_3	17	PA1P4	1	D3	23	1.4776
SM1.4_4	17	PA1P4	1	D4	1	0.18778
SM1.4_4	17	PA1P4	1	D4	1.5	0.18776
SM1.4_4	17	PA1P4	1	D4	6	0.19308
SM1.4_4	17	PA1P4	1	D4	17	0.9648
SM1.4_4	17	PA1P4	1	D4	3.5	0.18706
SM1.4_4	17	PA1P4	1	D4	18	1.0239
SM1.4_4	17	PA1P4	1	D4	20.5	1.1908
SM1.4_4	17	PA1P4	1	D4	20	1.1433
SM1.4_4	17	PA1P4	1	D4	17.5	0.99544
SM1.4_4	17	PA1P4	1	D4	24	1.3889
SM1.4_4	17	PA1P4	1	D4	2	0.18734
SM1.4_4	17	PA1P4	1	D4	21	1.2415
SM1.4_4	17	PA1P4	1	D4	0.5	0.18904
SM1.4_4	17	PA1P4	1	D4	14	0.81588
SM1.4_4	17	PA1P4	1	D4	5	0.18032
SM1.4_4	17	PA1P4	1	D4	18.5	1.0472
SM1.4_4	17	PA1P4	1	D4	22	1.3044
SM1.4_4	17	PA1P4	1	D4	9	0.26388
SM1.4_4	17	PA1P4	1	D4	6.5	0.1995
SM1.4_4	17	PA1P4	1	D4	13.5	0.78862
SM1.4_4	17	PA1P4	1	D4	23.5	1.3753
SM1.4_4	17	PA1P4	1	D4	9.5	0.30766
SM1.4_4	17	PA1P4	1	D4	10.5	0.49914
SM1.4_4	17	PA1P4	1	D4	4.5	0.18154
SM1.4_4	17	PA1P4	1	D4	19.5	1.0994
SM1.4_4	17	PA1P4	1	D4	8.5	0.24106
SM1.4_4	17	PA1P4	1	D4	8	0.2256
SM1.4_4	17	PA1P4	1	D4	7	0.20104
SM1.4_4	17	PA1P4	1	D4	22.5	1.3315
SM1.4_4	17	PA1P4	1	D4	0	0.19076
SM1.4_4	17	PA1P4	1	D4	19	1.0716
SM1.4_4	17	PA1P4	1	D4	16.5	0.94246
SM1.4_4	17	PA1P4	1	D4	10	0.40878
SM1.4_4	17	PA1P4	1	D4	4	0.18738
SM1.4_4	17	PA1P4	1	D4	16	0.92566
SM1.4_4	17	PA1P4	1	D4	14.5	0.84354
SM1.4_4	17	PA1P4	1	D4	13	0.76086
SM1.4_4	17	PA1P4	1	D4	11	0.56014
SM1.4_4	17	PA1P4	1	D4	2.5	0.18714
SM1.4_4	17	PA1P4	1	D4	5.5	0.19056
SM1.4_4	17	PA1P4	1	D4	21.5	1.2695
SM1.4_4	17	PA1P4	1	D4	23	1.3523
SM1.4_4	17	PA1P4	1	D4	11.5	0.62564
SM1.4_4	17	PA1P4	1	D4	12.5	0.72834
SM1.4_4	17	PA1P4	1	D4	3	0.18714
SM1.4_4	17	PA1P4	1	D4	7.5	0.20928
SM1.4_4	17	PA1P4	1	D4	15	0.86988
SM1.4_4	17	PA1P4	1	D4	15.5	0.89988
SM1.4_4	17	PA1P4	1	D4	12	0.68436
SM1.4_5	18	PA1P4	1	D5	22	0.84858
SM1.4_5	18	PA1P4	1	D5	1	0.16902
SM1.4_5	18	PA1P4	1	D5	19	0.764
SM1.4_5	18	PA1P4	1	D5	14	0.66362
SM1.4_5	18	PA1P4	1	D5	2	0.1687
SM1.4_5	18	PA1P4	1	D5	18.5	0.7597
SM1.4_5	18	PA1P4	1	D5	23	0.86836
SM1.4_5	18	PA1P4	1	D5	9.5	0.37452
SM1.4_5	18	PA1P4	1	D5	15.5	0.7177
SM1.4_5	18	PA1P4	1	D5	15	0.70088
SM1.4_5	18	PA1P4	1	D5	11.5	0.51166
SM1.4_5	18	PA1P4	1	D5	0	0.17298
SM1.4_5	18	PA1P4	1	D5	6.5	0.20974
SM1.4_5	18	PA1P4	1	D5	21.5	0.83754
SM1.4_5	18	PA1P4	1	D5	1.5	0.16888
SM1.4_5	18	PA1P4	1	D5	7	0.2281
SM1.4_5	18	PA1P4	1	D5	18	0.74162
SM1.4_5	18	PA1P4	1	D5	2.5	0.16914
SM1.4_5	18	PA1P4	1	D5	22.5	0.86064
SM1.4_5	18	PA1P4	1	D5	8.5	0.3064
SM1.4_5	18	PA1P4	1	D5	17.5	0.74818
SM1.4_5	18	PA1P4	1	D5	13.5	0.64038
SM1.4_5	18	PA1P4	1	D5	13	0.61382
SM1.4_5	18	PA1P4	1	D5	0.5	0.17002
SM1.4_5	18	PA1P4	1	D5	24	0.88956
SM1.4_5	18	PA1P4	1	D5	16	0.72954
SM1.4_5	18	PA1P4	1	D5	21	0.81936
SM1.4_5	18	PA1P4	1	D5	5.5	0.18544
SM1.4_5	18	PA1P4	1	D5	7.5	0.25038
SM1.4_5	18	PA1P4	1	D5	12	0.54748
SM1.4_5	18	PA1P4	1	D5	20.5	0.8018
SM1.4_5	18	PA1P4	1	D5	12.5	0.58162
SM1.4_5	18	PA1P4	1	D5	6	0.1962
SM1.4_5	18	PA1P4	1	D5	23.5	0.87738
SM1.4_5	18	PA1P4	1	D5	8	0.27588
SM1.4_5	18	PA1P4	1	D5	4	0.17318
SM1.4_5	18	PA1P4	1	D5	14.5	0.68854
SM1.4_5	18	PA1P4	1	D5	10.5	0.44394
SM1.4_5	18	PA1P4	1	D5	17	0.73784
SM1.4_5	18	PA1P4	1	D5	19.5	0.78028
SM1.4_5	18	PA1P4	1	D5	20	0.79272
SM1.4_5	18	PA1P4	1	D5	11	0.4773
SM1.4_5	18	PA1P4	1	D5	5	0.17898
SM1.4_5	18	PA1P4	1	D5	3	0.16908
SM1.4_5	18	PA1P4	1	D5	16.5	0.73594
SM1.4_5	18	PA1P4	1	D5	3.5	0.17052
SM1.4_5	18	PA1P4	1	D5	9	0.3384
SM1.4_5	18	PA1P4	1	D5	10	0.40942
SM1.4_5	18	PA1P4	1	D5	4.5	0.17496
SM1.4_6	18	PA1P4	1	D6	12	0.84952
SM1.4_6	18	PA1P4	1	D6	13	0.93442
SM1.4_6	18	PA1P4	1	D6	17.5	1.108
SM1.4_6	18	PA1P4	1	D6	20	1.1199
SM1.4_6	18	PA1P4	1	D6	23	1.0905
SM1.4_6	18	PA1P4	1	D6	11.5	0.8007
SM1.4_6	18	PA1P4	1	D6	22	1.077
SM1.4_6	18	PA1P4	1	D6	14	0.99652
SM1.4_6	18	PA1P4	1	D6	0.5	0.16864
SM1.4_6	18	PA1P4	1	D6	8	0.24234
SM1.4_6	18	PA1P4	1	D6	4.5	0.17096
SM1.4_6	18	PA1P4	1	D6	2.5	0.16718
SM1.4_6	18	PA1P4	1	D6	7	0.19796
SM1.4_6	18	PA1P4	1	D6	16.5	1.0838
SM1.4_6	18	PA1P4	1	D6	3.5	0.16828
SM1.4_6	18	PA1P4	1	D6	4	0.16922
SM1.4_6	18	PA1P4	1	D6	20.5	1.1181
SM1.4_6	18	PA1P4	1	D6	21	1.1217
SM1.4_6	18	PA1P4	1	D6	10	0.58506
SM1.4_6	18	PA1P4	1	D6	11	0.74988
SM1.4_6	18	PA1P4	1	D6	6	0.17994
SM1.4_6	18	PA1P4	1	D6	12.5	0.8973
SM1.4_6	18	PA1P4	1	D6	1.5	0.16722
SM1.4_6	18	PA1P4	1	D6	15.5	1.0572
SM1.4_6	18	PA1P4	1	D6	19.5	1.1163
SM1.4_6	18	PA1P4	1	D6	5	0.1731
SM1.4_6	18	PA1P4	1	D6	8.5	0.28728
SM1.4_6	18	PA1P4	1	D6	21.5	1.1151
SM1.4_6	18	PA1P4	1	D6	0	0.17236
SM1.4_6	18	PA1P4	1	D6	10.5	0.68468
SM1.4_6	18	PA1P4	1	D6	16	1.07
SM1.4_6	18	PA1P4	1	D6	17	1.0933
SM1.4_6	18	PA1P4	1	D6	2	0.16728
SM1.4_6	18	PA1P4	1	D6	7.5	0.21438
SM1.4_6	18	PA1P4	1	D6	15	1.0376
SM1.4_6	18	PA1P4	1	D6	18	1.1124
SM1.4_6	18	PA1P4	1	D6	22.5	1.0826
SM1.4_6	18	PA1P4	1	D6	19	1.113
SM1.4_6	18	PA1P4	1	D6	1	0.1669
SM1.4_6	18	PA1P4	1	D6	23.5	1.1023
SM1.4_6	18	PA1P4	1	D6	5.5	0.17524
SM1.4_6	18	PA1P4	1	D6	18.5	1.1115
SM1.4_6	18	PA1P4	1	D6	6.5	0.1859
SM1.4_6	18	PA1P4	1	D6	24	1.1198
SM1.4_6	18	PA1P4	1	D6	13.5	0.96506
SM1.4_6	18	PA1P4	1	D6	9.5	0.46498
SM1.4_6	18	PA1P4	1	D6	14.5	1.0214
SM1.4_6	18	PA1P4	1	D6	3	0.16692
SM1.4_6	18	PA1P4	1	D6	9	0.35738
SM1.4_7	19	PA1P4	1	D7	16	0.88798
SM1.4_7	19	PA1P4	1	D7	19.5	1.0258
SM1.4_7	19	PA1P4	1	D7	8	0.38904
SM1.4_7	19	PA1P4	1	D7	6.5	0.2394
SM1.4_7	19	PA1P4	1	D7	21	1.1155
SM1.4_7	19	PA1P4	1	D7	9.5	0.58116
SM1.4_7	19	PA1P4	1	D7	15.5	0.86828
SM1.4_7	19	PA1P4	1	D7	23	1.2048
SM1.4_7	19	PA1P4	1	D7	16.5	0.9081
SM1.4_7	19	PA1P4	1	D7	10.5	0.67206
SM1.4_7	19	PA1P4	1	D7	22.5	1.1809
SM1.4_7	19	PA1P4	1	D7	11.5	0.7356
SM1.4_7	19	PA1P4	1	D7	1	0.1716
SM1.4_7	19	PA1P4	1	D7	12.5	0.78064
SM1.4_7	19	PA1P4	1	D7	24	1.2567
SM1.4_7	19	PA1P4	1	D7	0	0.19104
SM1.4_7	19	PA1P4	1	D7	15	0.84922
SM1.4_7	19	PA1P4	1	D7	7.5	0.3289
SM1.4_7	19	PA1P4	1	D7	17.5	0.94776
SM1.4_7	19	PA1P4	1	D7	10	0.63094
SM1.4_7	19	PA1P4	1	D7	1.5	0.17226
SM1.4_7	19	PA1P4	1	D7	20	1.0587
SM1.4_7	19	PA1P4	1	D7	9	0.51666
SM1.4_7	19	PA1P4	1	D7	20.5	1.094
SM1.4_7	19	PA1P4	1	D7	2.5	0.17288
SM1.4_7	19	PA1P4	1	D7	5	0.18874
SM1.4_7	19	PA1P4	1	D7	14	0.82504
SM1.4_7	19	PA1P4	1	D7	19	0.99868
SM1.4_7	19	PA1P4	1	D7	2	0.17234
SM1.4_7	19	PA1P4	1	D7	17	0.92844
SM1.4_7	19	PA1P4	1	D7	18.5	0.98038
SM1.4_7	19	PA1P4	1	D7	6	0.21738
SM1.4_7	19	PA1P4	1	D7	3.5	0.1761
SM1.4_7	19	PA1P4	1	D7	0.5	0.17328
SM1.4_7	19	PA1P4	1	D7	11	0.70608
SM1.4_7	19	PA1P4	1	D7	4	0.17848
SM1.4_7	19	PA1P4	1	D7	14.5	0.83954
SM1.4_7	19	PA1P4	1	D7	4.5	0.1825
SM1.4_7	19	PA1P4	1	D7	5.5	0.20118
SM1.4_7	19	PA1P4	1	D7	3	0.17318
SM1.4_7	19	PA1P4	1	D7	12	0.75478
SM1.4_7	19	PA1P4	1	D7	13	0.7941
SM1.4_7	19	PA1P4	1	D7	13.5	0.81434
SM1.4_7	19	PA1P4	1	D7	22	1.1607
SM1.4_7	19	PA1P4	1	D7	23.5	1.2148
SM1.4_7	19	PA1P4	1	D7	8.5	0.45452
SM1.4_7	19	PA1P4	1	D7	7	0.27856
SM1.4_7	19	PA1P4	1	D7	18	0.96794
SM1.4_7	19	PA1P4	1	D7	21.5	1.1443
SM1.4_8	19	PA1P4	1	D8	18	1.1919
SM1.4_8	19	PA1P4	1	D8	5.5	0.18736
SM1.4_8	19	PA1P4	1	D8	20	1.2598
SM1.4_8	19	PA1P4	1	D8	3.5	0.17504
SM1.4_8	19	PA1P4	1	D8	8.5	0.40236
SM1.4_8	19	PA1P4	1	D8	5	0.18234
SM1.4_8	19	PA1P4	1	D8	11	0.78964
SM1.4_8	19	PA1P4	1	D8	21.5	1.3051
SM1.4_8	19	PA1P4	1	D8	19	1.2276
SM1.4_8	19	PA1P4	1	D8	13	0.91554
SM1.4_8	19	PA1P4	1	D8	8	0.31816
SM1.4_8	19	PA1P4	1	D8	19.5	1.2415
SM1.4_8	19	PA1P4	1	D8	14	0.97318
SM1.4_8	19	PA1P4	1	D8	23.5	1.3016
SM1.4_8	19	PA1P4	1	D8	17	1.1417
SM1.4_8	19	PA1P4	1	D8	18.5	1.2118
SM1.4_8	19	PA1P4	1	D8	15	1.0319
SM1.4_8	19	PA1P4	1	D8	15.5	1.0604
SM1.4_8	19	PA1P4	1	D8	16	1.0855
SM1.4_8	19	PA1P4	1	D8	23	1.2937
SM1.4_8	19	PA1P4	1	D8	9	0.49946
SM1.4_8	19	PA1P4	1	D8	16.5	1.1119
SM1.4_8	19	PA1P4	1	D8	13.5	0.94516
SM1.4_8	19	PA1P4	1	D8	0	0.17682
SM1.4_8	19	PA1P4	1	D8	10.5	0.74322
SM1.4_8	19	PA1P4	1	D8	3	0.17408
SM1.4_8	19	PA1P4	1	D8	2.5	0.1735
SM1.4_8	19	PA1P4	1	D8	24	1.3037
SM1.4_8	19	PA1P4	1	D8	1	0.17314
SM1.4_8	19	PA1P4	1	D8	22.5	1.3029
SM1.4_8	19	PA1P4	1	D8	12.5	0.8881
SM1.4_8	19	PA1P4	1	D8	12	0.85912
SM1.4_8	19	PA1P4	1	D8	14.5	1.0004
SM1.4_8	19	PA1P4	1	D8	22	1.3231
SM1.4_8	19	PA1P4	1	D8	7.5	0.26356
SM1.4_8	19	PA1P4	1	D8	4	0.17654
SM1.4_8	19	PA1P4	1	D8	1.5	0.17296
SM1.4_8	19	PA1P4	1	D8	6.5	0.21052
SM1.4_8	19	PA1P4	1	D8	20.5	1.2772
SM1.4_8	19	PA1P4	1	D8	21	1.2919
SM1.4_8	19	PA1P4	1	D8	6	0.19638
SM1.4_8	19	PA1P4	1	D8	4.5	0.1792
SM1.4_8	19	PA1P4	1	D8	2	0.17302
SM1.4_8	19	PA1P4	1	D8	10	0.68722
SM1.4_8	19	PA1P4	1	D8	17.5	1.1689
SM1.4_8	19	PA1P4	1	D8	0.5	0.17416
SM1.4_8	19	PA1P4	1	D8	7	0.2308
SM1.4_8	19	PA1P4	1	D8	9.5	0.60428
SM1.4_8	19	PA1P4	1	D8	11.5	0.82644
SM1.4_9	20	PA1P4	1	D9	5	0.17986
SM1.4_9	20	PA1P4	1	D9	18.5	1.1571
SM1.4_9	20	PA1P4	1	D9	18	1.1362
SM1.4_9	20	PA1P4	1	D9	7.5	0.2408
SM1.4_9	20	PA1P4	1	D9	1	0.17324
SM1.4_9	20	PA1P4	1	D9	16.5	1.0766
SM1.4_9	20	PA1P4	1	D9	6	0.19018
SM1.4_9	20	PA1P4	1	D9	3.5	0.17414
SM1.4_9	20	PA1P4	1	D9	2	0.1728
SM1.4_9	20	PA1P4	1	D9	15	1.0026
SM1.4_9	20	PA1P4	1	D9	10	0.62668
SM1.4_9	20	PA1P4	1	D9	2.5	0.17342
SM1.4_9	20	PA1P4	1	D9	14.5	0.97804
SM1.4_9	20	PA1P4	1	D9	17	1.0957
SM1.4_9	20	PA1P4	1	D9	3	0.17326
SM1.4_9	20	PA1P4	1	D9	0	0.1854
SM1.4_9	20	PA1P4	1	D9	12	0.8291
SM1.4_9	20	PA1P4	1	D9	11	0.75052
SM1.4_9	20	PA1P4	1	D9	8	0.281
SM1.4_9	20	PA1P4	1	D9	1.5	0.17306
SM1.4_9	20	PA1P4	1	D9	4	0.17572
SM1.4_9	20	PA1P4	1	D9	5.5	0.18372
SM1.4_9	20	PA1P4	1	D9	20.5	1.2514
SM1.4_9	20	PA1P4	1	D9	15.5	1.0291
SM1.4_9	20	PA1P4	1	D9	9.5	0.53452
SM1.4_9	20	PA1P4	1	D9	23	1.2438
SM1.4_9	20	PA1P4	1	D9	17.5	1.1171
SM1.4_9	20	PA1P4	1	D9	23.5	1.2573
SM1.4_9	20	PA1P4	1	D9	24	1.2795
SM1.4_9	20	PA1P4	1	D9	10.5	0.69876
SM1.4_9	20	PA1P4	1	D9	16	1.0525
SM1.4_9	20	PA1P4	1	D9	7	0.21702
SM1.4_9	20	PA1P4	1	D9	13	0.89404
SM1.4_9	20	PA1P4	1	D9	19.5	1.2014
SM1.4_9	20	PA1P4	1	D9	12.5	0.8624
SM1.4_9	20	PA1P4	1	D9	22.5	1.2326
SM1.4_9	20	PA1P4	1	D9	11.5	0.79466
SM1.4_9	20	PA1P4	1	D9	9	0.43618
SM1.4_9	20	PA1P4	1	D9	22	1.2218
SM1.4_9	20	PA1P4	1	D9	6.5	0.20054
SM1.4_9	20	PA1P4	1	D9	13.5	0.92354
SM1.4_9	20	PA1P4	1	D9	19	1.1812
SM1.4_9	20	PA1P4	1	D9	8.5	0.34498
SM1.4_9	20	PA1P4	1	D9	21	1.2704
SM1.4_9	20	PA1P4	1	D9	4.5	0.17734
SM1.4_9	20	PA1P4	1	D9	0.5	0.1742
SM1.4_9	20	PA1P4	1	D9	21.5	1.2451
SM1.4_9	20	PA1P4	1	D9	14	0.95464
SM1.4_9	20	PA1P4	1	D9	20	1.2351
SM1.5_1	21	PA1P5	1	E1	2	0.17362
SM1.5_1	21	PA1P5	1	E1	21.5	0.77964
SM1.5_1	21	PA1P5	1	E1	15	0.53978
SM1.5_1	21	PA1P5	1	E1	18	0.69014
SM1.5_1	21	PA1P5	1	E1	0.5	0.17246
SM1.5_1	21	PA1P5	1	E1	11	0.28248
SM1.5_1	21	PA1P5	1	E1	13.5	0.4224
SM1.5_1	21	PA1P5	1	E1	12	0.31786
SM1.5_1	21	PA1P5	1	E1	5	0.18716
SM1.5_1	21	PA1P5	1	E1	21	0.76834
SM1.5_1	21	PA1P5	1	E1	1.5	0.17274
SM1.5_1	21	PA1P5	1	E1	23	0.80784
SM1.5_1	21	PA1P5	1	E1	3.5	0.17882
SM1.5_1	21	PA1P5	1	E1	10.5	0.2697
SM1.5_1	21	PA1P5	1	E1	10	0.25892
SM1.5_1	21	PA1P5	1	E1	9.5	0.25072
SM1.5_1	21	PA1P5	1	E1	13	0.37572
SM1.5_1	21	PA1P5	1	E1	8	0.2248
SM1.5_1	21	PA1P5	1	E1	15.5	0.57466
SM1.5_1	21	PA1P5	1	E1	6.5	0.20392
SM1.5_1	21	PA1P5	1	E1	17.5	0.6712
SM1.5_1	21	PA1P5	1	E1	16.5	0.63204
SM1.5_1	21	PA1P5	1	E1	2.5	0.1755
SM1.5_1	21	PA1P5	1	E1	6	0.19684
SM1.5_1	21	PA1P5	1	E1	7.5	0.21768
SM1.5_1	21	PA1P5	1	E1	7	0.21056
SM1.5_1	21	PA1P5	1	E1	19	0.72536
SM1.5_1	21	PA1P5	1	E1	8.5	0.234
SM1.5_1	21	PA1P5	1	E1	16	0.60464
SM1.5_1	21	PA1P5	1	E1	22.5	0.7938
SM1.5_1	21	PA1P5	1	E1	14	0.46272
SM1.5_1	21	PA1P5	1	E1	19.5	0.73432
SM1.5_1	21	PA1P5	1	E1	0	0.173
SM1.5_1	21	PA1P5	1	E1	14.5	0.49622
SM1.5_1	21	PA1P5	1	E1	20	0.74956
SM1.5_1	21	PA1P5	1	E1	20.5	0.75796
SM1.5_1	21	PA1P5	1	E1	4	0.1808
SM1.5_1	21	PA1P5	1	E1	11.5	0.29654
SM1.5_1	21	PA1P5	1	E1	3	0.17706
SM1.5_1	21	PA1P5	1	E1	9	0.24152
SM1.5_1	21	PA1P5	1	E1	5.5	0.19136
SM1.5_1	21	PA1P5	1	E1	22	0.78936
SM1.5_1	21	PA1P5	1	E1	18.5	0.71026
SM1.5_1	21	PA1P5	1	E1	24	0.82262
SM1.5_1	21	PA1P5	1	E1	17	0.65036
SM1.5_1	21	PA1P5	1	E1	4.5	0.18384
SM1.5_1	21	PA1P5	1	E1	1	0.1728
SM1.5_1	21	PA1P5	1	E1	12.5	0.3468
SM1.5_1	21	PA1P5	1	E1	23.5	0.81496
SM1.5_10	25	PA1P5	1	E10	16	1.0175
SM1.5_10	25	PA1P5	1	E10	23.5	1.244
SM1.5_10	25	PA1P5	1	E10	24	1.252
SM1.5_10	25	PA1P5	1	E10	19.5	1.1591
SM1.5_10	25	PA1P5	1	E10	6	0.19334
SM1.5_10	25	PA1P5	1	E10	8.5	0.35044
SM1.5_10	25	PA1P5	1	E10	7.5	0.24372
SM1.5_10	25	PA1P5	1	E10	13	0.88378
SM1.5_10	25	PA1P5	1	E10	11	0.74836
SM1.5_10	25	PA1P5	1	E10	10.5	0.6963
SM1.5_10	25	PA1P5	1	E10	15.5	0.99924
SM1.5_10	25	PA1P5	1	E10	8	0.2842
SM1.5_10	25	PA1P5	1	E10	1	0.17772
SM1.5_10	25	PA1P5	1	E10	10	0.62628
SM1.5_10	25	PA1P5	1	E10	15	0.98042
SM1.5_10	25	PA1P5	1	E10	17	1.06
SM1.5_10	25	PA1P5	1	E10	14	0.93622
SM1.5_10	25	PA1P5	1	E10	2	0.17748
SM1.5_10	25	PA1P5	1	E10	12.5	0.85486
SM1.5_10	25	PA1P5	1	E10	22.5	1.1983
SM1.5_10	25	PA1P5	1	E10	0.5	0.17704
SM1.5_10	25	PA1P5	1	E10	20.5	1.1804
SM1.5_10	25	PA1P5	1	E10	23	1.2155
SM1.5_10	25	PA1P5	1	E10	18	1.1015
SM1.5_10	25	PA1P5	1	E10	19	1.1407
SM1.5_10	25	PA1P5	1	E10	0	0.17972
SM1.5_10	25	PA1P5	1	E10	2.5	0.17772
SM1.5_10	25	PA1P5	1	E10	12	0.82346
SM1.5_10	25	PA1P5	1	E10	3	0.17776
SM1.5_10	25	PA1P5	1	E10	22	1.1786
SM1.5_10	25	PA1P5	1	E10	17.5	1.0818
SM1.5_10	25	PA1P5	1	E10	1.5	0.17714
SM1.5_10	25	PA1P5	1	E10	21.5	1.1676
SM1.5_10	25	PA1P5	1	E10	16.5	1.0348
SM1.5_10	25	PA1P5	1	E10	9	0.43948
SM1.5_10	25	PA1P5	1	E10	4.5	0.18168
SM1.5_10	25	PA1P5	1	E10	7	0.2209
SM1.5_10	25	PA1P5	1	E10	11.5	0.7906
SM1.5_10	25	PA1P5	1	E10	20	1.1749
SM1.5_10	25	PA1P5	1	E10	14.5	0.95894
SM1.5_10	25	PA1P5	1	E10	5.5	0.18738
SM1.5_10	25	PA1P5	1	E10	6.5	0.20474
SM1.5_10	25	PA1P5	1	E10	21	1.1644
SM1.5_10	25	PA1P5	1	E10	18.5	1.1238
SM1.5_10	25	PA1P5	1	E10	5	0.18404
SM1.5_10	25	PA1P5	1	E10	13.5	0.91126
SM1.5_10	25	PA1P5	1	E10	9.5	0.54008
SM1.5_10	25	PA1P5	1	E10	4	0.17956
SM1.5_10	25	PA1P5	1	E10	3.5	0.17808
SM1.5_2	21	PA1P5	1	E2	5	0.18616
SM1.5_2	21	PA1P5	1	E2	1.5	0.17462
SM1.5_2	21	PA1P5	1	E2	15	1.0944
SM1.5_2	21	PA1P5	1	E2	0.5	0.175
SM1.5_2	21	PA1P5	1	E2	8.5	0.43724
SM1.5_2	21	PA1P5	1	E2	14.5	1.0527
SM1.5_2	21	PA1P5	1	E2	17	1.2182
SM1.5_2	21	PA1P5	1	E2	12	0.89044
SM1.5_2	21	PA1P5	1	E2	2	0.17518
SM1.5_2	21	PA1P5	1	E2	22	1.4969
SM1.5_2	21	PA1P5	1	E2	10	0.69694
SM1.5_2	21	PA1P5	1	E2	7	0.2434
SM1.5_2	21	PA1P5	1	E2	24	1.5404
SM1.5_2	21	PA1P5	1	E2	11	0.7976
SM1.5_2	21	PA1P5	1	E2	9	0.53614
SM1.5_2	21	PA1P5	1	E2	4	0.17948
SM1.5_2	21	PA1P5	1	E2	12.5	0.93684
SM1.5_2	21	PA1P5	1	E2	19.5	1.3977
SM1.5_2	21	PA1P5	1	E2	15.5	1.1189
SM1.5_2	21	PA1P5	1	E2	8	0.34818
SM1.5_2	21	PA1P5	1	E2	21	1.4688
SM1.5_2	21	PA1P5	1	E2	1	0.17446
SM1.5_2	21	PA1P5	1	E2	23	1.523
SM1.5_2	21	PA1P5	1	E2	11.5	0.84266
SM1.5_2	21	PA1P5	1	E2	18	1.2897
SM1.5_2	21	PA1P5	1	E2	21.5	1.4806
SM1.5_2	21	PA1P5	1	E2	14	1.0205
SM1.5_2	21	PA1P5	1	E2	20	1.4224
SM1.5_2	21	PA1P5	1	E2	13	0.9749
SM1.5_2	21	PA1P5	1	E2	9.5	0.62594
SM1.5_2	21	PA1P5	1	E2	22.5	1.5051
SM1.5_2	21	PA1P5	1	E2	23.5	1.5317
SM1.5_2	21	PA1P5	1	E2	16	1.1537
SM1.5_2	21	PA1P5	1	E2	6.5	0.2201
SM1.5_2	21	PA1P5	1	E2	20.5	1.4442
SM1.5_2	21	PA1P5	1	E2	18.5	1.3271
SM1.5_2	21	PA1P5	1	E2	13.5	0.9992
SM1.5_2	21	PA1P5	1	E2	19	1.3627
SM1.5_2	21	PA1P5	1	E2	4.5	0.18162
SM1.5_2	21	PA1P5	1	E2	6	0.20406
SM1.5_2	21	PA1P5	1	E2	10.5	0.75158
SM1.5_2	21	PA1P5	1	E2	16.5	1.1846
SM1.5_2	21	PA1P5	1	E2	0	0.17814
SM1.5_2	21	PA1P5	1	E2	3	0.17576
SM1.5_2	21	PA1P5	1	E2	7.5	0.28404
SM1.5_2	21	PA1P5	1	E2	2.5	0.17548
SM1.5_2	21	PA1P5	1	E2	17.5	1.2548
SM1.5_2	21	PA1P5	1	E2	3.5	0.17824
SM1.5_2	21	PA1P5	1	E2	5.5	0.19228
SM1.5_3	22	PA1P5	1	E3	10	0.28398
SM1.5_3	22	PA1P5	1	E3	7	0.17612
SM1.5_3	22	PA1P5	1	E3	5.5	0.1711
SM1.5_3	22	PA1P5	1	E3	14	0.76736
SM1.5_3	22	PA1P5	1	E3	0.5	0.17008
SM1.5_3	22	PA1P5	1	E3	24	1.1379
SM1.5_3	22	PA1P5	1	E3	12	0.58984
SM1.5_3	22	PA1P5	1	E3	8.5	0.19924
SM1.5_3	22	PA1P5	1	E3	7.5	0.18024
SM1.5_3	22	PA1P5	1	E3	12.5	0.65132
SM1.5_3	22	PA1P5	1	E3	15	0.8248
SM1.5_3	22	PA1P5	1	E3	17	0.9497
SM1.5_3	22	PA1P5	1	E3	20	1.0469
SM1.5_3	22	PA1P5	1	E3	11.5	0.5149
SM1.5_3	22	PA1P5	1	E3	10.5	0.35488
SM1.5_3	22	PA1P5	1	E3	18.5	1.0066
SM1.5_3	22	PA1P5	1	E3	2	0.16942
SM1.5_3	22	PA1P5	1	E3	8	0.18794
SM1.5_3	22	PA1P5	1	E3	17.5	0.9716
SM1.5_3	22	PA1P5	1	E3	21.5	1.0863
SM1.5_3	22	PA1P5	1	E3	1.5	0.16992
SM1.5_3	22	PA1P5	1	E3	5	0.17028
SM1.5_3	22	PA1P5	1	E3	19	1.0178
SM1.5_3	22	PA1P5	1	E3	9.5	0.23966
SM1.5_3	22	PA1P5	1	E3	11	0.43006
SM1.5_3	22	PA1P5	1	E3	23	1.1079
SM1.5_3	22	PA1P5	1	E3	0	0.1738
SM1.5_3	22	PA1P5	1	E3	4.5	0.16958
SM1.5_3	22	PA1P5	1	E3	15.5	0.8624
SM1.5_3	22	PA1P5	1	E3	19.5	1.0308
SM1.5_3	22	PA1P5	1	E3	22	1.0961
SM1.5_3	22	PA1P5	1	E3	23.5	1.1198
SM1.5_3	22	PA1P5	1	E3	3	0.1694
SM1.5_3	22	PA1P5	1	E3	2.5	0.16904
SM1.5_3	22	PA1P5	1	E3	4	0.16894
SM1.5_3	22	PA1P5	1	E3	1	0.16984
SM1.5_3	22	PA1P5	1	E3	16	0.89462
SM1.5_3	22	PA1P5	1	E3	16.5	0.92594
SM1.5_3	22	PA1P5	1	E3	13.5	0.7352
SM1.5_3	22	PA1P5	1	E3	6	0.17246
SM1.5_3	22	PA1P5	1	E3	3.5	0.16978
SM1.5_3	22	PA1P5	1	E3	22.5	1.0965
SM1.5_3	22	PA1P5	1	E3	18	0.98778
SM1.5_3	22	PA1P5	1	E3	13	0.69936
SM1.5_3	22	PA1P5	1	E3	14.5	0.79582
SM1.5_3	22	PA1P5	1	E3	20.5	1.0616
SM1.5_3	22	PA1P5	1	E3	9	0.21514
SM1.5_3	22	PA1P5	1	E3	21	1.0741
SM1.5_3	22	PA1P5	1	E3	6.5	0.17392
SM1.5_4	22	PA1P5	1	E4	23	1.382
SM1.5_4	22	PA1P5	1	E4	13.5	1.0264
SM1.5_4	22	PA1P5	1	E4	21	1.3256
SM1.5_4	22	PA1P5	1	E4	8.5	0.49778
SM1.5_4	22	PA1P5	1	E4	17.5	1.225
SM1.5_4	22	PA1P5	1	E4	2	0.17736
SM1.5_4	22	PA1P5	1	E4	20.5	1.3171
SM1.5_4	22	PA1P5	1	E4	7.5	0.32314
SM1.5_4	22	PA1P5	1	E4	10	0.75164
SM1.5_4	22	PA1P5	1	E4	1	0.17786
SM1.5_4	22	PA1P5	1	E4	19	1.2959
SM1.5_4	22	PA1P5	1	E4	15	1.1013
SM1.5_4	22	PA1P5	1	E4	6.5	0.2356
SM1.5_4	22	PA1P5	1	E4	7	0.26798
SM1.5_4	22	PA1P5	1	E4	12.5	0.96266
SM1.5_4	22	PA1P5	1	E4	20	1.3206
SM1.5_4	22	PA1P5	1	E4	0	0.18216
SM1.5_4	22	PA1P5	1	E4	11.5	0.89264
SM1.5_4	22	PA1P5	1	E4	5.5	0.19996
SM1.5_4	22	PA1P5	1	E4	16	1.1572
SM1.5_4	22	PA1P5	1	E4	12	0.9303
SM1.5_4	22	PA1P5	1	E4	3	0.17952
SM1.5_4	22	PA1P5	1	E4	2.5	0.17822
SM1.5_4	22	PA1P5	1	E4	4.5	0.18618
SM1.5_4	22	PA1P5	1	E4	23.5	1.3951
SM1.5_4	22	PA1P5	1	E4	24	1.4072
SM1.5_4	22	PA1P5	1	E4	10.5	0.80788
SM1.5_4	22	PA1P5	1	E4	5	0.19124
SM1.5_4	22	PA1P5	1	E4	0.5	0.17852
SM1.5_4	22	PA1P5	1	E4	15.5	1.1329
SM1.5_4	22	PA1P5	1	E4	4	0.1833
SM1.5_4	22	PA1P5	1	E4	9.5	0.67916
SM1.5_4	22	PA1P5	1	E4	6	0.21514
SM1.5_4	22	PA1P5	1	E4	13	0.99348
SM1.5_4	22	PA1P5	1	E4	17	1.2008
SM1.5_4	22	PA1P5	1	E4	22	1.3525
SM1.5_4	22	PA1P5	1	E4	8	0.40536
SM1.5_4	22	PA1P5	1	E4	1.5	0.17768
SM1.5_4	22	PA1P5	1	E4	19.5	1.315
SM1.5_4	22	PA1P5	1	E4	22.5	1.3674
SM1.5_4	22	PA1P5	1	E4	11	0.85236
SM1.5_4	22	PA1P5	1	E4	18	1.2507
SM1.5_4	22	PA1P5	1	E4	9	0.59274
SM1.5_4	22	PA1P5	1	E4	21.5	1.3381
SM1.5_4	22	PA1P5	1	E4	16.5	1.181
SM1.5_4	22	PA1P5	1	E4	14.5	1.074
SM1.5_4	22	PA1P5	1	E4	18.5	1.2844
SM1.5_4	22	PA1P5	1	E4	3.5	0.18112
SM1.5_4	22	PA1P5	1	E4	14	1.0484
SM1.5_5	23	PA1P5	1	E5	3	0.17268
SM1.5_5	23	PA1P5	1	E5	0	0.17506
SM1.5_5	23	PA1P5	1	E5	20	1.2974
SM1.5_5	23	PA1P5	1	E5	11.5	0.7979
SM1.5_5	23	PA1P5	1	E5	14	0.9657
SM1.5_5	23	PA1P5	1	E5	8.5	0.32358
SM1.5_5	23	PA1P5	1	E5	12.5	0.86952
SM1.5_5	23	PA1P5	1	E5	5.5	0.18204
SM1.5_5	23	PA1P5	1	E5	7	0.2114
SM1.5_5	23	PA1P5	1	E5	16	1.074
SM1.5_5	23	PA1P5	1	E5	18	1.1987
SM1.5_5	23	PA1P5	1	E5	8	0.26472
SM1.5_5	23	PA1P5	1	E5	5	0.17908
SM1.5_5	23	PA1P5	1	E5	9	0.4092
SM1.5_5	23	PA1P5	1	E5	1.5	0.17256
SM1.5_5	23	PA1P5	1	E5	4	0.17532
SM1.5_5	23	PA1P5	1	E5	7.5	0.23072
SM1.5_5	23	PA1P5	1	E5	15	1.0149
SM1.5_5	23	PA1P5	1	E5	4.5	0.17664
SM1.5_5	23	PA1P5	1	E5	13.5	0.937
SM1.5_5	23	PA1P5	1	E5	11	0.74886
SM1.5_5	23	PA1P5	1	E5	1	0.1732
SM1.5_5	23	PA1P5	1	E5	10.5	0.68798
SM1.5_5	23	PA1P5	1	E5	20.5	1.3226
SM1.5_5	23	PA1P5	1	E5	0.5	0.1725
SM1.5_5	23	PA1P5	1	E5	18.5	1.2381
SM1.5_5	23	PA1P5	1	E5	15.5	1.0464
SM1.5_5	23	PA1P5	1	E5	12	0.8353
SM1.5_5	23	PA1P5	1	E5	2.5	0.17302
SM1.5_5	23	PA1P5	1	E5	19	1.2578
SM1.5_5	23	PA1P5	1	E5	22.5	1.4559
SM1.5_5	23	PA1P5	1	E5	17.5	1.1632
SM1.5_5	23	PA1P5	1	E5	10	0.60192
SM1.5_5	23	PA1P5	1	E5	17	1.1229
SM1.5_5	23	PA1P5	1	E5	16.5	1.089
SM1.5_5	23	PA1P5	1	E5	23.5	1.4858
SM1.5_5	23	PA1P5	1	E5	13	0.90454
SM1.5_5	23	PA1P5	1	E5	24	1.4979
SM1.5_5	23	PA1P5	1	E5	21	1.3582
SM1.5_5	23	PA1P5	1	E5	2	0.17298
SM1.5_5	23	PA1P5	1	E5	14.5	0.99132
SM1.5_5	23	PA1P5	1	E5	6.5	0.19706
SM1.5_5	23	PA1P5	1	E5	22	1.4291
SM1.5_5	23	PA1P5	1	E5	23	1.4688
SM1.5_5	23	PA1P5	1	E5	6	0.1868
SM1.5_5	23	PA1P5	1	E5	3.5	0.17338
SM1.5_5	23	PA1P5	1	E5	19.5	1.2838
SM1.5_5	23	PA1P5	1	E5	21.5	1.3964
SM1.5_5	23	PA1P5	1	E5	9.5	0.50258
SM1.5_6	23	PA1P5	1	E6	18.5	0.22258
SM1.5_6	23	PA1P5	1	E6	24	0.62124
SM1.5_6	23	PA1P5	1	E6	19	0.24756
SM1.5_6	23	PA1P5	1	E6	6	0.16988
SM1.5_6	23	PA1P5	1	E6	2.5	0.17054
SM1.5_6	23	PA1P5	1	E6	16.5	0.17968
SM1.5_6	23	PA1P5	1	E6	0	0.17332
SM1.5_6	23	PA1P5	1	E6	11.5	0.16926
SM1.5_6	23	PA1P5	1	E6	15	0.17278
SM1.5_6	23	PA1P5	1	E6	1.5	0.1706
SM1.5_6	23	PA1P5	1	E6	8.5	0.16952
SM1.5_6	23	PA1P5	1	E6	5.5	0.1696
SM1.5_6	23	PA1P5	1	E6	2	0.17074
SM1.5_6	23	PA1P5	1	E6	9	0.17016
SM1.5_6	23	PA1P5	1	E6	5	0.17004
SM1.5_6	23	PA1P5	1	E6	7.5	0.16992
SM1.5_6	23	PA1P5	1	E6	19.5	0.28476
SM1.5_6	23	PA1P5	1	E6	13.5	0.17058
SM1.5_6	23	PA1P5	1	E6	14.5	0.17196
SM1.5_6	23	PA1P5	1	E6	18	0.2065
SM1.5_6	23	PA1P5	1	E6	1	0.1711
SM1.5_6	23	PA1P5	1	E6	12.5	0.17006
SM1.5_6	23	PA1P5	1	E6	17.5	0.1947
SM1.5_6	23	PA1P5	1	E6	11	0.17008
SM1.5_6	23	PA1P5	1	E6	21	0.43436
SM1.5_6	23	PA1P5	1	E6	8	0.16966
SM1.5_6	23	PA1P5	1	E6	0.5	0.17142
SM1.5_6	23	PA1P5	1	E6	23	0.57402
SM1.5_6	23	PA1P5	1	E6	4	0.17012
SM1.5_6	23	PA1P5	1	E6	21.5	0.4762
SM1.5_6	23	PA1P5	1	E6	22	0.5122
SM1.5_6	23	PA1P5	1	E6	20	0.33262
SM1.5_6	23	PA1P5	1	E6	23.5	0.5959
SM1.5_6	23	PA1P5	1	E6	6.5	0.16958
SM1.5_6	23	PA1P5	1	E6	9.5	0.16938
SM1.5_6	23	PA1P5	1	E6	17	0.18636
SM1.5_6	23	PA1P5	1	E6	3	0.17006
SM1.5_6	23	PA1P5	1	E6	4.5	0.17024
SM1.5_6	23	PA1P5	1	E6	20.5	0.38472
SM1.5_6	23	PA1P5	1	E6	7	0.17026
SM1.5_6	23	PA1P5	1	E6	22.5	0.54384
SM1.5_6	23	PA1P5	1	E6	16	0.17604
SM1.5_6	23	PA1P5	1	E6	13	0.17048
SM1.5_6	23	PA1P5	1	E6	14	0.17158
SM1.5_6	23	PA1P5	1	E6	10	0.16954
SM1.5_6	23	PA1P5	1	E6	12	0.17016
SM1.5_6	23	PA1P5	1	E6	15.5	0.17458
SM1.5_6	23	PA1P5	1	E6	3.5	0.17026
SM1.5_6	23	PA1P5	1	E6	10.5	0.16944
SM1.5_7	24	PA1P5	1	E7	14	0.8948
SM1.5_7	24	PA1P5	1	E7	4.5	0.18084
SM1.5_7	24	PA1P5	1	E7	24	1.4693
SM1.5_7	24	PA1P5	1	E7	21.5	1.3632
SM1.5_7	24	PA1P5	1	E7	18	1.0956
SM1.5_7	24	PA1P5	1	E7	20.5	1.3041
SM1.5_7	24	PA1P5	1	E7	2	0.17908
SM1.5_7	24	PA1P5	1	E7	8.5	0.28668
SM1.5_7	24	PA1P5	1	E7	3	0.17912
SM1.5_7	24	PA1P5	1	E7	20	1.2682
SM1.5_7	24	PA1P5	1	E7	7.5	0.22218
SM1.5_7	24	PA1P5	1	E7	22.5	1.4109
SM1.5_7	24	PA1P5	1	E7	13.5	0.8703
SM1.5_7	24	PA1P5	1	E7	1	0.17874
SM1.5_7	24	PA1P5	1	E7	10.5	0.62834
SM1.5_7	24	PA1P5	1	E7	12	0.78364
SM1.5_7	24	PA1P5	1	E7	8	0.24534
SM1.5_7	24	PA1P5	1	E7	17.5	1.0645
SM1.5_7	24	PA1P5	1	E7	5.5	0.18546
SM1.5_7	24	PA1P5	1	E7	11.5	0.74438
SM1.5_7	24	PA1P5	1	E7	2.5	0.1791
SM1.5_7	24	PA1P5	1	E7	23	1.433
SM1.5_7	24	PA1P5	1	E7	4	0.17962
SM1.5_7	24	PA1P5	1	E7	16	0.99802
SM1.5_7	24	PA1P5	1	E7	13	0.84444
SM1.5_7	24	PA1P5	1	E7	12.5	0.81556
SM1.5_7	24	PA1P5	1	E7	15	0.93706
SM1.5_7	24	PA1P5	1	E7	6	0.18834
SM1.5_7	24	PA1P5	1	E7	10	0.54104
SM1.5_7	24	PA1P5	1	E7	21	1.3381
SM1.5_7	24	PA1P5	1	E7	1.5	0.17898
SM1.5_7	24	PA1P5	1	E7	16.5	1.0218
SM1.5_7	24	PA1P5	1	E7	18.5	1.1316
SM1.5_7	24	PA1P5	1	E7	5	0.18308
SM1.5_7	24	PA1P5	1	E7	19	1.1881
SM1.5_7	24	PA1P5	1	E7	3.5	0.17934
SM1.5_7	24	PA1P5	1	E7	19.5	1.2321
SM1.5_7	24	PA1P5	1	E7	14.5	0.91472
SM1.5_7	24	PA1P5	1	E7	0.5	0.17922
SM1.5_7	24	PA1P5	1	E7	11	0.69512
SM1.5_7	24	PA1P5	1	E7	23.5	1.448
SM1.5_7	24	PA1P5	1	E7	0	0.18188
SM1.5_7	24	PA1P5	1	E7	17	1.0392
SM1.5_7	24	PA1P5	1	E7	9	0.35568
SM1.5_7	24	PA1P5	1	E7	9.5	0.4439
SM1.5_7	24	PA1P5	1	E7	6.5	0.19486
SM1.5_7	24	PA1P5	1	E7	15.5	0.9642
SM1.5_7	24	PA1P5	1	E7	7	0.2068
SM1.5_7	24	PA1P5	1	E7	22	1.3889
SM1.5_8	24	PA1P5	1	E8	6.5	0.20764
SM1.5_8	24	PA1P5	1	E8	21	1.2749
SM1.5_8	24	PA1P5	1	E8	5.5	0.1887
SM1.5_8	24	PA1P5	1	E8	1	0.17692
SM1.5_8	24	PA1P5	1	E8	2.5	0.17738
SM1.5_8	24	PA1P5	1	E8	16.5	1.075
SM1.5_8	24	PA1P5	1	E8	6	0.19504
SM1.5_8	24	PA1P5	1	E8	14	0.96312
SM1.5_8	24	PA1P5	1	E8	15.5	1.0329
SM1.5_8	24	PA1P5	1	E8	7.5	0.25062
SM1.5_8	24	PA1P5	1	E8	21.5	1.2887
SM1.5_8	24	PA1P5	1	E8	8.5	0.36788
SM1.5_8	24	PA1P5	1	E8	17	1.0933
SM1.5_8	24	PA1P5	1	E8	18	1.1352
SM1.5_8	24	PA1P5	1	E8	14.5	0.98996
SM1.5_8	24	PA1P5	1	E8	10.5	0.71654
SM1.5_8	24	PA1P5	1	E8	8	0.2962
SM1.5_8	24	PA1P5	1	E8	22.5	1.2906
SM1.5_8	24	PA1P5	1	E8	4	0.17922
SM1.5_8	24	PA1P5	1	E8	13	0.9001
SM1.5_8	24	PA1P5	1	E8	11.5	0.8037
SM1.5_8	24	PA1P5	1	E8	4.5	0.18192
SM1.5_8	24	PA1P5	1	E8	15	1.0151
SM1.5_8	24	PA1P5	1	E8	1.5	0.17704
SM1.5_8	24	PA1P5	1	E8	0.5	0.17758
SM1.5_8	24	PA1P5	1	E8	7	0.22496
SM1.5_8	24	PA1P5	1	E8	3	0.17756
SM1.5_8	24	PA1P5	1	E8	3.5	0.17848
SM1.5_8	24	PA1P5	1	E8	12	0.83736
SM1.5_8	24	PA1P5	1	E8	12.5	0.87012
SM1.5_8	24	PA1P5	1	E8	20.5	1.254
SM1.5_8	24	PA1P5	1	E8	20	1.2427
SM1.5_8	24	PA1P5	1	E8	9.5	0.564
SM1.5_8	24	PA1P5	1	E8	11	0.76486
SM1.5_8	24	PA1P5	1	E8	19.5	1.2197
SM1.5_8	24	PA1P5	1	E8	23	1.2799
SM1.5_8	24	PA1P5	1	E8	9	0.4588
SM1.5_8	24	PA1P5	1	E8	18.5	1.1646
SM1.5_8	24	PA1P5	1	E8	23.5	1.2925
SM1.5_8	24	PA1P5	1	E8	0	0.18044
SM1.5_8	24	PA1P5	1	E8	16	1.0518
SM1.5_8	24	PA1P5	1	E8	13.5	0.93
SM1.5_8	24	PA1P5	1	E8	19	1.1918
SM1.5_8	24	PA1P5	1	E8	10	0.6521
SM1.5_8	24	PA1P5	1	E8	5	0.18444
SM1.5_8	24	PA1P5	1	E8	22	1.2965
SM1.5_8	24	PA1P5	1	E8	17.5	1.1165
SM1.5_8	24	PA1P5	1	E8	24	1.3021
SM1.5_8	24	PA1P5	1	E8	2	0.17722
SM1.5_9	25	PA1P5	1	E9	21.5	1.4242
SM1.5_9	25	PA1P5	1	E9	13	0.90524
SM1.5_9	25	PA1P5	1	E9	23	1.4859
SM1.5_9	25	PA1P5	1	E9	12.5	0.8799
SM1.5_9	25	PA1P5	1	E9	2	0.17708
SM1.5_9	25	PA1P5	1	E9	12	0.85082
SM1.5_9	25	PA1P5	1	E9	16	1.0597
SM1.5_9	25	PA1P5	1	E9	1	0.17728
SM1.5_9	25	PA1P5	1	E9	16.5	1.0885
SM1.5_9	25	PA1P5	1	E9	22.5	1.4721
SM1.5_9	25	PA1P5	1	E9	11.5	0.81574
SM1.5_9	25	PA1P5	1	E9	14	0.9507
SM1.5_9	25	PA1P5	1	E9	22	1.4491
SM1.5_9	25	PA1P5	1	E9	6.5	0.21316
SM1.5_9	25	PA1P5	1	E9	14.5	0.97458
SM1.5_9	25	PA1P5	1	E9	8.5	0.39944
SM1.5_9	25	PA1P5	1	E9	5	0.18512
SM1.5_9	25	PA1P5	1	E9	21	1.4001
SM1.5_9	25	PA1P5	1	E9	3	0.17772
SM1.5_9	25	PA1P5	1	E9	18.5	1.2377
SM1.5_9	25	PA1P5	1	E9	7	0.2322
SM1.5_9	25	PA1P5	1	E9	5.5	0.19038
SM1.5_9	25	PA1P5	1	E9	7.5	0.26322
SM1.5_9	25	PA1P5	1	E9	24	1.5105
SM1.5_9	25	PA1P5	1	E9	6	0.19836
SM1.5_9	25	PA1P5	1	E9	20	1.3434
SM1.5_9	25	PA1P5	1	E9	3.5	0.17794
SM1.5_9	25	PA1P5	1	E9	0	0.17978
SM1.5_9	25	PA1P5	1	E9	19.5	1.305
SM1.5_9	25	PA1P5	1	E9	11	0.77774
SM1.5_9	25	PA1P5	1	E9	18	1.1869
SM1.5_9	25	PA1P5	1	E9	15.5	1.035
SM1.5_9	25	PA1P5	1	E9	20.5	1.3717
SM1.5_9	25	PA1P5	1	E9	9.5	0.59408
SM1.5_9	25	PA1P5	1	E9	0.5	0.17698
SM1.5_9	25	PA1P5	1	E9	23.5	1.4984
SM1.5_9	25	PA1P5	1	E9	2.5	0.17714
SM1.5_9	25	PA1P5	1	E9	13.5	0.92846
SM1.5_9	25	PA1P5	1	E9	8	0.31642
SM1.5_9	25	PA1P5	1	E9	9	0.48916
SM1.5_9	25	PA1P5	1	E9	10	0.67298
SM1.5_9	25	PA1P5	1	E9	15	1.0051
SM1.5_9	25	PA1P5	1	E9	4	0.17988
SM1.5_9	25	PA1P5	1	E9	17.5	1.143
SM1.5_9	25	PA1P5	1	E9	17	1.1169
SM1.5_9	25	PA1P5	1	E9	19	1.2772
SM1.5_9	25	PA1P5	1	E9	4.5	0.18236
SM1.5_9	25	PA1P5	1	E9	1.5	0.17714
SM1.5_9	25	PA1P5	1	E9	10.5	0.73108
SM10.1_1	66	PA10P1	2	G1	13	1.0845
SM10.1_1	66	PA10P1	2	G1	3.5	0.18908
SM10.1_1	66	PA10P1	2	G1	10.5	0.86802
SM10.1_1	66	PA10P1	2	G1	8	0.50122
SM10.1_1	66	PA10P1	2	G1	4.5	0.19636
SM10.1_1	66	PA10P1	2	G1	11	0.91648
SM10.1_1	66	PA10P1	2	G1	3	0.18664
SM10.1_1	66	PA10P1	2	G1	18	1.3922
SM10.1_1	66	PA10P1	2	G1	8.5	0.5976
SM10.1_1	66	PA10P1	2	G1	4	0.19176
SM10.1_1	66	PA10P1	2	G1	23.5	1.5174
SM10.1_1	66	PA10P1	2	G1	14.5	1.2045
SM10.1_1	66	PA10P1	2	G1	18.5	1.4077
SM10.1_1	66	PA10P1	2	G1	5.5	0.2186
SM10.1_1	66	PA10P1	2	G1	22	1.4899
SM10.1_1	66	PA10P1	2	G1	16.5	1.3363
SM10.1_1	66	PA10P1	2	G1	17	1.3569
SM10.1_1	66	PA10P1	2	G1	5	0.2045
SM10.1_1	66	PA10P1	2	G1	19	1.4205
SM10.1_1	66	PA10P1	2	G1	9	0.68574
SM10.1_1	66	PA10P1	2	G1	14	1.1685
SM10.1_1	66	PA10P1	2	G1	7	0.32486
SM10.1_1	66	PA10P1	2	G1	15.5	1.2768
SM10.1_1	66	PA10P1	2	G1	22.5	1.502
SM10.1_1	66	PA10P1	2	G1	2.5	0.18482
SM10.1_1	66	PA10P1	2	G1	16	1.313
SM10.1_1	66	PA10P1	2	G1	2	0.18464
SM10.1_1	66	PA10P1	2	G1	17.5	1.3743
SM10.1_1	66	PA10P1	2	G1	19.5	1.4315
SM10.1_1	66	PA10P1	2	G1	23	1.5108
SM10.1_1	66	PA10P1	2	G1	21	1.4656
SM10.1_1	66	PA10P1	2	G1	20	1.4377
SM10.1_1	66	PA10P1	2	G1	9.5	0.76042
SM10.1_1	66	PA10P1	2	G1	1.5	0.18368
SM10.1_1	66	PA10P1	2	G1	12.5	1.0434
SM10.1_1	66	PA10P1	2	G1	7.5	0.40716
SM10.1_1	66	PA10P1	2	G1	20.5	1.4533
SM10.1_1	66	PA10P1	2	G1	10	0.81806
SM10.1_1	66	PA10P1	2	G1	15	1.2441
SM10.1_1	66	PA10P1	2	G1	1	0.18454
SM10.1_1	66	PA10P1	2	G1	11.5	0.95986
SM10.1_1	66	PA10P1	2	G1	0	0.19578
SM10.1_1	66	PA10P1	2	G1	12	1.0012
SM10.1_1	66	PA10P1	2	G1	13.5	1.1321
SM10.1_1	66	PA10P1	2	G1	21.5	1.4729
SM10.1_1	66	PA10P1	2	G1	24	1.5234
SM10.1_1	66	PA10P1	2	G1	0.5	0.1846
SM10.1_1	66	PA10P1	2	G1	6.5	0.26938
SM10.1_1	66	PA10P1	2	G1	6	0.23808
SM10.1_10	70	PA10P1	2	G10	17.5	1.3655
SM10.1_10	70	PA10P1	2	G10	9	0.45318
SM10.1_10	70	PA10P1	2	G10	16.5	1.3123
SM10.1_10	70	PA10P1	2	G10	8.5	0.38192
SM10.1_10	70	PA10P1	2	G10	3.5	0.17488
SM10.1_10	70	PA10P1	2	G10	10.5	0.7727
SM10.1_10	70	PA10P1	2	G10	14.5	1.2023
SM10.1_10	70	PA10P1	2	G10	16	1.3129
SM10.1_10	70	PA10P1	2	G10	10	0.64862
SM10.1_10	70	PA10P1	2	G10	15	1.2581
SM10.1_10	70	PA10P1	2	G10	6	0.19474
SM10.1_10	70	PA10P1	2	G10	23	1.4558
SM10.1_10	70	PA10P1	2	G10	3	0.17364
SM10.1_10	70	PA10P1	2	G10	0.5	0.23018
SM10.1_10	70	PA10P1	2	G10	20	1.4105
SM10.1_10	70	PA10P1	2	G10	24	1.4583
SM10.1_10	70	PA10P1	2	G10	14	1.1745
SM10.1_10	70	PA10P1	2	G10	21.5	1.4396
SM10.1_10	70	PA10P1	2	G10	8	0.31354
SM10.1_10	70	PA10P1	2	G10	13.5	1.1406
SM10.1_10	70	PA10P1	2	G10	5.5	0.18614
SM10.1_10	70	PA10P1	2	G10	6.5	0.20752
SM10.1_10	70	PA10P1	2	G10	7	0.22624
SM10.1_10	70	PA10P1	2	G10	20.5	1.4274
SM10.1_10	70	PA10P1	2	G10	21	1.4336
SM10.1_10	70	PA10P1	2	G10	1.5	0.17162
SM10.1_10	70	PA10P1	2	G10	11.5	0.96728
SM10.1_10	70	PA10P1	2	G10	4.5	0.1783
SM10.1_10	70	PA10P1	2	G10	12	1.0083
SM10.1_10	70	PA10P1	2	G10	2.5	0.17314
SM10.1_10	70	PA10P1	2	G10	7.5	0.2599
SM10.1_10	70	PA10P1	2	G10	18.5	1.3898
SM10.1_10	70	PA10P1	2	G10	23.5	1.4576
SM10.1_10	70	PA10P1	2	G10	5	0.1812
SM10.1_10	70	PA10P1	2	G10	4	0.17668
SM10.1_10	70	PA10P1	2	G10	9.5	0.52654
SM10.1_10	70	PA10P1	2	G10	22	1.4465
SM10.1_10	70	PA10P1	2	G10	18	1.3748
SM10.1_10	70	PA10P1	2	G10	17	1.3404
SM10.1_10	70	PA10P1	2	G10	0	0.23544
SM10.1_10	70	PA10P1	2	G10	19	1.3985
SM10.1_10	70	PA10P1	2	G10	15.5	1.2726
SM10.1_10	70	PA10P1	2	G10	1	0.2095
SM10.1_10	70	PA10P1	2	G10	2	0.1727
SM10.1_10	70	PA10P1	2	G10	19.5	1.4014
SM10.1_10	70	PA10P1	2	G10	12.5	1.0469
SM10.1_10	70	PA10P1	2	G10	22.5	1.4509
SM10.1_10	70	PA10P1	2	G10	13	1.0835
SM10.1_10	70	PA10P1	2	G10	11	0.85718
SM10.1_2	66	PA10P1	2	G2	1	0.17458
SM10.1_2	66	PA10P1	2	G2	10.5	0.80324
SM10.1_2	66	PA10P1	2	G2	16	1.2065
SM10.1_2	66	PA10P1	2	G2	9	0.61112
SM10.1_2	66	PA10P1	2	G2	0	0.18752
SM10.1_2	66	PA10P1	2	G2	2.5	0.17132
SM10.1_2	66	PA10P1	2	G2	19.5	1.3932
SM10.1_2	66	PA10P1	2	G2	5.5	0.20532
SM10.1_2	66	PA10P1	2	G2	4	0.17938
SM10.1_2	66	PA10P1	2	G2	16.5	1.2337
SM10.1_2	66	PA10P1	2	G2	11.5	0.8991
SM10.1_2	66	PA10P1	2	G2	15	1.127
SM10.1_2	66	PA10P1	2	G2	6.5	0.25234
SM10.1_2	66	PA10P1	2	G2	0.5	0.18024
SM10.1_2	66	PA10P1	2	G2	3.5	0.1764
SM10.1_2	66	PA10P1	2	G2	9.5	0.6934
SM10.1_2	66	PA10P1	2	G2	8	0.45172
SM10.1_2	66	PA10P1	2	G2	12	0.93398
SM10.1_2	66	PA10P1	2	G2	24	1.487
SM10.1_2	66	PA10P1	2	G2	12.5	0.96982
SM10.1_2	66	PA10P1	2	G2	17	1.2722
SM10.1_2	66	PA10P1	2	G2	18	1.3283
SM10.1_2	66	PA10P1	2	G2	17.5	1.2979
SM10.1_2	66	PA10P1	2	G2	6	0.2243
SM10.1_2	66	PA10P1	2	G2	5	0.19138
SM10.1_2	66	PA10P1	2	G2	3	0.17314
SM10.1_2	66	PA10P1	2	G2	13.5	1.0238
SM10.1_2	66	PA10P1	2	G2	10	0.75708
SM10.1_2	66	PA10P1	2	G2	8.5	0.53504
SM10.1_2	66	PA10P1	2	G2	11	0.8453
SM10.1_2	66	PA10P1	2	G2	21.5	1.4395
SM10.1_2	66	PA10P1	2	G2	18.5	1.35
SM10.1_2	66	PA10P1	2	G2	13	0.9986
SM10.1_2	66	PA10P1	2	G2	14	1.06
SM10.1_2	66	PA10P1	2	G2	20.5	1.4165
SM10.1_2	66	PA10P1	2	G2	14.5	1.0923
SM10.1_2	66	PA10P1	2	G2	2	0.16996
SM10.1_2	66	PA10P1	2	G2	21	1.4304
SM10.1_2	66	PA10P1	2	G2	23.5	1.4743
SM10.1_2	66	PA10P1	2	G2	19	1.3715
SM10.1_2	66	PA10P1	2	G2	7.5	0.37208
SM10.1_2	66	PA10P1	2	G2	23	1.4665
SM10.1_2	66	PA10P1	2	G2	20	1.4074
SM10.1_2	66	PA10P1	2	G2	22.5	1.4577
SM10.1_2	66	PA10P1	2	G2	22	1.4465
SM10.1_2	66	PA10P1	2	G2	4.5	0.1841
SM10.1_2	66	PA10P1	2	G2	1.5	0.16958
SM10.1_2	66	PA10P1	2	G2	7	0.30134
SM10.1_2	66	PA10P1	2	G2	15.5	1.1672
SM10.1_3	67	PA10P1	2	G3	5	0.20172
SM10.1_3	67	PA10P1	2	G3	17.5	1.2205
SM10.1_3	67	PA10P1	2	G3	23	1.3958
SM10.1_3	67	PA10P1	2	G3	13	0.93256
SM10.1_3	67	PA10P1	2	G3	17	1.1828
SM10.1_3	67	PA10P1	2	G3	6.5	0.2303
SM10.1_3	67	PA10P1	2	G3	20	1.3655
SM10.1_3	67	PA10P1	2	G3	7.5	0.28994
SM10.1_3	67	PA10P1	2	G3	6	0.21308
SM10.1_3	67	PA10P1	2	G3	0.5	0.19348
SM10.1_3	67	PA10P1	2	G3	14.5	1.0253
SM10.1_3	67	PA10P1	2	G3	18.5	1.2902
SM10.1_3	67	PA10P1	2	G3	2	0.1989
SM10.1_3	67	PA10P1	2	G3	16	1.1187
SM10.1_3	67	PA10P1	2	G3	3	0.19568
SM10.1_3	67	PA10P1	2	G3	8.5	0.46606
SM10.1_3	67	PA10P1	2	G3	4	0.19544
SM10.1_3	67	PA10P1	2	G3	8	0.36968
SM10.1_3	67	PA10P1	2	G3	22	1.4042
SM10.1_3	67	PA10P1	2	G3	15	1.0545
SM10.1_3	67	PA10P1	2	G3	9	0.54192
SM10.1_3	67	PA10P1	2	G3	20.5	1.3761
SM10.1_3	67	PA10P1	2	G3	12	0.86358
SM10.1_3	67	PA10P1	2	G3	14	0.98714
SM10.1_3	67	PA10P1	2	G3	16.5	1.1517
SM10.1_3	67	PA10P1	2	G3	24	1.4016
SM10.1_3	67	PA10P1	2	G3	3.5	0.19444
SM10.1_3	67	PA10P1	2	G3	7	0.2667
SM10.1_3	67	PA10P1	2	G3	5.5	0.20342
SM10.1_3	67	PA10P1	2	G3	21	1.3907
SM10.1_3	67	PA10P1	2	G3	11.5	0.83202
SM10.1_3	67	PA10P1	2	G3	10.5	0.7484
SM10.1_3	67	PA10P1	2	G3	9.5	0.6045
SM10.1_3	67	PA10P1	2	G3	15.5	1.0865
SM10.1_3	67	PA10P1	2	G3	19	1.3284
SM10.1_3	67	PA10P1	2	G3	1	0.1999
SM10.1_3	67	PA10P1	2	G3	1.5	0.1998
SM10.1_3	67	PA10P1	2	G3	13.5	0.95694
SM10.1_3	67	PA10P1	2	G3	2.5	0.19862
SM10.1_3	67	PA10P1	2	G3	21.5	1.4005
SM10.1_3	67	PA10P1	2	G3	12.5	0.90178
SM10.1_3	67	PA10P1	2	G3	4.5	0.19666
SM10.1_3	67	PA10P1	2	G3	22.5	1.4047
SM10.1_3	67	PA10P1	2	G3	23.5	1.3959
SM10.1_3	67	PA10P1	2	G3	10	0.68226
SM10.1_3	67	PA10P1	2	G3	0	0.19686
SM10.1_3	67	PA10P1	2	G3	18	1.2595
SM10.1_3	67	PA10P1	2	G3	11	0.79684
SM10.1_3	67	PA10P1	2	G3	19.5	1.3464
SM10.1_4	67	PA10P1	2	G4	11	0.8789
SM10.1_4	67	PA10P1	2	G4	19	1.3975
SM10.1_4	67	PA10P1	2	G4	17.5	1.3249
SM10.1_4	67	PA10P1	2	G4	7	0.307
SM10.1_4	67	PA10P1	2	G4	14	1.0651
SM10.1_4	67	PA10P1	2	G4	11.5	0.9126
SM10.1_4	67	PA10P1	2	G4	9	0.65268
SM10.1_4	67	PA10P1	2	G4	19.5	1.4197
SM10.1_4	67	PA10P1	2	G4	2.5	0.19384
SM10.1_4	67	PA10P1	2	G4	3	0.19462
SM10.1_4	67	PA10P1	2	G4	5.5	0.22152
SM10.1_4	67	PA10P1	2	G4	5	0.2097
SM10.1_4	67	PA10P1	2	G4	18.5	1.3807
SM10.1_4	67	PA10P1	2	G4	6.5	0.26252
SM10.1_4	67	PA10P1	2	G4	23.5	1.4494
SM10.1_4	67	PA10P1	2	G4	0.5	0.20752
SM10.1_4	67	PA10P1	2	G4	14.5	1.0985
SM10.1_4	67	PA10P1	2	G4	13.5	1.0328
SM10.1_4	67	PA10P1	2	G4	15	1.1364
SM10.1_4	67	PA10P1	2	G4	7.5	0.37694
SM10.1_4	67	PA10P1	2	G4	20.5	1.4441
SM10.1_4	67	PA10P1	2	G4	23	1.4479
SM10.1_4	67	PA10P1	2	G4	6	0.2378
SM10.1_4	67	PA10P1	2	G4	20	1.4329
SM10.1_4	67	PA10P1	2	G4	1.5	0.19326
SM10.1_4	67	PA10P1	2	G4	3.5	0.19698
SM10.1_4	67	PA10P1	2	G4	9.5	0.73082
SM10.1_4	67	PA10P1	2	G4	12	0.93966
SM10.1_4	67	PA10P1	2	G4	17	1.2883
SM10.1_4	67	PA10P1	2	G4	16	1.2112
SM10.1_4	67	PA10P1	2	G4	0	0.22808
SM10.1_4	67	PA10P1	2	G4	10	0.78902
SM10.1_4	67	PA10P1	2	G4	13	1.0008
SM10.1_4	67	PA10P1	2	G4	21	1.45
SM10.1_4	67	PA10P1	2	G4	22.5	1.448
SM10.1_4	67	PA10P1	2	G4	2	0.1931
SM10.1_4	67	PA10P1	2	G4	8	0.46522
SM10.1_4	67	PA10P1	2	G4	22	1.4369
SM10.1_4	67	PA10P1	2	G4	1	0.19244
SM10.1_4	67	PA10P1	2	G4	16.5	1.2482
SM10.1_4	67	PA10P1	2	G4	8.5	0.56754
SM10.1_4	67	PA10P1	2	G4	10.5	0.8358
SM10.1_4	67	PA10P1	2	G4	4.5	0.20344
SM10.1_4	67	PA10P1	2	G4	4	0.20054
SM10.1_4	67	PA10P1	2	G4	15.5	1.1744
SM10.1_4	67	PA10P1	2	G4	21.5	1.4476
SM10.1_4	67	PA10P1	2	G4	18	1.3596
SM10.1_4	67	PA10P1	2	G4	24	1.4549
SM10.1_4	67	PA10P1	2	G4	12.5	0.97068
SM10.1_5	68	PA10P1	2	G5	14	1.3038
SM10.1_5	68	PA10P1	2	G5	23.5	1.5405
SM10.1_5	68	PA10P1	2	G5	20	1.5178
SM10.1_5	68	PA10P1	2	G5	17.5	1.4974
SM10.1_5	68	PA10P1	2	G5	10	0.67208
SM10.1_5	68	PA10P1	2	G5	18	1.4978
SM10.1_5	68	PA10P1	2	G5	14.5	1.3421
SM10.1_5	68	PA10P1	2	G5	11	1.1393
SM10.1_5	68	PA10P1	2	G5	16	1.4533
SM10.1_5	68	PA10P1	2	G5	10.5	0.79326
SM10.1_5	68	PA10P1	2	G5	6	0.21542
SM10.1_5	68	PA10P1	2	G5	4.5	0.1891
SM10.1_5	68	PA10P1	2	G5	22	1.5382
SM10.1_5	68	PA10P1	2	G5	19.5	1.5188
SM10.1_5	68	PA10P1	2	G5	1	0.17902
SM10.1_5	68	PA10P1	2	G5	15.5	1.4447
SM10.1_5	68	PA10P1	2	G5	6.5	0.23578
SM10.1_5	68	PA10P1	2	G5	9	0.51338
SM10.1_5	68	PA10P1	2	G5	3	0.18248
SM10.1_5	68	PA10P1	2	G5	2	0.18
SM10.1_5	68	PA10P1	2	G5	5	0.19398
SM10.1_5	68	PA10P1	2	G5	24	1.5446
SM10.1_5	68	PA10P1	2	G5	18.5	1.5075
SM10.1_5	68	PA10P1	2	G5	1.5	0.17898
SM10.1_5	68	PA10P1	2	G5	19	1.512
SM10.1_5	68	PA10P1	2	G5	12	1.1902
SM10.1_5	68	PA10P1	2	G5	2.5	0.1808
SM10.1_5	68	PA10P1	2	G5	22.5	1.5401
SM10.1_5	68	PA10P1	2	G5	9.5	0.57544
SM10.1_5	68	PA10P1	2	G5	11.5	1.1598
SM10.1_5	68	PA10P1	2	G5	15	1.3889
SM10.1_5	68	PA10P1	2	G5	7	0.27014
SM10.1_5	68	PA10P1	2	G5	21	1.5391
SM10.1_5	68	PA10P1	2	G5	4	0.18626
SM10.1_5	68	PA10P1	2	G5	8	0.38928
SM10.1_5	68	PA10P1	2	G5	3.5	0.18396
SM10.1_5	68	PA10P1	2	G5	12.5	1.2231
SM10.1_5	68	PA10P1	2	G5	5.5	0.20328
SM10.1_5	68	PA10P1	2	G5	20.5	1.5344
SM10.1_5	68	PA10P1	2	G5	8.5	0.45342
SM10.1_5	68	PA10P1	2	G5	13.5	1.2921
SM10.1_5	68	PA10P1	2	G5	13	1.215
SM10.1_5	68	PA10P1	2	G5	0.5	0.18002
SM10.1_5	68	PA10P1	2	G5	16.5	1.4729
SM10.1_5	68	PA10P1	2	G5	21.5	1.5406
SM10.1_5	68	PA10P1	2	G5	7.5	0.3253
SM10.1_5	68	PA10P1	2	G5	23	1.5427
SM10.1_5	68	PA10P1	2	G5	17	1.477
SM10.1_5	68	PA10P1	2	G5	0	0.2058
SM10.1_6	68	PA10P1	2	G6	0	0.21048
SM10.1_6	68	PA10P1	2	G6	19	1.2524
SM10.1_6	68	PA10P1	2	G6	9.5	0.60752
SM10.1_6	68	PA10P1	2	G6	15	1.0031
SM10.1_6	68	PA10P1	2	G6	2	0.19626
SM10.1_6	68	PA10P1	2	G6	17.5	1.1393
SM10.1_6	68	PA10P1	2	G6	22.5	1.3732
SM10.1_6	68	PA10P1	2	G6	18	1.1786
SM10.1_6	68	PA10P1	2	G6	6.5	0.23956
SM10.1_6	68	PA10P1	2	G6	9	0.54952
SM10.1_6	68	PA10P1	2	G6	23.5	1.3958
SM10.1_6	68	PA10P1	2	G6	4.5	0.2021
SM10.1_6	68	PA10P1	2	G6	8.5	0.46934
SM10.1_6	68	PA10P1	2	G6	10	0.67502
SM10.1_6	68	PA10P1	2	G6	13	0.90022
SM10.1_6	68	PA10P1	2	G6	15.5	1.0319
SM10.1_6	68	PA10P1	2	G6	6	0.22112
SM10.1_6	68	PA10P1	2	G6	24	1.4055
SM10.1_6	68	PA10P1	2	G6	22	1.3569
SM10.1_6	68	PA10P1	2	G6	1.5	0.20066
SM10.1_6	68	PA10P1	2	G6	21.5	1.3502
SM10.1_6	68	PA10P1	2	G6	5.5	0.21486
SM10.1_6	68	PA10P1	2	G6	19.5	1.2802
SM10.1_6	68	PA10P1	2	G6	8	0.36056
SM10.1_6	68	PA10P1	2	G6	10.5	0.73268
SM10.1_6	68	PA10P1	2	G6	23	1.3862
SM10.1_6	68	PA10P1	2	G6	13.5	0.92788
SM10.1_6	68	PA10P1	2	G6	3.5	0.20102
SM10.1_6	68	PA10P1	2	G6	14	0.95434
SM10.1_6	68	PA10P1	2	G6	4	0.20166
SM10.1_6	68	PA10P1	2	G6	14.5	0.9803
SM10.1_6	68	PA10P1	2	G6	5	0.2067
SM10.1_6	68	PA10P1	2	G6	1	0.19428
SM10.1_6	68	PA10P1	2	G6	7.5	0.29256
SM10.1_6	68	PA10P1	2	G6	16.5	1.0853
SM10.1_6	68	PA10P1	2	G6	11.5	0.80914
SM10.1_6	68	PA10P1	2	G6	7	0.25924
SM10.1_6	68	PA10P1	2	G6	3	0.2008
SM10.1_6	68	PA10P1	2	G6	12.5	0.8707
SM10.1_6	68	PA10P1	2	G6	2.5	0.19578
SM10.1_6	68	PA10P1	2	G6	12	0.84048
SM10.1_6	68	PA10P1	2	G6	16	1.0573
SM10.1_6	68	PA10P1	2	G6	0.5	0.19512
SM10.1_6	68	PA10P1	2	G6	11	0.7742
SM10.1_6	68	PA10P1	2	G6	18.5	1.2186
SM10.1_6	68	PA10P1	2	G6	17	1.11
SM10.1_6	68	PA10P1	2	G6	20.5	1.3209
SM10.1_6	68	PA10P1	2	G6	21	1.3329
SM10.1_6	68	PA10P1	2	G6	20	1.3047
SM10.1_7	69	PA10P1	2	G7	9.5	0.6516
SM10.1_7	69	PA10P1	2	G7	22	1.4394
SM10.1_7	69	PA10P1	2	G7	1.5	0.1817
SM10.1_7	69	PA10P1	2	G7	13	0.99146
SM10.1_7	69	PA10P1	2	G7	19	1.3602
SM10.1_7	69	PA10P1	2	G7	9	0.56822
SM10.1_7	69	PA10P1	2	G7	5.5	0.20024
SM10.1_7	69	PA10P1	2	G7	6	0.21342
SM10.1_7	69	PA10P1	2	G7	12.5	0.98236
SM10.1_7	69	PA10P1	2	G7	13.5	1.0115
SM10.1_7	69	PA10P1	2	G7	8	0.37976
SM10.1_7	69	PA10P1	2	G7	8.5	0.47334
SM10.1_7	69	PA10P1	2	G7	23.5	1.4761
SM10.1_7	69	PA10P1	2	G7	14.5	1.0795
SM10.1_7	69	PA10P1	2	G7	20.5	1.4177
SM10.1_7	69	PA10P1	2	G7	22.5	1.4517
SM10.1_7	69	PA10P1	2	G7	1	0.18248
SM10.1_7	69	PA10P1	2	G7	18.5	1.3409
SM10.1_7	69	PA10P1	2	G7	16.5	1.2319
SM10.1_7	69	PA10P1	2	G7	23	1.4631
SM10.1_7	69	PA10P1	2	G7	18	1.3061
SM10.1_7	69	PA10P1	2	G7	15.5	1.1771
SM10.1_7	69	PA10P1	2	G7	5	0.19368
SM10.1_7	69	PA10P1	2	G7	21.5	1.4401
SM10.1_7	69	PA10P1	2	G7	14	1.0404
SM10.1_7	69	PA10P1	2	G7	7.5	0.3071
SM10.1_7	69	PA10P1	2	G7	10	0.73568
SM10.1_7	69	PA10P1	2	G7	10.5	0.80838
SM10.1_7	69	PA10P1	2	G7	7	0.2582
SM10.1_7	69	PA10P1	2	G7	3.5	0.18518
SM10.1_7	69	PA10P1	2	G7	20	1.4044
SM10.1_7	69	PA10P1	2	G7	4.5	0.1894
SM10.1_7	69	PA10P1	2	G7	0.5	0.18254
SM10.1_7	69	PA10P1	2	G7	11.5	0.91774
SM10.1_7	69	PA10P1	2	G7	2.5	0.18262
SM10.1_7	69	PA10P1	2	G7	6.5	0.23072
SM10.1_7	69	PA10P1	2	G7	2	0.18192
SM10.1_7	69	PA10P1	2	G7	17.5	1.2717
SM10.1_7	69	PA10P1	2	G7	17	1.2415
SM10.1_7	69	PA10P1	2	G7	24	1.4811
SM10.1_7	69	PA10P1	2	G7	4	0.18638
SM10.1_7	69	PA10P1	2	G7	0	0.19346
SM10.1_7	69	PA10P1	2	G7	16	1.2129
SM10.1_7	69	PA10P1	2	G7	21	1.4277
SM10.1_7	69	PA10P1	2	G7	15	1.1252
SM10.1_7	69	PA10P1	2	G7	11	0.86508
SM10.1_7	69	PA10P1	2	G7	3	0.1834
SM10.1_7	69	PA10P1	2	G7	12	0.95634
SM10.1_7	69	PA10P1	2	G7	19.5	1.3822
SM10.1_8	69	PA10P1	2	G12	0.5	0.1755
SM10.1_8	69	PA10P1	2	G12	24	0.99622
SM10.1_8	69	PA10P1	2	G12	9	0.37466
SM10.1_8	69	PA10P1	2	G12	7	0.21396
SM10.1_8	69	PA10P1	2	G12	0	0.18304
SM10.1_8	69	PA10P1	2	G12	12.5	0.6949
SM10.1_8	69	PA10P1	2	G12	5.5	0.18616
SM10.1_8	69	PA10P1	2	G12	9.5	0.43658
SM10.1_8	69	PA10P1	2	G12	4	0.17904
SM10.1_8	69	PA10P1	2	G12	8.5	0.31726
SM10.1_8	69	PA10P1	2	G12	18	0.89936
SM10.1_8	69	PA10P1	2	G12	14.5	0.80064
SM10.1_8	69	PA10P1	2	G12	3	0.17704
SM10.1_8	69	PA10P1	2	G12	13	0.7073
SM10.1_8	69	PA10P1	2	G12	10.5	0.57342
SM10.1_8	69	PA10P1	2	G12	4.5	0.18128
SM10.1_8	69	PA10P1	2	G12	23	0.97466
SM10.1_8	69	PA10P1	2	G12	2.5	0.17638
SM10.1_8	69	PA10P1	2	G12	6	0.19226
SM10.1_8	69	PA10P1	2	G12	11	0.61784
SM10.1_8	69	PA10P1	2	G12	6.5	0.20044
SM10.1_8	69	PA10P1	2	G12	7.5	0.23486
SM10.1_8	69	PA10P1	2	G12	20.5	0.94638
SM10.1_8	69	PA10P1	2	G12	22	0.95734
SM10.1_8	69	PA10P1	2	G12	1.5	0.17548
SM10.1_8	69	PA10P1	2	G12	23.5	0.9907
SM10.1_8	69	PA10P1	2	G12	19.5	0.91922
SM10.1_8	69	PA10P1	2	G12	19	0.94354
SM10.1_8	69	PA10P1	2	G12	15.5	0.81922
SM10.1_8	69	PA10P1	2	G12	12	0.67584
SM10.1_8	69	PA10P1	2	G12	16.5	0.84066
SM10.1_8	69	PA10P1	2	G12	2	0.17588
SM10.1_8	69	PA10P1	2	G12	13.5	0.75846
SM10.1_8	69	PA10P1	2	G12	18.5	0.93798
SM10.1_8	69	PA10P1	2	G12	15	0.81146
SM10.1_8	69	PA10P1	2	G12	8	0.26792
SM10.1_8	69	PA10P1	2	G12	1	0.1755
SM10.1_8	69	PA10P1	2	G12	21	0.94616
SM10.1_8	69	PA10P1	2	G12	17	0.85302
SM10.1_8	69	PA10P1	2	G12	14	0.79512
SM10.1_8	69	PA10P1	2	G12	21.5	0.94796
SM10.1_8	69	PA10P1	2	G12	10	0.51052
SM10.1_8	69	PA10P1	2	G12	16	0.82272
SM10.1_8	69	PA10P1	2	G12	11.5	0.6496
SM10.1_8	69	PA10P1	2	G12	22.5	0.9699
SM10.1_8	69	PA10P1	2	G12	20	0.93758
SM10.1_8	69	PA10P1	2	G12	17.5	0.87798
SM10.1_8	69	PA10P1	2	G12	3.5	0.1781
SM10.1_8	69	PA10P1	2	G12	5	0.18314
SM10.1_9	70	PA10P1	2	G9	11	0.79126
SM10.1_9	70	PA10P1	2	G9	21.5	1.2905
SM10.1_9	70	PA10P1	2	G9	17.5	1.0865
SM10.1_9	70	PA10P1	2	G9	0.5	0.19268
SM10.1_9	70	PA10P1	2	G9	14.5	0.97668
SM10.1_9	70	PA10P1	2	G9	15	0.97844
SM10.1_9	70	PA10P1	2	G9	4	0.18994
SM10.1_9	70	PA10P1	2	G9	7.5	0.29496
SM10.1_9	70	PA10P1	2	G9	18	1.1122
SM10.1_9	70	PA10P1	2	G9	23	1.3458
SM10.1_9	70	PA10P1	2	G9	15.5	0.99778
SM10.1_9	70	PA10P1	2	G9	5.5	0.2008
SM10.1_9	70	PA10P1	2	G9	17	1.0664
SM10.1_9	70	PA10P1	2	G9	6	0.21138
SM10.1_9	70	PA10P1	2	G9	19	1.1776
SM10.1_9	70	PA10P1	2	G9	20.5	1.2472
SM10.1_9	70	PA10P1	2	G9	9.5	0.61176
SM10.1_9	70	PA10P1	2	G9	23.5	1.3595
SM10.1_9	70	PA10P1	2	G9	24	1.3727
SM10.1_9	70	PA10P1	2	G9	8	0.36672
SM10.1_9	70	PA10P1	2	G9	13.5	0.94242
SM10.1_9	70	PA10P1	2	G9	19.5	1.2035
SM10.1_9	70	PA10P1	2	G9	1	0.18886
SM10.1_9	70	PA10P1	2	G9	0	0.20556
SM10.1_9	70	PA10P1	2	G9	22	1.3108
SM10.1_9	70	PA10P1	2	G9	21	1.2731
SM10.1_9	70	PA10P1	2	G9	14	0.96336
SM10.1_9	70	PA10P1	2	G9	12	0.86082
SM10.1_9	70	PA10P1	2	G9	3.5	0.18662
SM10.1_9	70	PA10P1	2	G9	3	0.1876
SM10.1_9	70	PA10P1	2	G9	12.5	0.89208
SM10.1_9	70	PA10P1	2	G9	11.5	0.82816
SM10.1_9	70	PA10P1	2	G9	16	1.0173
SM10.1_9	70	PA10P1	2	G9	2	0.1881
SM10.1_9	70	PA10P1	2	G9	10.5	0.74596
SM10.1_9	70	PA10P1	2	G9	8.5	0.44446
SM10.1_9	70	PA10P1	2	G9	10	0.68808
SM10.1_9	70	PA10P1	2	G9	16.5	1.0401
SM10.1_9	70	PA10P1	2	G9	13	0.91978
SM10.1_9	70	PA10P1	2	G9	18.5	1.1401
SM10.1_9	70	PA10P1	2	G9	20	1.2263
SM10.1_9	70	PA10P1	2	G9	5	0.19556
SM10.1_9	70	PA10P1	2	G9	4.5	0.19224
SM10.1_9	70	PA10P1	2	G9	22.5	1.3274
SM10.1_9	70	PA10P1	2	G9	2.5	0.1885
SM10.1_9	70	PA10P1	2	G9	6.5	0.22758
SM10.1_9	70	PA10P1	2	G9	1.5	0.18994
SM10.1_9	70	PA10P1	2	G9	9	0.5311
SM10.1_9	70	PA10P1	2	G9	7	0.24998
SM10.2_1	71	PA10P2	2	H1	18	1.4134
SM10.2_1	71	PA10P2	2	H1	0.5	0.18474
SM10.2_1	71	PA10P2	2	H1	20.5	1.463
SM10.2_1	71	PA10P2	2	H1	6.5	0.28066
SM10.2_1	71	PA10P2	2	H1	14	1.2432
SM10.2_1	71	PA10P2	2	H1	2.5	0.1853
SM10.2_1	71	PA10P2	2	H1	7	0.33898
SM10.2_1	71	PA10P2	2	H1	10.5	0.93802
SM10.2_1	71	PA10P2	2	H1	1	0.18468
SM10.2_1	71	PA10P2	2	H1	4	0.19366
SM10.2_1	71	PA10P2	2	H1	9	0.68864
SM10.2_1	71	PA10P2	2	H1	22	1.4797
SM10.2_1	71	PA10P2	2	H1	15.5	1.3342
SM10.2_1	71	PA10P2	2	H1	3	0.18722
SM10.2_1	71	PA10P2	2	H1	20	1.4537
SM10.2_1	71	PA10P2	2	H1	21.5	1.4699
SM10.2_1	71	PA10P2	2	H1	5	0.2075
SM10.2_1	71	PA10P2	2	H1	2	0.18418
SM10.2_1	71	PA10P2	2	H1	1.5	0.18364
SM10.2_1	71	PA10P2	2	H1	11	0.9786
SM10.2_1	71	PA10P2	2	H1	8	0.51036
SM10.2_1	71	PA10P2	2	H1	13	1.1673
SM10.2_1	71	PA10P2	2	H1	16	1.3591
SM10.2_1	71	PA10P2	2	H1	10	0.9015
SM10.2_1	71	PA10P2	2	H1	17.5	1.4005
SM10.2_1	71	PA10P2	2	H1	24	1.4976
SM10.2_1	71	PA10P2	2	H1	4.5	0.19834
SM10.2_1	71	PA10P2	2	H1	23.5	1.4887
SM10.2_1	71	PA10P2	2	H1	9.5	0.80758
SM10.2_1	71	PA10P2	2	H1	11.5	1.0163
SM10.2_1	71	PA10P2	2	H1	12	1.0615
SM10.2_1	71	PA10P2	2	H1	3.5	0.18962
SM10.2_1	71	PA10P2	2	H1	22.5	1.4852
SM10.2_1	71	PA10P2	2	H1	7.5	0.42488
SM10.2_1	71	PA10P2	2	H1	15	1.3049
SM10.2_1	71	PA10P2	2	H1	6	0.24432
SM10.2_1	71	PA10P2	2	H1	21	1.4705
SM10.2_1	71	PA10P2	2	H1	0	0.20094
SM10.2_1	71	PA10P2	2	H1	14.5	1.2723
SM10.2_1	71	PA10P2	2	H1	16.5	1.3774
SM10.2_1	71	PA10P2	2	H1	19.5	1.4404
SM10.2_1	71	PA10P2	2	H1	19	1.4327
SM10.2_1	71	PA10P2	2	H1	23	1.487
SM10.2_1	71	PA10P2	2	H1	5.5	0.22248
SM10.2_1	71	PA10P2	2	H1	18.5	1.4189
SM10.2_1	71	PA10P2	2	H1	8.5	0.60862
SM10.2_1	71	PA10P2	2	H1	13.5	1.2032
SM10.2_1	71	PA10P2	2	H1	12.5	1.1169
SM10.2_1	71	PA10P2	2	H1	17	1.3918
SM10.2_10	75	PA10P2	2	H10	16.5	1.1891
SM10.2_10	75	PA10P2	2	H10	4	0.18252
SM10.2_10	75	PA10P2	2	H10	14	1.0267
SM10.2_10	75	PA10P2	2	H10	11.5	0.8521
SM10.2_10	75	PA10P2	2	H10	22	1.3727
SM10.2_10	75	PA10P2	2	H10	1	0.23186
SM10.2_10	75	PA10P2	2	H10	9	0.58044
SM10.2_10	75	PA10P2	2	H10	20.5	1.3484
SM10.2_10	75	PA10P2	2	H10	1.5	0.20622
SM10.2_10	75	PA10P2	2	H10	8.5	0.49254
SM10.2_10	75	PA10P2	2	H10	6.5	0.23426
SM10.2_10	75	PA10P2	2	H10	4.5	0.18518
SM10.2_10	75	PA10P2	2	H10	22.5	1.3812
SM10.2_10	75	PA10P2	2	H10	5	0.1905
SM10.2_10	75	PA10P2	2	H10	0	0.3084
SM10.2_10	75	PA10P2	2	H10	19	1.3072
SM10.2_10	75	PA10P2	2	H10	10	0.72454
SM10.2_10	75	PA10P2	2	H10	5.5	0.19888
SM10.2_10	75	PA10P2	2	H10	21.5	1.3648
SM10.2_10	75	PA10P2	2	H10	2	0.17542
SM10.2_10	75	PA10P2	2	H10	9.5	0.66472
SM10.2_10	75	PA10P2	2	H10	15.5	1.1311
SM10.2_10	75	PA10P2	2	H10	3.5	0.17904
SM10.2_10	75	PA10P2	2	H10	18.5	1.2891
SM10.2_10	75	PA10P2	2	H10	24	1.401
SM10.2_10	75	PA10P2	2	H10	0.5	0.23344
SM10.2_10	75	PA10P2	2	H10	17.5	1.2501
SM10.2_10	75	PA10P2	2	H10	18	1.2745
SM10.2_10	75	PA10P2	2	H10	13	0.95924
SM10.2_10	75	PA10P2	2	H10	15	1.0966
SM10.2_10	75	PA10P2	2	H10	13.5	0.99182
SM10.2_10	75	PA10P2	2	H10	19.5	1.3203
SM10.2_10	75	PA10P2	2	H10	23.5	1.3972
SM10.2_10	75	PA10P2	2	H10	10.5	0.77196
SM10.2_10	75	PA10P2	2	H10	8	0.40668
SM10.2_10	75	PA10P2	2	H10	14.5	1.0563
SM10.2_10	75	PA10P2	2	H10	7.5	0.3276
SM10.2_10	75	PA10P2	2	H10	12	0.89064
SM10.2_10	75	PA10P2	2	H10	21	1.3583
SM10.2_10	75	PA10P2	2	H10	7	0.26896
SM10.2_10	75	PA10P2	2	H10	11	0.81286
SM10.2_10	75	PA10P2	2	H10	12.5	0.92526
SM10.2_10	75	PA10P2	2	H10	16	1.1629
SM10.2_10	75	PA10P2	2	H10	20	1.3331
SM10.2_10	75	PA10P2	2	H10	23	1.3874
SM10.2_10	75	PA10P2	2	H10	3	0.17708
SM10.2_10	75	PA10P2	2	H10	2.5	0.17704
SM10.2_10	75	PA10P2	2	H10	6	0.21404
SM10.2_10	75	PA10P2	2	H10	17	1.2224
SM10.2_2	71	PA10P2	2	H2	22	1.5022
SM10.2_2	71	PA10P2	2	H2	1.5	0.17758
SM10.2_2	71	PA10P2	2	H2	8.5	0.7548
SM10.2_2	71	PA10P2	2	H2	21	1.4898
SM10.2_2	71	PA10P2	2	H2	17.5	1.4204
SM10.2_2	71	PA10P2	2	H2	11.5	1.069
SM10.2_2	71	PA10P2	2	H2	19	1.4568
SM10.2_2	71	PA10P2	2	H2	0	0.2396
SM10.2_2	71	PA10P2	2	H2	22.5	1.5116
SM10.2_2	71	PA10P2	2	H2	10.5	0.98564
SM10.2_2	71	PA10P2	2	H2	4	0.19398
SM10.2_2	71	PA10P2	2	H2	7	0.4475
SM10.2_2	71	PA10P2	2	H2	21.5	1.4996
SM10.2_2	71	PA10P2	2	H2	15.5	1.3602
SM10.2_2	71	PA10P2	2	H2	20.5	1.4802
SM10.2_2	71	PA10P2	2	H2	17	1.4091
SM10.2_2	71	PA10P2	2	H2	12.5	1.1579
SM10.2_2	71	PA10P2	2	H2	19.5	1.4673
SM10.2_2	71	PA10P2	2	H2	2	0.17958
SM10.2_2	71	PA10P2	2	H2	6.5	0.35742
SM10.2_2	71	PA10P2	2	H2	11	1.0277
SM10.2_2	71	PA10P2	2	H2	14.5	1.306
SM10.2_2	71	PA10P2	2	H2	0.5	0.17798
SM10.2_2	71	PA10P2	2	H2	18.5	1.4434
SM10.2_2	71	PA10P2	2	H2	12	1.1158
SM10.2_2	71	PA10P2	2	H2	3	0.18486
SM10.2_2	71	PA10P2	2	H2	3.5	0.18802
SM10.2_2	71	PA10P2	2	H2	5.5	0.2441
SM10.2_2	71	PA10P2	2	H2	9	0.8285
SM10.2_2	71	PA10P2	2	H2	18	1.4371
SM10.2_2	71	PA10P2	2	H2	13	1.2023
SM10.2_2	71	PA10P2	2	H2	23	1.5164
SM10.2_2	71	PA10P2	2	H2	2.5	0.18124
SM10.2_2	71	PA10P2	2	H2	8	0.62772
SM10.2_2	71	PA10P2	2	H2	7.5	0.53648
SM10.2_2	71	PA10P2	2	H2	5	0.22086
SM10.2_2	71	PA10P2	2	H2	23.5	1.5158
SM10.2_2	71	PA10P2	2	H2	9.5	0.88102
SM10.2_2	71	PA10P2	2	H2	13.5	1.2396
SM10.2_2	71	PA10P2	2	H2	15	1.3366
SM10.2_2	71	PA10P2	2	H2	16.5	1.3913
SM10.2_2	71	PA10P2	2	H2	10	0.93376
SM10.2_2	71	PA10P2	2	H2	20	1.4771
SM10.2_2	71	PA10P2	2	H2	4.5	0.20496
SM10.2_2	71	PA10P2	2	H2	1	0.17824
SM10.2_2	71	PA10P2	2	H2	6	0.28902
SM10.2_2	71	PA10P2	2	H2	24	1.5276
SM10.2_2	71	PA10P2	2	H2	16	1.3794
SM10.2_2	71	PA10P2	2	H2	14	1.2736
SM10.2_3	72	PA10P2	2	H3	10	0.86284
SM10.2_3	72	PA10P2	2	H3	6.5	0.31496
SM10.2_3	72	PA10P2	2	H3	16.5	1.338
SM10.2_3	72	PA10P2	2	H3	5.5	0.23898
SM10.2_3	72	PA10P2	2	H3	22.5	1.4799
SM10.2_3	72	PA10P2	2	H3	16	1.3092
SM10.2_3	72	PA10P2	2	H3	9.5	0.81108
SM10.2_3	72	PA10P2	2	H3	5	0.22186
SM10.2_3	72	PA10P2	2	H3	12	1.0269
SM10.2_3	72	PA10P2	2	H3	7.5	0.47354
SM10.2_3	72	PA10P2	2	H3	8	0.56894
SM10.2_3	72	PA10P2	2	H3	19	1.4182
SM10.2_3	72	PA10P2	2	H3	2.5	0.19464
SM10.2_3	72	PA10P2	2	H3	9	0.7451
SM10.2_3	72	PA10P2	2	H3	20.5	1.4538
SM10.2_3	72	PA10P2	2	H3	4.5	0.20992
SM10.2_3	72	PA10P2	2	H3	0.5	0.19146
SM10.2_3	72	PA10P2	2	H3	1	0.1915
SM10.2_3	72	PA10P2	2	H3	10.5	0.90752
SM10.2_3	72	PA10P2	2	H3	3	0.19616
SM10.2_3	72	PA10P2	2	H3	8.5	0.66158
SM10.2_3	72	PA10P2	2	H3	15	1.2522
SM10.2_3	72	PA10P2	2	H3	17	1.3622
SM10.2_3	72	PA10P2	2	H3	14	1.1785
SM10.2_3	72	PA10P2	2	H3	23.5	1.4914
SM10.2_3	72	PA10P2	2	H3	1.5	0.19204
SM10.2_3	72	PA10P2	2	H3	13.5	1.1392
SM10.2_3	72	PA10P2	2	H3	23	1.483
SM10.2_3	72	PA10P2	2	H3	24	1.4983
SM10.2_3	72	PA10P2	2	H3	14.5	1.2168
SM10.2_3	72	PA10P2	2	H3	18.5	1.4054
SM10.2_3	72	PA10P2	2	H3	19.5	1.4324
SM10.2_3	72	PA10P2	2	H3	2	0.19234
SM10.2_3	72	PA10P2	2	H3	12.5	1.062
SM10.2_3	72	PA10P2	2	H3	6	0.26608
SM10.2_3	72	PA10P2	2	H3	22	1.474
SM10.2_3	72	PA10P2	2	H3	20	1.4367
SM10.2_3	72	PA10P2	2	H3	11.5	0.98822
SM10.2_3	72	PA10P2	2	H3	11	0.94816
SM10.2_3	72	PA10P2	2	H3	17.5	1.3778
SM10.2_3	72	PA10P2	2	H3	7	0.38566
SM10.2_3	72	PA10P2	2	H3	3.5	0.19972
SM10.2_3	72	PA10P2	2	H3	21	1.4598
SM10.2_3	72	PA10P2	2	H3	13	1.1039
SM10.2_3	72	PA10P2	2	H3	21.5	1.466
SM10.2_3	72	PA10P2	2	H3	15.5	1.2801
SM10.2_3	72	PA10P2	2	H3	4	0.20358
SM10.2_3	72	PA10P2	2	H3	0	0.23424
SM10.2_3	72	PA10P2	2	H3	18	1.3931
SM10.2_4	72	PA10P2	2	H4	1.5	0.17972
SM10.2_4	72	PA10P2	2	H4	5	0.1942
SM10.2_4	72	PA10P2	2	H4	8	0.42756
SM10.2_4	72	PA10P2	2	H4	19.5	1.3295
SM10.2_4	72	PA10P2	2	H4	20.5	1.3576
SM10.2_4	72	PA10P2	2	H4	20	1.3442
SM10.2_4	72	PA10P2	2	H4	15	1.1035
SM10.2_4	72	PA10P2	2	H4	16	1.1642
SM10.2_4	72	PA10P2	2	H4	10.5	0.7855
SM10.2_4	72	PA10P2	2	H4	22.5	1.4001
SM10.2_4	72	PA10P2	2	H4	14.5	1.0704
SM10.2_4	72	PA10P2	2	H4	7	0.28392
SM10.2_4	72	PA10P2	2	H4	2	0.17898
SM10.2_4	72	PA10P2	2	H4	17.5	1.2528
SM10.2_4	72	PA10P2	2	H4	18	1.2779
SM10.2_4	72	PA10P2	2	H4	5.5	0.20484
SM10.2_4	72	PA10P2	2	H4	4.5	0.18942
SM10.2_4	72	PA10P2	2	H4	3.5	0.18362
SM10.2_4	72	PA10P2	2	H4	9	0.6102
SM10.2_4	72	PA10P2	2	H4	13	0.97314
SM10.2_4	72	PA10P2	2	H4	6.5	0.2435
SM10.2_4	72	PA10P2	2	H4	2.5	0.1799
SM10.2_4	72	PA10P2	2	H4	21.5	1.3863
SM10.2_4	72	PA10P2	2	H4	11	0.827
SM10.2_4	72	PA10P2	2	H4	21	1.3744
SM10.2_4	72	PA10P2	2	H4	15.5	1.1338
SM10.2_4	72	PA10P2	2	H4	23	1.4068
SM10.2_4	72	PA10P2	2	H4	0.5	0.20134
SM10.2_4	72	PA10P2	2	H4	1	0.17864
SM10.2_4	72	PA10P2	2	H4	16.5	1.1989
SM10.2_4	72	PA10P2	2	H4	24	1.4217
SM10.2_4	72	PA10P2	2	H4	23.5	1.4151
SM10.2_4	72	PA10P2	2	H4	17	1.2253
SM10.2_4	72	PA10P2	2	H4	19	1.3155
SM10.2_4	72	PA10P2	2	H4	14	1.0406
SM10.2_4	72	PA10P2	2	H4	4	0.18594
SM10.2_4	72	PA10P2	2	H4	12.5	0.93898
SM10.2_4	72	PA10P2	2	H4	6	0.22044
SM10.2_4	72	PA10P2	2	H4	13.5	1.0052
SM10.2_4	72	PA10P2	2	H4	3	0.18086
SM10.2_4	72	PA10P2	2	H4	18.5	1.2998
SM10.2_4	72	PA10P2	2	H4	8.5	0.52142
SM10.2_4	72	PA10P2	2	H4	11.5	0.86562
SM10.2_4	72	PA10P2	2	H4	9.5	0.68372
SM10.2_4	72	PA10P2	2	H4	22	1.3918
SM10.2_4	72	PA10P2	2	H4	12	0.90258
SM10.2_4	72	PA10P2	2	H4	7.5	0.3462
SM10.2_4	72	PA10P2	2	H4	10	0.74106
SM10.2_4	72	PA10P2	2	H4	0	0.23324
SM10.2_5	73	PA10P2	2	H5	19	1.3601
SM10.2_5	73	PA10P2	2	H5	5	0.19558
SM10.2_5	73	PA10P2	2	H5	12.5	0.98328
SM10.2_5	73	PA10P2	2	H5	2.5	0.17694
SM10.2_5	73	PA10P2	2	H5	24	1.4536
SM10.2_5	73	PA10P2	2	H5	8.5	0.58244
SM10.2_5	73	PA10P2	2	H5	18	1.3356
SM10.2_5	73	PA10P2	2	H5	9.5	0.73488
SM10.2_5	73	PA10P2	2	H5	15	1.1567
SM10.2_5	73	PA10P2	2	H5	6.5	0.26128
SM10.2_5	73	PA10P2	2	H5	11.5	0.91078
SM10.2_5	73	PA10P2	2	H5	15.5	1.187
SM10.2_5	73	PA10P2	2	H5	16.5	1.2502
SM10.2_5	73	PA10P2	2	H5	22	1.4285
SM10.2_5	73	PA10P2	2	H5	14.5	1.1245
SM10.2_5	73	PA10P2	2	H5	11	0.87664
SM10.2_5	73	PA10P2	2	H5	20.5	1.3988
SM10.2_5	73	PA10P2	2	H5	1	0.2157
SM10.2_5	73	PA10P2	2	H5	17.5	1.317
SM10.2_5	73	PA10P2	2	H5	4.5	0.18766
SM10.2_5	73	PA10P2	2	H5	13	1.0168
SM10.2_5	73	PA10P2	2	H5	3.5	0.1801
SM10.2_5	73	PA10P2	2	H5	18.5	1.346
SM10.2_5	73	PA10P2	2	H5	14	1.0874
SM10.2_5	73	PA10P2	2	H5	9	0.669
SM10.2_5	73	PA10P2	2	H5	22.5	1.437
SM10.2_5	73	PA10P2	2	H5	16	1.2203
SM10.2_5	73	PA10P2	2	H5	0	0.25354
SM10.2_5	73	PA10P2	2	H5	6	0.23024
SM10.2_5	73	PA10P2	2	H5	20	1.3885
SM10.2_5	73	PA10P2	2	H5	0.5	0.21206
SM10.2_5	73	PA10P2	2	H5	2	0.17568
SM10.2_5	73	PA10P2	2	H5	7	0.31478
SM10.2_5	73	PA10P2	2	H5	21.5	1.4222
SM10.2_5	73	PA10P2	2	H5	10	0.788
SM10.2_5	73	PA10P2	2	H5	3	0.17858
SM10.2_5	73	PA10P2	2	H5	4	0.18358
SM10.2_5	73	PA10P2	2	H5	17	1.2831
SM10.2_5	73	PA10P2	2	H5	21	1.4141
SM10.2_5	73	PA10P2	2	H5	8	0.48498
SM10.2_5	73	PA10P2	2	H5	23	1.4464
SM10.2_5	73	PA10P2	2	H5	23.5	1.4526
SM10.2_5	73	PA10P2	2	H5	19.5	1.3733
SM10.2_5	73	PA10P2	2	H5	7.5	0.39282
SM10.2_5	73	PA10P2	2	H5	5.5	0.21022
SM10.2_5	73	PA10P2	2	H5	1.5	0.1751
SM10.2_5	73	PA10P2	2	H5	10.5	0.83278
SM10.2_5	73	PA10P2	2	H5	12	0.94838
SM10.2_5	73	PA10P2	2	H5	13.5	1.0517
SM10.2_6	73	PA10P2	2	H6	7	0.29054
SM10.2_6	73	PA10P2	2	H6	2.5	0.20086
SM10.2_6	73	PA10P2	2	H6	22.5	1.4047
SM10.2_6	73	PA10P2	2	H6	3	0.17874
SM10.2_6	73	PA10P2	2	H6	0.5	0.2342
SM10.2_6	73	PA10P2	2	H6	5.5	0.20444
SM10.2_6	73	PA10P2	2	H6	24	1.4236
SM10.2_6	73	PA10P2	2	H6	2	0.19642
SM10.2_6	73	PA10P2	2	H6	23	1.4079
SM10.2_6	73	PA10P2	2	H6	15.5	1.1424
SM10.2_6	73	PA10P2	2	H6	8.5	0.53726
SM10.2_6	73	PA10P2	2	H6	11.5	0.88198
SM10.2_6	73	PA10P2	2	H6	18	1.2935
SM10.2_6	73	PA10P2	2	H6	14	1.0453
SM10.2_6	73	PA10P2	2	H6	6	0.2225
SM10.2_6	73	PA10P2	2	H6	0	0.24172
SM10.2_6	73	PA10P2	2	H6	1.5	0.194
SM10.2_6	73	PA10P2	2	H6	20	1.3546
SM10.2_6	73	PA10P2	2	H6	20.5	1.364
SM10.2_6	73	PA10P2	2	H6	4.5	0.18822
SM10.2_6	73	PA10P2	2	H6	21	1.3746
SM10.2_6	73	PA10P2	2	H6	23.5	1.4187
SM10.2_6	73	PA10P2	2	H6	9.5	0.70426
SM10.2_6	73	PA10P2	2	H6	9	0.62526
SM10.2_6	73	PA10P2	2	H6	11	0.84134
SM10.2_6	73	PA10P2	2	H6	14.5	1.0791
SM10.2_6	73	PA10P2	2	H6	16	1.1756
SM10.2_6	73	PA10P2	2	H6	15	1.1097
SM10.2_6	73	PA10P2	2	H6	12	0.9185
SM10.2_6	73	PA10P2	2	H6	17	1.2346
SM10.2_6	73	PA10P2	2	H6	18.5	1.3082
SM10.2_6	73	PA10P2	2	H6	10	0.75854
SM10.2_6	73	PA10P2	2	H6	10.5	0.80238
SM10.2_6	73	PA10P2	2	H6	17.5	1.2624
SM10.2_6	73	PA10P2	2	H6	8	0.43942
SM10.2_6	73	PA10P2	2	H6	21.5	1.3869
SM10.2_6	73	PA10P2	2	H6	19.5	1.341
SM10.2_6	73	PA10P2	2	H6	12.5	0.95308
SM10.2_6	73	PA10P2	2	H6	13.5	1.0156
SM10.2_6	73	PA10P2	2	H6	19	1.3252
SM10.2_6	73	PA10P2	2	H6	5	0.19346
SM10.2_6	73	PA10P2	2	H6	4	0.18404
SM10.2_6	73	PA10P2	2	H6	13	0.98592
SM10.2_6	73	PA10P2	2	H6	6.5	0.24592
SM10.2_6	73	PA10P2	2	H6	7.5	0.35476
SM10.2_6	73	PA10P2	2	H6	22	1.3925
SM10.2_6	73	PA10P2	2	H6	1	0.19348
SM10.2_6	73	PA10P2	2	H6	3.5	0.18084
SM10.2_6	73	PA10P2	2	H6	16.5	1.2041
SM10.2_7	74	PA10P2	2	H7	16.5	1.2384
SM10.2_7	74	PA10P2	2	H7	13	1.0155
SM10.2_7	74	PA10P2	2	H7	17.5	1.2934
SM10.2_7	74	PA10P2	2	H7	8	0.49548
SM10.2_7	74	PA10P2	2	H7	12.5	0.9818
SM10.2_7	74	PA10P2	2	H7	8.5	0.59666
SM10.2_7	74	PA10P2	2	H7	21	1.3938
SM10.2_7	74	PA10P2	2	H7	0	0.2072
SM10.2_7	74	PA10P2	2	H7	20.5	1.3889
SM10.2_7	74	PA10P2	2	H7	18.5	1.3293
SM10.2_7	74	PA10P2	2	H7	18	1.3122
SM10.2_7	74	PA10P2	2	H7	4	0.18188
SM10.2_7	74	PA10P2	2	H7	4.5	0.18704
SM10.2_7	74	PA10P2	2	H7	17	1.2687
SM10.2_7	74	PA10P2	2	H7	0.5	0.17318
SM10.2_7	74	PA10P2	2	H7	13.5	1.0484
SM10.2_7	74	PA10P2	2	H7	14	1.0814
SM10.2_7	74	PA10P2	2	H7	16	1.2047
SM10.2_7	74	PA10P2	2	H7	7	0.32094
SM10.2_7	74	PA10P2	2	H7	14.5	1.1137
SM10.2_7	74	PA10P2	2	H7	2.5	0.17438
SM10.2_7	74	PA10P2	2	H7	15	1.1431
SM10.2_7	74	PA10P2	2	H7	12	0.94882
SM10.2_7	74	PA10P2	2	H7	1.5	0.17258
SM10.2_7	74	PA10P2	2	H7	6	0.2305
SM10.2_7	74	PA10P2	2	H7	23.5	1.4377
SM10.2_7	74	PA10P2	2	H7	22	1.4154
SM10.2_7	74	PA10P2	2	H7	24	1.4418
SM10.2_7	74	PA10P2	2	H7	6.5	0.26288
SM10.2_7	74	PA10P2	2	H7	21.5	1.4061
SM10.2_7	74	PA10P2	2	H7	19.5	1.3637
SM10.2_7	74	PA10P2	2	H7	10.5	0.8372
SM10.2_7	74	PA10P2	2	H7	22.5	1.4226
SM10.2_7	74	PA10P2	2	H7	10	0.7943
SM10.2_7	74	PA10P2	2	H7	9.5	0.74796
SM10.2_7	74	PA10P2	2	H7	20	1.3739
SM10.2_7	74	PA10P2	2	H7	23	1.4284
SM10.2_7	74	PA10P2	2	H7	7.5	0.4016
SM10.2_7	74	PA10P2	2	H7	11	0.879
SM10.2_7	74	PA10P2	2	H7	5.5	0.20842
SM10.2_7	74	PA10P2	2	H7	2	0.17398
SM10.2_7	74	PA10P2	2	H7	15.5	1.174
SM10.2_7	74	PA10P2	2	H7	5	0.19442
SM10.2_7	74	PA10P2	2	H7	19	1.349
SM10.2_7	74	PA10P2	2	H7	3	0.17636
SM10.2_7	74	PA10P2	2	H7	1	0.17324
SM10.2_7	74	PA10P2	2	H7	3.5	0.17898
SM10.2_7	74	PA10P2	2	H7	11.5	0.91634
SM10.2_7	74	PA10P2	2	H7	9	0.67924
SM10.2_8	74	PA10P2	2	H8	20.5	1.4094
SM10.2_8	74	PA10P2	2	H8	22	1.4366
SM10.2_8	74	PA10P2	2	H8	11.5	0.9626
SM10.2_8	74	PA10P2	2	H8	1.5	0.18346
SM10.2_8	74	PA10P2	2	H8	11	0.9244
SM10.2_8	74	PA10P2	2	H8	6	0.24936
SM10.2_8	74	PA10P2	2	H8	12.5	1.0273
SM10.2_8	74	PA10P2	2	H8	13	1.0617
SM10.2_8	74	PA10P2	2	H8	0.5	0.18268
SM10.2_8	74	PA10P2	2	H8	4	0.19372
SM10.2_8	74	PA10P2	2	H8	16	1.2603
SM10.2_8	74	PA10P2	2	H8	16.5	1.2847
SM10.2_8	74	PA10P2	2	H8	14	1.1274
SM10.2_8	74	PA10P2	2	H8	21.5	1.4303
SM10.2_8	74	PA10P2	2	H8	1	0.18268
SM10.2_8	74	PA10P2	2	H8	3.5	0.19012
SM10.2_8	74	PA10P2	2	H8	17	1.309
SM10.2_8	74	PA10P2	2	H8	7.5	0.44228
SM10.2_8	74	PA10P2	2	H8	7	0.35722
SM10.2_8	74	PA10P2	2	H8	6.5	0.2924
SM10.2_8	74	PA10P2	2	H8	9.5	0.79082
SM10.2_8	74	PA10P2	2	H8	18	1.3523
SM10.2_8	74	PA10P2	2	H8	9	0.7293
SM10.2_8	74	PA10P2	2	H8	10.5	0.88356
SM10.2_8	74	PA10P2	2	H8	3	0.18676
SM10.2_8	74	PA10P2	2	H8	2	0.1838
SM10.2_8	74	PA10P2	2	H8	8	0.54494
SM10.2_8	74	PA10P2	2	H8	23	1.4469
SM10.2_8	74	PA10P2	2	H8	2.5	0.1859
SM10.2_8	74	PA10P2	2	H8	24	1.4633
SM10.2_8	74	PA10P2	2	H8	8.5	0.6468
SM10.2_8	74	PA10P2	2	H8	4.5	0.19962
SM10.2_8	74	PA10P2	2	H8	20	1.4002
SM10.2_8	74	PA10P2	2	H8	13.5	1.0957
SM10.2_8	74	PA10P2	2	H8	21	1.421
SM10.2_8	74	PA10P2	2	H8	14.5	1.1597
SM10.2_8	74	PA10P2	2	H8	22.5	1.4446
SM10.2_8	74	PA10P2	2	H8	17.5	1.3322
SM10.2_8	74	PA10P2	2	H8	19	1.3804
SM10.2_8	74	PA10P2	2	H8	23.5	1.4566
SM10.2_8	74	PA10P2	2	H8	5	0.20868
SM10.2_8	74	PA10P2	2	H8	15.5	1.2266
SM10.2_8	74	PA10P2	2	H8	12	0.99568
SM10.2_8	74	PA10P2	2	H8	18.5	1.3657
SM10.2_8	74	PA10P2	2	H8	15	1.1921
SM10.2_8	74	PA10P2	2	H8	0	0.19544
SM10.2_8	74	PA10P2	2	H8	10	0.83926
SM10.2_8	74	PA10P2	2	H8	19.5	1.3886
SM10.2_8	74	PA10P2	2	H8	5.5	0.2259
SM10.2_9	75	PA10P2	2	H9	18.5	1.3606
SM10.2_9	75	PA10P2	2	H9	4	0.18834
SM10.2_9	75	PA10P2	2	H9	11	0.91398
SM10.2_9	75	PA10P2	2	H9	5	0.2041
SM10.2_9	75	PA10P2	2	H9	0.5	0.1776
SM10.2_9	75	PA10P2	2	H9	19.5	1.3823
SM10.2_9	75	PA10P2	2	H9	6	0.2448
SM10.2_9	75	PA10P2	2	H9	14	1.1223
SM10.2_9	75	PA10P2	2	H9	9	0.72184
SM10.2_9	75	PA10P2	2	H9	10.5	0.87496
SM10.2_9	75	PA10P2	2	H9	15	1.1859
SM10.2_9	75	PA10P2	2	H9	23.5	1.4557
SM10.2_9	75	PA10P2	2	H9	16.5	1.2765
SM10.2_9	75	PA10P2	2	H9	3	0.18128
SM10.2_9	75	PA10P2	2	H9	2.5	0.17994
SM10.2_9	75	PA10P2	2	H9	7	0.35176
SM10.2_9	75	PA10P2	2	H9	14.5	1.1527
SM10.2_9	75	PA10P2	2	H9	24	1.4626
SM10.2_9	75	PA10P2	2	H9	19	1.3711
SM10.2_9	75	PA10P2	2	H9	20	1.3958
SM10.2_9	75	PA10P2	2	H9	2	0.1782
SM10.2_9	75	PA10P2	2	H9	0	0.17706
SM10.2_9	75	PA10P2	2	H9	1	0.177
SM10.2_9	75	PA10P2	2	H9	20.5	1.4077
SM10.2_9	75	PA10P2	2	H9	11.5	0.9501
SM10.2_9	75	PA10P2	2	H9	16	1.2516
SM10.2_9	75	PA10P2	2	H9	17.5	1.3304
SM10.2_9	75	PA10P2	2	H9	21	1.4143
SM10.2_9	75	PA10P2	2	H9	9.5	0.7824
SM10.2_9	75	PA10P2	2	H9	13.5	1.0871
SM10.2_9	75	PA10P2	2	H9	21.5	1.4246
SM10.2_9	75	PA10P2	2	H9	5.5	0.22114
SM10.2_9	75	PA10P2	2	H9	8.5	0.63592
SM10.2_9	75	PA10P2	2	H9	22	1.4292
SM10.2_9	75	PA10P2	2	H9	6.5	0.28676
SM10.2_9	75	PA10P2	2	H9	8	0.53776
SM10.2_9	75	PA10P2	2	H9	12	0.98464
SM10.2_9	75	PA10P2	2	H9	12.5	1.017
SM10.2_9	75	PA10P2	2	H9	15.5	1.2158
SM10.2_9	75	PA10P2	2	H9	1.5	0.17838
SM10.2_9	75	PA10P2	2	H9	3.5	0.18422
SM10.2_9	75	PA10P2	2	H9	17	1.2963
SM10.2_9	75	PA10P2	2	H9	4.5	0.1944
SM10.2_9	75	PA10P2	2	H9	13	1.0503
SM10.2_9	75	PA10P2	2	H9	22.5	1.4353
SM10.2_9	75	PA10P2	2	H9	10	0.83028
SM10.2_9	75	PA10P2	2	H9	18	1.3446
SM10.2_9	75	PA10P2	2	H9	23	1.4519
SM10.2_9	75	PA10P2	2	H9	7.5	0.43594
SM10.3_1	76	PA10P3	3	A1	23.5	1.2531
SM10.3_1	76	PA10P3	3	A1	9.5	0.25568
SM10.3_1	76	PA10P3	3	A1	19	1.109
SM10.3_1	76	PA10P3	3	A1	9	0.22636
SM10.3_1	76	PA10P3	3	A1	20	1.1541
SM10.3_1	76	PA10P3	3	A1	4.5	0.20348
SM10.3_1	76	PA10P3	3	A1	17.5	1.0371
SM10.3_1	76	PA10P3	3	A1	12.5	0.69202
SM10.3_1	76	PA10P3	3	A1	4	0.20266
SM10.3_1	76	PA10P3	3	A1	14	0.83556
SM10.3_1	76	PA10P3	3	A1	16.5	0.97954
SM10.3_1	76	PA10P3	3	A1	18.5	1.0822
SM10.3_1	76	PA10P3	3	A1	10.5	0.36108
SM10.3_1	76	PA10P3	3	A1	22.5	1.235
SM10.3_1	76	PA10P3	3	A1	13	0.7507
SM10.3_1	76	PA10P3	3	A1	21	1.1916
SM10.3_1	76	PA10P3	3	A1	7.5	0.20074
SM10.3_1	76	PA10P3	3	A1	1	0.2028
SM10.3_1	76	PA10P3	3	A1	3	0.20228
SM10.3_1	76	PA10P3	3	A1	12	0.61918
SM10.3_1	76	PA10P3	3	A1	23	1.2473
SM10.3_1	76	PA10P3	3	A1	11	0.46302
SM10.3_1	76	PA10P3	3	A1	16	0.9587
SM10.3_1	76	PA10P3	3	A1	6	0.20646
SM10.3_1	76	PA10P3	3	A1	14.5	0.87018
SM10.3_1	76	PA10P3	3	A1	8.5	0.21012
SM10.3_1	76	PA10P3	3	A1	18	1.0632
SM10.3_1	76	PA10P3	3	A1	2.5	0.20344
SM10.3_1	76	PA10P3	3	A1	13.5	0.7974
SM10.3_1	76	PA10P3	3	A1	0.5	0.20196
SM10.3_1	76	PA10P3	3	A1	8	0.20376
SM10.3_1	76	PA10P3	3	A1	3.5	0.20296
SM10.3_1	76	PA10P3	3	A1	21.5	1.2094
SM10.3_1	76	PA10P3	3	A1	5	0.2038
SM10.3_1	76	PA10P3	3	A1	6.5	0.19012
SM10.3_1	76	PA10P3	3	A1	24	1.2663
SM10.3_1	76	PA10P3	3	A1	15.5	0.93216
SM10.3_1	76	PA10P3	3	A1	20.5	1.1724
SM10.3_1	76	PA10P3	3	A1	0	0.20358
SM10.3_1	76	PA10P3	3	A1	19.5	1.129
SM10.3_1	76	PA10P3	3	A1	5.5	0.20568
SM10.3_1	76	PA10P3	3	A1	11.5	0.54328
SM10.3_1	76	PA10P3	3	A1	17	1.0091
SM10.3_1	76	PA10P3	3	A1	22	1.2251
SM10.3_1	76	PA10P3	3	A1	1.5	0.20234
SM10.3_1	76	PA10P3	3	A1	2	0.20246
SM10.3_1	76	PA10P3	3	A1	7	0.19296
SM10.3_1	76	PA10P3	3	A1	15	0.89884
SM10.3_1	76	PA10P3	3	A1	10	0.28522
SM10.3_10	80	PA10P3	3	A10	21	1.1935
SM10.3_10	80	PA10P3	3	A10	12	0.82286
SM10.3_10	80	PA10P3	3	A10	16.5	1.0393
SM10.3_10	80	PA10P3	3	A10	21.5	1.2093
SM10.3_10	80	PA10P3	3	A10	12.5	0.86102
SM10.3_10	80	PA10P3	3	A10	13.5	0.91864
SM10.3_10	80	PA10P3	3	A10	8	0.2712
SM10.3_10	80	PA10P3	3	A10	16	1.022
SM10.3_10	80	PA10P3	3	A10	17.5	1.0751
SM10.3_10	80	PA10P3	3	A10	17	1.0553
SM10.3_10	80	PA10P3	3	A10	10.5	0.68094
SM10.3_10	80	PA10P3	3	A10	18.5	1.1095
SM10.3_10	80	PA10P3	3	A10	7.5	0.23494
SM10.3_10	80	PA10P3	3	A10	14	0.94386
SM10.3_10	80	PA10P3	3	A10	19.5	1.1442
SM10.3_10	80	PA10P3	3	A10	6	0.1865
SM10.3_10	80	PA10P3	3	A10	23.5	1.2625
SM10.3_10	80	PA10P3	3	A10	2	0.1685
SM10.3_10	80	PA10P3	3	A10	3.5	0.17016
SM10.3_10	80	PA10P3	3	A10	4	0.1715
SM10.3_10	80	PA10P3	3	A10	15	0.98398
SM10.3_10	80	PA10P3	3	A10	5.5	0.18072
SM10.3_10	80	PA10P3	3	A10	11.5	0.78436
SM10.3_10	80	PA10P3	3	A10	20	1.1608
SM10.3_10	80	PA10P3	3	A10	15.5	1.0021
SM10.3_10	80	PA10P3	3	A10	3	0.17026
SM10.3_10	80	PA10P3	3	A10	20.5	1.1775
SM10.3_10	80	PA10P3	3	A10	22.5	1.2378
SM10.3_10	80	PA10P3	3	A10	9.5	0.50336
SM10.3_10	80	PA10P3	3	A10	14.5	0.9649
SM10.3_10	80	PA10P3	3	A10	6.5	0.19606
SM10.3_10	80	PA10P3	3	A10	9	0.41484
SM10.3_10	80	PA10P3	3	A10	18	1.0939
SM10.3_10	80	PA10P3	3	A10	0	0.18108
SM10.3_10	80	PA10P3	3	A10	5	0.17706
SM10.3_10	80	PA10P3	3	A10	19	1.1259
SM10.3_10	80	PA10P3	3	A10	23	1.2514
SM10.3_10	80	PA10P3	3	A10	0.5	0.18216
SM10.3_10	80	PA10P3	3	A10	10	0.5978
SM10.3_10	80	PA10P3	3	A10	2.5	0.16936
SM10.3_10	80	PA10P3	3	A10	4.5	0.17414
SM10.3_10	80	PA10P3	3	A10	7	0.21314
SM10.3_10	80	PA10P3	3	A10	13	0.88958
SM10.3_10	80	PA10P3	3	A10	8.5	0.3301
SM10.3_10	80	PA10P3	3	A10	22	1.2253
SM10.3_10	80	PA10P3	3	A10	11	0.73958
SM10.3_10	80	PA10P3	3	A10	1	0.1836
SM10.3_10	80	PA10P3	3	A10	24	1.2735
SM10.3_10	80	PA10P3	3	A10	1.5	0.18314
SM10.3_2	76	PA10P3	3	A2	7	0.17818
SM10.3_2	76	PA10P3	3	A2	13	0.78316
SM10.3_2	76	PA10P3	3	A2	2	0.1671
SM10.3_2	76	PA10P3	3	A2	10	0.32706
SM10.3_2	76	PA10P3	3	A2	2.5	0.1671
SM10.3_2	76	PA10P3	3	A2	9	0.23132
SM10.3_2	76	PA10P3	3	A2	17.5	1.0403
SM10.3_2	76	PA10P3	3	A2	21	1.1832
SM10.3_2	76	PA10P3	3	A2	9.5	0.26798
SM10.3_2	76	PA10P3	3	A2	1.5	0.1664
SM10.3_2	76	PA10P3	3	A2	1	0.16612
SM10.3_2	76	PA10P3	3	A2	21.5	1.203
SM10.3_2	76	PA10P3	3	A2	20.5	1.1664
SM10.3_2	76	PA10P3	3	A2	14.5	0.89096
SM10.3_2	76	PA10P3	3	A2	19.5	1.1312
SM10.3_2	76	PA10P3	3	A2	16	0.97328
SM10.3_2	76	PA10P3	3	A2	10.5	0.41132
SM10.3_2	76	PA10P3	3	A2	11.5	0.58714
SM10.3_2	76	PA10P3	3	A2	24	1.2578
SM10.3_2	76	PA10P3	3	A2	3	0.16738
SM10.3_2	76	PA10P3	3	A2	12	0.67428
SM10.3_2	76	PA10P3	3	A2	15	0.92158
SM10.3_2	76	PA10P3	3	A2	11	0.48736
SM10.3_2	76	PA10P3	3	A2	6.5	0.17422
SM10.3_2	76	PA10P3	3	A2	16.5	0.9962
SM10.3_2	76	PA10P3	3	A2	5	0.169
SM10.3_2	76	PA10P3	3	A2	5.5	0.17014
SM10.3_2	76	PA10P3	3	A2	18.5	1.0877
SM10.3_2	76	PA10P3	3	A2	8	0.1945
SM10.3_2	76	PA10P3	3	A2	6	0.17228
SM10.3_2	76	PA10P3	3	A2	0	0.1641
SM10.3_2	76	PA10P3	3	A2	20	1.1503
SM10.3_2	76	PA10P3	3	A2	19	1.1076
SM10.3_2	76	PA10P3	3	A2	17	1.0197
SM10.3_2	76	PA10P3	3	A2	13.5	0.82324
SM10.3_2	76	PA10P3	3	A2	7.5	0.18248
SM10.3_2	76	PA10P3	3	A2	15.5	0.94876
SM10.3_2	76	PA10P3	3	A2	4	0.16734
SM10.3_2	76	PA10P3	3	A2	8.5	0.20944
SM10.3_2	76	PA10P3	3	A2	23	1.2437
SM10.3_2	76	PA10P3	3	A2	18	1.0632
SM10.3_2	76	PA10P3	3	A2	14	0.86048
SM10.3_2	76	PA10P3	3	A2	23.5	1.2525
SM10.3_2	76	PA10P3	3	A2	3.5	0.1674
SM10.3_2	76	PA10P3	3	A2	4.5	0.16752
SM10.3_2	76	PA10P3	3	A2	22.5	1.2287
SM10.3_2	76	PA10P3	3	A2	22	1.2151
SM10.3_2	76	PA10P3	3	A2	0.5	0.16454
SM10.3_2	76	PA10P3	3	A2	12.5	0.73648
SM10.3_3	77	PA10P3	3	A3	20	1.2627
SM10.3_3	77	PA10P3	3	A3	7.5	0.2221
SM10.3_3	77	PA10P3	3	A3	19.5	1.2447
SM10.3_3	77	PA10P3	3	A3	20.5	1.2802
SM10.3_3	77	PA10P3	3	A3	23.5	1.3487
SM10.3_3	77	PA10P3	3	A3	15.5	1.0586
SM10.3_3	77	PA10P3	3	A3	1.5	0.16188
SM10.3_3	77	PA10P3	3	A3	11	0.7372
SM10.3_3	77	PA10P3	3	A3	9	0.3971
SM10.3_3	77	PA10P3	3	A3	12.5	0.88066
SM10.3_3	77	PA10P3	3	A3	0	0.19718
SM10.3_3	77	PA10P3	3	A3	8.5	0.31212
SM10.3_3	77	PA10P3	3	A3	24	1.3569
SM10.3_3	77	PA10P3	3	A3	17.5	1.1575
SM10.3_3	77	PA10P3	3	A3	0.5	0.16156
SM10.3_3	77	PA10P3	3	A3	23	1.3423
SM10.3_3	77	PA10P3	3	A3	14.5	1.0119
SM10.3_3	77	PA10P3	3	A3	10.5	0.67336
SM10.3_3	77	PA10P3	3	A3	14	0.98296
SM10.3_3	77	PA10P3	3	A3	18.5	1.2007
SM10.3_3	77	PA10P3	3	A3	6	0.1772
SM10.3_3	77	PA10P3	3	A3	8	0.25646
SM10.3_3	77	PA10P3	3	A3	16	1.083
SM10.3_3	77	PA10P3	3	A3	15	1.0347
SM10.3_3	77	PA10P3	3	A3	4.5	0.16668
SM10.3_3	77	PA10P3	3	A3	3	0.16402
SM10.3_3	77	PA10P3	3	A3	5	0.16966
SM10.3_3	77	PA10P3	3	A3	16.5	1.1095
SM10.3_3	77	PA10P3	3	A3	21	1.297
SM10.3_3	77	PA10P3	3	A3	19	1.2223
SM10.3_3	77	PA10P3	3	A3	6.5	0.18618
SM10.3_3	77	PA10P3	3	A3	17	1.1351
SM10.3_3	77	PA10P3	3	A3	1	0.1621
SM10.3_3	77	PA10P3	3	A3	22	1.3221
SM10.3_3	77	PA10P3	3	A3	13	0.91726
SM10.3_3	77	PA10P3	3	A3	5.5	0.17272
SM10.3_3	77	PA10P3	3	A3	2	0.16286
SM10.3_3	77	PA10P3	3	A3	13.5	0.95138
SM10.3_3	77	PA10P3	3	A3	11.5	0.79218
SM10.3_3	77	PA10P3	3	A3	10	0.57806
SM10.3_3	77	PA10P3	3	A3	21.5	1.3083
SM10.3_3	77	PA10P3	3	A3	7	0.2018
SM10.3_3	77	PA10P3	3	A3	4	0.1647
SM10.3_3	77	PA10P3	3	A3	22.5	1.3325
SM10.3_3	77	PA10P3	3	A3	2.5	0.1629
SM10.3_3	77	PA10P3	3	A3	12	0.8423
SM10.3_3	77	PA10P3	3	A3	9.5	0.4838
SM10.3_3	77	PA10P3	3	A3	18	1.1826
SM10.3_3	77	PA10P3	3	A3	3.5	0.16392
SM10.3_4	77	PA10P3	3	A4	2.5	0.16002
SM10.3_4	77	PA10P3	3	A4	9	0.52258
SM10.3_4	77	PA10P3	3	A4	6	0.19266
SM10.3_4	77	PA10P3	3	A4	15.5	1.1001
SM10.3_4	77	PA10P3	3	A4	13.5	0.99832
SM10.3_4	77	PA10P3	3	A4	0.5	0.15732
SM10.3_4	77	PA10P3	3	A4	16	1.1232
SM10.3_4	77	PA10P3	3	A4	14.5	1.0503
SM10.3_4	77	PA10P3	3	A4	9.5	0.62872
SM10.3_4	77	PA10P3	3	A4	21	1.3181
SM10.3_4	77	PA10P3	3	A4	15	1.0735
SM10.3_4	77	PA10P3	3	A4	4	0.16464
SM10.3_4	77	PA10P3	3	A4	21.5	1.3303
SM10.3_4	77	PA10P3	3	A4	5	0.1713
SM10.3_4	77	PA10P3	3	A4	3.5	0.1625
SM10.3_4	77	PA10P3	3	A4	8	0.34936
SM10.3_4	77	PA10P3	3	A4	19	1.253
SM10.3_4	77	PA10P3	3	A4	23.5	1.3596
SM10.3_4	77	PA10P3	3	A4	22	1.3363
SM10.3_4	77	PA10P3	3	A4	18.5	1.233
SM10.3_4	77	PA10P3	3	A4	1	0.15818
SM10.3_4	77	PA10P3	3	A4	1.5	0.15852
SM10.3_4	77	PA10P3	3	A4	0	0.18804
SM10.3_4	77	PA10P3	3	A4	18	1.2133
SM10.3_4	77	PA10P3	3	A4	4.5	0.16788
SM10.3_4	77	PA10P3	3	A4	19.5	1.2734
SM10.3_4	77	PA10P3	3	A4	11.5	0.8579
SM10.3_4	77	PA10P3	3	A4	24	1.3699
SM10.3_4	77	PA10P3	3	A4	16.5	1.1426
SM10.3_4	77	PA10P3	3	A4	12.5	0.9363
SM10.3_4	77	PA10P3	3	A4	20	1.291
SM10.3_4	77	PA10P3	3	A4	17.5	1.1896
SM10.3_4	77	PA10P3	3	A4	3	0.16138
SM10.3_4	77	PA10P3	3	A4	12	0.89746
SM10.3_4	77	PA10P3	3	A4	2	0.15944
SM10.3_4	77	PA10P3	3	A4	8.5	0.44286
SM10.3_4	77	PA10P3	3	A4	14	1.0237
SM10.3_4	77	PA10P3	3	A4	23	1.3573
SM10.3_4	77	PA10P3	3	A4	6.5	0.20952
SM10.3_4	77	PA10P3	3	A4	7.5	0.2791
SM10.3_4	77	PA10P3	3	A4	11	0.81546
SM10.3_4	77	PA10P3	3	A4	7	0.2353
SM10.3_4	77	PA10P3	3	A4	22.5	1.3501
SM10.3_4	77	PA10P3	3	A4	17	1.1686
SM10.3_4	77	PA10P3	3	A4	20.5	1.3056
SM10.3_4	77	PA10P3	3	A4	13	0.9694
SM10.3_4	77	PA10P3	3	A4	10.5	0.7666
SM10.3_4	77	PA10P3	3	A4	10	0.70528
SM10.3_4	77	PA10P3	3	A4	5.5	0.17868
SM10.3_5	78	PA10P3	3	A5	12.5	0.45664
SM10.3_5	78	PA10P3	3	A5	9.5	0.18038
SM10.3_5	78	PA10P3	3	A5	20	1.0378
SM10.3_5	78	PA10P3	3	A5	6	0.15634
SM10.3_5	78	PA10P3	3	A5	23.5	1.1694
SM10.3_5	78	PA10P3	3	A5	0.5	0.1504
SM10.3_5	78	PA10P3	3	A5	0	0.15086
SM10.3_5	78	PA10P3	3	A5	23	1.1525
SM10.3_5	78	PA10P3	3	A5	2	0.15168
SM10.3_5	78	PA10P3	3	A5	7.5	0.1596
SM10.3_5	78	PA10P3	3	A5	4.5	0.15406
SM10.3_5	78	PA10P3	3	A5	18.5	0.97298
SM10.3_5	78	PA10P3	3	A5	19	0.99466
SM10.3_5	78	PA10P3	3	A5	8	0.162
SM10.3_5	78	PA10P3	3	A5	20.5	1.0583
SM10.3_5	78	PA10P3	3	A5	13	0.5326
SM10.3_5	78	PA10P3	3	A5	22	1.1146
SM10.3_5	78	PA10P3	3	A5	16	0.83864
SM10.3_5	78	PA10P3	3	A5	15	0.77544
SM10.3_5	78	PA10P3	3	A5	21.5	1.0967
SM10.3_5	78	PA10P3	3	A5	3.5	0.15264
SM10.3_5	78	PA10P3	3	A5	10	0.1952
SM10.3_5	78	PA10P3	3	A5	5.5	0.15614
SM10.3_5	78	PA10P3	3	A5	5	0.15468
SM10.3_5	78	PA10P3	3	A5	12	0.38604
SM10.3_5	78	PA10P3	3	A5	24	1.1839
SM10.3_5	78	PA10P3	3	A5	11	0.24646
SM10.3_5	78	PA10P3	3	A5	2.5	0.15308
SM10.3_5	78	PA10P3	3	A5	1.5	0.15112
SM10.3_5	78	PA10P3	3	A5	22.5	1.134
SM10.3_5	78	PA10P3	3	A5	17.5	0.92222
SM10.3_5	78	PA10P3	3	A5	17	0.89558
SM10.3_5	78	PA10P3	3	A5	14.5	0.73792
SM10.3_5	78	PA10P3	3	A5	10.5	0.21514
SM10.3_5	78	PA10P3	3	A5	1	0.15146
SM10.3_5	78	PA10P3	3	A5	6.5	0.1563
SM10.3_5	78	PA10P3	3	A5	18	0.9483
SM10.3_5	78	PA10P3	3	A5	9	0.17094
SM10.3_5	78	PA10P3	3	A5	21	1.0781
SM10.3_5	78	PA10P3	3	A5	16.5	0.86526
SM10.3_5	78	PA10P3	3	A5	4	0.15372
SM10.3_5	78	PA10P3	3	A5	3	0.15322
SM10.3_5	78	PA10P3	3	A5	19.5	1.0165
SM10.3_5	78	PA10P3	3	A5	7	0.15768
SM10.3_5	78	PA10P3	3	A5	8.5	0.16604
SM10.3_5	78	PA10P3	3	A5	13.5	0.62334
SM10.3_5	78	PA10P3	3	A5	15.5	0.80894
SM10.3_5	78	PA10P3	3	A5	11.5	0.30136
SM10.3_5	78	PA10P3	3	A5	14	0.69052
SM10.3_6	78	PA10P3	3	A6	1	0.1571
SM10.3_6	78	PA10P3	3	A6	10.5	0.29562
SM10.3_6	78	PA10P3	3	A6	7	0.16574
SM10.3_6	78	PA10P3	3	A6	21.5	1.1875
SM10.3_6	78	PA10P3	3	A6	22	1.2064
SM10.3_6	78	PA10P3	3	A6	22.5	1.2186
SM10.3_6	78	PA10P3	3	A6	4	0.15842
SM10.3_6	78	PA10P3	3	A6	6.5	0.16292
SM10.3_6	78	PA10P3	3	A6	17	0.98828
SM10.3_6	78	PA10P3	3	A6	0	0.19142
SM10.3_6	78	PA10P3	3	A6	7.5	0.1688
SM10.3_6	78	PA10P3	3	A6	5.5	0.16094
SM10.3_6	78	PA10P3	3	A6	16.5	0.96354
SM10.3_6	78	PA10P3	3	A6	19.5	1.1101
SM10.3_6	78	PA10P3	3	A6	6	0.1611
SM10.3_6	78	PA10P3	3	A6	2.5	0.15858
SM10.3_6	78	PA10P3	3	A6	5	0.1597
SM10.3_6	78	PA10P3	3	A6	16	0.936
SM10.3_6	78	PA10P3	3	A6	20	1.1312
SM10.3_6	78	PA10P3	3	A6	15.5	0.90812
SM10.3_6	78	PA10P3	3	A6	24	1.2584
SM10.3_6	78	PA10P3	3	A6	12	0.5416
SM10.3_6	78	PA10P3	3	A6	3.5	0.1584
SM10.3_6	78	PA10P3	3	A6	19	1.0862
SM10.3_6	78	PA10P3	3	A6	17.5	1.0154
SM10.3_6	78	PA10P3	3	A6	9	0.19632
SM10.3_6	78	PA10P3	3	A6	23	1.2346
SM10.3_6	78	PA10P3	3	A6	3	0.15834
SM10.3_6	78	PA10P3	3	A6	9.5	0.2155
SM10.3_6	78	PA10P3	3	A6	18	1.0399
SM10.3_6	78	PA10P3	3	A6	21	1.1734
SM10.3_6	78	PA10P3	3	A6	0.5	0.1555
SM10.3_6	78	PA10P3	3	A6	13.5	0.76008
SM10.3_6	78	PA10P3	3	A6	14.5	0.84358
SM10.3_6	78	PA10P3	3	A6	15	0.8765
SM10.3_6	78	PA10P3	3	A6	20.5	1.1554
SM10.3_6	78	PA10P3	3	A6	23.5	1.2482
SM10.3_6	78	PA10P3	3	A6	13	0.707
SM10.3_6	78	PA10P3	3	A6	18.5	1.0609
SM10.3_6	78	PA10P3	3	A6	1.5	0.1573
SM10.3_6	78	PA10P3	3	A6	2	0.15778
SM10.3_6	78	PA10P3	3	A6	11.5	0.45714
SM10.3_6	78	PA10P3	3	A6	8.5	0.18142
SM10.3_6	78	PA10P3	3	A6	8	0.17366
SM10.3_6	78	PA10P3	3	A6	4.5	0.15898
SM10.3_6	78	PA10P3	3	A6	11	0.37278
SM10.3_6	78	PA10P3	3	A6	10	0.24448
SM10.3_6	78	PA10P3	3	A6	14	0.803
SM10.3_6	78	PA10P3	3	A6	12.5	0.63662
SM10.3_7	79	PA10P3	3	A7	10.5	0.5173
SM10.3_7	79	PA10P3	3	A7	3.5	0.15488
SM10.3_7	79	PA10P3	3	A7	24	1.2719
SM10.3_7	79	PA10P3	3	A7	16.5	1.0042
SM10.3_7	79	PA10P3	3	A7	11	0.62082
SM10.3_7	79	PA10P3	3	A7	15.5	0.95984
SM10.3_7	79	PA10P3	3	A7	11.5	0.69788
SM10.3_7	79	PA10P3	3	A7	19.5	1.1337
SM10.3_7	79	PA10P3	3	A7	3	0.15486
SM10.3_7	79	PA10P3	3	A7	13	0.83288
SM10.3_7	79	PA10P3	3	A7	20	1.1514
SM10.3_7	79	PA10P3	3	A7	19	1.1109
SM10.3_7	79	PA10P3	3	A7	2	0.15424
SM10.3_7	79	PA10P3	3	A7	7	0.1741
SM10.3_7	79	PA10P3	3	A7	1	0.15332
SM10.3_7	79	PA10P3	3	A7	14.5	0.91742
SM10.3_7	79	PA10P3	3	A7	0.5	0.15214
SM10.3_7	79	PA10P3	3	A7	17.5	1.0472
SM10.3_7	79	PA10P3	3	A7	6.5	0.16734
SM10.3_7	79	PA10P3	3	A7	2.5	0.15538
SM10.3_7	79	PA10P3	3	A7	1.5	0.15384
SM10.3_7	79	PA10P3	3	A7	5	0.15832
SM10.3_7	79	PA10P3	3	A7	9.5	0.34916
SM10.3_7	79	PA10P3	3	A7	16	0.98084
SM10.3_7	79	PA10P3	3	A7	4.5	0.15604
SM10.3_7	79	PA10P3	3	A7	8	0.20608
SM10.3_7	79	PA10P3	3	A7	13.5	0.86352
SM10.3_7	79	PA10P3	3	A7	7.5	0.18802
SM10.3_7	79	PA10P3	3	A7	18.5	1.0918
SM10.3_7	79	PA10P3	3	A7	8.5	0.23156
SM10.3_7	79	PA10P3	3	A7	6	0.16402
SM10.3_7	79	PA10P3	3	A7	12.5	0.79754
SM10.3_7	79	PA10P3	3	A7	4	0.15538
SM10.3_7	79	PA10P3	3	A7	12	0.75402
SM10.3_7	79	PA10P3	3	A7	14	0.89024
SM10.3_7	79	PA10P3	3	A7	21	1.1889
SM10.3_7	79	PA10P3	3	A7	22	1.2229
SM10.3_7	79	PA10P3	3	A7	17	1.0275
SM10.3_7	79	PA10P3	3	A7	9	0.27756
SM10.3_7	79	PA10P3	3	A7	0	0.15474
SM10.3_7	79	PA10P3	3	A7	15	0.94018
SM10.3_7	79	PA10P3	3	A7	18	1.0703
SM10.3_7	79	PA10P3	3	A7	10	0.4361
SM10.3_7	79	PA10P3	3	A7	22.5	1.2331
SM10.3_7	79	PA10P3	3	A7	21.5	1.2067
SM10.3_7	79	PA10P3	3	A7	20.5	1.1753
SM10.3_7	79	PA10P3	3	A7	5.5	0.16112
SM10.3_7	79	PA10P3	3	A7	23	1.2476
SM10.3_7	79	PA10P3	3	A7	23.5	1.2607
SM10.3_8	79	PA10P3	3	A8	20.5	1.2173
SM10.3_8	79	PA10P3	3	A8	23.5	1.3113
SM10.3_8	79	PA10P3	3	A8	18	1.0918
SM10.3_8	79	PA10P3	3	A8	7	0.17316
SM10.3_8	79	PA10P3	3	A8	8.5	0.21126
SM10.3_8	79	PA10P3	3	A8	13.5	0.83278
SM10.3_8	79	PA10P3	3	A8	15	0.93174
SM10.3_8	79	PA10P3	3	A8	1.5	0.17862
SM10.3_8	79	PA10P3	3	A8	22	1.2702
SM10.3_8	79	PA10P3	3	A8	6.5	0.16958
SM10.3_8	79	PA10P3	3	A8	3.5	0.17782
SM10.3_8	79	PA10P3	3	A8	23	1.3026
SM10.3_8	79	PA10P3	3	A8	15.5	0.95984
SM10.3_8	79	PA10P3	3	A8	12.5	0.75074
SM10.3_8	79	PA10P3	3	A8	14.5	0.89644
SM10.3_8	79	PA10P3	3	A8	12	0.69674
SM10.3_8	79	PA10P3	3	A8	2.5	0.17826
SM10.3_8	79	PA10P3	3	A8	3	0.17892
SM10.3_8	79	PA10P3	3	A8	16	0.98704
SM10.3_8	79	PA10P3	3	A8	10	0.35116
SM10.3_8	79	PA10P3	3	A8	5.5	0.16426
SM10.3_8	79	PA10P3	3	A8	14	0.8649
SM10.3_8	79	PA10P3	3	A8	2	0.17852
SM10.3_8	79	PA10P3	3	A8	16.5	1.0119
SM10.3_8	79	PA10P3	3	A8	11	0.52094
SM10.3_8	79	PA10P3	3	A8	0.5	0.17704
SM10.3_8	79	PA10P3	3	A8	19.5	1.1677
SM10.3_8	79	PA10P3	3	A8	17.5	1.0685
SM10.3_8	79	PA10P3	3	A8	17	1.0368
SM10.3_8	79	PA10P3	3	A8	9	0.2377
SM10.3_8	79	PA10P3	3	A8	10.5	0.43958
SM10.3_8	79	PA10P3	3	A8	8	0.19462
SM10.3_8	79	PA10P3	3	A8	11.5	0.62122
SM10.3_8	79	PA10P3	3	A8	4.5	0.15992
SM10.3_8	79	PA10P3	3	A8	6	0.16682
SM10.3_8	79	PA10P3	3	A8	19	1.1429
SM10.3_8	79	PA10P3	3	A8	22.5	1.287
SM10.3_8	79	PA10P3	3	A8	7.5	0.1795
SM10.3_8	79	PA10P3	3	A8	18.5	1.1193
SM10.3_8	79	PA10P3	3	A8	24	1.3218
SM10.3_8	79	PA10P3	3	A8	9.5	0.28174
SM10.3_8	79	PA10P3	3	A8	20	1.1949
SM10.3_8	79	PA10P3	3	A8	21.5	1.2544
SM10.3_8	79	PA10P3	3	A8	5	0.16166
SM10.3_8	79	PA10P3	3	A8	21	1.2353
SM10.3_8	79	PA10P3	3	A8	0	0.17764
SM10.3_8	79	PA10P3	3	A8	1	0.17902
SM10.3_8	79	PA10P3	3	A8	13	0.79494
SM10.3_8	79	PA10P3	3	A8	4	0.1593
SM10.3_9	80	PA10P3	3	A9	18	1.2151
SM10.3_9	80	PA10P3	3	A9	15	1.0741
SM10.3_9	80	PA10P3	3	A9	14.5	1.047
SM10.3_9	80	PA10P3	3	A9	20	1.2907
SM10.3_9	80	PA10P3	3	A9	2	0.16756
SM10.3_9	80	PA10P3	3	A9	10	0.71502
SM10.3_9	80	PA10P3	3	A9	5.5	0.19226
SM10.3_9	80	PA10P3	3	A9	1.5	0.16666
SM10.3_9	80	PA10P3	3	A9	19.5	1.2735
SM10.3_9	80	PA10P3	3	A9	23.5	1.3571
SM10.3_9	80	PA10P3	3	A9	20.5	1.3011
SM10.3_9	80	PA10P3	3	A9	24	1.3615
SM10.3_9	80	PA10P3	3	A9	1	0.16708
SM10.3_9	80	PA10P3	3	A9	16.5	1.148
SM10.3_9	80	PA10P3	3	A9	9.5	0.63146
SM10.3_9	80	PA10P3	3	A9	23	1.3516
SM10.3_9	80	PA10P3	3	A9	7	0.24834
SM10.3_9	80	PA10P3	3	A9	13.5	0.99374
SM10.3_9	80	PA10P3	3	A9	8.5	0.49232
SM10.3_9	80	PA10P3	3	A9	12	0.90426
SM10.3_9	80	PA10P3	3	A9	22.5	1.3414
SM10.3_9	80	PA10P3	3	A9	11.5	0.86668
SM10.3_9	80	PA10P3	3	A9	2.5	0.16792
SM10.3_9	80	PA10P3	3	A9	10.5	0.77642
SM10.3_9	80	PA10P3	3	A9	15.5	1.0997
SM10.3_9	80	PA10P3	3	A9	18.5	1.2349
SM10.3_9	80	PA10P3	3	A9	19	1.2577
SM10.3_9	80	PA10P3	3	A9	8	0.3881
SM10.3_9	80	PA10P3	3	A9	11	0.82316
SM10.3_9	80	PA10P3	3	A9	12.5	0.9349
SM10.3_9	80	PA10P3	3	A9	0.5	0.16584
SM10.3_9	80	PA10P3	3	A9	0	0.1649
SM10.3_9	80	PA10P3	3	A9	14	1.0205
SM10.3_9	80	PA10P3	3	A9	17	1.1725
SM10.3_9	80	PA10P3	3	A9	7.5	0.29242
SM10.3_9	80	PA10P3	3	A9	6.5	0.22194
SM10.3_9	80	PA10P3	3	A9	22	1.3353
SM10.3_9	80	PA10P3	3	A9	3.5	0.17248
SM10.3_9	80	PA10P3	3	A9	9	0.5372
SM10.3_9	80	PA10P3	3	A9	21.5	1.3255
SM10.3_9	80	PA10P3	3	A9	4	0.17742
SM10.3_9	80	PA10P3	3	A9	16	1.1248
SM10.3_9	80	PA10P3	3	A9	6	0.2059
SM10.3_9	80	PA10P3	3	A9	17.5	1.1954
SM10.3_9	80	PA10P3	3	A9	3	0.16964
SM10.3_9	80	PA10P3	3	A9	4.5	0.18084
SM10.3_9	80	PA10P3	3	A9	21	1.3118
SM10.3_9	80	PA10P3	3	A9	5	0.1848
SM10.3_9	80	PA10P3	3	A9	13	0.96692
SM11.1_1	81	PA11P1	3	B1	2	0.1854
SM11.1_1	81	PA11P1	3	B1	14	0.96034
SM11.1_1	81	PA11P1	3	B1	7.5	0.24204
SM11.1_1	81	PA11P1	3	B1	12	0.83798
SM11.1_1	81	PA11P1	3	B1	5.5	0.19708
SM11.1_1	81	PA11P1	3	B1	16	1.0312
SM11.1_1	81	PA11P1	3	B1	0	0.19332
SM11.1_1	81	PA11P1	3	B1	1	0.20022
SM11.1_1	81	PA11P1	3	B1	20	1.1547
SM11.1_1	81	PA11P1	3	B1	21	1.1801
SM11.1_1	81	PA11P1	3	B1	6.5	0.20574
SM11.1_1	81	PA11P1	3	B1	19.5	1.1413
SM11.1_1	81	PA11P1	3	B1	12.5	0.87486
SM11.1_1	81	PA11P1	3	B1	14.5	0.98342
SM11.1_1	81	PA11P1	3	B1	17.5	1.0791
SM11.1_1	81	PA11P1	3	B1	10.5	0.68804
SM11.1_1	81	PA11P1	3	B1	15.5	1.0183
SM11.1_1	81	PA11P1	3	B1	2.5	0.18276
SM11.1_1	81	PA11P1	3	B1	15	1.0015
SM11.1_1	81	PA11P1	3	B1	13.5	0.93342
SM11.1_1	81	PA11P1	3	B1	0.5	0.19044
SM11.1_1	81	PA11P1	3	B1	17	1.0634
SM11.1_1	81	PA11P1	3	B1	21.5	1.1915
SM11.1_1	81	PA11P1	3	B1	4.5	0.19622
SM11.1_1	81	PA11P1	3	B1	1.5	0.191
SM11.1_1	81	PA11P1	3	B1	22	1.2032
SM11.1_1	81	PA11P1	3	B1	11.5	0.79916
SM11.1_1	81	PA11P1	3	B1	19	1.1264
SM11.1_1	81	PA11P1	3	B1	8	0.28376
SM11.1_1	81	PA11P1	3	B1	13	0.90474
SM11.1_1	81	PA11P1	3	B1	18	1.0954
SM11.1_1	81	PA11P1	3	B1	22.5	1.2138
SM11.1_1	81	PA11P1	3	B1	23	1.2238
SM11.1_1	81	PA11P1	3	B1	6	0.19838
SM11.1_1	81	PA11P1	3	B1	3	0.18258
SM11.1_1	81	PA11P1	3	B1	9	0.46156
SM11.1_1	81	PA11P1	3	B1	8.5	0.35596
SM11.1_1	81	PA11P1	3	B1	3.5	0.19498
SM11.1_1	81	PA11P1	3	B1	10	0.6024
SM11.1_1	81	PA11P1	3	B1	11	0.75108
SM11.1_1	81	PA11P1	3	B1	23.5	1.2355
SM11.1_1	81	PA11P1	3	B1	5	0.18828
SM11.1_1	81	PA11P1	3	B1	4	0.19594
SM11.1_1	81	PA11P1	3	B1	9.5	0.52876
SM11.1_1	81	PA11P1	3	B1	16.5	1.0471
SM11.1_1	81	PA11P1	3	B1	24	1.2406
SM11.1_1	81	PA11P1	3	B1	20.5	1.168
SM11.1_1	81	PA11P1	3	B1	18.5	1.1109
SM11.1_1	81	PA11P1	3	B1	7	0.22002
SM11.1_10	85	PA11P1	3	B10	2	0.18182
SM11.1_10	85	PA11P1	3	B10	15.5	0.96872
SM11.1_10	85	PA11P1	3	B10	16	0.98392
SM11.1_10	85	PA11P1	3	B10	11	0.5779
SM11.1_10	85	PA11P1	3	B10	19.5	1.1614
SM11.1_10	85	PA11P1	3	B10	9	0.26936
SM11.1_10	85	PA11P1	3	B10	20.5	1.1905
SM11.1_10	85	PA11P1	3	B10	9.5	0.31482
SM11.1_10	85	PA11P1	3	B10	5.5	0.18736
SM11.1_10	85	PA11P1	3	B10	5	0.21338
SM11.1_10	85	PA11P1	3	B10	19	1.1433
SM11.1_10	85	PA11P1	3	B10	3	0.18204
SM11.1_10	85	PA11P1	3	B10	12.5	0.80458
SM11.1_10	85	PA11P1	3	B10	8.5	0.2402
SM11.1_10	85	PA11P1	3	B10	6	0.18946
SM11.1_10	85	PA11P1	3	B10	15	0.95848
SM11.1_10	85	PA11P1	3	B10	1	0.21516
SM11.1_10	85	PA11P1	3	B10	2.5	0.18206
SM11.1_10	85	PA11P1	3	B10	4	0.18218
SM11.1_10	85	PA11P1	3	B10	18.5	1.1179
SM11.1_10	85	PA11P1	3	B10	12	0.74662
SM11.1_10	85	PA11P1	3	B10	14.5	0.9398
SM11.1_10	85	PA11P1	3	B10	0	0.19248
SM11.1_10	85	PA11P1	3	B10	17	1.0298
SM11.1_10	85	PA11P1	3	B10	18	1.0807
SM11.1_10	85	PA11P1	3	B10	10	0.41164
SM11.1_10	85	PA11P1	3	B10	1.5	0.21728
SM11.1_10	85	PA11P1	3	B10	14	0.91548
SM11.1_10	85	PA11P1	3	B10	23.5	1.3106
SM11.1_10	85	PA11P1	3	B10	22.5	1.2737
SM11.1_10	85	PA11P1	3	B10	23	1.2884
SM11.1_10	85	PA11P1	3	B10	3.5	0.18192
SM11.1_10	85	PA11P1	3	B10	7.5	0.20474
SM11.1_10	85	PA11P1	3	B10	16.5	1.0078
SM11.1_10	85	PA11P1	3	B10	22	1.2577
SM11.1_10	85	PA11P1	3	B10	17.5	1.0549
SM11.1_10	85	PA11P1	3	B10	24	1.3247
SM11.1_10	85	PA11P1	3	B10	11.5	0.66708
SM11.1_10	85	PA11P1	3	B10	6.5	0.19146
SM11.1_10	85	PA11P1	3	B10	20	1.1792
SM11.1_10	85	PA11P1	3	B10	4.5	0.18402
SM11.1_10	85	PA11P1	3	B10	10.5	0.51146
SM11.1_10	85	PA11P1	3	B10	7	0.1956
SM11.1_10	85	PA11P1	3	B10	8	0.23854
SM11.1_10	85	PA11P1	3	B10	21.5	1.2306
SM11.1_10	85	PA11P1	3	B10	21	1.213
SM11.1_10	85	PA11P1	3	B10	13	0.8503
SM11.1_10	85	PA11P1	3	B10	0.5	0.1834
SM11.1_10	85	PA11P1	3	B10	13.5	0.88762
SM11.1_2	81	PA11P1	3	B2	23	1.3841
SM11.1_2	81	PA11P1	3	B2	20.5	1.3352
SM11.1_2	81	PA11P1	3	B2	17.5	1.0731
SM11.1_2	81	PA11P1	3	B2	13.5	0.51282
SM11.1_2	81	PA11P1	3	B2	22.5	1.3801
SM11.1_2	81	PA11P1	3	B2	12.5	0.35252
SM11.1_2	81	PA11P1	3	B2	8	0.18938
SM11.1_2	81	PA11P1	3	B2	6	0.19136
SM11.1_2	81	PA11P1	3	B2	4	0.18326
SM11.1_2	81	PA11P1	3	B2	19.5	1.2696
SM11.1_2	81	PA11P1	3	B2	21.5	1.3524
SM11.1_2	81	PA11P1	3	B2	3.5	0.18354
SM11.1_2	81	PA11P1	3	B2	24	1.3913
SM11.1_2	81	PA11P1	3	B2	14	0.59264
SM11.1_2	81	PA11P1	3	B2	10.5	0.207
SM11.1_2	81	PA11P1	3	B2	21	1.3284
SM11.1_2	81	PA11P1	3	B2	15	0.78662
SM11.1_2	81	PA11P1	3	B2	9	0.18614
SM11.1_2	81	PA11P1	3	B2	0.5	0.20264
SM11.1_2	81	PA11P1	3	B2	1.5	0.19972
SM11.1_2	81	PA11P1	3	B2	13	0.42992
SM11.1_2	81	PA11P1	3	B2	8.5	0.18942
SM11.1_2	81	PA11P1	3	B2	19	1.24
SM11.1_2	81	PA11P1	3	B2	6.5	0.18336
SM11.1_2	81	PA11P1	3	B2	18.5	1.1993
SM11.1_2	81	PA11P1	3	B2	5.5	0.193
SM11.1_2	81	PA11P1	3	B2	14.5	0.70092
SM11.1_2	81	PA11P1	3	B2	7	0.18974
SM11.1_2	81	PA11P1	3	B2	5	0.19272
SM11.1_2	81	PA11P1	3	B2	2.5	0.19818
SM11.1_2	81	PA11P1	3	B2	16	0.95352
SM11.1_2	81	PA11P1	3	B2	17	1.0274
SM11.1_2	81	PA11P1	3	B2	11.5	0.24624
SM11.1_2	81	PA11P1	3	B2	7.5	0.18558
SM11.1_2	81	PA11P1	3	B2	23.5	1.3821
SM11.1_2	81	PA11P1	3	B2	1	0.2015
SM11.1_2	81	PA11P1	3	B2	15.5	0.8831
SM11.1_2	81	PA11P1	3	B2	16.5	0.9844
SM11.1_2	81	PA11P1	3	B2	22	1.3701
SM11.1_2	81	PA11P1	3	B2	12	0.29
SM11.1_2	81	PA11P1	3	B2	11	0.2217
SM11.1_2	81	PA11P1	3	B2	4.5	0.19402
SM11.1_2	81	PA11P1	3	B2	2	0.19156
SM11.1_2	81	PA11P1	3	B2	0	0.1869
SM11.1_2	81	PA11P1	3	B2	3	0.17752
SM11.1_2	81	PA11P1	3	B2	9.5	0.18952
SM11.1_2	81	PA11P1	3	B2	10	0.19648
SM11.1_2	81	PA11P1	3	B2	20	1.2983
SM11.1_2	81	PA11P1	3	B2	18	1.1312
SM11.1_3	82	PA11P1	3	B3	3.5	0.18456
SM11.1_3	82	PA11P1	3	B3	23.5	1.2921
SM11.1_3	82	PA11P1	3	B3	17	1.1806
SM11.1_3	82	PA11P1	3	B3	9	0.6419
SM11.1_3	82	PA11P1	3	B3	22.5	1.2623
SM11.1_3	82	PA11P1	3	B3	6.5	0.24952
SM11.1_3	82	PA11P1	3	B3	21.5	1.309
SM11.1_3	82	PA11P1	3	B3	17.5	1.1966
SM11.1_3	82	PA11P1	3	B3	21	1.3002
SM11.1_3	82	PA11P1	3	B3	19	1.2374
SM11.1_3	82	PA11P1	3	B3	12	0.98466
SM11.1_3	82	PA11P1	3	B3	4	0.18696
SM11.1_3	82	PA11P1	3	B3	8	0.44358
SM11.1_3	82	PA11P1	3	B3	0	0.18816
SM11.1_3	82	PA11P1	3	B3	14	1.0704
SM11.1_3	82	PA11P1	3	B3	15.5	1.1277
SM11.1_3	82	PA11P1	3	B3	24	1.3019
SM11.1_3	82	PA11P1	3	B3	9.5	0.7381
SM11.1_3	82	PA11P1	3	B3	20	1.2677
SM11.1_3	82	PA11P1	3	B3	18	1.2119
SM11.1_3	82	PA11P1	3	B3	13.5	1.0526
SM11.1_3	82	PA11P1	3	B3	7.5	0.3519
SM11.1_3	82	PA11P1	3	B3	7	0.28896
SM11.1_3	82	PA11P1	3	B3	16.5	1.1636
SM11.1_3	82	PA11P1	3	B3	12.5	1.0107
SM11.1_3	82	PA11P1	3	B3	18.5	1.224
SM11.1_3	82	PA11P1	3	B3	2.5	0.18146
SM11.1_3	82	PA11P1	3	B3	20.5	1.2849
SM11.1_3	82	PA11P1	3	B3	14.5	1.093
SM11.1_3	82	PA11P1	3	B3	19.5	1.2527
SM11.1_3	82	PA11P1	3	B3	22	1.3047
SM11.1_3	82	PA11P1	3	B3	6	0.22468
SM11.1_3	82	PA11P1	3	B3	10	0.81108
SM11.1_3	82	PA11P1	3	B3	23	1.2765
SM11.1_3	82	PA11P1	3	B3	8.5	0.54304
SM11.1_3	82	PA11P1	3	B3	15	1.1101
SM11.1_3	82	PA11P1	3	B3	1	0.1815
SM11.1_3	82	PA11P1	3	B3	3	0.18306
SM11.1_3	82	PA11P1	3	B3	0.5	0.1821
SM11.1_3	82	PA11P1	3	B3	13	1.0318
SM11.1_3	82	PA11P1	3	B3	4.5	0.1897
SM11.1_3	82	PA11P1	3	B3	1.5	0.18062
SM11.1_3	82	PA11P1	3	B3	11	0.91484
SM11.1_3	82	PA11P1	3	B3	11.5	0.95774
SM11.1_3	82	PA11P1	3	B3	16	1.1464
SM11.1_3	82	PA11P1	3	B3	10.5	0.8684
SM11.1_3	82	PA11P1	3	B3	5	0.19514
SM11.1_3	82	PA11P1	3	B3	5.5	0.20652
SM11.1_3	82	PA11P1	3	B3	2	0.1807
SM11.1_4	82	PA11P1	3	B4	24	1.0895
SM11.1_4	82	PA11P1	3	B4	5	0.17332
SM11.1_4	82	PA11P1	3	B4	20	1.0381
SM11.1_4	82	PA11P1	3	B4	20.5	1.0521
SM11.1_4	82	PA11P1	3	B4	21	1.0668
SM11.1_4	82	PA11P1	3	B4	6.5	0.17416
SM11.1_4	82	PA11P1	3	B4	3.5	0.1733
SM11.1_4	82	PA11P1	3	B4	7.5	0.17518
SM11.1_4	82	PA11P1	3	B4	19.5	1.0184
SM11.1_4	82	PA11P1	3	B4	10.5	0.22026
SM11.1_4	82	PA11P1	3	B4	16.5	0.8917
SM11.1_4	82	PA11P1	3	B4	9	0.18394
SM11.1_4	82	PA11P1	3	B4	7	0.1739
SM11.1_4	82	PA11P1	3	B4	9.5	0.18946
SM11.1_4	82	PA11P1	3	B4	17.5	0.94742
SM11.1_4	82	PA11P1	3	B4	21.5	1.0812
SM11.1_4	82	PA11P1	3	B4	11.5	0.2831
SM11.1_4	82	PA11P1	3	B4	0	0.18068
SM11.1_4	82	PA11P1	3	B4	12.5	0.423
SM11.1_4	82	PA11P1	3	B4	6	0.17396
SM11.1_4	82	PA11P1	3	B4	23.5	1.1018
SM11.1_4	82	PA11P1	3	B4	0.5	0.17572
SM11.1_4	82	PA11P1	3	B4	16	0.86176
SM11.1_4	82	PA11P1	3	B4	1.5	0.17324
SM11.1_4	82	PA11P1	3	B4	15	0.79544
SM11.1_4	82	PA11P1	3	B4	18	0.96748
SM11.1_4	82	PA11P1	3	B4	3	0.17438
SM11.1_4	82	PA11P1	3	B4	23	1.1046
SM11.1_4	82	PA11P1	3	B4	8.5	0.17902
SM11.1_4	82	PA11P1	3	B4	13.5	0.60106
SM11.1_4	82	PA11P1	3	B4	13	0.50982
SM11.1_4	82	PA11P1	3	B4	14	0.69092
SM11.1_4	82	PA11P1	3	B4	10	0.20388
SM11.1_4	82	PA11P1	3	B4	14.5	0.7486
SM11.1_4	82	PA11P1	3	B4	15.5	0.83264
SM11.1_4	82	PA11P1	3	B4	22.5	1.0988
SM11.1_4	82	PA11P1	3	B4	19	1.0063
SM11.1_4	82	PA11P1	3	B4	2	0.17366
SM11.1_4	82	PA11P1	3	B4	4	0.17314
SM11.1_4	82	PA11P1	3	B4	2.5	0.17362
SM11.1_4	82	PA11P1	3	B4	11	0.24526
SM11.1_4	82	PA11P1	3	B4	4.5	0.17392
SM11.1_4	82	PA11P1	3	B4	18.5	0.99184
SM11.1_4	82	PA11P1	3	B4	5.5	0.17356
SM11.1_4	82	PA11P1	3	B4	12	0.34364
SM11.1_4	82	PA11P1	3	B4	22	1.091
SM11.1_4	82	PA11P1	3	B4	17	0.9196
SM11.1_4	82	PA11P1	3	B4	8	0.17746
SM11.1_4	82	PA11P1	3	B4	1	0.17408
SM11.1_5	83	PA11P1	3	B5	14.5	0.48288
SM11.1_5	83	PA11P1	3	B5	19.5	0.89282
SM11.1_5	83	PA11P1	3	B5	20.5	0.9303
SM11.1_5	83	PA11P1	3	B5	12	0.21984
SM11.1_5	83	PA11P1	3	B5	6.5	0.17504
SM11.1_5	83	PA11P1	3	B5	24	1.0184
SM11.1_5	83	PA11P1	3	B5	4	0.17506
SM11.1_5	83	PA11P1	3	B5	13	0.28262
SM11.1_5	83	PA11P1	3	B5	15	0.55756
SM11.1_5	83	PA11P1	3	B5	4.5	0.17568
SM11.1_5	83	PA11P1	3	B5	9.5	0.17418
SM11.1_5	83	PA11P1	3	B5	18.5	0.84808
SM11.1_5	83	PA11P1	3	B5	22	0.97186
SM11.1_5	83	PA11P1	3	B5	11.5	0.20268
SM11.1_5	83	PA11P1	3	B5	5.5	0.1778
SM11.1_5	83	PA11P1	3	B5	21	0.94864
SM11.1_5	83	PA11P1	3	B5	11	0.18928
SM11.1_5	83	PA11P1	3	B5	7	0.17248
SM11.1_5	83	PA11P1	3	B5	8	0.17284
SM11.1_5	83	PA11P1	3	B5	12.5	0.2467
SM11.1_5	83	PA11P1	3	B5	16.5	0.7367
SM11.1_5	83	PA11P1	3	B5	0.5	0.18114
SM11.1_5	83	PA11P1	3	B5	3	0.17932
SM11.1_5	83	PA11P1	3	B5	9	0.17408
SM11.1_5	83	PA11P1	3	B5	17.5	0.8002
SM11.1_5	83	PA11P1	3	B5	8.5	0.17338
SM11.1_5	83	PA11P1	3	B5	10.5	0.18138
SM11.1_5	83	PA11P1	3	B5	15.5	0.63208
SM11.1_5	83	PA11P1	3	B5	2	0.17912
SM11.1_5	83	PA11P1	3	B5	23	0.995
SM11.1_5	83	PA11P1	3	B5	16	0.69046
SM11.1_5	83	PA11P1	3	B5	1	0.18
SM11.1_5	83	PA11P1	3	B5	3.5	0.17852
SM11.1_5	83	PA11P1	3	B5	18	0.82258
SM11.1_5	83	PA11P1	3	B5	5	0.17778
SM11.1_5	83	PA11P1	3	B5	10	0.17732
SM11.1_5	83	PA11P1	3	B5	0	0.18492
SM11.1_5	83	PA11P1	3	B5	13.5	0.33918
SM11.1_5	83	PA11P1	3	B5	6	0.17408
SM11.1_5	83	PA11P1	3	B5	7.5	0.1728
SM11.1_5	83	PA11P1	3	B5	2.5	0.17618
SM11.1_5	83	PA11P1	3	B5	20	0.91266
SM11.1_5	83	PA11P1	3	B5	23.5	1.0072
SM11.1_5	83	PA11P1	3	B5	17	0.771
SM11.1_5	83	PA11P1	3	B5	21.5	0.9612
SM11.1_5	83	PA11P1	3	B5	14	0.4134
SM11.1_5	83	PA11P1	3	B5	19	0.87316
SM11.1_5	83	PA11P1	3	B5	1.5	0.17704
SM11.1_5	83	PA11P1	3	B5	22.5	0.98472
SM11.1_6	83	PA11P1	3	B6	19.5	1.0761
SM11.1_6	83	PA11P1	3	B6	10	0.23542
SM11.1_6	83	PA11P1	3	B6	20	1.1032
SM11.1_6	83	PA11P1	3	B6	6.5	0.17108
SM11.1_6	83	PA11P1	3	B6	9.5	0.21318
SM11.1_6	83	PA11P1	3	B6	21	1.1489
SM11.1_6	83	PA11P1	3	B6	24	1.2244
SM11.1_6	83	PA11P1	3	B6	11.5	0.41366
SM11.1_6	83	PA11P1	3	B6	23.5	1.2062
SM11.1_6	83	PA11P1	3	B6	10.5	0.27258
SM11.1_6	83	PA11P1	3	B6	1	0.17006
SM11.1_6	83	PA11P1	3	B6	15	0.87056
SM11.1_6	83	PA11P1	3	B6	2	0.1693
SM11.1_6	83	PA11P1	3	B6	13.5	0.75052
SM11.1_6	83	PA11P1	3	B6	15.5	0.90016
SM11.1_6	83	PA11P1	3	B6	16	0.92704
SM11.1_6	83	PA11P1	3	B6	0	0.1776
SM11.1_6	83	PA11P1	3	B6	17.5	1.0014
SM11.1_6	83	PA11P1	3	B6	17	0.9777
SM11.1_6	83	PA11P1	3	B6	5	0.16912
SM11.1_6	83	PA11P1	3	B6	8.5	0.18448
SM11.1_6	83	PA11P1	3	B6	9	0.19684
SM11.1_6	83	PA11P1	3	B6	23	1.1909
SM11.1_6	83	PA11P1	3	B6	18.5	1.0354
SM11.1_6	83	PA11P1	3	B6	4	0.16934
SM11.1_6	83	PA11P1	3	B6	18	1.0204
SM11.1_6	83	PA11P1	3	B6	14.5	0.83758
SM11.1_6	83	PA11P1	3	B6	11	0.33098
SM11.1_6	83	PA11P1	3	B6	22.5	1.178
SM11.1_6	83	PA11P1	3	B6	8	0.1788
SM11.1_6	83	PA11P1	3	B6	19	1.0512
SM11.1_6	83	PA11P1	3	B6	20.5	1.1277
SM11.1_6	83	PA11P1	3	B6	5.5	0.16958
SM11.1_6	83	PA11P1	3	B6	6	0.17036
SM11.1_6	83	PA11P1	3	B6	3	0.1694
SM11.1_6	83	PA11P1	3	B6	2.5	0.16994
SM11.1_6	83	PA11P1	3	B6	3.5	0.16892
SM11.1_6	83	PA11P1	3	B6	14	0.79602
SM11.1_6	83	PA11P1	3	B6	12.5	0.59358
SM11.1_6	83	PA11P1	3	B6	0.5	0.1711
SM11.1_6	83	PA11P1	3	B6	7.5	0.17484
SM11.1_6	83	PA11P1	3	B6	16.5	0.9528
SM11.1_6	83	PA11P1	3	B6	4.5	0.16936
SM11.1_6	83	PA11P1	3	B6	7	0.17278
SM11.1_6	83	PA11P1	3	B6	21.5	1.1585
SM11.1_6	83	PA11P1	3	B6	22	1.1636
SM11.1_6	83	PA11P1	3	B6	13	0.68276
SM11.1_6	83	PA11P1	3	B6	1.5	0.16992
SM11.1_6	83	PA11P1	3	B6	12	0.50168
SM11.1_7	84	PA11P1	3	B7	2.5	0.16906
SM11.1_7	84	PA11P1	3	B7	1	0.1694
SM11.1_7	84	PA11P1	3	B7	15.5	1.1362
SM11.1_7	84	PA11P1	3	B7	9	0.20796
SM11.1_7	84	PA11P1	3	B7	16	1.1642
SM11.1_7	84	PA11P1	3	B7	17	1.2855
SM11.1_7	84	PA11P1	3	B7	9.5	0.22882
SM11.1_7	84	PA11P1	3	B7	4	0.1687
SM11.1_7	84	PA11P1	3	B7	16.5	1.2325
SM11.1_7	84	PA11P1	3	B7	2	0.16876
SM11.1_7	84	PA11P1	3	B7	11.5	0.46502
SM11.1_7	84	PA11P1	3	B7	0.5	0.17048
SM11.1_7	84	PA11P1	3	B7	11	0.38776
SM11.1_7	84	PA11P1	3	B7	10	0.26274
SM11.1_7	84	PA11P1	3	B7	19	1.408
SM11.1_7	84	PA11P1	3	B7	7	0.1743
SM11.1_7	84	PA11P1	3	B7	23.5	1.4718
SM11.1_7	84	PA11P1	3	B7	6	0.17124
SM11.1_7	84	PA11P1	3	B7	17.5	1.3323
SM11.1_7	84	PA11P1	3	B7	5	0.16912
SM11.1_7	84	PA11P1	3	B7	21	1.4565
SM11.1_7	84	PA11P1	3	B7	12	0.54284
SM11.1_7	84	PA11P1	3	B7	10.5	0.31642
SM11.1_7	84	PA11P1	3	B7	7.5	0.17642
SM11.1_7	84	PA11P1	3	B7	14.5	1.0628
SM11.1_7	84	PA11P1	3	B7	20.5	1.4314
SM11.1_7	84	PA11P1	3	B7	18	1.3524
SM11.1_7	84	PA11P1	3	B7	1.5	0.16868
SM11.1_7	84	PA11P1	3	B7	19.5	1.432
SM11.1_7	84	PA11P1	3	B7	5.5	0.1702
SM11.1_7	84	PA11P1	3	B7	21.5	1.462
SM11.1_7	84	PA11P1	3	B7	13	0.80756
SM11.1_7	84	PA11P1	3	B7	24	1.4661
SM11.1_7	84	PA11P1	3	B7	14	1.0056
SM11.1_7	84	PA11P1	3	B7	3	0.16884
SM11.1_7	84	PA11P1	3	B7	6.5	0.17228
SM11.1_7	84	PA11P1	3	B7	12.5	0.66388
SM11.1_7	84	PA11P1	3	B7	15	1.0864
SM11.1_7	84	PA11P1	3	B7	4.5	0.16872
SM11.1_7	84	PA11P1	3	B7	8	0.1824
SM11.1_7	84	PA11P1	3	B7	22	1.459
SM11.1_7	84	PA11P1	3	B7	0	0.1775
SM11.1_7	84	PA11P1	3	B7	23	1.4639
SM11.1_7	84	PA11P1	3	B7	20	1.4332
SM11.1_7	84	PA11P1	3	B7	8.5	0.1935
SM11.1_7	84	PA11P1	3	B7	13.5	0.87428
SM11.1_7	84	PA11P1	3	B7	18.5	1.3867
SM11.1_7	84	PA11P1	3	B7	22.5	1.4669
SM11.1_7	84	PA11P1	3	B7	3.5	0.16872
SM11.1_8	84	PA11P1	3	B8	10	0.74916
SM11.1_8	84	PA11P1	3	B8	18	1.2483
SM11.1_8	84	PA11P1	3	B8	0.5	0.17834
SM11.1_8	84	PA11P1	3	B8	18.5	1.2599
SM11.1_8	84	PA11P1	3	B8	6	0.20642
SM11.1_8	84	PA11P1	3	B8	12.5	0.9907
SM11.1_8	84	PA11P1	3	B8	21.5	1.3497
SM11.1_8	84	PA11P1	3	B8	17.5	1.2352
SM11.1_8	84	PA11P1	3	B8	21	1.3281
SM11.1_8	84	PA11P1	3	B8	8.5	0.45444
SM11.1_8	84	PA11P1	3	B8	17	1.2117
SM11.1_8	84	PA11P1	3	B8	23	1.3822
SM11.1_8	84	PA11P1	3	B8	14.5	1.0693
SM11.1_8	84	PA11P1	3	B8	0	0.18864
SM11.1_8	84	PA11P1	3	B8	6.5	0.22478
SM11.1_8	84	PA11P1	3	B8	8	0.3602
SM11.1_8	84	PA11P1	3	B8	5	0.18716
SM11.1_8	84	PA11P1	3	B8	10.5	0.81602
SM11.1_8	84	PA11P1	3	B8	13.5	1.0336
SM11.1_8	84	PA11P1	3	B8	23.5	1.3906
SM11.1_8	84	PA11P1	3	B8	1.5	0.17632
SM11.1_8	84	PA11P1	3	B8	20	1.2933
SM11.1_8	84	PA11P1	3	B8	9	0.55094
SM11.1_8	84	PA11P1	3	B8	4.5	0.18332
SM11.1_8	84	PA11P1	3	B8	3	0.17808
SM11.1_8	84	PA11P1	3	B8	20.5	1.3112
SM11.1_8	84	PA11P1	3	B8	15	1.0952
SM11.1_8	84	PA11P1	3	B8	2	0.17672
SM11.1_8	84	PA11P1	3	B8	11.5	0.91696
SM11.1_8	84	PA11P1	3	B8	19	1.249
SM11.1_8	84	PA11P1	3	B8	22.5	1.3717
SM11.1_8	84	PA11P1	3	B8	13	1.012
SM11.1_8	84	PA11P1	3	B8	1	0.17708
SM11.1_8	84	PA11P1	3	B8	7	0.25148
SM11.1_8	84	PA11P1	3	B8	15.5	1.1302
SM11.1_8	84	PA11P1	3	B8	4	0.18076
SM11.1_8	84	PA11P1	3	B8	12	0.9584
SM11.1_8	84	PA11P1	3	B8	22	1.3604
SM11.1_8	84	PA11P1	3	B8	19.5	1.2697
SM11.1_8	84	PA11P1	3	B8	7.5	0.29398
SM11.1_8	84	PA11P1	3	B8	2.5	0.17718
SM11.1_8	84	PA11P1	3	B8	5.5	0.19378
SM11.1_8	84	PA11P1	3	B8	11	0.87038
SM11.1_8	84	PA11P1	3	B8	9.5	0.65616
SM11.1_8	84	PA11P1	3	B8	16	1.1562
SM11.1_8	84	PA11P1	3	B8	24	1.4012
SM11.1_8	84	PA11P1	3	B8	3.5	0.17862
SM11.1_8	84	PA11P1	3	B8	16.5	1.1859
SM11.1_8	84	PA11P1	3	B8	14	1.0485
SM11.1_9	85	PA11P1	3	B9	17	1.0241
SM11.1_9	85	PA11P1	3	B9	15	0.94382
SM11.1_9	85	PA11P1	3	B9	13	0.81648
SM11.1_9	85	PA11P1	3	B9	16.5	1.0089
SM11.1_9	85	PA11P1	3	B9	12.5	0.76754
SM11.1_9	85	PA11P1	3	B9	22	1.1604
SM11.1_9	85	PA11P1	3	B9	10	0.35434
SM11.1_9	85	PA11P1	3	B9	9.5	0.28952
SM11.1_9	85	PA11P1	3	B9	11.5	0.61032
SM11.1_9	85	PA11P1	3	B9	10.5	0.45286
SM11.1_9	85	PA11P1	3	B9	3.5	0.18164
SM11.1_9	85	PA11P1	3	B9	19	1.082
SM11.1_9	85	PA11P1	3	B9	17.5	1.039
SM11.1_9	85	PA11P1	3	B9	11	0.52898
SM11.1_9	85	PA11P1	3	B9	23	1.1356
SM11.1_9	85	PA11P1	3	B9	18	1.0539
SM11.1_9	85	PA11P1	3	B9	6	0.19954
SM11.1_9	85	PA11P1	3	B9	23.5	1.1318
SM11.1_9	85	PA11P1	3	B9	12	0.70076
SM11.1_9	85	PA11P1	3	B9	15.5	0.9689
SM11.1_9	85	PA11P1	3	B9	0	0.20042
SM11.1_9	85	PA11P1	3	B9	24	1.1406
SM11.1_9	85	PA11P1	3	B9	5.5	0.18714
SM11.1_9	85	PA11P1	3	B9	2	0.1927
SM11.1_9	85	PA11P1	3	B9	16	0.98876
SM11.1_9	85	PA11P1	3	B9	5	0.1841
SM11.1_9	85	PA11P1	3	B9	18.5	1.0676
SM11.1_9	85	PA11P1	3	B9	20	1.1122
SM11.1_9	85	PA11P1	3	B9	13.5	0.85258
SM11.1_9	85	PA11P1	3	B9	2.5	0.18198
SM11.1_9	85	PA11P1	3	B9	3	0.18892
SM11.1_9	85	PA11P1	3	B9	8	0.21328
SM11.1_9	85	PA11P1	3	B9	6.5	0.19494
SM11.1_9	85	PA11P1	3	B9	4.5	0.19214
SM11.1_9	85	PA11P1	3	B9	1	0.1854
SM11.1_9	85	PA11P1	3	B9	14.5	0.91794
SM11.1_9	85	PA11P1	3	B9	8.5	0.22972
SM11.1_9	85	PA11P1	3	B9	22.5	1.1265
SM11.1_9	85	PA11P1	3	B9	1.5	0.18284
SM11.1_9	85	PA11P1	3	B9	19.5	1.098
SM11.1_9	85	PA11P1	3	B9	21.5	1.1511
SM11.1_9	85	PA11P1	3	B9	20.5	1.1256
SM11.1_9	85	PA11P1	3	B9	7	0.1986
SM11.1_9	85	PA11P1	3	B9	9	0.25186
SM11.1_9	85	PA11P1	3	B9	21	1.1383
SM11.1_9	85	PA11P1	3	B9	14	0.88952
SM11.1_9	85	PA11P1	3	B9	4	0.19364
SM11.1_9	85	PA11P1	3	B9	0.5	0.18962
SM11.1_9	85	PA11P1	3	B9	7.5	0.20166
SM11.2_1	86	PA11P2	3	C1	11	0.8291
SM11.2_1	86	PA11P2	3	C1	13.5	0.99606
SM11.2_1	86	PA11P2	3	C1	9	0.56148
SM11.2_1	86	PA11P2	3	C1	16.5	1.0914
SM11.2_1	86	PA11P2	3	C1	8.5	0.46516
SM11.2_1	86	PA11P2	3	C1	13	0.97888
SM11.2_1	86	PA11P2	3	C1	15.5	1.0568
SM11.2_1	86	PA11P2	3	C1	21.5	1.2352
SM11.2_1	86	PA11P2	3	C1	1.5	0.1768
SM11.2_1	86	PA11P2	3	C1	22	1.2454
SM11.2_1	86	PA11P2	3	C1	19	1.1679
SM11.2_1	86	PA11P2	3	C1	5	0.18814
SM11.2_1	86	PA11P2	3	C1	3.5	0.1787
SM11.2_1	86	PA11P2	3	C1	18	1.1377
SM11.2_1	86	PA11P2	3	C1	4	0.18164
SM11.2_1	86	PA11P2	3	C1	6	0.20838
SM11.2_1	86	PA11P2	3	C1	0.5	0.18416
SM11.2_1	86	PA11P2	3	C1	1	0.17636
SM11.2_1	86	PA11P2	3	C1	8	0.37154
SM11.2_1	86	PA11P2	3	C1	17.5	1.1224
SM11.2_1	86	PA11P2	3	C1	4.5	0.18462
SM11.2_1	86	PA11P2	3	C1	11.5	0.87438
SM11.2_1	86	PA11P2	3	C1	2.5	0.17708
SM11.2_1	86	PA11P2	3	C1	9.5	0.65074
SM11.2_1	86	PA11P2	3	C1	17	1.1069
SM11.2_1	86	PA11P2	3	C1	7	0.25618
SM11.2_1	86	PA11P2	3	C1	22.5	1.2573
SM11.2_1	86	PA11P2	3	C1	0	0.18948
SM11.2_1	86	PA11P2	3	C1	6.5	0.22754
SM11.2_1	86	PA11P2	3	C1	7.5	0.30302
SM11.2_1	86	PA11P2	3	C1	10.5	0.78396
SM11.2_1	86	PA11P2	3	C1	16	1.0745
SM11.2_1	86	PA11P2	3	C1	21	1.2233
SM11.2_1	86	PA11P2	3	C1	12.5	0.95106
SM11.2_1	86	PA11P2	3	C1	20.5	1.2106
SM11.2_1	86	PA11P2	3	C1	12	0.92022
SM11.2_1	86	PA11P2	3	C1	20	1.1951
SM11.2_1	86	PA11P2	3	C1	14	1.0145
SM11.2_1	86	PA11P2	3	C1	14.5	1.0223
SM11.2_1	86	PA11P2	3	C1	3	0.17742
SM11.2_1	86	PA11P2	3	C1	23	1.2699
SM11.2_1	86	PA11P2	3	C1	24	1.2846
SM11.2_1	86	PA11P2	3	C1	5.5	0.19518
SM11.2_1	86	PA11P2	3	C1	2	0.17644
SM11.2_1	86	PA11P2	3	C1	15	1.0373
SM11.2_1	86	PA11P2	3	C1	18.5	1.1528
SM11.2_1	86	PA11P2	3	C1	10	0.72734
SM11.2_1	86	PA11P2	3	C1	23.5	1.2747
SM11.2_1	86	PA11P2	3	C1	19.5	1.1815
SM11.2_10	90	PA11P2	3	C10	14	0.9087
SM11.2_10	90	PA11P2	3	C10	4.5	0.17978
SM11.2_10	90	PA11P2	3	C10	15	0.9594
SM11.2_10	90	PA11P2	3	C10	14.5	0.93656
SM11.2_10	90	PA11P2	3	C10	16	0.9956
SM11.2_10	90	PA11P2	3	C10	22.5	1.1499
SM11.2_10	90	PA11P2	3	C10	20.5	1.1251
SM11.2_10	90	PA11P2	3	C10	11	0.61466
SM11.2_10	90	PA11P2	3	C10	20	1.1134
SM11.2_10	90	PA11P2	3	C10	10.5	0.52258
SM11.2_10	90	PA11P2	3	C10	3	0.17776
SM11.2_10	90	PA11P2	3	C10	3.5	0.1778
SM11.2_10	90	PA11P2	3	C10	1.5	0.17836
SM11.2_10	90	PA11P2	3	C10	12.5	0.8063
SM11.2_10	90	PA11P2	3	C10	23.5	1.1805
SM11.2_10	90	PA11P2	3	C10	12	0.75608
SM11.2_10	90	PA11P2	3	C10	21.5	1.1446
SM11.2_10	90	PA11P2	3	C10	1	0.17836
SM11.2_10	90	PA11P2	3	C10	9.5	0.34424
SM11.2_10	90	PA11P2	3	C10	8	0.22052
SM11.2_10	90	PA11P2	3	C10	11.5	0.69486
SM11.2_10	90	PA11P2	3	C10	16.5	1.0126
SM11.2_10	90	PA11P2	3	C10	24	1.1989
SM11.2_10	90	PA11P2	3	C10	7.5	0.20404
SM11.2_10	90	PA11P2	3	C10	2	0.1782
SM11.2_10	90	PA11P2	3	C10	8.5	0.24328
SM11.2_10	90	PA11P2	3	C10	10	0.4332
SM11.2_10	90	PA11P2	3	C10	2.5	0.17802
SM11.2_10	90	PA11P2	3	C10	21	1.1368
SM11.2_10	90	PA11P2	3	C10	18.5	1.0647
SM11.2_10	90	PA11P2	3	C10	0.5	0.1804
SM11.2_10	90	PA11P2	3	C10	6.5	0.18756
SM11.2_10	90	PA11P2	3	C10	15.5	0.9789
SM11.2_10	90	PA11P2	3	C10	17.5	1.0354
SM11.2_10	90	PA11P2	3	C10	22	1.1408
SM11.2_10	90	PA11P2	3	C10	19.5	1.0972
SM11.2_10	90	PA11P2	3	C10	5.5	0.18188
SM11.2_10	90	PA11P2	3	C10	18	1.051
SM11.2_10	90	PA11P2	3	C10	7	0.19286
SM11.2_10	90	PA11P2	3	C10	13.5	0.87816
SM11.2_10	90	PA11P2	3	C10	13	0.84454
SM11.2_10	90	PA11P2	3	C10	6	0.18484
SM11.2_10	90	PA11P2	3	C10	4	0.17842
SM11.2_10	90	PA11P2	3	C10	19	1.0807
SM11.2_10	90	PA11P2	3	C10	5	0.17966
SM11.2_10	90	PA11P2	3	C10	0	0.1857
SM11.2_10	90	PA11P2	3	C10	23	1.1643
SM11.2_10	90	PA11P2	3	C10	9	0.28266
SM11.2_10	90	PA11P2	3	C10	17	1.0232
SM11.2_2	86	PA11P2	3	C2	22.5	1.3633
SM11.2_2	86	PA11P2	3	C2	16.5	1.1366
SM11.2_2	86	PA11P2	3	C2	17.5	1.1608
SM11.2_2	86	PA11P2	3	C2	21.5	1.332
SM11.2_2	86	PA11P2	3	C2	24	1.3923
SM11.2_2	86	PA11P2	3	C2	19	1.2336
SM11.2_2	86	PA11P2	3	C2	0	0.1817
SM11.2_2	86	PA11P2	3	C2	2	0.17588
SM11.2_2	86	PA11P2	3	C2	23.5	1.3821
SM11.2_2	86	PA11P2	3	C2	5.5	0.19428
SM11.2_2	86	PA11P2	3	C2	2.5	0.17642
SM11.2_2	86	PA11P2	3	C2	23	1.3709
SM11.2_2	86	PA11P2	3	C2	8.5	0.4798
SM11.2_2	86	PA11P2	3	C2	22	1.3496
SM11.2_2	86	PA11P2	3	C2	12	0.94794
SM11.2_2	86	PA11P2	3	C2	3.5	0.17812
SM11.2_2	86	PA11P2	3	C2	5	0.18686
SM11.2_2	86	PA11P2	3	C2	7	0.25796
SM11.2_2	86	PA11P2	3	C2	9.5	0.67148
SM11.2_2	86	PA11P2	3	C2	13.5	1.0101
SM11.2_2	86	PA11P2	3	C2	15.5	1.0968
SM11.2_2	86	PA11P2	3	C2	4	0.1806
SM11.2_2	86	PA11P2	3	C2	21	1.3193
SM11.2_2	86	PA11P2	3	C2	16	1.1178
SM11.2_2	86	PA11P2	3	C2	18.5	1.2078
SM11.2_2	86	PA11P2	3	C2	6.5	0.22798
SM11.2_2	86	PA11P2	3	C2	19.5	1.2512
SM11.2_2	86	PA11P2	3	C2	3	0.17678
SM11.2_2	86	PA11P2	3	C2	6	0.20778
SM11.2_2	86	PA11P2	3	C2	7.5	0.3056
SM11.2_2	86	PA11P2	3	C2	20.5	1.2995
SM11.2_2	86	PA11P2	3	C2	0.5	0.17702
SM11.2_2	86	PA11P2	3	C2	12.5	0.98226
SM11.2_2	86	PA11P2	3	C2	1.5	0.17608
SM11.2_2	86	PA11P2	3	C2	15	1.0726
SM11.2_2	86	PA11P2	3	C2	14	1.0215
SM11.2_2	86	PA11P2	3	C2	4.5	0.18282
SM11.2_2	86	PA11P2	3	C2	11	0.86106
SM11.2_2	86	PA11P2	3	C2	11.5	0.90686
SM11.2_2	86	PA11P2	3	C2	20	1.2785
SM11.2_2	86	PA11P2	3	C2	14.5	1.0478
SM11.2_2	86	PA11P2	3	C2	13	0.9997
SM11.2_2	86	PA11P2	3	C2	10.5	0.81064
SM11.2_2	86	PA11P2	3	C2	8	0.38062
SM11.2_2	86	PA11P2	3	C2	1	0.17544
SM11.2_2	86	PA11P2	3	C2	17	1.1449
SM11.2_2	86	PA11P2	3	C2	10	0.74942
SM11.2_2	86	PA11P2	3	C2	18	1.1864
SM11.2_2	86	PA11P2	3	C2	9	0.574
SM11.2_3	87	PA11P2	3	C3	23.5	1.2268
SM11.2_3	87	PA11P2	3	C3	20	1.1531
SM11.2_3	87	PA11P2	3	C3	21	1.1815
SM11.2_3	87	PA11P2	3	C3	9	0.27128
SM11.2_3	87	PA11P2	3	C3	0	0.19378
SM11.2_3	87	PA11P2	3	C3	3	0.18784
SM11.2_3	87	PA11P2	3	C3	24	1.2339
SM11.2_3	87	PA11P2	3	C3	8	0.22038
SM11.2_3	87	PA11P2	3	C3	12	0.74382
SM11.2_3	87	PA11P2	3	C3	20.5	1.1707
SM11.2_3	87	PA11P2	3	C3	14	0.9255
SM11.2_3	87	PA11P2	3	C3	18.5	1.1047
SM11.2_3	87	PA11P2	3	C3	12.5	0.80708
SM11.2_3	87	PA11P2	3	C3	4	0.18816
SM11.2_3	87	PA11P2	3	C3	19	1.12
SM11.2_3	87	PA11P2	3	C3	8.5	0.23928
SM11.2_3	87	PA11P2	3	C3	10.5	0.5186
SM11.2_3	87	PA11P2	3	C3	4.5	0.18354
SM11.2_3	87	PA11P2	3	C3	14.5	0.95372
SM11.2_3	87	PA11P2	3	C3	9.5	0.32582
SM11.2_3	87	PA11P2	3	C3	1	0.18638
SM11.2_3	87	PA11P2	3	C3	10	0.42664
SM11.2_3	87	PA11P2	3	C3	13.5	0.89078
SM11.2_3	87	PA11P2	3	C3	18	1.0844
SM11.2_3	87	PA11P2	3	C3	7.5	0.20912
SM11.2_3	87	PA11P2	3	C3	21.5	1.1919
SM11.2_3	87	PA11P2	3	C3	22.5	1.2074
SM11.2_3	87	PA11P2	3	C3	2.5	0.18568
SM11.2_3	87	PA11P2	3	C3	16.5	1.0299
SM11.2_3	87	PA11P2	3	C3	17.5	1.0657
SM11.2_3	87	PA11P2	3	C3	13	0.85074
SM11.2_3	87	PA11P2	3	C3	11	0.5766
SM11.2_3	87	PA11P2	3	C3	2	0.188
SM11.2_3	87	PA11P2	3	C3	17	1.0488
SM11.2_3	87	PA11P2	3	C3	22	1.1983
SM11.2_3	87	PA11P2	3	C3	5	0.18864
SM11.2_3	87	PA11P2	3	C3	16	1.0124
SM11.2_3	87	PA11P2	3	C3	0.5	0.18748
SM11.2_3	87	PA11P2	3	C3	19.5	1.1373
SM11.2_3	87	PA11P2	3	C3	3.5	0.18696
SM11.2_3	87	PA11P2	3	C3	1.5	0.1864
SM11.2_3	87	PA11P2	3	C3	5.5	0.18446
SM11.2_3	87	PA11P2	3	C3	15	0.9776
SM11.2_3	87	PA11P2	3	C3	7	0.19982
SM11.2_3	87	PA11P2	3	C3	11.5	0.66386
SM11.2_3	87	PA11P2	3	C3	23	1.2171
SM11.2_3	87	PA11P2	3	C3	15.5	0.99818
SM11.2_3	87	PA11P2	3	C3	6	0.18846
SM11.2_3	87	PA11P2	3	C3	6.5	0.19306
SM11.2_4	87	PA11P2	3	C4	2.5	0.17174
SM11.2_4	87	PA11P2	3	C4	19	0.90344
SM11.2_4	87	PA11P2	3	C4	19.5	0.9199
SM11.2_4	87	PA11P2	3	C4	1	0.17246
SM11.2_4	87	PA11P2	3	C4	10	0.18512
SM11.2_4	87	PA11P2	3	C4	16.5	0.79512
SM11.2_4	87	PA11P2	3	C4	0.5	0.17442
SM11.2_4	87	PA11P2	3	C4	6.5	0.17282
SM11.2_4	87	PA11P2	3	C4	9	0.17764
SM11.2_4	87	PA11P2	3	C4	17	0.81862
SM11.2_4	87	PA11P2	3	C4	18.5	0.88152
SM11.2_4	87	PA11P2	3	C4	11.5	0.22728
SM11.2_4	87	PA11P2	3	C4	3	0.17212
SM11.2_4	87	PA11P2	3	C4	7.5	0.17246
SM11.2_4	87	PA11P2	3	C4	5	0.17218
SM11.2_4	87	PA11P2	3	C4	18	0.86284
SM11.2_4	87	PA11P2	3	C4	2	0.17266
SM11.2_4	87	PA11P2	3	C4	5.5	0.17168
SM11.2_4	87	PA11P2	3	C4	6	0.17226
SM11.2_4	87	PA11P2	3	C4	21	0.9673
SM11.2_4	87	PA11P2	3	C4	14.5	0.61432
SM11.2_4	87	PA11P2	3	C4	17.5	0.84182
SM11.2_4	87	PA11P2	3	C4	7	0.1717
SM11.2_4	87	PA11P2	3	C4	9.5	0.17914
SM11.2_4	87	PA11P2	3	C4	13.5	0.4559
SM11.2_4	87	PA11P2	3	C4	12	0.25764
SM11.2_4	87	PA11P2	3	C4	11	0.2075
SM11.2_4	87	PA11P2	3	C4	10.5	0.19358
SM11.2_4	87	PA11P2	3	C4	22	1.0055
SM11.2_4	87	PA11P2	3	C4	16	0.7657
SM11.2_4	87	PA11P2	3	C4	3.5	0.17216
SM11.2_4	87	PA11P2	3	C4	15	0.67876
SM11.2_4	87	PA11P2	3	C4	1.5	0.17188
SM11.2_4	87	PA11P2	3	C4	20.5	0.94962
SM11.2_4	87	PA11P2	3	C4	24	1.0867
SM11.2_4	87	PA11P2	3	C4	23	1.0598
SM11.2_4	87	PA11P2	3	C4	23.5	1.0777
SM11.2_4	87	PA11P2	3	C4	0	0.17792
SM11.2_4	87	PA11P2	3	C4	15.5	0.73078
SM11.2_4	87	PA11P2	3	C4	12.5	0.30526
SM11.2_4	87	PA11P2	3	C4	4.5	0.1724
SM11.2_4	87	PA11P2	3	C4	20	0.9356
SM11.2_4	87	PA11P2	3	C4	4	0.17208
SM11.2_4	87	PA11P2	3	C4	14	0.53606
SM11.2_4	87	PA11P2	3	C4	8.5	0.17498
SM11.2_4	87	PA11P2	3	C4	8	0.173
SM11.2_4	87	PA11P2	3	C4	21.5	0.9865
SM11.2_4	87	PA11P2	3	C4	13	0.37356
SM11.2_4	87	PA11P2	3	C4	22.5	1.032
SM11.2_5	88	PA11P2	3	C5	5	0.17284
SM11.2_5	88	PA11P2	3	C5	14.5	0.993
SM11.2_5	88	PA11P2	3	C5	20.5	1.3153
SM11.2_5	88	PA11P2	3	C5	9	0.20716
SM11.2_5	88	PA11P2	3	C5	12	0.57456
SM11.2_5	88	PA11P2	3	C5	23.5	1.4284
SM11.2_5	88	PA11P2	3	C5	23	1.3982
SM11.2_5	88	PA11P2	3	C5	3.5	0.17204
SM11.2_5	88	PA11P2	3	C5	17.5	1.1539
SM11.2_5	88	PA11P2	3	C5	19.5	1.2763
SM11.2_5	88	PA11P2	3	C5	11.5	0.48162
SM11.2_5	88	PA11P2	3	C5	22	1.3908
SM11.2_5	88	PA11P2	3	C5	22.5	1.3887
SM11.2_5	88	PA11P2	3	C5	15.5	1.048
SM11.2_5	88	PA11P2	3	C5	3	0.17278
SM11.2_5	88	PA11P2	3	C5	15	1.0301
SM11.2_5	88	PA11P2	3	C5	14	0.93898
SM11.2_5	88	PA11P2	3	C5	20	1.3126
SM11.2_5	88	PA11P2	3	C5	19	1.2192
SM11.2_5	88	PA11P2	3	C5	0	0.17928
SM11.2_5	88	PA11P2	3	C5	11	0.38504
SM11.2_5	88	PA11P2	3	C5	10.5	0.3037
SM11.2_5	88	PA11P2	3	C5	9.5	0.22516
SM11.2_5	88	PA11P2	3	C5	18	1.1758
SM11.2_5	88	PA11P2	3	C5	16	1.0693
SM11.2_5	88	PA11P2	3	C5	8	0.18386
SM11.2_5	88	PA11P2	3	C5	13.5	0.86732
SM11.2_5	88	PA11P2	3	C5	4	0.17236
SM11.2_5	88	PA11P2	3	C5	13	0.76864
SM11.2_5	88	PA11P2	3	C5	18.5	1.2013
SM11.2_5	88	PA11P2	3	C5	16.5	1.0914
SM11.2_5	88	PA11P2	3	C5	7	0.1777
SM11.2_5	88	PA11P2	3	C5	2	0.17282
SM11.2_5	88	PA11P2	3	C5	21.5	1.359
SM11.2_5	88	PA11P2	3	C5	21	1.343
SM11.2_5	88	PA11P2	3	C5	12.5	0.66304
SM11.2_5	88	PA11P2	3	C5	1	0.17316
SM11.2_5	88	PA11P2	3	C5	10	0.25504
SM11.2_5	88	PA11P2	3	C5	7.5	0.18026
SM11.2_5	88	PA11P2	3	C5	17	1.1224
SM11.2_5	88	PA11P2	3	C5	6	0.17442
SM11.2_5	88	PA11P2	3	C5	24	1.4442
SM11.2_5	88	PA11P2	3	C5	2.5	0.17238
SM11.2_5	88	PA11P2	3	C5	4.5	0.17316
SM11.2_5	88	PA11P2	3	C5	5.5	0.17298
SM11.2_5	88	PA11P2	3	C5	0.5	0.17502
SM11.2_5	88	PA11P2	3	C5	8.5	0.19338
SM11.2_5	88	PA11P2	3	C5	1.5	0.17296
SM11.2_5	88	PA11P2	3	C5	6.5	0.17588
SM11.2_6	88	PA11P2	3	C6	22	1.3108
SM11.2_6	88	PA11P2	3	C6	3	0.17652
SM11.2_6	88	PA11P2	3	C6	0	0.18644
SM11.2_6	88	PA11P2	3	C6	8.5	0.40032
SM11.2_6	88	PA11P2	3	C6	19.5	1.2139
SM11.2_6	88	PA11P2	3	C6	16.5	1.0964
SM11.2_6	88	PA11P2	3	C6	1	0.17632
SM11.2_6	88	PA11P2	3	C6	8	0.3188
SM11.2_6	88	PA11P2	3	C6	9	0.49856
SM11.2_6	88	PA11P2	3	C6	12.5	0.93684
SM11.2_6	88	PA11P2	3	C6	4	0.17984
SM11.2_6	88	PA11P2	3	C6	14.5	1.03
SM11.2_6	88	PA11P2	3	C6	0.5	0.17758
SM11.2_6	88	PA11P2	3	C6	15	1.0486
SM11.2_6	88	PA11P2	3	C6	15.5	1.0665
SM11.2_6	88	PA11P2	3	C6	14	1.01
SM11.2_6	88	PA11P2	3	C6	9.5	0.60056
SM11.2_6	88	PA11P2	3	C6	5.5	0.18884
SM11.2_6	88	PA11P2	3	C6	13.5	0.99096
SM11.2_6	88	PA11P2	3	C6	23	1.3402
SM11.2_6	88	PA11P2	3	C6	10.5	0.76458
SM11.2_6	88	PA11P2	3	C6	13	0.96508
SM11.2_6	88	PA11P2	3	C6	4.5	0.18192
SM11.2_6	88	PA11P2	3	C6	18	1.1738
SM11.2_6	88	PA11P2	3	C6	11	0.8185
SM11.2_6	88	PA11P2	3	C6	12	0.90102
SM11.2_6	88	PA11P2	3	C6	6.5	0.21156
SM11.2_6	88	PA11P2	3	C6	20	1.2286
SM11.2_6	88	PA11P2	3	C6	2.5	0.17668
SM11.2_6	88	PA11P2	3	C6	22.5	1.3241
SM11.2_6	88	PA11P2	3	C6	16	1.0797
SM11.2_6	88	PA11P2	3	C6	17	1.1185
SM11.2_6	88	PA11P2	3	C6	6	0.19698
SM11.2_6	88	PA11P2	3	C6	20.5	1.2464
SM11.2_6	88	PA11P2	3	C6	19	1.2074
SM11.2_6	88	PA11P2	3	C6	7	0.23278
SM11.2_6	88	PA11P2	3	C6	24	1.3573
SM11.2_6	88	PA11P2	3	C6	7.5	0.2652
SM11.2_6	88	PA11P2	3	C6	5	0.18454
SM11.2_6	88	PA11P2	3	C6	21.5	1.2874
SM11.2_6	88	PA11P2	3	C6	1.5	0.17694
SM11.2_6	88	PA11P2	3	C6	2	0.17632
SM11.2_6	88	PA11P2	3	C6	23.5	1.3443
SM11.2_6	88	PA11P2	3	C6	18.5	1.187
SM11.2_6	88	PA11P2	3	C6	3.5	0.17778
SM11.2_6	88	PA11P2	3	C6	21	1.2648
SM11.2_6	88	PA11P2	3	C6	17.5	1.1477
SM11.2_6	88	PA11P2	3	C6	10	0.6926
SM11.2_6	88	PA11P2	3	C6	11.5	0.86652
SM11.2_7	89	PA11P2	3	C7	11	0.40074
SM11.2_7	89	PA11P2	3	C7	9.5	0.23
SM11.2_7	89	PA11P2	3	C7	23.5	1.1822
SM11.2_7	89	PA11P2	3	C7	19.5	1.0272
SM11.2_7	89	PA11P2	3	C7	20.5	1.0716
SM11.2_7	89	PA11P2	3	C7	4	0.17158
SM11.2_7	89	PA11P2	3	C7	11.5	0.48528
SM11.2_7	89	PA11P2	3	C7	1.5	0.1731
SM11.2_7	89	PA11P2	3	C7	10	0.263
SM11.2_7	89	PA11P2	3	C7	6.5	0.17464
SM11.2_7	89	PA11P2	3	C7	21	1.0956
SM11.2_7	89	PA11P2	3	C7	3.5	0.17188
SM11.2_7	89	PA11P2	3	C7	23	1.1805
SM11.2_7	89	PA11P2	3	C7	17	0.96174
SM11.2_7	89	PA11P2	3	C7	6	0.1727
SM11.2_7	89	PA11P2	3	C7	0.5	0.17792
SM11.2_7	89	PA11P2	3	C7	7.5	0.17912
SM11.2_7	89	PA11P2	3	C7	2	0.17242
SM11.2_7	89	PA11P2	3	C7	9	0.2092
SM11.2_7	89	PA11P2	3	C7	17.5	0.97844
SM11.2_7	89	PA11P2	3	C7	2.5	0.17232
SM11.2_7	89	PA11P2	3	C7	13	0.7311
SM11.2_7	89	PA11P2	3	C7	14	0.81496
SM11.2_7	89	PA11P2	3	C7	15	0.87494
SM11.2_7	89	PA11P2	3	C7	1	0.17772
SM11.2_7	89	PA11P2	3	C7	22	1.1491
SM11.2_7	89	PA11P2	3	C7	15.5	0.90028
SM11.2_7	89	PA11P2	3	C7	3	0.17182
SM11.2_7	89	PA11P2	3	C7	5.5	0.17202
SM11.2_7	89	PA11P2	3	C7	12.5	0.6626
SM11.2_7	89	PA11P2	3	C7	16	0.9199
SM11.2_7	89	PA11P2	3	C7	8	0.18418
SM11.2_7	89	PA11P2	3	C7	4.5	0.17162
SM11.2_7	89	PA11P2	3	C7	21.5	1.1247
SM11.2_7	89	PA11P2	3	C7	12	0.5741
SM11.2_7	89	PA11P2	3	C7	20	1.0452
SM11.2_7	89	PA11P2	3	C7	16.5	0.94146
SM11.2_7	89	PA11P2	3	C7	10.5	0.31792
SM11.2_7	89	PA11P2	3	C7	18	0.98544
SM11.2_7	89	PA11P2	3	C7	14.5	0.84524
SM11.2_7	89	PA11P2	3	C7	5	0.17172
SM11.2_7	89	PA11P2	3	C7	13.5	0.77932
SM11.2_7	89	PA11P2	3	C7	7	0.17712
SM11.2_7	89	PA11P2	3	C7	24	1.1868
SM11.2_7	89	PA11P2	3	C7	19	1.0123
SM11.2_7	89	PA11P2	3	C7	18.5	0.99704
SM11.2_7	89	PA11P2	3	C7	22.5	1.1532
SM11.2_7	89	PA11P2	3	C7	8.5	0.19416
SM11.2_7	89	PA11P2	3	C7	0	0.18406
SM11.2_8	89	PA11P2	3	C8	20	0.96636
SM11.2_8	89	PA11P2	3	C8	20.5	0.97592
SM11.2_8	89	PA11P2	3	C8	3	0.1741
SM11.2_8	89	PA11P2	3	C8	11	0.26378
SM11.2_8	89	PA11P2	3	C8	17.5	0.87744
SM11.2_8	89	PA11P2	3	C8	4.5	0.17392
SM11.2_8	89	PA11P2	3	C8	23.5	1.0377
SM11.2_8	89	PA11P2	3	C8	9	0.18716
SM11.2_8	89	PA11P2	3	C8	1.5	0.17378
SM11.2_8	89	PA11P2	3	C8	8	0.17998
SM11.2_8	89	PA11P2	3	C8	19.5	0.95628
SM11.2_8	89	PA11P2	3	C8	14	0.67984
SM11.2_8	89	PA11P2	3	C8	24	1.0433
SM11.2_8	89	PA11P2	3	C8	7	0.1765
SM11.2_8	89	PA11P2	3	C8	6.5	0.17582
SM11.2_8	89	PA11P2	3	C8	19	0.93966
SM11.2_8	89	PA11P2	3	C8	16	0.80936
SM11.2_8	89	PA11P2	3	C8	18.5	0.91676
SM11.2_8	89	PA11P2	3	C8	4	0.17412
SM11.2_8	89	PA11P2	3	C8	10	0.21208
SM11.2_8	89	PA11P2	3	C8	17	0.85532
SM11.2_8	89	PA11P2	3	C8	12.5	0.4664
SM11.2_8	89	PA11P2	3	C8	5	0.17446
SM11.2_8	89	PA11P2	3	C8	3.5	0.17398
SM11.2_8	89	PA11P2	3	C8	0	0.17252
SM11.2_8	89	PA11P2	3	C8	15	0.75898
SM11.2_8	89	PA11P2	3	C8	12	0.3881
SM11.2_8	89	PA11P2	3	C8	23	1.0267
SM11.2_8	89	PA11P2	3	C8	13	0.54228
SM11.2_8	89	PA11P2	3	C8	8.5	0.18222
SM11.2_8	89	PA11P2	3	C8	16.5	0.83066
SM11.2_8	89	PA11P2	3	C8	1	0.17368
SM11.2_8	89	PA11P2	3	C8	21	0.98586
SM11.2_8	89	PA11P2	3	C8	10.5	0.23216
SM11.2_8	89	PA11P2	3	C8	2	0.17416
SM11.2_8	89	PA11P2	3	C8	2.5	0.17386
SM11.2_8	89	PA11P2	3	C8	14.5	0.72588
SM11.2_8	89	PA11P2	3	C8	0.5	0.17412
SM11.2_8	89	PA11P2	3	C8	15.5	0.78354
SM11.2_8	89	PA11P2	3	C8	5.5	0.1746
SM11.2_8	89	PA11P2	3	C8	22.5	1.0161
SM11.2_8	89	PA11P2	3	C8	22	1.0072
SM11.2_8	89	PA11P2	3	C8	18	0.89848
SM11.2_8	89	PA11P2	3	C8	7.5	0.1774
SM11.2_8	89	PA11P2	3	C8	9.5	0.1972
SM11.2_8	89	PA11P2	3	C8	21.5	0.99602
SM11.2_8	89	PA11P2	3	C8	11.5	0.31534
SM11.2_8	89	PA11P2	3	C8	6	0.1752
SM11.2_8	89	PA11P2	3	C8	13.5	0.61762
SM11.2_9	90	PA11P2	3	C9	14.5	0.95924
SM11.2_9	90	PA11P2	3	C9	11.5	0.64682
SM11.2_9	90	PA11P2	3	C9	0.5	0.17454
SM11.2_9	90	PA11P2	3	C9	5.5	0.17546
SM11.2_9	90	PA11P2	3	C9	19.5	1.2326
SM11.2_9	90	PA11P2	3	C9	23.5	1.3371
SM11.2_9	90	PA11P2	3	C9	14	0.94964
SM11.2_9	90	PA11P2	3	C9	3.5	0.17286
SM11.2_9	90	PA11P2	3	C9	20.5	1.2773
SM11.2_9	90	PA11P2	3	C9	12	0.74182
SM11.2_9	90	PA11P2	3	C9	21	1.2884
SM11.2_9	90	PA11P2	3	C9	12.5	0.82022
SM11.2_9	90	PA11P2	3	C9	24	1.3515
SM11.2_9	90	PA11P2	3	C9	18	1.1665
SM11.2_9	90	PA11P2	3	C9	10	0.37616
SM11.2_9	90	PA11P2	3	C9	13	0.88506
SM11.2_9	90	PA11P2	3	C9	15.5	1.0184
SM11.2_9	90	PA11P2	3	C9	10.5	0.471
SM11.2_9	90	PA11P2	3	C9	16.5	1.0915
SM11.2_9	90	PA11P2	3	C9	2	0.17348
SM11.2_9	90	PA11P2	3	C9	18.5	1.1929
SM11.2_9	90	PA11P2	3	C9	15	0.97708
SM11.2_9	90	PA11P2	3	C9	9.5	0.30014
SM11.2_9	90	PA11P2	3	C9	9	0.25256
SM11.2_9	90	PA11P2	3	C9	20	1.2542
SM11.2_9	90	PA11P2	3	C9	7	0.18446
SM11.2_9	90	PA11P2	3	C9	11	0.55148
SM11.2_9	90	PA11P2	3	C9	2.5	0.1725
SM11.2_9	90	PA11P2	3	C9	19	1.2132
SM11.2_9	90	PA11P2	3	C9	1.5	0.17306
SM11.2_9	90	PA11P2	3	C9	22	1.2997
SM11.2_9	90	PA11P2	3	C9	23	1.323
SM11.2_9	90	PA11P2	3	C9	8	0.20578
SM11.2_9	90	PA11P2	3	C9	17.5	1.1382
SM11.2_9	90	PA11P2	3	C9	1	0.17348
SM11.2_9	90	PA11P2	3	C9	7.5	0.1916
SM11.2_9	90	PA11P2	3	C9	21.5	1.2816
SM11.2_9	90	PA11P2	3	C9	8.5	0.2233
SM11.2_9	90	PA11P2	3	C9	3	0.17276
SM11.2_9	90	PA11P2	3	C9	16	1.0583
SM11.2_9	90	PA11P2	3	C9	17	1.1134
SM11.2_9	90	PA11P2	3	C9	4.5	0.1739
SM11.2_9	90	PA11P2	3	C9	4	0.17314
SM11.2_9	90	PA11P2	3	C9	6	0.17868
SM11.2_9	90	PA11P2	3	C9	22.5	1.3157
SM11.2_9	90	PA11P2	3	C9	5	0.17426
SM11.2_9	90	PA11P2	3	C9	0	0.18466
SM11.2_9	90	PA11P2	3	C9	13.5	0.92458
SM11.2_9	90	PA11P2	3	C9	6.5	0.1808
SM12.1_1	91	PA12P1	3	D1	5	0.1853
SM12.1_1	91	PA12P1	3	D1	15.5	1.0206
SM12.1_1	91	PA12P1	3	D1	7.5	0.2486
SM12.1_1	91	PA12P1	3	D1	17.5	1.0817
SM12.1_1	91	PA12P1	3	D1	0	0.18126
SM12.1_1	91	PA12P1	3	D1	3	0.17852
SM12.1_1	91	PA12P1	3	D1	11.5	0.81766
SM12.1_1	91	PA12P1	3	D1	21.5	1.1881
SM12.1_1	91	PA12P1	3	D1	10.5	0.71764
SM12.1_1	91	PA12P1	3	D1	15	1.012
SM12.1_1	91	PA12P1	3	D1	13	0.93688
SM12.1_1	91	PA12P1	3	D1	7	0.22416
SM12.1_1	91	PA12P1	3	D1	2.5	0.17862
SM12.1_1	91	PA12P1	3	D1	8	0.29126
SM12.1_1	91	PA12P1	3	D1	6	0.19456
SM12.1_1	91	PA12P1	3	D1	17	1.0664
SM12.1_1	91	PA12P1	3	D1	18.5	1.1104
SM12.1_1	91	PA12P1	3	D1	2	0.17858
SM12.1_1	91	PA12P1	3	D1	1.5	0.17848
SM12.1_1	91	PA12P1	3	D1	20	1.1512
SM12.1_1	91	PA12P1	3	D1	14.5	0.998
SM12.1_1	91	PA12P1	3	D1	4	0.1803
SM12.1_1	91	PA12P1	3	D1	12.5	0.9047
SM12.1_1	91	PA12P1	3	D1	24	1.2406
SM12.1_1	91	PA12P1	3	D1	23	1.2228
SM12.1_1	91	PA12P1	3	D1	14	0.98186
SM12.1_1	91	PA12P1	3	D1	23.5	1.2321
SM12.1_1	91	PA12P1	3	D1	19	1.1247
SM12.1_1	91	PA12P1	3	D1	19.5	1.1379
SM12.1_1	91	PA12P1	3	D1	4.5	0.18346
SM12.1_1	91	PA12P1	3	D1	6.5	0.2068
SM12.1_1	91	PA12P1	3	D1	13.5	0.96006
SM12.1_1	91	PA12P1	3	D1	8.5	0.35606
SM12.1_1	91	PA12P1	3	D1	22.5	1.2117
SM12.1_1	91	PA12P1	3	D1	21	1.1754
SM12.1_1	91	PA12P1	3	D1	12	0.86082
SM12.1_1	91	PA12P1	3	D1	22	1.2006
SM12.1_1	91	PA12P1	3	D1	1	0.17856
SM12.1_1	91	PA12P1	3	D1	0.5	0.17888
SM12.1_1	91	PA12P1	3	D1	16	1.0361
SM12.1_1	91	PA12P1	3	D1	5.5	0.18898
SM12.1_1	91	PA12P1	3	D1	3.5	0.17884
SM12.1_1	91	PA12P1	3	D1	11	0.77476
SM12.1_1	91	PA12P1	3	D1	16.5	1.0531
SM12.1_1	91	PA12P1	3	D1	20.5	1.1637
SM12.1_1	91	PA12P1	3	D1	18	1.097
SM12.1_1	91	PA12P1	3	D1	9.5	0.54926
SM12.1_1	91	PA12P1	3	D1	10	0.63684
SM12.1_1	91	PA12P1	3	D1	9	0.44718
SM12.1_10	95	PA12P1	3	D10	10	0.6504
SM12.1_10	95	PA12P1	3	D10	20.5	1.2329
SM12.1_10	95	PA12P1	3	D10	13	0.94322
SM12.1_10	95	PA12P1	3	D10	19.5	1.2146
SM12.1_10	95	PA12P1	3	D10	3	0.17784
SM12.1_10	95	PA12P1	3	D10	21.5	1.2682
SM12.1_10	95	PA12P1	3	D10	18	1.1646
SM12.1_10	95	PA12P1	3	D10	18.5	1.1868
SM12.1_10	95	PA12P1	3	D10	13.5	0.97178
SM12.1_10	95	PA12P1	3	D10	14.5	1.0084
SM12.1_10	95	PA12P1	3	D10	19	1.2006
SM12.1_10	95	PA12P1	3	D10	2	0.17722
SM12.1_10	95	PA12P1	3	D10	8.5	0.36164
SM12.1_10	95	PA12P1	3	D10	6.5	0.2078
SM12.1_10	95	PA12P1	3	D10	4	0.17952
SM12.1_10	95	PA12P1	3	D10	3.5	0.17812
SM12.1_10	95	PA12P1	3	D10	7.5	0.25082
SM12.1_10	95	PA12P1	3	D10	17.5	1.1361
SM12.1_10	95	PA12P1	3	D10	1.5	0.1774
SM12.1_10	95	PA12P1	3	D10	14	0.99352
SM12.1_10	95	PA12P1	3	D10	5.5	0.18708
SM12.1_10	95	PA12P1	3	D10	4.5	0.18198
SM12.1_10	95	PA12P1	3	D10	0.5	0.17876
SM12.1_10	95	PA12P1	3	D10	15.5	1.0365
SM12.1_10	95	PA12P1	3	D10	1	0.17738
SM12.1_10	95	PA12P1	3	D10	22.5	1.3023
SM12.1_10	95	PA12P1	3	D10	23	1.3129
SM12.1_10	95	PA12P1	3	D10	22	1.2818
SM12.1_10	95	PA12P1	3	D10	9	0.4568
SM12.1_10	95	PA12P1	3	D10	12.5	0.91564
SM12.1_10	95	PA12P1	3	D10	12	0.87456
SM12.1_10	95	PA12P1	3	D10	0	0.18482
SM12.1_10	95	PA12P1	3	D10	16	1.0585
SM12.1_10	95	PA12P1	3	D10	6	0.19462
SM12.1_10	95	PA12P1	3	D10	9.5	0.55676
SM12.1_10	95	PA12P1	3	D10	5	0.18488
SM12.1_10	95	PA12P1	3	D10	11	0.78938
SM12.1_10	95	PA12P1	3	D10	17	1.1075
SM12.1_10	95	PA12P1	3	D10	20	1.2214
SM12.1_10	95	PA12P1	3	D10	15	1.0207
SM12.1_10	95	PA12P1	3	D10	21	1.2504
SM12.1_10	95	PA12P1	3	D10	10.5	0.7293
SM12.1_10	95	PA12P1	3	D10	11.5	0.83638
SM12.1_10	95	PA12P1	3	D10	23.5	1.3271
SM12.1_10	95	PA12P1	3	D10	2.5	0.17648
SM12.1_10	95	PA12P1	3	D10	8	0.29272
SM12.1_10	95	PA12P1	3	D10	7	0.22494
SM12.1_10	95	PA12P1	3	D10	24	1.3405
SM12.1_10	95	PA12P1	3	D10	16.5	1.0785
SM12.1_2	91	PA12P1	3	D2	17.5	1.0682
SM12.1_2	91	PA12P1	3	D2	2	0.17964
SM12.1_2	91	PA12P1	3	D2	23.5	1.3079
SM12.1_2	91	PA12P1	3	D2	16.5	1.0316
SM12.1_2	91	PA12P1	3	D2	22.5	1.2759
SM12.1_2	91	PA12P1	3	D2	7	0.18992
SM12.1_2	91	PA12P1	3	D2	0.5	0.1803
SM12.1_2	91	PA12P1	3	D2	21	1.2229
SM12.1_2	91	PA12P1	3	D2	21.5	1.2375
SM12.1_2	91	PA12P1	3	D2	6	0.18408
SM12.1_2	91	PA12P1	3	D2	1.5	0.18034
SM12.1_2	91	PA12P1	3	D2	5	0.1807
SM12.1_2	91	PA12P1	3	D2	19	1.1564
SM12.1_2	91	PA12P1	3	D2	9.5	0.28868
SM12.1_2	91	PA12P1	3	D2	7.5	0.19612
SM12.1_2	91	PA12P1	3	D2	11.5	0.61538
SM12.1_2	91	PA12P1	3	D2	8.5	0.22522
SM12.1_2	91	PA12P1	3	D2	3	0.1795
SM12.1_2	91	PA12P1	3	D2	16	1.0161
SM12.1_2	91	PA12P1	3	D2	12	0.7007
SM12.1_2	91	PA12P1	3	D2	15	0.9657
SM12.1_2	91	PA12P1	3	D2	12.5	0.76672
SM12.1_2	91	PA12P1	3	D2	13	0.81872
SM12.1_2	91	PA12P1	3	D2	13.5	0.86174
SM12.1_2	91	PA12P1	3	D2	10	0.35278
SM12.1_2	91	PA12P1	3	D2	20	1.2001
SM12.1_2	91	PA12P1	3	D2	5.5	0.18228
SM12.1_2	91	PA12P1	3	D2	20.5	1.2053
SM12.1_2	91	PA12P1	3	D2	4.5	0.17974
SM12.1_2	91	PA12P1	3	D2	18.5	1.126
SM12.1_2	91	PA12P1	3	D2	24	1.3143
SM12.1_2	91	PA12P1	3	D2	23	1.2922
SM12.1_2	91	PA12P1	3	D2	10.5	0.43934
SM12.1_2	91	PA12P1	3	D2	4	0.17968
SM12.1_2	91	PA12P1	3	D2	22	1.2591
SM12.1_2	91	PA12P1	3	D2	17	1.0457
SM12.1_2	91	PA12P1	3	D2	14	0.89928
SM12.1_2	91	PA12P1	3	D2	3.5	0.17922
SM12.1_2	91	PA12P1	3	D2	8	0.20866
SM12.1_2	91	PA12P1	3	D2	1	0.17994
SM12.1_2	91	PA12P1	3	D2	0	0.18322
SM12.1_2	91	PA12P1	3	D2	15.5	0.99026
SM12.1_2	91	PA12P1	3	D2	2.5	0.17956
SM12.1_2	91	PA12P1	3	D2	19.5	1.1745
SM12.1_2	91	PA12P1	3	D2	6.5	0.18616
SM12.1_2	91	PA12P1	3	D2	11	0.52706
SM12.1_2	91	PA12P1	3	D2	9	0.24742
SM12.1_2	91	PA12P1	3	D2	18	1.0958
SM12.1_2	91	PA12P1	3	D2	14.5	0.93614
SM12.1_3	92	PA12P1	3	D3	22	1.086
SM12.1_3	92	PA12P1	3	D3	4.5	0.18288
SM12.1_3	92	PA12P1	3	D3	21.5	1.0733
SM12.1_3	92	PA12P1	3	D3	18	1.0005
SM12.1_3	92	PA12P1	3	D3	7	0.1951
SM12.1_3	92	PA12P1	3	D3	9	0.23612
SM12.1_3	92	PA12P1	3	D3	13	0.7717
SM12.1_3	92	PA12P1	3	D3	16.5	0.96326
SM12.1_3	92	PA12P1	3	D3	0.5	0.1906
SM12.1_3	92	PA12P1	3	D3	23	1.1118
SM12.1_3	92	PA12P1	3	D3	8	0.20642
SM12.1_3	92	PA12P1	3	D3	24	1.128
SM12.1_3	92	PA12P1	3	D3	16	0.9493
SM12.1_3	92	PA12P1	3	D3	17	0.97852
SM12.1_3	92	PA12P1	3	D3	8.5	0.21916
SM12.1_3	92	PA12P1	3	D3	23.5	1.1003
SM12.1_3	92	PA12P1	3	D3	21	1.0619
SM12.1_3	92	PA12P1	3	D3	19.5	1.0313
SM12.1_3	92	PA12P1	3	D3	14	0.84868
SM12.1_3	92	PA12P1	3	D3	0	0.19576
SM12.1_3	92	PA12P1	3	D3	13.5	0.81444
SM12.1_3	92	PA12P1	3	D3	20.5	1.051
SM12.1_3	92	PA12P1	3	D3	3	0.18552
SM12.1_3	92	PA12P1	3	D3	1.5	0.18616
SM12.1_3	92	PA12P1	3	D3	2	0.18466
SM12.1_3	92	PA12P1	3	D3	5.5	0.18572
SM12.1_3	92	PA12P1	3	D3	22.5	1.0997
SM12.1_3	92	PA12P1	3	D3	15	0.90256
SM12.1_3	92	PA12P1	3	D3	12	0.63748
SM12.1_3	92	PA12P1	3	D3	11.5	0.55302
SM12.1_3	92	PA12P1	3	D3	15.5	0.92586
SM12.1_3	92	PA12P1	3	D3	12.5	0.71352
SM12.1_3	92	PA12P1	3	D3	4	0.18508
SM12.1_3	92	PA12P1	3	D3	20	1.0412
SM12.1_3	92	PA12P1	3	D3	17.5	0.9926
SM12.1_3	92	PA12P1	3	D3	9.5	0.2637
SM12.1_3	92	PA12P1	3	D3	14.5	0.8793
SM12.1_3	92	PA12P1	3	D3	1	0.18708
SM12.1_3	92	PA12P1	3	D3	11	0.48738
SM12.1_3	92	PA12P1	3	D3	7.5	0.19878
SM12.1_3	92	PA12P1	3	D3	2.5	0.18354
SM12.1_3	92	PA12P1	3	D3	18.5	1.012
SM12.1_3	92	PA12P1	3	D3	5	0.18432
SM12.1_3	92	PA12P1	3	D3	3.5	0.18392
SM12.1_3	92	PA12P1	3	D3	10.5	0.4057
SM12.1_3	92	PA12P1	3	D3	6	0.18698
SM12.1_3	92	PA12P1	3	D3	6.5	0.18064
SM12.1_3	92	PA12P1	3	D3	19	1.0202
SM12.1_3	92	PA12P1	3	D3	10	0.31394
SM12.1_4	92	PA12P1	3	D4	21.5	1.1914
SM12.1_4	92	PA12P1	3	D4	8	0.23944
SM12.1_4	92	PA12P1	3	D4	6	0.18706
SM12.1_4	92	PA12P1	3	D4	10.5	0.61062
SM12.1_4	92	PA12P1	3	D4	1	0.17822
SM12.1_4	92	PA12P1	3	D4	20	1.1576
SM12.1_4	92	PA12P1	3	D4	11.5	0.7809
SM12.1_4	92	PA12P1	3	D4	21	1.1805
SM12.1_4	92	PA12P1	3	D4	23	1.2256
SM12.1_4	92	PA12P1	3	D4	15	1.001
SM12.1_4	92	PA12P1	3	D4	1.5	0.1775
SM12.1_4	92	PA12P1	3	D4	5.5	0.18318
SM12.1_4	92	PA12P1	3	D4	7	0.203
SM12.1_4	92	PA12P1	3	D4	2.5	0.17736
SM12.1_4	92	PA12P1	3	D4	11	0.70996
SM12.1_4	92	PA12P1	3	D4	22	1.2008
SM12.1_4	92	PA12P1	3	D4	12	0.83402
SM12.1_4	92	PA12P1	3	D4	2	0.17812
SM12.1_4	92	PA12P1	3	D4	19	1.1324
SM12.1_4	92	PA12P1	3	D4	0	0.18252
SM12.1_4	92	PA12P1	3	D4	16.5	1.0575
SM12.1_4	92	PA12P1	3	D4	24	1.2435
SM12.1_4	92	PA12P1	3	D4	17	1.077
SM12.1_4	92	PA12P1	3	D4	0.5	0.1793
SM12.1_4	92	PA12P1	3	D4	3	0.17852
SM12.1_4	92	PA12P1	3	D4	7.5	0.21806
SM12.1_4	92	PA12P1	3	D4	10	0.51674
SM12.1_4	92	PA12P1	3	D4	15.5	1.0238
SM12.1_4	92	PA12P1	3	D4	4	0.1789
SM12.1_4	92	PA12P1	3	D4	8.5	0.27608
SM12.1_4	92	PA12P1	3	D4	13.5	0.93802
SM12.1_4	92	PA12P1	3	D4	4.5	0.1796
SM12.1_4	92	PA12P1	3	D4	23.5	1.2355
SM12.1_4	92	PA12P1	3	D4	17.5	1.0944
SM12.1_4	92	PA12P1	3	D4	20.5	1.1683
SM12.1_4	92	PA12P1	3	D4	6.5	0.19262
SM12.1_4	92	PA12P1	3	D4	13	0.9117
SM12.1_4	92	PA12P1	3	D4	3.5	0.17802
SM12.1_4	92	PA12P1	3	D4	9.5	0.42358
SM12.1_4	92	PA12P1	3	D4	14	0.96414
SM12.1_4	92	PA12P1	3	D4	12.5	0.87506
SM12.1_4	92	PA12P1	3	D4	16	1.0427
SM12.1_4	92	PA12P1	3	D4	5	0.1815
SM12.1_4	92	PA12P1	3	D4	22.5	1.2149
SM12.1_4	92	PA12P1	3	D4	18	1.1072
SM12.1_4	92	PA12P1	3	D4	9	0.3358
SM12.1_4	92	PA12P1	3	D4	14.5	0.98548
SM12.1_4	92	PA12P1	3	D4	19.5	1.145
SM12.1_4	92	PA12P1	3	D4	18.5	1.1192
SM12.1_5	93	PA12P1	3	D5	18	1.0915
SM12.1_5	93	PA12P1	3	D5	1.5	0.1903
SM12.1_5	93	PA12P1	3	D5	7.5	0.21912
SM12.1_5	93	PA12P1	3	D5	7	0.20444
SM12.1_5	93	PA12P1	3	D5	17.5	1.0733
SM12.1_5	93	PA12P1	3	D5	12	0.81028
SM12.1_5	93	PA12P1	3	D5	24	1.2356
SM12.1_5	93	PA12P1	3	D5	10	0.511
SM12.1_5	93	PA12P1	3	D5	12.5	0.84836
SM12.1_5	93	PA12P1	3	D5	0.5	0.19284
SM12.1_5	93	PA12P1	3	D5	8.5	0.27844
SM12.1_5	93	PA12P1	3	D5	9	0.3451
SM12.1_5	93	PA12P1	3	D5	11	0.68476
SM12.1_5	93	PA12P1	3	D5	14.5	0.95088
SM12.1_5	93	PA12P1	3	D5	5.5	0.18848
SM12.1_5	93	PA12P1	3	D5	13.5	0.91186
SM12.1_5	93	PA12P1	3	D5	17	1.0553
SM12.1_5	93	PA12P1	3	D5	21	1.1714
SM12.1_5	93	PA12P1	3	D5	3.5	0.18834
SM12.1_5	93	PA12P1	3	D5	8	0.23786
SM12.1_5	93	PA12P1	3	D5	19.5	1.1353
SM12.1_5	93	PA12P1	3	D5	22	1.1965
SM12.1_5	93	PA12P1	3	D5	9.5	0.43082
SM12.1_5	93	PA12P1	3	D5	13	0.88278
SM12.1_5	93	PA12P1	3	D5	5	0.18726
SM12.1_5	93	PA12P1	3	D5	20	1.1477
SM12.1_5	93	PA12P1	3	D5	6	0.19078
SM12.1_5	93	PA12P1	3	D5	4	0.18812
SM12.1_5	93	PA12P1	3	D5	4.5	0.18892
SM12.1_5	93	PA12P1	3	D5	15	0.9705
SM12.1_5	93	PA12P1	3	D5	21.5	1.1834
SM12.1_5	93	PA12P1	3	D5	18.5	1.1061
SM12.1_5	93	PA12P1	3	D5	3	0.18884
SM12.1_5	93	PA12P1	3	D5	1	0.19132
SM12.1_5	93	PA12P1	3	D5	14	0.93182
SM12.1_5	93	PA12P1	3	D5	19	1.1194
SM12.1_5	93	PA12P1	3	D5	15.5	0.99272
SM12.1_5	93	PA12P1	3	D5	22.5	1.2128
SM12.1_5	93	PA12P1	3	D5	16.5	1.0351
SM12.1_5	93	PA12P1	3	D5	16	1.0127
SM12.1_5	93	PA12P1	3	D5	6.5	0.19608
SM12.1_5	93	PA12P1	3	D5	0	0.19356
SM12.1_5	93	PA12P1	3	D5	11.5	0.75508
SM12.1_5	93	PA12P1	3	D5	2	0.19022
SM12.1_5	93	PA12P1	3	D5	23.5	1.2343
SM12.1_5	93	PA12P1	3	D5	23	1.2243
SM12.1_5	93	PA12P1	3	D5	10.5	0.59488
SM12.1_5	93	PA12P1	3	D5	20.5	1.1596
SM12.1_5	93	PA12P1	3	D5	2.5	0.18822
SM12.1_6	93	PA12P1	3	D6	17	1.0679
SM12.1_6	93	PA12P1	3	D6	2	0.1739
SM12.1_6	93	PA12P1	3	D6	15	1.0103
SM12.1_6	93	PA12P1	3	D6	9.5	0.5192
SM12.1_6	93	PA12P1	3	D6	19	1.1535
SM12.1_6	93	PA12P1	3	D6	2.5	0.17418
SM12.1_6	93	PA12P1	3	D6	14	0.96978
SM12.1_6	93	PA12P1	3	D6	24	1.3175
SM12.1_6	93	PA12P1	3	D6	16.5	1.05
SM12.1_6	93	PA12P1	3	D6	1.5	0.17428
SM12.1_6	93	PA12P1	3	D6	9	0.42256
SM12.1_6	93	PA12P1	3	D6	18.5	1.1414
SM12.1_6	93	PA12P1	3	D6	11	0.76342
SM12.1_6	93	PA12P1	3	D6	12	0.85064
SM12.1_6	93	PA12P1	3	D6	20.5	1.1919
SM12.1_6	93	PA12P1	3	D6	6	0.18806
SM12.1_6	93	PA12P1	3	D6	7	0.21414
SM12.1_6	93	PA12P1	3	D6	22.5	1.2794
SM12.1_6	93	PA12P1	3	D6	5.5	0.18266
SM12.1_6	93	PA12P1	3	D6	8.5	0.33548
SM12.1_6	93	PA12P1	3	D6	15.5	1.0199
SM12.1_6	93	PA12P1	3	D6	19.5	1.1613
SM12.1_6	93	PA12P1	3	D6	3.5	0.17458
SM12.1_6	93	PA12P1	3	D6	10.5	0.69912
SM12.1_6	93	PA12P1	3	D6	10	0.61272
SM12.1_6	93	PA12P1	3	D6	22	1.2611
SM12.1_6	93	PA12P1	3	D6	13.5	0.9454
SM12.1_6	93	PA12P1	3	D6	21	1.2168
SM12.1_6	93	PA12P1	3	D6	23	1.2979
SM12.1_6	93	PA12P1	3	D6	1	0.1739
SM12.1_6	93	PA12P1	3	D6	18	1.1203
SM12.1_6	93	PA12P1	3	D6	0.5	0.17494
SM12.1_6	93	PA12P1	3	D6	5	0.17976
SM12.1_6	93	PA12P1	3	D6	0	0.17958
SM12.1_6	93	PA12P1	3	D6	16	1.0335
SM12.1_6	93	PA12P1	3	D6	6.5	0.19826
SM12.1_6	93	PA12P1	3	D6	21.5	1.2402
SM12.1_6	93	PA12P1	3	D6	17.5	1.0965
SM12.1_6	93	PA12P1	3	D6	8	0.27304
SM12.1_6	93	PA12P1	3	D6	13	0.91586
SM12.1_6	93	PA12P1	3	D6	11.5	0.81208
SM12.1_6	93	PA12P1	3	D6	4.5	0.17754
SM12.1_6	93	PA12P1	3	D6	23.5	1.3122
SM12.1_6	93	PA12P1	3	D6	4	0.17512
SM12.1_6	93	PA12P1	3	D6	20	1.1688
SM12.1_6	93	PA12P1	3	D6	12.5	0.88532
SM12.1_6	93	PA12P1	3	D6	3	0.17386
SM12.1_6	93	PA12P1	3	D6	7.5	0.23638
SM12.1_6	93	PA12P1	3	D6	14.5	0.9922
SM12.1_7	94	PA12P1	3	D7	4	0.1797
SM12.1_7	94	PA12P1	3	D7	3	0.17754
SM12.1_7	94	PA12P1	3	D7	11.5	0.8141
SM12.1_7	94	PA12P1	3	D7	10.5	0.70382
SM12.1_7	94	PA12P1	3	D7	17.5	0.99464
SM12.1_7	94	PA12P1	3	D7	22.5	0.8624
SM12.1_7	94	PA12P1	3	D7	19.5	0.95652
SM12.1_7	94	PA12P1	3	D7	4.5	0.18106
SM12.1_7	94	PA12P1	3	D7	20.5	0.92578
SM12.1_7	94	PA12P1	3	D7	21	0.91666
SM12.1_7	94	PA12P1	3	D7	6.5	0.20296
SM12.1_7	94	PA12P1	3	D7	16.5	1.0017
SM12.1_7	94	PA12P1	3	D7	7	0.21918
SM12.1_7	94	PA12P1	3	D7	14.5	0.97212
SM12.1_7	94	PA12P1	3	D7	19	0.96562
SM12.1_7	94	PA12P1	3	D7	2	0.17726
SM12.1_7	94	PA12P1	3	D7	0.5	0.1787
SM12.1_7	94	PA12P1	3	D7	20	0.95056
SM12.1_7	94	PA12P1	3	D7	21.5	0.91108
SM12.1_7	94	PA12P1	3	D7	15	0.9826
SM12.1_7	94	PA12P1	3	D7	17	1.0073
SM12.1_7	94	PA12P1	3	D7	13	0.9259
SM12.1_7	94	PA12P1	3	D7	9.5	0.52472
SM12.1_7	94	PA12P1	3	D7	1	0.17762
SM12.1_7	94	PA12P1	3	D7	6	0.19176
SM12.1_7	94	PA12P1	3	D7	18.5	0.97594
SM12.1_7	94	PA12P1	3	D7	13.5	0.9507
SM12.1_7	94	PA12P1	3	D7	1.5	0.17776
SM12.1_7	94	PA12P1	3	D7	10	0.6179
SM12.1_7	94	PA12P1	3	D7	12	0.85528
SM12.1_7	94	PA12P1	3	D7	15.5	0.98452
SM12.1_7	94	PA12P1	3	D7	3.5	0.17838
SM12.1_7	94	PA12P1	3	D7	14	0.95408
SM12.1_7	94	PA12P1	3	D7	5.5	0.1867
SM12.1_7	94	PA12P1	3	D7	2.5	0.17706
SM12.1_7	94	PA12P1	3	D7	12.5	0.8908
SM12.1_7	94	PA12P1	3	D7	24	0.8185
SM12.1_7	94	PA12P1	3	D7	9	0.43084
SM12.1_7	94	PA12P1	3	D7	18	0.98714
SM12.1_7	94	PA12P1	3	D7	23	0.854
SM12.1_7	94	PA12P1	3	D7	8	0.27914
SM12.1_7	94	PA12P1	3	D7	16	0.99022
SM12.1_7	94	PA12P1	3	D7	22	0.87884
SM12.1_7	94	PA12P1	3	D7	0	0.18424
SM12.1_7	94	PA12P1	3	D7	5	0.18376
SM12.1_7	94	PA12P1	3	D7	7.5	0.2411
SM12.1_7	94	PA12P1	3	D7	23.5	0.82872
SM12.1_7	94	PA12P1	3	D7	11	0.76656
SM12.1_7	94	PA12P1	3	D7	8.5	0.34296
SM12.1_8	94	PA12P1	3	D8	23	1.3594
SM12.1_8	94	PA12P1	3	D8	19	1.2268
SM12.1_8	94	PA12P1	3	D8	13.5	0.9815
SM12.1_8	94	PA12P1	3	D8	8.5	0.39082
SM12.1_8	94	PA12P1	3	D8	3	0.18118
SM12.1_8	94	PA12P1	3	D8	15.5	1.0752
SM12.1_8	94	PA12P1	3	D8	2	0.1807
SM12.1_8	94	PA12P1	3	D8	17	1.164
SM12.1_8	94	PA12P1	3	D8	15	1.0473
SM12.1_8	94	PA12P1	3	D8	2.5	0.18038
SM12.1_8	94	PA12P1	3	D8	7	0.23428
SM12.1_8	94	PA12P1	3	D8	18	1.2062
SM12.1_8	94	PA12P1	3	D8	7.5	0.26382
SM12.1_8	94	PA12P1	3	D8	10.5	0.74948
SM12.1_8	94	PA12P1	3	D8	16	1.1033
SM12.1_8	94	PA12P1	3	D8	5.5	0.19244
SM12.1_8	94	PA12P1	3	D8	1	0.18076
SM12.1_8	94	PA12P1	3	D8	14	1.0008
SM12.1_8	94	PA12P1	3	D8	9.5	0.58342
SM12.1_8	94	PA12P1	3	D8	4	0.18384
SM12.1_8	94	PA12P1	3	D8	10	0.67446
SM12.1_8	94	PA12P1	3	D8	24	1.3769
SM12.1_8	94	PA12P1	3	D8	8	0.31298
SM12.1_8	94	PA12P1	3	D8	18.5	1.21
SM12.1_8	94	PA12P1	3	D8	6.5	0.21452
SM12.1_8	94	PA12P1	3	D8	0	0.18972
SM12.1_8	94	PA12P1	3	D8	21	1.3121
SM12.1_8	94	PA12P1	3	D8	23.5	1.3695
SM12.1_8	94	PA12P1	3	D8	1.5	0.18064
SM12.1_8	94	PA12P1	3	D8	11	0.80366
SM12.1_8	94	PA12P1	3	D8	14.5	1.0231
SM12.1_8	94	PA12P1	3	D8	4.5	0.18566
SM12.1_8	94	PA12P1	3	D8	11.5	0.84928
SM12.1_8	94	PA12P1	3	D8	0.5	0.18192
SM12.1_8	94	PA12P1	3	D8	22.5	1.3582
SM12.1_8	94	PA12P1	3	D8	20.5	1.294
SM12.1_8	94	PA12P1	3	D8	17.5	1.1919
SM12.1_8	94	PA12P1	3	D8	22	1.3368
SM12.1_8	94	PA12P1	3	D8	19.5	1.252
SM12.1_8	94	PA12P1	3	D8	6	0.2
SM12.1_8	94	PA12P1	3	D8	5	0.18884
SM12.1_8	94	PA12P1	3	D8	9	0.48646
SM12.1_8	94	PA12P1	3	D8	3.5	0.18242
SM12.1_8	94	PA12P1	3	D8	20	1.2741
SM12.1_8	94	PA12P1	3	D8	12.5	0.9315
SM12.1_8	94	PA12P1	3	D8	13	0.96
SM12.1_8	94	PA12P1	3	D8	12	0.89298
SM12.1_8	94	PA12P1	3	D8	21.5	1.3381
SM12.1_8	94	PA12P1	3	D8	16.5	1.1322
SM12.1_9	95	PA12P1	3	D9	16.5	1.0803
SM12.1_9	95	PA12P1	3	D9	6	0.20408
SM12.1_9	95	PA12P1	3	D9	12.5	0.93504
SM12.1_9	95	PA12P1	3	D9	6.5	0.22198
SM12.1_9	95	PA12P1	3	D9	4	0.17978
SM12.1_9	95	PA12P1	3	D9	5.5	0.19088
SM12.1_9	95	PA12P1	3	D9	3	0.17668
SM12.1_9	95	PA12P1	3	D9	7.5	0.28736
SM12.1_9	95	PA12P1	3	D9	23	1.2391
SM12.1_9	95	PA12P1	3	D9	15.5	1.0464
SM12.1_9	95	PA12P1	3	D9	10.5	0.79068
SM12.1_9	95	PA12P1	3	D9	8	0.35274
SM12.1_9	95	PA12P1	3	D9	17.5	1.1131
SM12.1_9	95	PA12P1	3	D9	20	1.1754
SM12.1_9	95	PA12P1	3	D9	12	0.90746
SM12.1_9	95	PA12P1	3	D9	11.5	0.87296
SM12.1_9	95	PA12P1	3	D9	21	1.1956
SM12.1_9	95	PA12P1	3	D9	13.5	0.98408
SM12.1_9	95	PA12P1	3	D9	0.5	0.17688
SM12.1_9	95	PA12P1	3	D9	16	1.0637
SM12.1_9	95	PA12P1	3	D9	22.5	1.225
SM12.1_9	95	PA12P1	3	D9	20.5	1.1867
SM12.1_9	95	PA12P1	3	D9	2.5	0.17506
SM12.1_9	95	PA12P1	3	D9	0	0.18392
SM12.1_9	95	PA12P1	3	D9	14	1.0021
SM12.1_9	95	PA12P1	3	D9	21.5	1.2024
SM12.1_9	95	PA12P1	3	D9	4.5	0.18218
SM12.1_9	95	PA12P1	3	D9	23.5	1.2581
SM12.1_9	95	PA12P1	3	D9	15	1.03
SM12.1_9	95	PA12P1	3	D9	2	0.17552
SM12.1_9	95	PA12P1	3	D9	19	1.1549
SM12.1_9	95	PA12P1	3	D9	1	0.17542
SM12.1_9	95	PA12P1	3	D9	10	0.72908
SM12.1_9	95	PA12P1	3	D9	19.5	1.1651
SM12.1_9	95	PA12P1	3	D9	9.5	0.6461
SM12.1_9	95	PA12P1	3	D9	7	0.24658
SM12.1_9	95	PA12P1	3	D9	18.5	1.1425
SM12.1_9	95	PA12P1	3	D9	8.5	0.44792
SM12.1_9	95	PA12P1	3	D9	24	1.2495
SM12.1_9	95	PA12P1	3	D9	11	0.8358
SM12.1_9	95	PA12P1	3	D9	3.5	0.17776
SM12.1_9	95	PA12P1	3	D9	18	1.128
SM12.1_9	95	PA12P1	3	D9	14.5	1.0176
SM12.1_9	95	PA12P1	3	D9	5	0.18586
SM12.1_9	95	PA12P1	3	D9	9	0.54784
SM12.1_9	95	PA12P1	3	D9	1.5	0.17546
SM12.1_9	95	PA12P1	3	D9	17	1.0957
SM12.1_9	95	PA12P1	3	D9	13	0.961
SM12.1_9	95	PA12P1	3	D9	22	1.2125
SM12.2_1	96	PA12P2	3	E1	20.5	1.3911
SM12.2_1	96	PA12P2	3	E1	1.5	0.17862
SM12.2_1	96	PA12P2	3	E1	14	1.1444
SM12.2_1	96	PA12P2	3	E1	6.5	0.29348
SM12.2_1	96	PA12P2	3	E1	4	0.18866
SM12.2_1	96	PA12P2	3	E1	24	1.4485
SM12.2_1	96	PA12P2	3	E1	1	0.17846
SM12.2_1	96	PA12P2	3	E1	23.5	1.4403
SM12.2_1	96	PA12P2	3	E1	19	1.3659
SM12.2_1	96	PA12P2	3	E1	9.5	0.81602
SM12.2_1	96	PA12P2	3	E1	23	1.4352
SM12.2_1	96	PA12P2	3	E1	19.5	1.3673
SM12.2_1	96	PA12P2	3	E1	4.5	0.19548
SM12.2_1	96	PA12P2	3	E1	2.5	0.18116
SM12.2_1	96	PA12P2	3	E1	13.5	1.1078
SM12.2_1	96	PA12P2	3	E1	3.5	0.1847
SM12.2_1	96	PA12P2	3	E1	10	0.878
SM12.2_1	96	PA12P2	3	E1	12.5	1.0519
SM12.2_1	96	PA12P2	3	E1	12	1.0206
SM12.2_1	96	PA12P2	3	E1	10.5	0.92806
SM12.2_1	96	PA12P2	3	E1	11	0.95528
SM12.2_1	96	PA12P2	3	E1	16.5	1.2753
SM12.2_1	96	PA12P2	3	E1	0	0.1887
SM12.2_1	96	PA12P2	3	E1	18.5	1.3506
SM12.2_1	96	PA12P2	3	E1	22.5	1.4278
SM12.2_1	96	PA12P2	3	E1	9	0.73742
SM12.2_1	96	PA12P2	3	E1	22	1.4206
SM12.2_1	96	PA12P2	3	E1	8	0.55146
SM12.2_1	96	PA12P2	3	E1	5	0.2078
SM12.2_1	96	PA12P2	3	E1	0.5	0.1891
SM12.2_1	96	PA12P2	3	E1	14.5	1.1705
SM12.2_1	96	PA12P2	3	E1	16	1.2482
SM12.2_1	96	PA12P2	3	E1	5.5	0.22514
SM12.2_1	96	PA12P2	3	E1	20	1.3825
SM12.2_1	96	PA12P2	3	E1	17	1.2942
SM12.2_1	96	PA12P2	3	E1	15	1.2029
SM12.2_1	96	PA12P2	3	E1	18	1.3369
SM12.2_1	96	PA12P2	3	E1	17.5	1.3173
SM12.2_1	96	PA12P2	3	E1	21	1.397
SM12.2_1	96	PA12P2	3	E1	8.5	0.64584
SM12.2_1	96	PA12P2	3	E1	13	1.0794
SM12.2_1	96	PA12P2	3	E1	15.5	1.2238
SM12.2_1	96	PA12P2	3	E1	6	0.25024
SM12.2_1	96	PA12P2	3	E1	7.5	0.45186
SM12.2_1	96	PA12P2	3	E1	21.5	1.4073
SM12.2_1	96	PA12P2	3	E1	2	0.17928
SM12.2_1	96	PA12P2	3	E1	11.5	0.98866
SM12.2_1	96	PA12P2	3	E1	3	0.18274
SM12.2_1	96	PA12P2	3	E1	7	0.3605
SM12.2_10	100	PA12P2	3	E10	23.5	1.423
SM12.2_10	100	PA12P2	3	E10	4.5	0.19694
SM12.2_10	100	PA12P2	3	E10	2	0.18526
SM12.2_10	100	PA12P2	3	E10	19.5	1.3433
SM12.2_10	100	PA12P2	3	E10	2.5	0.18554
SM12.2_10	100	PA12P2	3	E10	10	0.8202
SM12.2_10	100	PA12P2	3	E10	11	0.9177
SM12.2_10	100	PA12P2	3	E10	6	0.23344
SM12.2_10	100	PA12P2	3	E10	8.5	0.57714
SM12.2_10	100	PA12P2	3	E10	15.5	1.1885
SM12.2_10	100	PA12P2	3	E10	16	1.2133
SM12.2_10	100	PA12P2	3	E10	13.5	1.0661
SM12.2_10	100	PA12P2	3	E10	5.5	0.21474
SM12.2_10	100	PA12P2	3	E10	9.5	0.75686
SM12.2_10	100	PA12P2	3	E10	16.5	1.2331
SM12.2_10	100	PA12P2	3	E10	8	0.47004
SM12.2_10	100	PA12P2	3	E10	15	1.1602
SM12.2_10	100	PA12P2	3	E10	4	0.19232
SM12.2_10	100	PA12P2	3	E10	1	0.18854
SM12.2_10	100	PA12P2	3	E10	12.5	1.0149
SM12.2_10	100	PA12P2	3	E10	0.5	0.18896
SM12.2_10	100	PA12P2	3	E10	5	0.2029
SM12.2_10	100	PA12P2	3	E10	12	0.9894
SM12.2_10	100	PA12P2	3	E10	13	1.0411
SM12.2_10	100	PA12P2	3	E10	20.5	1.3642
SM12.2_10	100	PA12P2	3	E10	19	1.3209
SM12.2_10	100	PA12P2	3	E10	22.5	1.4034
SM12.2_10	100	PA12P2	3	E10	6.5	0.25996
SM12.2_10	100	PA12P2	3	E10	23	1.4089
SM12.2_10	100	PA12P2	3	E10	17	1.2534
SM12.2_10	100	PA12P2	3	E10	3.5	0.18988
SM12.2_10	100	PA12P2	3	E10	20	1.3539
SM12.2_10	100	PA12P2	3	E10	24	1.4392
SM12.2_10	100	PA12P2	3	E10	7.5	0.37364
SM12.2_10	100	PA12P2	3	E10	9	0.67318
SM12.2_10	100	PA12P2	3	E10	17.5	1.2679
SM12.2_10	100	PA12P2	3	E10	18.5	1.3021
SM12.2_10	100	PA12P2	3	E10	22	1.3934
SM12.2_10	100	PA12P2	3	E10	14	1.0916
SM12.2_10	100	PA12P2	3	E10	1.5	0.1882
SM12.2_10	100	PA12P2	3	E10	14.5	1.1269
SM12.2_10	100	PA12P2	3	E10	7	0.30428
SM12.2_10	100	PA12P2	3	E10	0	0.19442
SM12.2_10	100	PA12P2	3	E10	21.5	1.3856
SM12.2_10	100	PA12P2	3	E10	10.5	0.87086
SM12.2_10	100	PA12P2	3	E10	21	1.3751
SM12.2_10	100	PA12P2	3	E10	11.5	0.95858
SM12.2_10	100	PA12P2	3	E10	3	0.18756
SM12.2_10	100	PA12P2	3	E10	18	1.2887
SM12.2_2	96	PA12P2	3	E2	23.5	1.4699
SM12.2_2	96	PA12P2	3	E2	21.5	1.4519
SM12.2_2	96	PA12P2	3	E2	19	1.4161
SM12.2_2	96	PA12P2	3	E2	1	0.18512
SM12.2_2	96	PA12P2	3	E2	24	1.4739
SM12.2_2	96	PA12P2	3	E2	18	1.3961
SM12.2_2	96	PA12P2	3	E2	16	1.3364
SM12.2_2	96	PA12P2	3	E2	8	0.3409
SM12.2_2	96	PA12P2	3	E2	17.5	1.3831
SM12.2_2	96	PA12P2	3	E2	8.5	0.40288
SM12.2_2	96	PA12P2	3	E2	7.5	0.28508
SM12.2_2	96	PA12P2	3	E2	12.5	1.1519
SM12.2_2	96	PA12P2	3	E2	3.5	0.18732
SM12.2_2	96	PA12P2	3	E2	9	0.46788
SM12.2_2	96	PA12P2	3	E2	22.5	1.4626
SM12.2_2	96	PA12P2	3	E2	13	1.194
SM12.2_2	96	PA12P2	3	E2	9.5	0.52844
SM12.2_2	96	PA12P2	3	E2	6	0.2106
SM12.2_2	96	PA12P2	3	E2	21	1.445
SM12.2_2	96	PA12P2	3	E2	15.5	1.3216
SM12.2_2	96	PA12P2	3	E2	15	1.3078
SM12.2_2	96	PA12P2	3	E2	12	1.1509
SM12.2_2	96	PA12P2	3	E2	16.5	1.352
SM12.2_2	96	PA12P2	3	E2	6.5	0.22528
SM12.2_2	96	PA12P2	3	E2	4.5	0.19136
SM12.2_2	96	PA12P2	3	E2	11.5	1.1286
SM12.2_2	96	PA12P2	3	E2	3	0.18586
SM12.2_2	96	PA12P2	3	E2	5.5	0.20046
SM12.2_2	96	PA12P2	3	E2	2.5	0.18554
SM12.2_2	96	PA12P2	3	E2	20	1.4323
SM12.2_2	96	PA12P2	3	E2	10.5	0.70506
SM12.2_2	96	PA12P2	3	E2	14.5	1.2851
SM12.2_2	96	PA12P2	3	E2	5	0.19416
SM12.2_2	96	PA12P2	3	E2	17	1.3706
SM12.2_2	96	PA12P2	3	E2	13.5	1.2245
SM12.2_2	96	PA12P2	3	E2	0.5	0.18574
SM12.2_2	96	PA12P2	3	E2	7	0.24788
SM12.2_2	96	PA12P2	3	E2	19.5	1.424
SM12.2_2	96	PA12P2	3	E2	22	1.457
SM12.2_2	96	PA12P2	3	E2	18.5	1.4071
SM12.2_2	96	PA12P2	3	E2	4	0.18938
SM12.2_2	96	PA12P2	3	E2	2	0.1848
SM12.2_2	96	PA12P2	3	E2	0	0.19014
SM12.2_2	96	PA12P2	3	E2	10	0.59196
SM12.2_2	96	PA12P2	3	E2	11	0.83578
SM12.2_2	96	PA12P2	3	E2	1.5	0.1854
SM12.2_2	96	PA12P2	3	E2	14	1.2545
SM12.2_2	96	PA12P2	3	E2	23	1.4671
SM12.2_2	96	PA12P2	3	E2	20.5	1.4385
SM12.2_3	97	PA12P2	3	E3	3	0.18952
SM12.2_3	97	PA12P2	3	E3	7	0.22712
SM12.2_3	97	PA12P2	3	E3	7.5	0.24188
SM12.2_3	97	PA12P2	3	E3	19.5	1.1582
SM12.2_3	97	PA12P2	3	E3	20.5	1.1844
SM12.2_3	97	PA12P2	3	E3	5	0.19286
SM12.2_3	97	PA12P2	3	E3	17.5	1.0976
SM12.2_3	97	PA12P2	3	E3	21	1.1988
SM12.2_3	97	PA12P2	3	E3	4.5	0.19148
SM12.2_3	97	PA12P2	3	E3	18.5	1.126
SM12.2_3	97	PA12P2	3	E3	1	0.18976
SM12.2_3	97	PA12P2	3	E3	10	0.58166
SM12.2_3	97	PA12P2	3	E3	24	1.1935
SM12.2_3	97	PA12P2	3	E3	17	1.0824
SM12.2_3	97	PA12P2	3	E3	12	0.84772
SM12.2_3	97	PA12P2	3	E3	9	0.43256
SM12.2_3	97	PA12P2	3	E3	16.5	1.0687
SM12.2_3	97	PA12P2	3	E3	18	1.1112
SM12.2_3	97	PA12P2	3	E3	13	0.92026
SM12.2_3	97	PA12P2	3	E3	9.5	0.50972
SM12.2_3	97	PA12P2	3	E3	1.5	0.18814
SM12.2_3	97	PA12P2	3	E3	23	1.1845
SM12.2_3	97	PA12P2	3	E3	2	0.19094
SM12.2_3	97	PA12P2	3	E3	15	1.0093
SM12.2_3	97	PA12P2	3	E3	11.5	0.80384
SM12.2_3	97	PA12P2	3	E3	12.5	0.88498
SM12.2_3	97	PA12P2	3	E3	19	1.1424
SM12.2_3	97	PA12P2	3	E3	23.5	1.1858
SM12.2_3	97	PA12P2	3	E3	21.5	1.2106
SM12.2_3	97	PA12P2	3	E3	0.5	0.18722
SM12.2_3	97	PA12P2	3	E3	14.5	0.98646
SM12.2_3	97	PA12P2	3	E3	15.5	1.0304
SM12.2_3	97	PA12P2	3	E3	22.5	1.2307
SM12.2_3	97	PA12P2	3	E3	6	0.19886
SM12.2_3	97	PA12P2	3	E3	13.5	0.9482
SM12.2_3	97	PA12P2	3	E3	3.5	0.19006
SM12.2_3	97	PA12P2	3	E3	2.5	0.19174
SM12.2_3	97	PA12P2	3	E3	5.5	0.20048
SM12.2_3	97	PA12P2	3	E3	22	1.2173
SM12.2_3	97	PA12P2	3	E3	4	0.1913
SM12.2_3	97	PA12P2	3	E3	10.5	0.6715
SM12.2_3	97	PA12P2	3	E3	11	0.74516
SM12.2_3	97	PA12P2	3	E3	8	0.27974
SM12.2_3	97	PA12P2	3	E3	16	1.0507
SM12.2_3	97	PA12P2	3	E3	0	0.19426
SM12.2_3	97	PA12P2	3	E3	6.5	0.21248
SM12.2_3	97	PA12P2	3	E3	20	1.173
SM12.2_3	97	PA12P2	3	E3	14	0.97096
SM12.2_3	97	PA12P2	3	E3	8.5	0.33688
SM12.2_4	97	PA12P2	3	E4	8	0.23954
SM12.2_4	97	PA12P2	3	E4	23	1.2102
SM12.2_4	97	PA12P2	3	E4	22	1.192
SM12.2_4	97	PA12P2	3	E4	19	1.1189
SM12.2_4	97	PA12P2	3	E4	24	1.241
SM12.2_4	97	PA12P2	3	E4	9	0.3345
SM12.2_4	97	PA12P2	3	E4	16	1.0175
SM12.2_4	97	PA12P2	3	E4	13.5	0.92916
SM12.2_4	97	PA12P2	3	E4	15	0.99462
SM12.2_4	97	PA12P2	3	E4	18	1.0838
SM12.2_4	97	PA12P2	3	E4	21	1.1736
SM12.2_4	97	PA12P2	3	E4	19.5	1.136
SM12.2_4	97	PA12P2	3	E4	17	1.0532
SM12.2_4	97	PA12P2	3	E4	7	0.20342
SM12.2_4	97	PA12P2	3	E4	0.5	0.17838
SM12.2_4	97	PA12P2	3	E4	5	0.18156
SM12.2_4	97	PA12P2	3	E4	2.5	0.17644
SM12.2_4	97	PA12P2	3	E4	11.5	0.7701
SM12.2_4	97	PA12P2	3	E4	6.5	0.19286
SM12.2_4	97	PA12P2	3	E4	7.5	0.21838
SM12.2_4	97	PA12P2	3	E4	3	0.1771
SM12.2_4	97	PA12P2	3	E4	18.5	1.0991
SM12.2_4	97	PA12P2	3	E4	2	0.1767
SM12.2_4	97	PA12P2	3	E4	1.5	0.17626
SM12.2_4	97	PA12P2	3	E4	20.5	1.165
SM12.2_4	97	PA12P2	3	E4	5.5	0.18264
SM12.2_4	97	PA12P2	3	E4	21.5	1.184
SM12.2_4	97	PA12P2	3	E4	14	0.95138
SM12.2_4	97	PA12P2	3	E4	13	0.89618
SM12.2_4	97	PA12P2	3	E4	23.5	1.2199
SM12.2_4	97	PA12P2	3	E4	12	0.82268
SM12.2_4	97	PA12P2	3	E4	20	1.1523
SM12.2_4	97	PA12P2	3	E4	10.5	0.60418
SM12.2_4	97	PA12P2	3	E4	3.5	0.17736
SM12.2_4	97	PA12P2	3	E4	14.5	0.97456
SM12.2_4	97	PA12P2	3	E4	0	0.18104
SM12.2_4	97	PA12P2	3	E4	16.5	1.0331
SM12.2_4	97	PA12P2	3	E4	9.5	0.42118
SM12.2_4	97	PA12P2	3	E4	6	0.18692
SM12.2_4	97	PA12P2	3	E4	4.5	0.17906
SM12.2_4	97	PA12P2	3	E4	1	0.1771
SM12.2_4	97	PA12P2	3	E4	12.5	0.86256
SM12.2_4	97	PA12P2	3	E4	10	0.51156
SM12.2_4	97	PA12P2	3	E4	8.5	0.27512
SM12.2_4	97	PA12P2	3	E4	11	0.69802
SM12.2_4	97	PA12P2	3	E4	15.5	1.005
SM12.2_4	97	PA12P2	3	E4	4	0.17836
SM12.2_4	97	PA12P2	3	E4	22.5	1.2014
SM12.2_4	97	PA12P2	3	E4	17.5	1.0679
SM12.2_5	98	PA12P2	3	E5	0.5	0.18508
SM12.2_5	98	PA12P2	3	E5	6	0.20234
SM12.2_5	98	PA12P2	3	E5	19	1.1955
SM12.2_5	98	PA12P2	3	E5	10	0.60732
SM12.2_5	98	PA12P2	3	E5	2	0.1836
SM12.2_5	98	PA12P2	3	E5	6.5	0.21298
SM12.2_5	98	PA12P2	3	E5	1	0.1848
SM12.2_5	98	PA12P2	3	E5	18.5	1.174
SM12.2_5	98	PA12P2	3	E5	7	0.22604
SM12.2_5	98	PA12P2	3	E5	10.5	0.6948
SM12.2_5	98	PA12P2	3	E5	21	1.2399
SM12.2_5	98	PA12P2	3	E5	8	0.28652
SM12.2_5	98	PA12P2	3	E5	15.5	1.0416
SM12.2_5	98	PA12P2	3	E5	15	1.0227
SM12.2_5	98	PA12P2	3	E5	12	0.8581
SM12.2_5	98	PA12P2	3	E5	17	1.0915
SM12.2_5	98	PA12P2	3	E5	1.5	0.18316
SM12.2_5	98	PA12P2	3	E5	5.5	0.19622
SM12.2_5	98	PA12P2	3	E5	16	1.0613
SM12.2_5	98	PA12P2	3	E5	19.5	1.2104
SM12.2_5	98	PA12P2	3	E5	20	1.2236
SM12.2_5	98	PA12P2	3	E5	22	1.2806
SM12.2_5	98	PA12P2	3	E5	21.5	1.2643
SM12.2_5	98	PA12P2	3	E5	8.5	0.36128
SM12.2_5	98	PA12P2	3	E5	23	1.3109
SM12.2_5	98	PA12P2	3	E5	3	0.18418
SM12.2_5	98	PA12P2	3	E5	16.5	1.0737
SM12.2_5	98	PA12P2	3	E5	3.5	0.18448
SM12.2_5	98	PA12P2	3	E5	11	0.76618
SM12.2_5	98	PA12P2	3	E5	11.5	0.81876
SM12.2_5	98	PA12P2	3	E5	20.5	1.2355
SM12.2_5	98	PA12P2	3	E5	2.5	0.18308
SM12.2_5	98	PA12P2	3	E5	4	0.18654
SM12.2_5	98	PA12P2	3	E5	9.5	0.52918
SM12.2_5	98	PA12P2	3	E5	9	0.45676
SM12.2_5	98	PA12P2	3	E5	5	0.19264
SM12.2_5	98	PA12P2	3	E5	14.5	1.0023
SM12.2_5	98	PA12P2	3	E5	23.5	1.3215
SM12.2_5	98	PA12P2	3	E5	12.5	0.89818
SM12.2_5	98	PA12P2	3	E5	17.5	1.1159
SM12.2_5	98	PA12P2	3	E5	13	0.93078
SM12.2_5	98	PA12P2	3	E5	7.5	0.24858
SM12.2_5	98	PA12P2	3	E5	13.5	0.95538
SM12.2_5	98	PA12P2	3	E5	4.5	0.1891
SM12.2_5	98	PA12P2	3	E5	0	0.19102
SM12.2_5	98	PA12P2	3	E5	14	0.98238
SM12.2_5	98	PA12P2	3	E5	22.5	1.3015
SM12.2_5	98	PA12P2	3	E5	18	1.1535
SM12.2_5	98	PA12P2	3	E5	24	1.3343
SM12.2_6	98	PA12P2	3	E6	16.5	1.064
SM12.2_6	98	PA12P2	3	E6	6.5	0.20778
SM12.2_6	98	PA12P2	3	E6	22	1.2068
SM12.2_6	98	PA12P2	3	E6	15	1.006
SM12.2_6	98	PA12P2	3	E6	18.5	1.1333
SM12.2_6	98	PA12P2	3	E6	9	0.41682
SM12.2_6	98	PA12P2	3	E6	0	0.19074
SM12.2_6	98	PA12P2	3	E6	16	1.0444
SM12.2_6	98	PA12P2	3	E6	9.5	0.5057
SM12.2_6	98	PA12P2	3	E6	17	1.0821
SM12.2_6	98	PA12P2	3	E6	20	1.1746
SM12.2_6	98	PA12P2	3	E6	1	0.18528
SM12.2_6	98	PA12P2	3	E6	4.5	0.18884
SM12.2_6	98	PA12P2	3	E6	17.5	1.1009
SM12.2_6	98	PA12P2	3	E6	5	0.19026
SM12.2_6	98	PA12P2	3	E6	24	1.186
SM12.2_6	98	PA12P2	3	E6	21.5	1.1997
SM12.2_6	98	PA12P2	3	E6	14	0.9719
SM12.2_6	98	PA12P2	3	E6	22.5	1.217
SM12.2_6	98	PA12P2	3	E6	11.5	0.81844
SM12.2_6	98	PA12P2	3	E6	8	0.27638
SM12.2_6	98	PA12P2	3	E6	15.5	1.0168
SM12.2_6	98	PA12P2	3	E6	10	0.60174
SM12.2_6	98	PA12P2	3	E6	19.5	1.1622
SM12.2_6	98	PA12P2	3	E6	4	0.18618
SM12.2_6	98	PA12P2	3	E6	1.5	0.18506
SM12.2_6	98	PA12P2	3	E6	13.5	0.95034
SM12.2_6	98	PA12P2	3	E6	14.5	0.98856
SM12.2_6	98	PA12P2	3	E6	8.5	0.3332
SM12.2_6	98	PA12P2	3	E6	13	0.92466
SM12.2_6	98	PA12P2	3	E6	0.5	0.18588
SM12.2_6	98	PA12P2	3	E6	6	0.19848
SM12.2_6	98	PA12P2	3	E6	2.5	0.18466
SM12.2_6	98	PA12P2	3	E6	19	1.1491
SM12.2_6	98	PA12P2	3	E6	12.5	0.89584
SM12.2_6	98	PA12P2	3	E6	3.5	0.18512
SM12.2_6	98	PA12P2	3	E6	7.5	0.24292
SM12.2_6	98	PA12P2	3	E6	21	1.1911
SM12.2_6	98	PA12P2	3	E6	12	0.85958
SM12.2_6	98	PA12P2	3	E6	18	1.1168
SM12.2_6	98	PA12P2	3	E6	5.5	0.19288
SM12.2_6	98	PA12P2	3	E6	23	1.2176
SM12.2_6	98	PA12P2	3	E6	23.5	1.2025
SM12.2_6	98	PA12P2	3	E6	11	0.76872
SM12.2_6	98	PA12P2	3	E6	20.5	1.1835
SM12.2_6	98	PA12P2	3	E6	2	0.18468
SM12.2_6	98	PA12P2	3	E6	10.5	0.6998
SM12.2_6	98	PA12P2	3	E6	3	0.18462
SM12.2_6	98	PA12P2	3	E6	7	0.22298
SM12.2_7	99	PA12P2	3	E7	3.5	0.1883
SM12.2_7	99	PA12P2	3	E7	18	1.3852
SM12.2_7	99	PA12P2	3	E7	1.5	0.18666
SM12.2_7	99	PA12P2	3	E7	16.5	1.3375
SM12.2_7	99	PA12P2	3	E7	20.5	1.4419
SM12.2_7	99	PA12P2	3	E7	0	0.1934
SM12.2_7	99	PA12P2	3	E7	5.5	0.20008
SM12.2_7	99	PA12P2	3	E7	1	0.18614
SM12.2_7	99	PA12P2	3	E7	4.5	0.19184
SM12.2_7	99	PA12P2	3	E7	22.5	1.4706
SM12.2_7	99	PA12P2	3	E7	13.5	1.2095
SM12.2_7	99	PA12P2	3	E7	21.5	1.4586
SM12.2_7	99	PA12P2	3	E7	3	0.18672
SM12.2_7	99	PA12P2	3	E7	9	0.47002
SM12.2_7	99	PA12P2	3	E7	10	0.62392
SM12.2_7	99	PA12P2	3	E7	15	1.2814
SM12.2_7	99	PA12P2	3	E7	13	1.1826
SM12.2_7	99	PA12P2	3	E7	0.5	0.1874
SM12.2_7	99	PA12P2	3	E7	21	1.4509
SM12.2_7	99	PA12P2	3	E7	9.5	0.53772
SM12.2_7	99	PA12P2	3	E7	24	1.4831
SM12.2_7	99	PA12P2	3	E7	2.5	0.18592
SM12.2_7	99	PA12P2	3	E7	20	1.4347
SM12.2_7	99	PA12P2	3	E7	5	0.1948
SM12.2_7	99	PA12P2	3	E7	7	0.2471
SM12.2_7	99	PA12P2	3	E7	22	1.466
SM12.2_7	99	PA12P2	3	E7	14.5	1.2632
SM12.2_7	99	PA12P2	3	E7	6	0.20918
SM12.2_7	99	PA12P2	3	E7	12	1.1262
SM12.2_7	99	PA12P2	3	E7	18.5	1.3981
SM12.2_7	99	PA12P2	3	E7	10.5	0.74886
SM12.2_7	99	PA12P2	3	E7	11	0.8731
SM12.2_7	99	PA12P2	3	E7	2	0.18528
SM12.2_7	99	PA12P2	3	E7	11.5	1.114
SM12.2_7	99	PA12P2	3	E7	7.5	0.2829
SM12.2_7	99	PA12P2	3	E7	19	1.4165
SM12.2_7	99	PA12P2	3	E7	17.5	1.3717
SM12.2_7	99	PA12P2	3	E7	17	1.3539
SM12.2_7	99	PA12P2	3	E7	8.5	0.4008
SM12.2_7	99	PA12P2	3	E7	12.5	1.1358
SM12.2_7	99	PA12P2	3	E7	23	1.4749
SM12.2_7	99	PA12P2	3	E7	6.5	0.2241
SM12.2_7	99	PA12P2	3	E7	15.5	1.3007
SM12.2_7	99	PA12P2	3	E7	16	1.3226
SM12.2_7	99	PA12P2	3	E7	23.5	1.4788
SM12.2_7	99	PA12P2	3	E7	19.5	1.4251
SM12.2_7	99	PA12P2	3	E7	8	0.33864
SM12.2_7	99	PA12P2	3	E7	4	0.18976
SM12.2_7	99	PA12P2	3	E7	14	1.2365
SM12.2_8	99	PA12P2	3	E8	13.5	0.97022
SM12.2_8	99	PA12P2	3	E8	6.5	0.21256
SM12.2_8	99	PA12P2	3	E8	22.5	1.2971
SM12.2_8	99	PA12P2	3	E8	6	0.19842
SM12.2_8	99	PA12P2	3	E8	19	1.1649
SM12.2_8	99	PA12P2	3	E8	2	0.17848
SM12.2_8	99	PA12P2	3	E8	10	0.67992
SM12.2_8	99	PA12P2	3	E8	13	0.94256
SM12.2_8	99	PA12P2	3	E8	21.5	1.2678
SM12.2_8	99	PA12P2	3	E8	1	0.17974
SM12.2_8	99	PA12P2	3	E8	5.5	0.19092
SM12.2_8	99	PA12P2	3	E8	9	0.48914
SM12.2_8	99	PA12P2	3	E8	21	1.2415
SM12.2_8	99	PA12P2	3	E8	17	1.0966
SM12.2_8	99	PA12P2	3	E8	16	1.0511
SM12.2_8	99	PA12P2	3	E8	20	1.2027
SM12.2_8	99	PA12P2	3	E8	9.5	0.58782
SM12.2_8	99	PA12P2	3	E8	14	0.99342
SM12.2_8	99	PA12P2	3	E8	19.5	1.1777
SM12.2_8	99	PA12P2	3	E8	7	0.23204
SM12.2_8	99	PA12P2	3	E8	23	1.3061
SM12.2_8	99	PA12P2	3	E8	8.5	0.3942
SM12.2_8	99	PA12P2	3	E8	14.5	1.0125
SM12.2_8	99	PA12P2	3	E8	3	0.17966
SM12.2_8	99	PA12P2	3	E8	2.5	0.17874
SM12.2_8	99	PA12P2	3	E8	12	0.88158
SM12.2_8	99	PA12P2	3	E8	10.5	0.74882
SM12.2_8	99	PA12P2	3	E8	15.5	1.0377
SM12.2_8	99	PA12P2	3	E8	18.5	1.1527
SM12.2_8	99	PA12P2	3	E8	4.5	0.1838
SM12.2_8	99	PA12P2	3	E8	18	1.1354
SM12.2_8	99	PA12P2	3	E8	15	1.026
SM12.2_8	99	PA12P2	3	E8	7.5	0.26172
SM12.2_8	99	PA12P2	3	E8	5	0.1866
SM12.2_8	99	PA12P2	3	E8	1.5	0.17868
SM12.2_8	99	PA12P2	3	E8	11.5	0.84526
SM12.2_8	99	PA12P2	3	E8	17.5	1.1187
SM12.2_8	99	PA12P2	3	E8	16.5	1.0743
SM12.2_8	99	PA12P2	3	E8	11	0.79926
SM12.2_8	99	PA12P2	3	E8	20.5	1.2179
SM12.2_8	99	PA12P2	3	E8	23.5	1.3221
SM12.2_8	99	PA12P2	3	E8	0	0.18408
SM12.2_8	99	PA12P2	3	E8	8	0.3141
SM12.2_8	99	PA12P2	3	E8	24	1.3305
SM12.2_8	99	PA12P2	3	E8	3.5	0.18044
SM12.2_8	99	PA12P2	3	E8	4	0.18182
SM12.2_8	99	PA12P2	3	E8	0.5	0.18036
SM12.2_8	99	PA12P2	3	E8	22	1.2887
SM12.2_8	99	PA12P2	3	E8	12.5	0.91076
SM12.2_9	100	PA12P2	3	E9	6	0.22004
SM12.2_9	100	PA12P2	3	E9	6.5	0.23944
SM12.2_9	100	PA12P2	3	E9	14.5	1.0376
SM12.2_9	100	PA12P2	3	E9	0.5	0.18938
SM12.2_9	100	PA12P2	3	E9	10	0.74682
SM12.2_9	100	PA12P2	3	E9	15.5	1.0817
SM12.2_9	100	PA12P2	3	E9	22.5	1.3397
SM12.2_9	100	PA12P2	3	E9	4	0.19288
SM12.2_9	100	PA12P2	3	E9	23	1.3469
SM12.2_9	100	PA12P2	3	E9	0	0.19402
SM12.2_9	100	PA12P2	3	E9	16.5	1.133
SM12.2_9	100	PA12P2	3	E9	21	1.2978
SM12.2_9	100	PA12P2	3	E9	3.5	0.19108
SM12.2_9	100	PA12P2	3	E9	19.5	1.2385
SM12.2_9	100	PA12P2	3	E9	14	1.0202
SM12.2_9	100	PA12P2	3	E9	13	0.9809
SM12.2_9	100	PA12P2	3	E9	21.5	1.3097
SM12.2_9	100	PA12P2	3	E9	12	0.92826
SM12.2_9	100	PA12P2	3	E9	2	0.1874
SM12.2_9	100	PA12P2	3	E9	18	1.1976
SM12.2_9	100	PA12P2	3	E9	9	0.57362
SM12.2_9	100	PA12P2	3	E9	13.5	1.0019
SM12.2_9	100	PA12P2	3	E9	17	1.1563
SM12.2_9	100	PA12P2	3	E9	11.5	0.89286
SM12.2_9	100	PA12P2	3	E9	11	0.85204
SM12.2_9	100	PA12P2	3	E9	10.5	0.80726
SM12.2_9	100	PA12P2	3	E9	5.5	0.20546
SM12.2_9	100	PA12P2	3	E9	15	1.0601
SM12.2_9	100	PA12P2	3	E9	2.5	0.18808
SM12.2_9	100	PA12P2	3	E9	16	1.1044
SM12.2_9	100	PA12P2	3	E9	3	0.18922
SM12.2_9	100	PA12P2	3	E9	7.5	0.31904
SM12.2_9	100	PA12P2	3	E9	24	1.3648
SM12.2_9	100	PA12P2	3	E9	20	1.2585
SM12.2_9	100	PA12P2	3	E9	8.5	0.48784
SM12.2_9	100	PA12P2	3	E9	7	0.2689
SM12.2_9	100	PA12P2	3	E9	23.5	1.3557
SM12.2_9	100	PA12P2	3	E9	20.5	1.2776
SM12.2_9	100	PA12P2	3	E9	17.5	1.1803
SM12.2_9	100	PA12P2	3	E9	4.5	0.19546
SM12.2_9	100	PA12P2	3	E9	19	1.2232
SM12.2_9	100	PA12P2	3	E9	18.5	1.2094
SM12.2_9	100	PA12P2	3	E9	12.5	0.95802
SM12.2_9	100	PA12P2	3	E9	1	0.1884
SM12.2_9	100	PA12P2	3	E9	22	1.3249
SM12.2_9	100	PA12P2	3	E9	1.5	0.18798
SM12.2_9	100	PA12P2	3	E9	8	0.40254
SM12.2_9	100	PA12P2	3	E9	9.5	0.66858
SM12.2_9	100	PA12P2	3	E9	5	0.19974
SM13.1_1	101	PA13P1	3	F1	8	0.28866
SM13.1_1	101	PA13P1	3	F1	6	0.20004
SM13.1_1	101	PA13P1	3	F1	17.5	1.4212
SM13.1_1	101	PA13P1	3	F1	0.5	0.19356
SM13.1_1	101	PA13P1	3	F1	7.5	0.25044
SM13.1_1	101	PA13P1	3	F1	3	0.18506
SM13.1_1	101	PA13P1	3	F1	7	0.22512
SM13.1_1	101	PA13P1	3	F1	11.5	0.84628
SM13.1_1	101	PA13P1	3	F1	21	1.4454
SM13.1_1	101	PA13P1	3	F1	21.5	1.4556
SM13.1_1	101	PA13P1	3	F1	19	1.4371
SM13.1_1	101	PA13P1	3	F1	23	1.4584
SM13.1_1	101	PA13P1	3	F1	9	0.40928
SM13.1_1	101	PA13P1	3	F1	13	1.1623
SM13.1_1	101	PA13P1	3	F1	23.5	1.4605
SM13.1_1	101	PA13P1	3	F1	16	1.3663
SM13.1_1	101	PA13P1	3	F1	10	0.53986
SM13.1_1	101	PA13P1	3	F1	2	0.18386
SM13.1_1	101	PA13P1	3	F1	22.5	1.4535
SM13.1_1	101	PA13P1	3	F1	19.5	1.4367
SM13.1_1	101	PA13P1	3	F1	10.5	0.62156
SM13.1_1	101	PA13P1	3	F1	12	1.1199
SM13.1_1	101	PA13P1	3	F1	14.5	1.2475
SM13.1_1	101	PA13P1	3	F1	5.5	0.19444
SM13.1_1	101	PA13P1	3	F1	1	0.1955
SM13.1_1	101	PA13P1	3	F1	12.5	1.1475
SM13.1_1	101	PA13P1	3	F1	13.5	1.1756
SM13.1_1	101	PA13P1	3	F1	9.5	0.4752
SM13.1_1	101	PA13P1	3	F1	18.5	1.4346
SM13.1_1	101	PA13P1	3	F1	3.5	0.1853
SM13.1_1	101	PA13P1	3	F1	14	1.2053
SM13.1_1	101	PA13P1	3	F1	15	1.3183
SM13.1_1	101	PA13P1	3	F1	24	1.4641
SM13.1_1	101	PA13P1	3	F1	17	1.3869
SM13.1_1	101	PA13P1	3	F1	11	0.72924
SM13.1_1	101	PA13P1	3	F1	16.5	1.3984
SM13.1_1	101	PA13P1	3	F1	2.5	0.1842
SM13.1_1	101	PA13P1	3	F1	20.5	1.4423
SM13.1_1	101	PA13P1	3	F1	18	1.4357
SM13.1_1	101	PA13P1	3	F1	1.5	0.18394
SM13.1_1	101	PA13P1	3	F1	0	0.1967
SM13.1_1	101	PA13P1	3	F1	22	1.4558
SM13.1_1	101	PA13P1	3	F1	20	1.4402
SM13.1_1	101	PA13P1	3	F1	15.5	1.3405
SM13.1_1	101	PA13P1	3	F1	4.5	0.18926
SM13.1_1	101	PA13P1	3	F1	4	0.18772
SM13.1_1	101	PA13P1	3	F1	6.5	0.2099
SM13.1_1	101	PA13P1	3	F1	5	0.19084
SM13.1_1	101	PA13P1	3	F1	8.5	0.34728
SM13.1_10	105	PA13P1	3	F10	9.5	0.7517
SM13.1_10	105	PA13P1	3	F10	5	0.21988
SM13.1_10	105	PA13P1	3	F10	0	0.209
SM13.1_10	105	PA13P1	3	F10	7.5	0.38136
SM13.1_10	105	PA13P1	3	F10	4	0.20924
SM13.1_10	105	PA13P1	3	F10	12.5	0.99512
SM13.1_10	105	PA13P1	3	F10	16	1.1662
SM13.1_10	105	PA13P1	3	F10	14	1.0615
SM13.1_10	105	PA13P1	3	F10	10.5	0.85088
SM13.1_10	105	PA13P1	3	F10	13	1.0172
SM13.1_10	105	PA13P1	3	F10	22.5	1.3665
SM13.1_10	105	PA13P1	3	F10	9	0.67518
SM13.1_10	105	PA13P1	3	F10	17.5	1.2273
SM13.1_10	105	PA13P1	3	F10	17	1.2096
SM13.1_10	105	PA13P1	3	F10	3	0.20468
SM13.1_10	105	PA13P1	3	F10	15	1.1145
SM13.1_10	105	PA13P1	3	F10	2.5	0.20244
SM13.1_10	105	PA13P1	3	F10	7	0.31436
SM13.1_10	105	PA13P1	3	F10	19.5	1.2966
SM13.1_10	105	PA13P1	3	F10	21	1.3414
SM13.1_10	105	PA13P1	3	F10	11.5	0.933
SM13.1_10	105	PA13P1	3	F10	23	1.3798
SM13.1_10	105	PA13P1	3	F10	11	0.89316
SM13.1_10	105	PA13P1	3	F10	6.5	0.2732
SM13.1_10	105	PA13P1	3	F10	1.5	0.20294
SM13.1_10	105	PA13P1	3	F10	13.5	1.0373
SM13.1_10	105	PA13P1	3	F10	10	0.80754
SM13.1_10	105	PA13P1	3	F10	8.5	0.58814
SM13.1_10	105	PA13P1	3	F10	19	1.2866
SM13.1_10	105	PA13P1	3	F10	23.5	1.3898
SM13.1_10	105	PA13P1	3	F10	21.5	1.3539
SM13.1_10	105	PA13P1	3	F10	14.5	1.0874
SM13.1_10	105	PA13P1	3	F10	0.5	0.20382
SM13.1_10	105	PA13P1	3	F10	15.5	1.1424
SM13.1_10	105	PA13P1	3	F10	2	0.20252
SM13.1_10	105	PA13P1	3	F10	12	0.96672
SM13.1_10	105	PA13P1	3	F10	22	1.3584
SM13.1_10	105	PA13P1	3	F10	20.5	1.3273
SM13.1_10	105	PA13P1	3	F10	24	1.3939
SM13.1_10	105	PA13P1	3	F10	4.5	0.21306
SM13.1_10	105	PA13P1	3	F10	1	0.20312
SM13.1_10	105	PA13P1	3	F10	18	1.2458
SM13.1_10	105	PA13P1	3	F10	6	0.24884
SM13.1_10	105	PA13P1	3	F10	8	0.47444
SM13.1_10	105	PA13P1	3	F10	16.5	1.1848
SM13.1_10	105	PA13P1	3	F10	20	1.3117
SM13.1_10	105	PA13P1	3	F10	5.5	0.23212
SM13.1_10	105	PA13P1	3	F10	3.5	0.2071
SM13.1_10	105	PA13P1	3	F10	18.5	1.2598
SM13.1_2	101	PA13P1	3	F2	7	0.42968
SM13.1_2	101	PA13P1	3	F2	1.5	0.18214
SM13.1_2	101	PA13P1	3	F2	14	1.2254
SM13.1_2	101	PA13P1	3	F2	10	0.94346
SM13.1_2	101	PA13P1	3	F2	2.5	0.1852
SM13.1_2	101	PA13P1	3	F2	13.5	1.1844
SM13.1_2	101	PA13P1	3	F2	12	1.0796
SM13.1_2	101	PA13P1	3	F2	16	1.3115
SM13.1_2	101	PA13P1	3	F2	21	1.4555
SM13.1_2	101	PA13P1	3	F2	15	1.2775
SM13.1_2	101	PA13P1	3	F2	23.5	1.5135
SM13.1_2	101	PA13P1	3	F2	11	1.0074
SM13.1_2	101	PA13P1	3	F2	19	1.407
SM13.1_2	101	PA13P1	3	F2	9	0.80608
SM13.1_2	101	PA13P1	3	F2	15.5	1.2885
SM13.1_2	101	PA13P1	3	F2	17	1.3549
SM13.1_2	101	PA13P1	3	F2	9.5	0.88604
SM13.1_2	101	PA13P1	3	F2	8	0.62566
SM13.1_2	101	PA13P1	3	F2	22.5	1.4927
SM13.1_2	101	PA13P1	3	F2	0.5	0.18138
SM13.1_2	101	PA13P1	3	F2	21.5	1.4679
SM13.1_2	101	PA13P1	3	F2	4.5	0.20844
SM13.1_2	101	PA13P1	3	F2	24	1.5229
SM13.1_2	101	PA13P1	3	F2	6.5	0.34308
SM13.1_2	101	PA13P1	3	F2	5	0.2239
SM13.1_2	101	PA13P1	3	F2	1	0.18076
SM13.1_2	101	PA13P1	3	F2	3.5	0.1918
SM13.1_2	101	PA13P1	3	F2	22	1.4895
SM13.1_2	101	PA13P1	3	F2	12.5	1.1092
SM13.1_2	101	PA13P1	3	F2	23	1.5109
SM13.1_2	101	PA13P1	3	F2	10.5	0.981
SM13.1_2	101	PA13P1	3	F2	17.5	1.3743
SM13.1_2	101	PA13P1	3	F2	8.5	0.72152
SM13.1_2	101	PA13P1	3	F2	18	1.3874
SM13.1_2	101	PA13P1	3	F2	19.5	1.418
SM13.1_2	101	PA13P1	3	F2	2	0.18218
SM13.1_2	101	PA13P1	3	F2	13	1.1435
SM13.1_2	101	PA13P1	3	F2	14.5	1.2599
SM13.1_2	101	PA13P1	3	F2	20.5	1.445
SM13.1_2	101	PA13P1	3	F2	16.5	1.3344
SM13.1_2	101	PA13P1	3	F2	6	0.2825
SM13.1_2	101	PA13P1	3	F2	7.5	0.52666
SM13.1_2	101	PA13P1	3	F2	5.5	0.24548
SM13.1_2	101	PA13P1	3	F2	4	0.19746
SM13.1_2	101	PA13P1	3	F2	18.5	1.4015
SM13.1_2	101	PA13P1	3	F2	20	1.4382
SM13.1_2	101	PA13P1	3	F2	3	0.18808
SM13.1_2	101	PA13P1	3	F2	0	0.20052
SM13.1_2	101	PA13P1	3	F2	11.5	1.0501
SM13.1_3	102	PA13P1	3	F3	19	1.1291
SM13.1_3	102	PA13P1	3	F3	19.5	1.1516
SM13.1_3	102	PA13P1	3	F3	5	0.1934
SM13.1_3	102	PA13P1	3	F3	1	0.18652
SM13.1_3	102	PA13P1	3	F3	15	0.99728
SM13.1_3	102	PA13P1	3	F3	2	0.19118
SM13.1_3	102	PA13P1	3	F3	18.5	1.1079
SM13.1_3	102	PA13P1	3	F3	24	1.3063
SM13.1_3	102	PA13P1	3	F3	22.5	1.267
SM13.1_3	102	PA13P1	3	F3	5.5	0.1952
SM13.1_3	102	PA13P1	3	F3	20	1.1717
SM13.1_3	102	PA13P1	3	F3	10	0.54342
SM13.1_3	102	PA13P1	3	F3	22	1.2521
SM13.1_3	102	PA13P1	3	F3	8	0.25648
SM13.1_3	102	PA13P1	3	F3	7.5	0.23182
SM13.1_3	102	PA13P1	3	F3	11	0.70326
SM13.1_3	102	PA13P1	3	F3	23.5	1.2955
SM13.1_3	102	PA13P1	3	F3	2.5	0.1926
SM13.1_3	102	PA13P1	3	F3	16.5	1.0272
SM13.1_3	102	PA13P1	3	F3	0.5	0.18962
SM13.1_3	102	PA13P1	3	F3	1.5	0.19186
SM13.1_3	102	PA13P1	3	F3	16	1.0108
SM13.1_3	102	PA13P1	3	F3	13.5	0.93426
SM13.1_3	102	PA13P1	3	F3	23	1.2833
SM13.1_3	102	PA13P1	3	F3	6.5	0.20176
SM13.1_3	102	PA13P1	3	F3	4.5	0.19106
SM13.1_3	102	PA13P1	3	F3	18	1.0868
SM13.1_3	102	PA13P1	3	F3	10.5	0.62084
SM13.1_3	102	PA13P1	3	F3	21.5	1.2275
SM13.1_3	102	PA13P1	3	F3	17	1.0462
SM13.1_3	102	PA13P1	3	F3	7	0.21496
SM13.1_3	102	PA13P1	3	F3	13	0.8996
SM13.1_3	102	PA13P1	3	F3	20.5	1.1888
SM13.1_3	102	PA13P1	3	F3	21	1.2087
SM13.1_3	102	PA13P1	3	F3	3	0.19264
SM13.1_3	102	PA13P1	3	F3	0	0.19002
SM13.1_3	102	PA13P1	3	F3	8.5	0.29908
SM13.1_3	102	PA13P1	3	F3	6	0.19748
SM13.1_3	102	PA13P1	3	F3	14	0.95796
SM13.1_3	102	PA13P1	3	F3	9	0.38246
SM13.1_3	102	PA13P1	3	F3	14.5	0.97916
SM13.1_3	102	PA13P1	3	F3	12.5	0.86244
SM13.1_3	102	PA13P1	3	F3	3.5	0.19198
SM13.1_3	102	PA13P1	3	F3	15.5	1.0047
SM13.1_3	102	PA13P1	3	F3	4	0.1911
SM13.1_3	102	PA13P1	3	F3	11.5	0.7707
SM13.1_3	102	PA13P1	3	F3	17.5	1.066
SM13.1_3	102	PA13P1	3	F3	12	0.8219
SM13.1_3	102	PA13P1	3	F3	9.5	0.47478
SM13.1_4	102	PA13P1	3	F4	15	0.9771
SM13.1_4	102	PA13P1	3	F4	6.5	0.1906
SM13.1_4	102	PA13P1	3	F4	9.5	0.39302
SM13.1_4	102	PA13P1	3	F4	11.5	0.71604
SM13.1_4	102	PA13P1	3	F4	23	1.244
SM13.1_4	102	PA13P1	3	F4	16	1.0132
SM13.1_4	102	PA13P1	3	F4	5	0.18478
SM13.1_4	102	PA13P1	3	F4	17	1.0387
SM13.1_4	102	PA13P1	3	F4	14.5	0.95764
SM13.1_4	102	PA13P1	3	F4	10	0.47192
SM13.1_4	102	PA13P1	3	F4	19	1.1221
SM13.1_4	102	PA13P1	3	F4	19.5	1.1535
SM13.1_4	102	PA13P1	3	F4	5.5	0.18586
SM13.1_4	102	PA13P1	3	F4	0.5	0.18492
SM13.1_4	102	PA13P1	3	F4	4	0.18432
SM13.1_4	102	PA13P1	3	F4	21.5	1.212
SM13.1_4	102	PA13P1	3	F4	18.5	1.0975
SM13.1_4	102	PA13P1	3	F4	15.5	0.9964
SM13.1_4	102	PA13P1	3	F4	12.5	0.82368
SM13.1_4	102	PA13P1	3	F4	6	0.18628
SM13.1_4	102	PA13P1	3	F4	3.5	0.18414
SM13.1_4	102	PA13P1	3	F4	20.5	1.1911
SM13.1_4	102	PA13P1	3	F4	2.5	0.184
SM13.1_4	102	PA13P1	3	F4	9	0.30972
SM13.1_4	102	PA13P1	3	F4	8.5	0.2585
SM13.1_4	102	PA13P1	3	F4	20	1.1786
SM13.1_4	102	PA13P1	3	F4	22.5	1.2315
SM13.1_4	102	PA13P1	3	F4	7.5	0.211
SM13.1_4	102	PA13P1	3	F4	4.5	0.18326
SM13.1_4	102	PA13P1	3	F4	0	0.18866
SM13.1_4	102	PA13P1	3	F4	23.5	1.2613
SM13.1_4	102	PA13P1	3	F4	14	0.9297
SM13.1_4	102	PA13P1	3	F4	18	1.0777
SM13.1_4	102	PA13P1	3	F4	10.5	0.54792
SM13.1_4	102	PA13P1	3	F4	11	0.6344
SM13.1_4	102	PA13P1	3	F4	7	0.19666
SM13.1_4	102	PA13P1	3	F4	22	1.2188
SM13.1_4	102	PA13P1	3	F4	13.5	0.90008
SM13.1_4	102	PA13P1	3	F4	2	0.18444
SM13.1_4	102	PA13P1	3	F4	12	0.7791
SM13.1_4	102	PA13P1	3	F4	16.5	1.0257
SM13.1_4	102	PA13P1	3	F4	21	1.1958
SM13.1_4	102	PA13P1	3	F4	13	0.86348
SM13.1_4	102	PA13P1	3	F4	1	0.18502
SM13.1_4	102	PA13P1	3	F4	8	0.22906
SM13.1_4	102	PA13P1	3	F4	1.5	0.18448
SM13.1_4	102	PA13P1	3	F4	24	1.2684
SM13.1_4	102	PA13P1	3	F4	3	0.18438
SM13.1_4	102	PA13P1	3	F4	17.5	1.0574
SM13.1_5	103	PA13P1	3	F5	16.5	1.385
SM13.1_5	103	PA13P1	3	F5	11	0.83114
SM13.1_5	103	PA13P1	3	F5	14	1.2393
SM13.1_5	103	PA13P1	3	F5	19	1.4725
SM13.1_5	103	PA13P1	3	F5	7	0.23884
SM13.1_5	103	PA13P1	3	F5	13.5	1.2247
SM13.1_5	103	PA13P1	3	F5	3.5	0.19078
SM13.1_5	103	PA13P1	3	F5	19.5	1.4865
SM13.1_5	103	PA13P1	3	F5	6	0.20472
SM13.1_5	103	PA13P1	3	F5	21	1.5043
SM13.1_5	103	PA13P1	3	F5	5	0.19166
SM13.1_5	103	PA13P1	3	F5	21.5	1.5161
SM13.1_5	103	PA13P1	3	F5	11.5	1.0866
SM13.1_5	103	PA13P1	3	F5	22	1.514
SM13.1_5	103	PA13P1	3	F5	8	0.33078
SM13.1_5	103	PA13P1	3	F5	15.5	1.3243
SM13.1_5	103	PA13P1	3	F5	9.5	0.52792
SM13.1_5	103	PA13P1	3	F5	5.5	0.20662
SM13.1_5	103	PA13P1	3	F5	0	0.18888
SM13.1_5	103	PA13P1	3	F5	4	0.18984
SM13.1_5	103	PA13P1	3	F5	13	1.1862
SM13.1_5	103	PA13P1	3	F5	3	0.18884
SM13.1_5	103	PA13P1	3	F5	12	1.1203
SM13.1_5	103	PA13P1	3	F5	9	0.45908
SM13.1_5	103	PA13P1	3	F5	2	0.18556
SM13.1_5	103	PA13P1	3	F5	16	1.3711
SM13.1_5	103	PA13P1	3	F5	22.5	1.5158
SM13.1_5	103	PA13P1	3	F5	23	1.5187
SM13.1_5	103	PA13P1	3	F5	10	0.60096
SM13.1_5	103	PA13P1	3	F5	1	0.18518
SM13.1_5	103	PA13P1	3	F5	20	1.4981
SM13.1_5	103	PA13P1	3	F5	6.5	0.22146
SM13.1_5	103	PA13P1	3	F5	17.5	1.4301
SM13.1_5	103	PA13P1	3	F5	0.5	0.1882
SM13.1_5	103	PA13P1	3	F5	15	1.3146
SM13.1_5	103	PA13P1	3	F5	23.5	1.5143
SM13.1_5	103	PA13P1	3	F5	20.5	1.4998
SM13.1_5	103	PA13P1	3	F5	1.5	0.18532
SM13.1_5	103	PA13P1	3	F5	24	1.5188
SM13.1_5	103	PA13P1	3	F5	4.5	0.1903
SM13.1_5	103	PA13P1	3	F5	14.5	1.2964
SM13.1_5	103	PA13P1	3	F5	17	1.4169
SM13.1_5	103	PA13P1	3	F5	18.5	1.457
SM13.1_5	103	PA13P1	3	F5	7.5	0.27282
SM13.1_5	103	PA13P1	3	F5	18	1.4481
SM13.1_5	103	PA13P1	3	F5	10.5	0.71774
SM13.1_5	103	PA13P1	3	F5	8.5	0.39542
SM13.1_5	103	PA13P1	3	F5	12.5	1.1597
SM13.1_5	103	PA13P1	3	F5	2.5	0.18548
SM13.1_6	103	PA13P1	3	F6	11.5	0.88592
SM13.1_6	103	PA13P1	3	F6	0.5	0.1925
SM13.1_6	103	PA13P1	3	F6	4.5	0.19826
SM13.1_6	103	PA13P1	3	F6	20.5	1.2421
SM13.1_6	103	PA13P1	3	F6	13	0.97834
SM13.1_6	103	PA13P1	3	F6	22	1.2878
SM13.1_6	103	PA13P1	3	F6	12.5	0.95394
SM13.1_6	103	PA13P1	3	F6	22.5	1.2977
SM13.1_6	103	PA13P1	3	F6	18.5	1.1733
SM13.1_6	103	PA13P1	3	F6	3.5	0.19356
SM13.1_6	103	PA13P1	3	F6	18	1.1468
SM13.1_6	103	PA13P1	3	F6	11	0.84574
SM13.1_6	103	PA13P1	3	F6	20	1.23
SM13.1_6	103	PA13P1	3	F6	23.5	1.3198
SM13.1_6	103	PA13P1	3	F6	10	0.7545
SM13.1_6	103	PA13P1	3	F6	17	1.1285
SM13.1_6	103	PA13P1	3	F6	14	1.0119
SM13.1_6	103	PA13P1	3	F6	16.5	1.1094
SM13.1_6	103	PA13P1	3	F6	4	0.19596
SM13.1_6	103	PA13P1	3	F6	7.5	0.3362
SM13.1_6	103	PA13P1	3	F6	8.5	0.51694
SM13.1_6	103	PA13P1	3	F6	8	0.41904
SM13.1_6	103	PA13P1	3	F6	13.5	0.9952
SM13.1_6	103	PA13P1	3	F6	2.5	0.19194
SM13.1_6	103	PA13P1	3	F6	6.5	0.24574
SM13.1_6	103	PA13P1	3	F6	7	0.27734
SM13.1_6	103	PA13P1	3	F6	3	0.19272
SM13.1_6	103	PA13P1	3	F6	1	0.19226
SM13.1_6	103	PA13P1	3	F6	21.5	1.275
SM13.1_6	103	PA13P1	3	F6	1.5	0.19198
SM13.1_6	103	PA13P1	3	F6	17.5	1.1441
SM13.1_6	103	PA13P1	3	F6	5	0.20262
SM13.1_6	103	PA13P1	3	F6	0	0.19704
SM13.1_6	103	PA13P1	3	F6	5.5	0.21078
SM13.1_6	103	PA13P1	3	F6	2	0.1908
SM13.1_6	103	PA13P1	3	F6	6	0.22586
SM13.1_6	103	PA13P1	3	F6	19.5	1.2076
SM13.1_6	103	PA13P1	3	F6	15.5	1.0761
SM13.1_6	103	PA13P1	3	F6	21	1.2573
SM13.1_6	103	PA13P1	3	F6	12	0.92354
SM13.1_6	103	PA13P1	3	F6	15	1.0531
SM13.1_6	103	PA13P1	3	F6	24	1.3319
SM13.1_6	103	PA13P1	3	F6	10.5	0.80368
SM13.1_6	103	PA13P1	3	F6	9	0.61082
SM13.1_6	103	PA13P1	3	F6	19	1.1844
SM13.1_6	103	PA13P1	3	F6	9.5	0.6937
SM13.1_6	103	PA13P1	3	F6	23	1.3115
SM13.1_6	103	PA13P1	3	F6	14.5	1.0297
SM13.1_6	103	PA13P1	3	F6	16	1.0933
SM13.1_7	104	PA13P1	3	F7	14	0.60676
SM13.1_7	104	PA13P1	3	F7	3	0.19294
SM13.1_7	104	PA13P1	3	F7	15	0.71216
SM13.1_7	104	PA13P1	3	F7	17	0.81952
SM13.1_7	104	PA13P1	3	F7	18.5	0.8758
SM13.1_7	104	PA13P1	3	F7	14.5	0.66556
SM13.1_7	104	PA13P1	3	F7	12.5	0.41656
SM13.1_7	104	PA13P1	3	F7	21.5	0.95258
SM13.1_7	104	PA13P1	3	F7	20	0.92104
SM13.1_7	104	PA13P1	3	F7	11.5	0.28546
SM13.1_7	104	PA13P1	3	F7	19.5	0.90664
SM13.1_7	104	PA13P1	3	F7	9	0.19946
SM13.1_7	104	PA13P1	3	F7	8.5	0.1963
SM13.1_7	104	PA13P1	3	F7	5.5	0.19186
SM13.1_7	104	PA13P1	3	F7	0	0.19786
SM13.1_7	104	PA13P1	3	F7	17.5	0.83694
SM13.1_7	104	PA13P1	3	F7	2	0.19344
SM13.1_7	104	PA13P1	3	F7	4	0.19136
SM13.1_7	104	PA13P1	3	F7	6	0.191
SM13.1_7	104	PA13P1	3	F7	7.5	0.19214
SM13.1_7	104	PA13P1	3	F7	12	0.34552
SM13.1_7	104	PA13P1	3	F7	13.5	0.54098
SM13.1_7	104	PA13P1	3	F7	9.5	0.20502
SM13.1_7	104	PA13P1	3	F7	20.5	0.93302
SM13.1_7	104	PA13P1	3	F7	18	0.85822
SM13.1_7	104	PA13P1	3	F7	23.5	0.99124
SM13.1_7	104	PA13P1	3	F7	6.5	0.18998
SM13.1_7	104	PA13P1	3	F7	1	0.19544
SM13.1_7	104	PA13P1	3	F7	10.5	0.2304
SM13.1_7	104	PA13P1	3	F7	11	0.25132
SM13.1_7	104	PA13P1	3	F7	24	1.001
SM13.1_7	104	PA13P1	3	F7	21	0.94632
SM13.1_7	104	PA13P1	3	F7	4.5	0.1927
SM13.1_7	104	PA13P1	3	F7	16.5	0.79818
SM13.1_7	104	PA13P1	3	F7	5	0.19116
SM13.1_7	104	PA13P1	3	F7	8	0.1931
SM13.1_7	104	PA13P1	3	F7	3.5	0.19302
SM13.1_7	104	PA13P1	3	F7	23	0.97998
SM13.1_7	104	PA13P1	3	F7	7	0.19058
SM13.1_7	104	PA13P1	3	F7	10	0.21552
SM13.1_7	104	PA13P1	3	F7	22	0.96038
SM13.1_7	104	PA13P1	3	F7	13	0.48228
SM13.1_7	104	PA13P1	3	F7	16	0.77616
SM13.1_7	104	PA13P1	3	F7	1.5	0.19572
SM13.1_7	104	PA13P1	3	F7	15.5	0.74686
SM13.1_7	104	PA13P1	3	F7	19	0.89218
SM13.1_7	104	PA13P1	3	F7	0.5	0.19532
SM13.1_7	104	PA13P1	3	F7	22.5	0.96828
SM13.1_7	104	PA13P1	3	F7	2.5	0.1938
SM13.1_8	104	PA13P1	3	F8	7	0.26892
SM13.1_8	104	PA13P1	3	F8	7.5	0.31658
SM13.1_8	104	PA13P1	3	F8	6.5	0.24174
SM13.1_8	104	PA13P1	3	F8	24	1.4978
SM13.1_8	104	PA13P1	3	F8	17	1.3843
SM13.1_8	104	PA13P1	3	F8	15.5	1.3252
SM13.1_8	104	PA13P1	3	F8	1.5	0.19348
SM13.1_8	104	PA13P1	3	F8	16	1.3376
SM13.1_8	104	PA13P1	3	F8	21.5	1.4727
SM13.1_8	104	PA13P1	3	F8	12	1.1391
SM13.1_8	104	PA13P1	3	F8	4	0.1976
SM13.1_8	104	PA13P1	3	F8	14	1.2452
SM13.1_8	104	PA13P1	3	F8	0	0.20062
SM13.1_8	104	PA13P1	3	F8	19.5	1.4373
SM13.1_8	104	PA13P1	3	F8	2.5	0.19292
SM13.1_8	104	PA13P1	3	F8	1	0.19276
SM13.1_8	104	PA13P1	3	F8	19	1.4274
SM13.1_8	104	PA13P1	3	F8	9.5	0.56708
SM13.1_8	104	PA13P1	3	F8	21	1.4648
SM13.1_8	104	PA13P1	3	F8	14.5	1.2804
SM13.1_8	104	PA13P1	3	F8	5.5	0.21274
SM13.1_8	104	PA13P1	3	F8	2	0.19206
SM13.1_8	104	PA13P1	3	F8	4.5	0.199
SM13.1_8	104	PA13P1	3	F8	8	0.37798
SM13.1_8	104	PA13P1	3	F8	13	1.1808
SM13.1_8	104	PA13P1	3	F8	22	1.4793
SM13.1_8	104	PA13P1	3	F8	20	1.4478
SM13.1_8	104	PA13P1	3	F8	22.5	1.4872
SM13.1_8	104	PA13P1	3	F8	15	1.3022
SM13.1_8	104	PA13P1	3	F8	17.5	1.398
SM13.1_8	104	PA13P1	3	F8	23.5	1.4968
SM13.1_8	104	PA13P1	3	F8	20.5	1.455
SM13.1_8	104	PA13P1	3	F8	5	0.20456
SM13.1_8	104	PA13P1	3	F8	3.5	0.19686
SM13.1_8	104	PA13P1	3	F8	3	0.19492
SM13.1_8	104	PA13P1	3	F8	12.5	1.1431
SM13.1_8	104	PA13P1	3	F8	10.5	0.78564
SM13.1_8	104	PA13P1	3	F8	23	1.4938
SM13.1_8	104	PA13P1	3	F8	11.5	1.1279
SM13.1_8	104	PA13P1	3	F8	16.5	1.3605
SM13.1_8	104	PA13P1	3	F8	11	1.0773
SM13.1_8	104	PA13P1	3	F8	6	0.22416
SM13.1_8	104	PA13P1	3	F8	0.5	0.19372
SM13.1_8	104	PA13P1	3	F8	10	0.66512
SM13.1_8	104	PA13P1	3	F8	13.5	1.2224
SM13.1_8	104	PA13P1	3	F8	18	1.405
SM13.1_8	104	PA13P1	3	F8	18.5	1.4166
SM13.1_8	104	PA13P1	3	F8	9	0.5102
SM13.1_8	104	PA13P1	3	F8	8.5	0.43608
SM13.1_9	105	PA13P1	3	F9	2.5	0.1936
SM13.1_9	105	PA13P1	3	F9	13	0.97906
SM13.1_9	105	PA13P1	3	F9	16	1.1061
SM13.1_9	105	PA13P1	3	F9	13.5	0.99476
SM13.1_9	105	PA13P1	3	F9	1	0.1941
SM13.1_9	105	PA13P1	3	F9	0	0.1982
SM13.1_9	105	PA13P1	3	F9	11	0.868
SM13.1_9	105	PA13P1	3	F9	14.5	1.031
SM13.1_9	105	PA13P1	3	F9	12	0.93488
SM13.1_9	105	PA13P1	3	F9	3.5	0.19792
SM13.1_9	105	PA13P1	3	F9	11.5	0.90128
SM13.1_9	105	PA13P1	3	F9	20.5	1.3073
SM13.1_9	105	PA13P1	3	F9	9.5	0.7081
SM13.1_9	105	PA13P1	3	F9	6	0.23478
SM13.1_9	105	PA13P1	3	F9	15.5	1.0812
SM13.1_9	105	PA13P1	3	F9	21	1.3248
SM13.1_9	105	PA13P1	3	F9	2	0.19318
SM13.1_9	105	PA13P1	3	F9	1.5	0.19374
SM13.1_9	105	PA13P1	3	F9	18	1.2057
SM13.1_9	105	PA13P1	3	F9	8	0.46236
SM13.1_9	105	PA13P1	3	F9	12.5	0.95922
SM13.1_9	105	PA13P1	3	F9	7.5	0.3674
SM13.1_9	105	PA13P1	3	F9	3	0.19544
SM13.1_9	105	PA13P1	3	F9	22	1.345
SM13.1_9	105	PA13P1	3	F9	19	1.2516
SM13.1_9	105	PA13P1	3	F9	17	1.1527
SM13.1_9	105	PA13P1	3	F9	14	1.0104
SM13.1_9	105	PA13P1	3	F9	15	1.0555
SM13.1_9	105	PA13P1	3	F9	5.5	0.21814
SM13.1_9	105	PA13P1	3	F9	24	1.383
SM13.1_9	105	PA13P1	3	F9	4	0.20518
SM13.1_9	105	PA13P1	3	F9	10	0.77442
SM13.1_9	105	PA13P1	3	F9	19.5	1.2746
SM13.1_9	105	PA13P1	3	F9	5	0.20904
SM13.1_9	105	PA13P1	3	F9	7	0.29744
SM13.1_9	105	PA13P1	3	F9	16.5	1.1349
SM13.1_9	105	PA13P1	3	F9	21.5	1.3374
SM13.1_9	105	PA13P1	3	F9	0.5	0.19418
SM13.1_9	105	PA13P1	3	F9	9	0.62448
SM13.1_9	105	PA13P1	3	F9	18.5	1.2269
SM13.1_9	105	PA13P1	3	F9	8.5	0.54018
SM13.1_9	105	PA13P1	3	F9	23.5	1.3709
SM13.1_9	105	PA13P1	3	F9	10.5	0.8258
SM13.1_9	105	PA13P1	3	F9	23	1.366
SM13.1_9	105	PA13P1	3	F9	4.5	0.20234
SM13.1_9	105	PA13P1	3	F9	20	1.2902
SM13.1_9	105	PA13P1	3	F9	22.5	1.3547
SM13.1_9	105	PA13P1	3	F9	17.5	1.1781
SM13.1_9	105	PA13P1	3	F9	6.5	0.25752
SM13.2_1	106	PA13P2	3	G1	0.5	0.18276
SM13.2_1	106	PA13P2	3	G1	24	1.4548
SM13.2_1	106	PA13P2	3	G1	1	0.18288
SM13.2_1	106	PA13P2	3	G1	21	1.4033
SM13.2_1	106	PA13P2	3	G1	22	1.4219
SM13.2_1	106	PA13P2	3	G1	2.5	0.1835
SM13.2_1	106	PA13P2	3	G1	8	0.44686
SM13.2_1	106	PA13P2	3	G1	16.5	1.263
SM13.2_1	106	PA13P2	3	G1	7	0.29246
SM13.2_1	106	PA13P2	3	G1	9.5	0.73382
SM13.2_1	106	PA13P2	3	G1	0	0.19018
SM13.2_1	106	PA13P2	3	G1	12	0.9798
SM13.2_1	106	PA13P2	3	G1	18	1.3294
SM13.2_1	106	PA13P2	3	G1	19	1.357
SM13.2_1	106	PA13P2	3	G1	9	0.6508
SM13.2_1	106	PA13P2	3	G1	14.5	1.1477
SM13.2_1	106	PA13P2	3	G1	20	1.3816
SM13.2_1	106	PA13P2	3	G1	6	0.22736
SM13.2_1	106	PA13P2	3	G1	20.5	1.4015
SM13.2_1	106	PA13P2	3	G1	15	1.1793
SM13.2_1	106	PA13P2	3	G1	23	1.4375
SM13.2_1	106	PA13P2	3	G1	13.5	1.0888
SM13.2_1	106	PA13P2	3	G1	6.5	0.25104
SM13.2_1	106	PA13P2	3	G1	19.5	1.3721
SM13.2_1	106	PA13P2	3	G1	7.5	0.35932
SM13.2_1	106	PA13P2	3	G1	12.5	1.0202
SM13.2_1	106	PA13P2	3	G1	4.5	0.1944
SM13.2_1	106	PA13P2	3	G1	21.5	1.4162
SM13.2_1	106	PA13P2	3	G1	13	1.0517
SM13.2_1	106	PA13P2	3	G1	14	1.1156
SM13.2_1	106	PA13P2	3	G1	5	0.19978
SM13.2_1	106	PA13P2	3	G1	17.5	1.3091
SM13.2_1	106	PA13P2	3	G1	22.5	1.4258
SM13.2_1	106	PA13P2	3	G1	11.5	0.94688
SM13.2_1	106	PA13P2	3	G1	1.5	0.18302
SM13.2_1	106	PA13P2	3	G1	17	1.2898
SM13.2_1	106	PA13P2	3	G1	3.5	0.18714
SM13.2_1	106	PA13P2	3	G1	23.5	1.4478
SM13.2_1	106	PA13P2	3	G1	8.5	0.55076
SM13.2_1	106	PA13P2	3	G1	10	0.80032
SM13.2_1	106	PA13P2	3	G1	2	0.18334
SM13.2_1	106	PA13P2	3	G1	16	1.2388
SM13.2_1	106	PA13P2	3	G1	3	0.18504
SM13.2_1	106	PA13P2	3	G1	15.5	1.2112
SM13.2_1	106	PA13P2	3	G1	5.5	0.21002
SM13.2_1	106	PA13P2	3	G1	10.5	0.85648
SM13.2_1	106	PA13P2	3	G1	11	0.9025
SM13.2_1	106	PA13P2	3	G1	18.5	1.3438
SM13.2_1	106	PA13P2	3	G1	4	0.19058
SM13.2_10	110	PA13P2	3	G10	13.5	1.0491
SM13.2_10	110	PA13P2	3	G10	22	1.376
SM13.2_10	110	PA13P2	3	G10	8	0.58246
SM13.2_10	110	PA13P2	3	G10	1	0.19978
SM13.2_10	110	PA13P2	3	G10	18.5	1.2714
SM13.2_10	110	PA13P2	3	G10	17	1.2058
SM13.2_10	110	PA13P2	3	G10	12.5	1.0278
SM13.2_10	110	PA13P2	3	G10	13	1.0369
SM13.2_10	110	PA13P2	3	G10	1.5	0.1984
SM13.2_10	110	PA13P2	3	G10	15.5	1.1398
SM13.2_10	110	PA13P2	3	G10	0	0.21218
SM13.2_10	110	PA13P2	3	G10	11	0.95026
SM13.2_10	110	PA13P2	3	G10	21.5	1.3664
SM13.2_10	110	PA13P2	3	G10	19	1.2927
SM13.2_10	110	PA13P2	3	G10	17.5	1.2276
SM13.2_10	110	PA13P2	3	G10	16	1.1595
SM13.2_10	110	PA13P2	3	G10	18	1.25
SM13.2_10	110	PA13P2	3	G10	5.5	0.24576
SM13.2_10	110	PA13P2	3	G10	23.5	1.3974
SM13.2_10	110	PA13P2	3	G10	22.5	1.3889
SM13.2_10	110	PA13P2	3	G10	24	1.406
SM13.2_10	110	PA13P2	3	G10	10.5	0.91352
SM13.2_10	110	PA13P2	3	G10	15	1.1181
SM13.2_10	110	PA13P2	3	G10	4	0.2102
SM13.2_10	110	PA13P2	3	G10	21	1.3589
SM13.2_10	110	PA13P2	3	G10	19.5	1.3119
SM13.2_10	110	PA13P2	3	G10	4.5	0.21686
SM13.2_10	110	PA13P2	3	G10	8.5	0.6813
SM13.2_10	110	PA13P2	3	G10	2	0.2001
SM13.2_10	110	PA13P2	3	G10	2.5	0.2017
SM13.2_10	110	PA13P2	3	G10	3	0.20504
SM13.2_10	110	PA13P2	3	G10	20	1.3312
SM13.2_10	110	PA13P2	3	G10	10	0.86868
SM13.2_10	110	PA13P2	3	G10	7	0.378
SM13.2_10	110	PA13P2	3	G10	20.5	1.3481
SM13.2_10	110	PA13P2	3	G10	5	0.2279
SM13.2_10	110	PA13P2	3	G10	6	0.27096
SM13.2_10	110	PA13P2	3	G10	14	1.067
SM13.2_10	110	PA13P2	3	G10	11.5	0.98118
SM13.2_10	110	PA13P2	3	G10	7.5	0.46832
SM13.2_10	110	PA13P2	3	G10	14.5	1.0979
SM13.2_10	110	PA13P2	3	G10	9	0.7593
SM13.2_10	110	PA13P2	3	G10	9.5	0.81898
SM13.2_10	110	PA13P2	3	G10	16.5	1.1854
SM13.2_10	110	PA13P2	3	G10	0.5	0.20832
SM13.2_10	110	PA13P2	3	G10	23	1.3921
SM13.2_10	110	PA13P2	3	G10	12	1.007
SM13.2_10	110	PA13P2	3	G10	3.5	0.2071
SM13.2_10	110	PA13P2	3	G10	6.5	0.31314
SM13.2_2	106	PA13P2	3	G2	20.5	1.3104
SM13.2_2	106	PA13P2	3	G2	2	0.18446
SM13.2_2	106	PA13P2	3	G2	9	0.46502
SM13.2_2	106	PA13P2	3	G2	13.5	0.95448
SM13.2_2	106	PA13P2	3	G2	7.5	0.25394
SM13.2_2	106	PA13P2	3	G2	21	1.3267
SM13.2_2	106	PA13P2	3	G2	14.5	0.9997
SM13.2_2	106	PA13P2	3	G2	7	0.22586
SM13.2_2	106	PA13P2	3	G2	6.5	0.20924
SM13.2_2	106	PA13P2	3	G2	0	0.18444
SM13.2_2	106	PA13P2	3	G2	17	1.1445
SM13.2_2	106	PA13P2	3	G2	9.5	0.53408
SM13.2_2	106	PA13P2	3	G2	17.5	1.1725
SM13.2_2	106	PA13P2	3	G2	6	0.19582
SM13.2_2	106	PA13P2	3	G2	14	0.97296
SM13.2_2	106	PA13P2	3	G2	21.5	1.3381
SM13.2_2	106	PA13P2	3	G2	18	1.1917
SM13.2_2	106	PA13P2	3	G2	5.5	0.19254
SM13.2_2	106	PA13P2	3	G2	16.5	1.1216
SM13.2_2	106	PA13P2	3	G2	3.5	0.18762
SM13.2_2	106	PA13P2	3	G2	15.5	1.0563
SM13.2_2	106	PA13P2	3	G2	4.5	0.192
SM13.2_2	106	PA13P2	3	G2	20	1.2884
SM13.2_2	106	PA13P2	3	G2	8.5	0.37104
SM13.2_2	106	PA13P2	3	G2	11	0.7547
SM13.2_2	106	PA13P2	3	G2	2.5	0.18598
SM13.2_2	106	PA13P2	3	G2	11.5	0.80916
SM13.2_2	106	PA13P2	3	G2	19.5	1.2659
SM13.2_2	106	PA13P2	3	G2	23.5	1.3796
SM13.2_2	106	PA13P2	3	G2	19	1.2377
SM13.2_2	106	PA13P2	3	G2	13	0.93294
SM13.2_2	106	PA13P2	3	G2	22	1.3559
SM13.2_2	106	PA13P2	3	G2	1.5	0.18316
SM13.2_2	106	PA13P2	3	G2	8	0.29504
SM13.2_2	106	PA13P2	3	G2	18.5	1.2153
SM13.2_2	106	PA13P2	3	G2	16	1.0925
SM13.2_2	106	PA13P2	3	G2	0.5	0.18148
SM13.2_2	106	PA13P2	3	G2	24	1.3862
SM13.2_2	106	PA13P2	3	G2	12	0.85714
SM13.2_2	106	PA13P2	3	G2	4	0.18952
SM13.2_2	106	PA13P2	3	G2	5	0.1919
SM13.2_2	106	PA13P2	3	G2	3	0.18726
SM13.2_2	106	PA13P2	3	G2	1	0.18392
SM13.2_2	106	PA13P2	3	G2	22.5	1.3633
SM13.2_2	106	PA13P2	3	G2	23	1.3704
SM13.2_2	106	PA13P2	3	G2	12.5	0.89848
SM13.2_2	106	PA13P2	3	G2	10	0.60718
SM13.2_2	106	PA13P2	3	G2	10.5	0.68566
SM13.2_2	106	PA13P2	3	G2	15	1.0263
SM13.2_3	107	PA13P2	3	G3	17.5	1.0748
SM13.2_3	107	PA13P2	3	G3	3.5	0.19
SM13.2_3	107	PA13P2	3	G3	9	0.3331
SM13.2_3	107	PA13P2	3	G3	23.5	1.184
SM13.2_3	107	PA13P2	3	G3	10.5	0.5731
SM13.2_3	107	PA13P2	3	G3	22	1.1635
SM13.2_3	107	PA13P2	3	G3	14	0.92986
SM13.2_3	107	PA13P2	3	G3	19	1.1165
SM13.2_3	107	PA13P2	3	G3	18.5	1.1044
SM13.2_3	107	PA13P2	3	G3	7.5	0.22688
SM13.2_3	107	PA13P2	3	G3	8	0.24674
SM13.2_3	107	PA13P2	3	G3	11	0.64766
SM13.2_3	107	PA13P2	3	G3	2.5	0.18982
SM13.2_3	107	PA13P2	3	G3	21.5	1.162
SM13.2_3	107	PA13P2	3	G3	8.5	0.27606
SM13.2_3	107	PA13P2	3	G3	4.5	0.19008
SM13.2_3	107	PA13P2	3	G3	0.5	0.19012
SM13.2_3	107	PA13P2	3	G3	14.5	0.95928
SM13.2_3	107	PA13P2	3	G3	15.5	1.0057
SM13.2_3	107	PA13P2	3	G3	11.5	0.71924
SM13.2_3	107	PA13P2	3	G3	1	0.1917
SM13.2_3	107	PA13P2	3	G3	18	1.0903
SM13.2_3	107	PA13P2	3	G3	0	0.19284
SM13.2_3	107	PA13P2	3	G3	5.5	0.19468
SM13.2_3	107	PA13P2	3	G3	4	0.1896
SM13.2_3	107	PA13P2	3	G3	2	0.19134
SM13.2_3	107	PA13P2	3	G3	1.5	0.19168
SM13.2_3	107	PA13P2	3	G3	16.5	1.0405
SM13.2_3	107	PA13P2	3	G3	7	0.20926
SM13.2_3	107	PA13P2	3	G3	22.5	1.1674
SM13.2_3	107	PA13P2	3	G3	12.5	0.8244
SM13.2_3	107	PA13P2	3	G3	19.5	1.1329
SM13.2_3	107	PA13P2	3	G3	20.5	1.144
SM13.2_3	107	PA13P2	3	G3	12	0.7779
SM13.2_3	107	PA13P2	3	G3	13.5	0.8979
SM13.2_3	107	PA13P2	3	G3	21	1.1522
SM13.2_3	107	PA13P2	3	G3	5	0.19646
SM13.2_3	107	PA13P2	3	G3	24	1.1911
SM13.2_3	107	PA13P2	3	G3	17	1.0541
SM13.2_3	107	PA13P2	3	G3	23	1.1755
SM13.2_3	107	PA13P2	3	G3	16	1.0243
SM13.2_3	107	PA13P2	3	G3	6.5	0.20116
SM13.2_3	107	PA13P2	3	G3	15	0.98456
SM13.2_3	107	PA13P2	3	G3	10	0.51206
SM13.2_3	107	PA13P2	3	G3	3	0.19236
SM13.2_3	107	PA13P2	3	G3	20	1.1394
SM13.2_3	107	PA13P2	3	G3	6	0.19812
SM13.2_3	107	PA13P2	3	G3	13	0.8626
SM13.2_3	107	PA13P2	3	G3	9.5	0.4249
SM13.2_4	107	PA13P2	3	G4	21.5	1.2113
SM13.2_4	107	PA13P2	3	G4	19.5	1.1764
SM13.2_4	107	PA13P2	3	G4	20	1.171
SM13.2_4	107	PA13P2	3	G4	15	1.0551
SM13.2_4	107	PA13P2	3	G4	16.5	1.1039
SM13.2_4	107	PA13P2	3	G4	22.5	1.2159
SM13.2_4	107	PA13P2	3	G4	1.5	0.18574
SM13.2_4	107	PA13P2	3	G4	10	0.7097
SM13.2_4	107	PA13P2	3	G4	13	0.96808
SM13.2_4	107	PA13P2	3	G4	5.5	0.20828
SM13.2_4	107	PA13P2	3	G4	10.5	0.77536
SM13.2_4	107	PA13P2	3	G4	15.5	1.0724
SM13.2_4	107	PA13P2	3	G4	23.5	1.2248
SM13.2_4	107	PA13P2	3	G4	6	0.21716
SM13.2_4	107	PA13P2	3	G4	23	1.2226
SM13.2_4	107	PA13P2	3	G4	8	0.3899
SM13.2_4	107	PA13P2	3	G4	4.5	0.19364
SM13.2_4	107	PA13P2	3	G4	9.5	0.62712
SM13.2_4	107	PA13P2	3	G4	0.5	0.18736
SM13.2_4	107	PA13P2	3	G4	14.5	1.0351
SM13.2_4	107	PA13P2	3	G4	3	0.19008
SM13.2_4	107	PA13P2	3	G4	22	1.2059
SM13.2_4	107	PA13P2	3	G4	20.5	1.1835
SM13.2_4	107	PA13P2	3	G4	13.5	0.99332
SM13.2_4	107	PA13P2	3	G4	12	0.90524
SM13.2_4	107	PA13P2	3	G4	4	0.19234
SM13.2_4	107	PA13P2	3	G4	18	1.1455
SM13.2_4	107	PA13P2	3	G4	3.5	0.18942
SM13.2_4	107	PA13P2	3	G4	0	0.1892
SM13.2_4	107	PA13P2	3	G4	21	1.1917
SM13.2_4	107	PA13P2	3	G4	18.5	1.1564
SM13.2_4	107	PA13P2	3	G4	11.5	0.86712
SM13.2_4	107	PA13P2	3	G4	2.5	0.1866
SM13.2_4	107	PA13P2	3	G4	14	1.0146
SM13.2_4	107	PA13P2	3	G4	11	0.82582
SM13.2_4	107	PA13P2	3	G4	1	0.18708
SM13.2_4	107	PA13P2	3	G4	2	0.18862
SM13.2_4	107	PA13P2	3	G4	8.5	0.4865
SM13.2_4	107	PA13P2	3	G4	12.5	0.93938
SM13.2_4	107	PA13P2	3	G4	5	0.20236
SM13.2_4	107	PA13P2	3	G4	7	0.26646
SM13.2_4	107	PA13P2	3	G4	7.5	0.30854
SM13.2_4	107	PA13P2	3	G4	6.5	0.2407
SM13.2_4	107	PA13P2	3	G4	16	1.0888
SM13.2_4	107	PA13P2	3	G4	24	1.2352
SM13.2_4	107	PA13P2	3	G4	19	1.1643
SM13.2_4	107	PA13P2	3	G4	17	1.119
SM13.2_4	107	PA13P2	3	G4	17.5	1.1315
SM13.2_4	107	PA13P2	3	G4	9	0.5534
SM13.2_5	108	PA13P2	3	G5	20.5	1.2783
SM13.2_5	108	PA13P2	3	G5	7.5	0.27014
SM13.2_5	108	PA13P2	3	G5	8	0.32336
SM13.2_5	108	PA13P2	3	G5	19	1.2184
SM13.2_5	108	PA13P2	3	G5	3.5	0.1901
SM13.2_5	108	PA13P2	3	G5	0	0.19672
SM13.2_5	108	PA13P2	3	G5	12	0.8958
SM13.2_5	108	PA13P2	3	G5	22	1.3252
SM13.2_5	108	PA13P2	3	G5	19.5	1.2434
SM13.2_5	108	PA13P2	3	G5	18.5	1.1945
SM13.2_5	108	PA13P2	3	G5	9	0.49488
SM13.2_5	108	PA13P2	3	G5	16.5	1.1033
SM13.2_5	108	PA13P2	3	G5	13	0.9619
SM13.2_5	108	PA13P2	3	G5	12.5	0.93304
SM13.2_5	108	PA13P2	3	G5	14	0.99324
SM13.2_5	108	PA13P2	3	G5	10.5	0.75478
SM13.2_5	108	PA13P2	3	G5	11	0.81164
SM13.2_5	108	PA13P2	3	G5	7	0.24196
SM13.2_5	108	PA13P2	3	G5	21	1.3033
SM13.2_5	108	PA13P2	3	G5	15	1.0308
SM13.2_5	108	PA13P2	3	G5	21.5	1.3143
SM13.2_5	108	PA13P2	3	G5	4.5	0.19456
SM13.2_5	108	PA13P2	3	G5	24	1.3622
SM13.2_5	108	PA13P2	3	G5	0.5	0.18772
SM13.2_5	108	PA13P2	3	G5	9.5	0.5945
SM13.2_5	108	PA13P2	3	G5	1	0.189
SM13.2_5	108	PA13P2	3	G5	17.5	1.1508
SM13.2_5	108	PA13P2	3	G5	6	0.20868
SM13.2_5	108	PA13P2	3	G5	3	0.1886
SM13.2_5	108	PA13P2	3	G5	2.5	0.18768
SM13.2_5	108	PA13P2	3	G5	20	1.2614
SM13.2_5	108	PA13P2	3	G5	5	0.19716
SM13.2_5	108	PA13P2	3	G5	1.5	0.18696
SM13.2_5	108	PA13P2	3	G5	8.5	0.39904
SM13.2_5	108	PA13P2	3	G5	22.5	1.3389
SM13.2_5	108	PA13P2	3	G5	17	1.1257
SM13.2_5	108	PA13P2	3	G5	23.5	1.362
SM13.2_5	108	PA13P2	3	G5	16	1.0786
SM13.2_5	108	PA13P2	3	G5	13.5	0.98104
SM13.2_5	108	PA13P2	3	G5	18	1.1742
SM13.2_5	108	PA13P2	3	G5	23	1.3538
SM13.2_5	108	PA13P2	3	G5	2	0.18856
SM13.2_5	108	PA13P2	3	G5	5.5	0.2008
SM13.2_5	108	PA13P2	3	G5	4	0.19186
SM13.2_5	108	PA13P2	3	G5	14.5	1.013
SM13.2_5	108	PA13P2	3	G5	6.5	0.22244
SM13.2_5	108	PA13P2	3	G5	10	0.6787
SM13.2_5	108	PA13P2	3	G5	15.5	1.0567
SM13.2_5	108	PA13P2	3	G5	11.5	0.85528
SM13.2_6	108	PA13P2	3	G6	10.5	0.84652
SM13.2_6	108	PA13P2	3	G6	1	0.18444
SM13.2_6	108	PA13P2	3	G6	15.5	1.1146
SM13.2_6	108	PA13P2	3	G6	20	1.3216
SM13.2_6	108	PA13P2	3	G6	7	0.30666
SM13.2_6	108	PA13P2	3	G6	3	0.18868
SM13.2_6	108	PA13P2	3	G6	6	0.23702
SM13.2_6	108	PA13P2	3	G6	16	1.1516
SM13.2_6	108	PA13P2	3	G6	12	0.95688
SM13.2_6	108	PA13P2	3	G6	19.5	1.3022
SM13.2_6	108	PA13P2	3	G6	14.5	1.0558
SM13.2_6	108	PA13P2	3	G6	5	0.20384
SM13.2_6	108	PA13P2	3	G6	16.5	1.1838
SM13.2_6	108	PA13P2	3	G6	20.5	1.333
SM13.2_6	108	PA13P2	3	G6	21	1.3461
SM13.2_6	108	PA13P2	3	G6	17	1.2083
SM13.2_6	108	PA13P2	3	G6	23	1.3859
SM13.2_6	108	PA13P2	3	G6	8	0.49494
SM13.2_6	108	PA13P2	3	G6	6.5	0.26172
SM13.2_6	108	PA13P2	3	G6	17.5	1.209
SM13.2_6	108	PA13P2	3	G6	22.5	1.3734
SM13.2_6	108	PA13P2	3	G6	0	0.19134
SM13.2_6	108	PA13P2	3	G6	2	0.18458
SM13.2_6	108	PA13P2	3	G6	15	1.0803
SM13.2_6	108	PA13P2	3	G6	5.5	0.21734
SM13.2_6	108	PA13P2	3	G6	7.5	0.39376
SM13.2_6	108	PA13P2	3	G6	4	0.19624
SM13.2_6	108	PA13P2	3	G6	1.5	0.18396
SM13.2_6	108	PA13P2	3	G6	19	1.2779
SM13.2_6	108	PA13P2	3	G6	9.5	0.72946
SM13.2_6	108	PA13P2	3	G6	21.5	1.3572
SM13.2_6	108	PA13P2	3	G6	23.5	1.3927
SM13.2_6	108	PA13P2	3	G6	18	1.2271
SM13.2_6	108	PA13P2	3	G6	2.5	0.18602
SM13.2_6	108	PA13P2	3	G6	9	0.64368
SM13.2_6	108	PA13P2	3	G6	24	1.4046
SM13.2_6	108	PA13P2	3	G6	18.5	1.2607
SM13.2_6	108	PA13P2	3	G6	22	1.3669
SM13.2_6	108	PA13P2	3	G6	13	0.9882
SM13.2_6	108	PA13P2	3	G6	10	0.7984
SM13.2_6	108	PA13P2	3	G6	8.5	0.55976
SM13.2_6	108	PA13P2	3	G6	13.5	1.0054
SM13.2_6	108	PA13P2	3	G6	3.5	0.1928
SM13.2_6	108	PA13P2	3	G6	11.5	0.92362
SM13.2_6	108	PA13P2	3	G6	4.5	0.20052
SM13.2_6	108	PA13P2	3	G6	14	1.0289
SM13.2_6	108	PA13P2	3	G6	0.5	0.18434
SM13.2_6	108	PA13P2	3	G6	12.5	0.97794
SM13.2_6	108	PA13P2	3	G6	11	0.88752
SM13.2_7	109	PA13P2	3	G7	2	0.20192
SM13.2_7	109	PA13P2	3	G7	7	0.25972
SM13.2_7	109	PA13P2	3	G7	10.5	0.755
SM13.2_7	109	PA13P2	3	G7	20	1.4811
SM13.2_7	109	PA13P2	3	G7	10	0.63426
SM13.2_7	109	PA13P2	3	G7	19	1.4694
SM13.2_7	109	PA13P2	3	G7	1.5	0.2067
SM13.2_7	109	PA13P2	3	G7	4	0.20792
SM13.2_7	109	PA13P2	3	G7	6	0.22736
SM13.2_7	109	PA13P2	3	G7	15	1.3348
SM13.2_7	109	PA13P2	3	G7	15.5	1.3357
SM13.2_7	109	PA13P2	3	G7	9.5	0.55024
SM13.2_7	109	PA13P2	3	G7	18	1.4477
SM13.2_7	109	PA13P2	3	G7	18.5	1.4512
SM13.2_7	109	PA13P2	3	G7	11	0.93706
SM13.2_7	109	PA13P2	3	G7	0.5	0.20896
SM13.2_7	109	PA13P2	3	G7	23	1.499
SM13.2_7	109	PA13P2	3	G7	1	0.20754
SM13.2_7	109	PA13P2	3	G7	4.5	0.21034
SM13.2_7	109	PA13P2	3	G7	13	1.1645
SM13.2_7	109	PA13P2	3	G7	11.5	1.0775
SM13.2_7	109	PA13P2	3	G7	17.5	1.4487
SM13.2_7	109	PA13P2	3	G7	16	1.3861
SM13.2_7	109	PA13P2	3	G7	16.5	1.4115
SM13.2_7	109	PA13P2	3	G7	5.5	0.2173
SM13.2_7	109	PA13P2	3	G7	22	1.4968
SM13.2_7	109	PA13P2	3	G7	9	0.48084
SM13.2_7	109	PA13P2	3	G7	8.5	0.41412
SM13.2_7	109	PA13P2	3	G7	12.5	1.1392
SM13.2_7	109	PA13P2	3	G7	14.5	1.2725
SM13.2_7	109	PA13P2	3	G7	6.5	0.23816
SM13.2_7	109	PA13P2	3	G7	14	1.2575
SM13.2_7	109	PA13P2	3	G7	21	1.4924
SM13.2_7	109	PA13P2	3	G7	20.5	1.4862
SM13.2_7	109	PA13P2	3	G7	22.5	1.5009
SM13.2_7	109	PA13P2	3	G7	3	0.20502
SM13.2_7	109	PA13P2	3	G7	13.5	1.2193
SM13.2_7	109	PA13P2	3	G7	21.5	1.4953
SM13.2_7	109	PA13P2	3	G7	0	0.21246
SM13.2_7	109	PA13P2	3	G7	24	1.5019
SM13.2_7	109	PA13P2	3	G7	8	0.34922
SM13.2_7	109	PA13P2	3	G7	5	0.21176
SM13.2_7	109	PA13P2	3	G7	7.5	0.29344
SM13.2_7	109	PA13P2	3	G7	2.5	0.2032
SM13.2_7	109	PA13P2	3	G7	23.5	1.5
SM13.2_7	109	PA13P2	3	G7	19.5	1.4875
SM13.2_7	109	PA13P2	3	G7	3.5	0.2061
SM13.2_7	109	PA13P2	3	G7	17	1.429
SM13.2_7	109	PA13P2	3	G7	12	1.1107
SM13.2_8	109	PA13P2	3	G8	5.5	0.24066
SM13.2_8	109	PA13P2	3	G8	24	1.4226
SM13.2_8	109	PA13P2	3	G8	2.5	0.20258
SM13.2_8	109	PA13P2	3	G8	11.5	0.95436
SM13.2_8	109	PA13P2	3	G8	6	0.26334
SM13.2_8	109	PA13P2	3	G8	12	0.97862
SM13.2_8	109	PA13P2	3	G8	0.5	0.20098
SM13.2_8	109	PA13P2	3	G8	5	0.22454
SM13.2_8	109	PA13P2	3	G8	1	0.20048
SM13.2_8	109	PA13P2	3	G8	0	0.20426
SM13.2_8	109	PA13P2	3	G8	8.5	0.62634
SM13.2_8	109	PA13P2	3	G8	14	1.0608
SM13.2_8	109	PA13P2	3	G8	10	0.84416
SM13.2_8	109	PA13P2	3	G8	7	0.36252
SM13.2_8	109	PA13P2	3	G8	8	0.54776
SM13.2_8	109	PA13P2	3	G8	13.5	1.0353
SM13.2_8	109	PA13P2	3	G8	17.5	1.2295
SM13.2_8	109	PA13P2	3	G8	4.5	0.21584
SM13.2_8	109	PA13P2	3	G8	9	0.72108
SM13.2_8	109	PA13P2	3	G8	18	1.2572
SM13.2_8	109	PA13P2	3	G8	11	0.92304
SM13.2_8	109	PA13P2	3	G8	14.5	1.0889
SM13.2_8	109	PA13P2	3	G8	22	1.3818
SM13.2_8	109	PA13P2	3	G8	17	1.2094
SM13.2_8	109	PA13P2	3	G8	4	0.21044
SM13.2_8	109	PA13P2	3	G8	23	1.3962
SM13.2_8	109	PA13P2	3	G8	16.5	1.198
SM13.2_8	109	PA13P2	3	G8	23.5	1.4153
SM13.2_8	109	PA13P2	3	G8	19.5	1.326
SM13.2_8	109	PA13P2	3	G8	18.5	1.2808
SM13.2_8	109	PA13P2	3	G8	9.5	0.79078
SM13.2_8	109	PA13P2	3	G8	15.5	1.1508
SM13.2_8	109	PA13P2	3	G8	20.5	1.3546
SM13.2_8	109	PA13P2	3	G8	19	1.3042
SM13.2_8	109	PA13P2	3	G8	21.5	1.375
SM13.2_8	109	PA13P2	3	G8	13	1.0123
SM13.2_8	109	PA13P2	3	G8	3	0.20522
SM13.2_8	109	PA13P2	3	G8	3.5	0.20814
SM13.2_8	109	PA13P2	3	G8	20	1.34
SM13.2_8	109	PA13P2	3	G8	21	1.3643
SM13.2_8	109	PA13P2	3	G8	7.5	0.45872
SM13.2_8	109	PA13P2	3	G8	16	1.1757
SM13.2_8	109	PA13P2	3	G8	12.5	0.99876
SM13.2_8	109	PA13P2	3	G8	6.5	0.29636
SM13.2_8	109	PA13P2	3	G8	15	1.1197
SM13.2_8	109	PA13P2	3	G8	10.5	0.88682
SM13.2_8	109	PA13P2	3	G8	2	0.20092
SM13.2_8	109	PA13P2	3	G8	1.5	0.20048
SM13.2_8	109	PA13P2	3	G8	22.5	1.3907
SM13.2_9	110	PA13P2	3	G9	13	0.97458
SM13.2_9	110	PA13P2	3	G9	11.5	0.89208
SM13.2_9	110	PA13P2	3	G9	10	0.75756
SM13.2_9	110	PA13P2	3	G9	21.5	1.3238
SM13.2_9	110	PA13P2	3	G9	5	0.20734
SM13.2_9	110	PA13P2	3	G9	23	1.3627
SM13.2_9	110	PA13P2	3	G9	22	1.3376
SM13.2_9	110	PA13P2	3	G9	20	1.2712
SM13.2_9	110	PA13P2	3	G9	7	0.28388
SM13.2_9	110	PA13P2	3	G9	15.5	1.0671
SM13.2_9	110	PA13P2	3	G9	0.5	0.19414
SM13.2_9	110	PA13P2	3	G9	6	0.23144
SM13.2_9	110	PA13P2	3	G9	11	0.85436
SM13.2_9	110	PA13P2	3	G9	5.5	0.21624
SM13.2_9	110	PA13P2	3	G9	21	1.3119
SM13.2_9	110	PA13P2	3	G9	10.5	0.81136
SM13.2_9	110	PA13P2	3	G9	1	0.19444
SM13.2_9	110	PA13P2	3	G9	8	0.4372
SM13.2_9	110	PA13P2	3	G9	3.5	0.1977
SM13.2_9	110	PA13P2	3	G9	9.5	0.6875
SM13.2_9	110	PA13P2	3	G9	0	0.1984
SM13.2_9	110	PA13P2	3	G9	19	1.2247
SM13.2_9	110	PA13P2	3	G9	7.5	0.3407
SM13.2_9	110	PA13P2	3	G9	17	1.1418
SM13.2_9	110	PA13P2	3	G9	24	1.378
SM13.2_9	110	PA13P2	3	G9	22.5	1.3503
SM13.2_9	110	PA13P2	3	G9	4.5	0.20268
SM13.2_9	110	PA13P2	3	G9	16.5	1.1176
SM13.2_9	110	PA13P2	3	G9	15	1.0506
SM13.2_9	110	PA13P2	3	G9	13.5	0.98988
SM13.2_9	110	PA13P2	3	G9	18.5	1.1964
SM13.2_9	110	PA13P2	3	G9	17.5	1.16
SM13.2_9	110	PA13P2	3	G9	20.5	1.2905
SM13.2_9	110	PA13P2	3	G9	18	1.1765
SM13.2_9	110	PA13P2	3	G9	14.5	1.0291
SM13.2_9	110	PA13P2	3	G9	6.5	0.25056
SM13.2_9	110	PA13P2	3	G9	4	0.20048
SM13.2_9	110	PA13P2	3	G9	12.5	0.95114
SM13.2_9	110	PA13P2	3	G9	2.5	0.19486
SM13.2_9	110	PA13P2	3	G9	12	0.92442
SM13.2_9	110	PA13P2	3	G9	2	0.194
SM13.2_9	110	PA13P2	3	G9	1.5	0.19316
SM13.2_9	110	PA13P2	3	G9	9	0.6008
SM13.2_9	110	PA13P2	3	G9	16	1.0913
SM13.2_9	110	PA13P2	3	G9	23.5	1.3697
SM13.2_9	110	PA13P2	3	G9	19.5	1.2502
SM13.2_9	110	PA13P2	3	G9	8.5	0.52048
SM13.2_9	110	PA13P2	3	G9	14	1.0114
SM13.2_9	110	PA13P2	3	G9	3	0.19598
SM14_1_1	116	14_1	4	D1	15.5	1.0715
SM14_1_1	116	14_1	4	D1	6.5	0.1981
SM14_1_1	116	14_1	4	D1	17.5	1.2066
SM14_1_1	116	14_1	4	D1	7	0.20772
SM14_1_1	116	14_1	4	D1	10.5	0.59698
SM14_1_1	116	14_1	4	D1	11.5	0.73752
SM14_1_1	116	14_1	4	D1	16.5	1.1411
SM14_1_1	116	14_1	4	D1	13.5	0.92818
SM14_1_1	116	14_1	4	D1	24	1.479
SM14_1_1	116	14_1	4	D1	14.5	1.0101
SM14_1_1	116	14_1	4	D1	6	0.19252
SM14_1_1	116	14_1	4	D1	2.5	0.18226
SM14_1_1	116	14_1	4	D1	8	0.24436
SM14_1_1	116	14_1	4	D1	0	0.1841
SM14_1_1	116	14_1	4	D1	1.5	0.18236
SM14_1_1	116	14_1	4	D1	21	1.4025
SM14_1_1	116	14_1	4	D1	20.5	1.3829
SM14_1_1	116	14_1	4	D1	0.5	0.1831
SM14_1_1	116	14_1	4	D1	16	1.105
SM14_1_1	116	14_1	4	D1	12	0.79046
SM14_1_1	116	14_1	4	D1	1	0.18244
SM14_1_1	116	14_1	4	D1	5.5	0.18978
SM14_1_1	116	14_1	4	D1	20	1.3579
SM14_1_1	116	14_1	4	D1	18.5	1.2732
SM14_1_1	116	14_1	4	D1	12.5	0.83702
SM14_1_1	116	14_1	4	D1	8.5	0.28
SM14_1_1	116	14_1	4	D1	3	0.18282
SM14_1_1	116	14_1	4	D1	17	1.1726
SM14_1_1	116	14_1	4	D1	23.5	1.473
SM14_1_1	116	14_1	4	D1	22	1.4317
SM14_1_1	116	14_1	4	D1	4.5	0.18512
SM14_1_1	116	14_1	4	D1	10	0.51524
SM14_1_1	116	14_1	4	D1	18	1.2432
SM14_1_1	116	14_1	4	D1	14	0.97468
SM14_1_1	116	14_1	4	D1	2	0.18242
SM14_1_1	116	14_1	4	D1	15	1.0353
SM14_1_1	116	14_1	4	D1	3.5	0.1834
SM14_1_1	116	14_1	4	D1	11	0.67578
SM14_1_1	116	14_1	4	D1	9.5	0.42126
SM14_1_1	116	14_1	4	D1	5	0.18734
SM14_1_1	116	14_1	4	D1	22.5	1.4469
SM14_1_1	116	14_1	4	D1	19.5	1.3278
SM14_1_1	116	14_1	4	D1	7.5	0.2226
SM14_1_1	116	14_1	4	D1	9	0.3395
SM14_1_1	116	14_1	4	D1	19	1.3036
SM14_1_1	116	14_1	4	D1	21.5	1.4145
SM14_1_1	116	14_1	4	D1	4	0.18332
SM14_1_1	116	14_1	4	D1	13	0.89434
SM14_1_1	116	14_1	4	D1	23	1.4595
SM14_1_10	120	14_1	4	D10	20.5	1.4367
SM14_1_10	120	14_1	4	D10	19.5	1.4016
SM14_1_10	120	14_1	4	D10	13	0.9854
SM14_1_10	120	14_1	4	D10	13.5	1.0131
SM14_1_10	120	14_1	4	D10	21.5	1.4819
SM14_1_10	120	14_1	4	D10	0.5	0.17358
SM14_1_10	120	14_1	4	D10	5.5	0.19238
SM14_1_10	120	14_1	4	D10	3	0.17432
SM14_1_10	120	14_1	4	D10	12.5	0.95438
SM14_1_10	120	14_1	4	D10	9	0.56844
SM14_1_10	120	14_1	4	D10	21	1.4663
SM14_1_10	120	14_1	4	D10	17	1.2383
SM14_1_10	120	14_1	4	D10	0	0.18166
SM14_1_10	120	14_1	4	D10	14	1.042
SM14_1_10	120	14_1	4	D10	18.5	1.3485
SM14_1_10	120	14_1	4	D10	10	0.72794
SM14_1_10	120	14_1	4	D10	22	1.5039
SM14_1_10	120	14_1	4	D10	1	0.17342
SM14_1_10	120	14_1	4	D10	22.5	1.5303
SM14_1_10	120	14_1	4	D10	8	0.3687
SM14_1_10	120	14_1	4	D10	24	1.5611
SM14_1_10	120	14_1	4	D10	20	1.4226
SM14_1_10	120	14_1	4	D10	12	0.92096
SM14_1_10	120	14_1	4	D10	5	0.18514
SM14_1_10	120	14_1	4	D10	23.5	1.5526
SM14_1_10	120	14_1	4	D10	2.5	0.17332
SM14_1_10	120	14_1	4	D10	16	1.1695
SM14_1_10	120	14_1	4	D10	15.5	1.137
SM14_1_10	120	14_1	4	D10	4	0.17776
SM14_1_10	120	14_1	4	D10	2	0.17306
SM14_1_10	120	14_1	4	D10	8.5	0.46738
SM14_1_10	120	14_1	4	D10	10.5	0.78886
SM14_1_10	120	14_1	4	D10	17.5	1.2747
SM14_1_10	120	14_1	4	D10	11	0.83918
SM14_1_10	120	14_1	4	D10	6	0.20532
SM14_1_10	120	14_1	4	D10	9.5	0.65414
SM14_1_10	120	14_1	4	D10	15	1.1056
SM14_1_10	120	14_1	4	D10	16.5	1.2032
SM14_1_10	120	14_1	4	D10	7	0.25102
SM14_1_10	120	14_1	4	D10	11.5	0.8822
SM14_1_10	120	14_1	4	D10	6.5	0.2236
SM14_1_10	120	14_1	4	D10	14.5	1.079
SM14_1_10	120	14_1	4	D10	19	1.3735
SM14_1_10	120	14_1	4	D10	4.5	0.18146
SM14_1_10	120	14_1	4	D10	1.5	0.1724
SM14_1_10	120	14_1	4	D10	3.5	0.176
SM14_1_10	120	14_1	4	D10	7.5	0.29578
SM14_1_10	120	14_1	4	D10	18	1.3121
SM14_1_10	120	14_1	4	D10	23	1.5417
SM14_1_2	116	14_1	4	E4	15	0.95892
SM14_1_2	116	14_1	4	E4	2	0.1738
SM14_1_2	116	14_1	4	E4	10	0.29892
SM14_1_2	116	14_1	4	E4	15.5	0.98936
SM14_1_2	116	14_1	4	E4	4	0.17348
SM14_1_2	116	14_1	4	E4	19.5	1.1583
SM14_1_2	116	14_1	4	E4	17	1.0555
SM14_1_2	116	14_1	4	E4	7	0.181
SM14_1_2	116	14_1	4	E4	9.5	0.2516
SM14_1_2	116	14_1	4	E4	6	0.17724
SM14_1_2	116	14_1	4	E4	5.5	0.17478
SM14_1_2	116	14_1	4	E4	13	0.79018
SM14_1_2	116	14_1	4	E4	16	1.0123
SM14_1_2	116	14_1	4	E4	24	1.2225
SM14_1_2	116	14_1	4	E4	11.5	0.5547
SM14_1_2	116	14_1	4	E4	6.5	0.1792
SM14_1_2	116	14_1	4	E4	21	1.2124
SM14_1_2	116	14_1	4	E4	13.5	0.84062
SM14_1_2	116	14_1	4	E4	23	1.2638
SM14_1_2	116	14_1	4	E4	20.5	1.1972
SM14_1_2	116	14_1	4	E4	19	1.1389
SM14_1_2	116	14_1	4	E4	22	1.2402
SM14_1_2	116	14_1	4	E4	9	0.2233
SM14_1_2	116	14_1	4	E4	0.5	0.17594
SM14_1_2	116	14_1	4	E4	5	0.17494
SM14_1_2	116	14_1	4	E4	2.5	0.17404
SM14_1_2	116	14_1	4	E4	12	0.6439
SM14_1_2	116	14_1	4	E4	20	1.1803
SM14_1_2	116	14_1	4	E4	7.5	0.18574
SM14_1_2	116	14_1	4	E4	18	1.0936
SM14_1_2	116	14_1	4	E4	18.5	1.1176
SM14_1_2	116	14_1	4	E4	21.5	1.2261
SM14_1_2	116	14_1	4	E4	14	0.88526
SM14_1_2	116	14_1	4	E4	22.5	1.251
SM14_1_2	116	14_1	4	E4	11	0.4642
SM14_1_2	116	14_1	4	E4	12.5	0.72746
SM14_1_2	116	14_1	4	E4	23.5	1.208
SM14_1_2	116	14_1	4	E4	10.5	0.37596
SM14_1_2	116	14_1	4	E4	3	0.17374
SM14_1_2	116	14_1	4	E4	0	0.1777
SM14_1_2	116	14_1	4	E4	16.5	1.0356
SM14_1_2	116	14_1	4	E4	8	0.19364
SM14_1_2	116	14_1	4	E4	1.5	0.17474
SM14_1_2	116	14_1	4	E4	3.5	0.17376
SM14_1_2	116	14_1	4	E4	14.5	0.92684
SM14_1_2	116	14_1	4	E4	4.5	0.17404
SM14_1_2	116	14_1	4	E4	1	0.17576
SM14_1_2	116	14_1	4	E4	17.5	1.0671
SM14_1_2	116	14_1	4	E4	8.5	0.20702
SM14_1_3	117	14_1	4	D3	12	0.99062
SM14_1_3	117	14_1	4	D3	15	1.2102
SM14_1_3	117	14_1	4	D3	23.5	1.5911
SM14_1_3	117	14_1	4	D3	10	0.76588
SM14_1_3	117	14_1	4	D3	2.5	0.17882
SM14_1_3	117	14_1	4	D3	12.5	1.0299
SM14_1_3	117	14_1	4	D3	3	0.17958
SM14_1_3	117	14_1	4	D3	20	1.5475
SM14_1_3	117	14_1	4	D3	20.5	1.563
SM14_1_3	117	14_1	4	D3	4	0.18428
SM14_1_3	117	14_1	4	D3	0	0.18444
SM14_1_3	117	14_1	4	D3	13.5	1.1028
SM14_1_3	117	14_1	4	D3	22.5	1.5876
SM14_1_3	117	14_1	4	D3	1.5	0.17818
SM14_1_3	117	14_1	4	D3	5	0.1922
SM14_1_3	117	14_1	4	D3	2	0.17838
SM14_1_3	117	14_1	4	D3	5.5	0.1997
SM14_1_3	117	14_1	4	D3	19	1.5032
SM14_1_3	117	14_1	4	D3	10.5	0.83328
SM14_1_3	117	14_1	4	D3	7.5	0.30776
SM14_1_3	117	14_1	4	D3	19.5	1.5293
SM14_1_3	117	14_1	4	D3	13	1.0629
SM14_1_3	117	14_1	4	D3	16.5	1.3509
SM14_1_3	117	14_1	4	D3	8.5	0.48506
SM14_1_3	117	14_1	4	D3	4.5	0.18748
SM14_1_3	117	14_1	4	D3	9	0.5913
SM14_1_3	117	14_1	4	D3	1	0.18352
SM14_1_3	117	14_1	4	D3	17.5	1.4212
SM14_1_3	117	14_1	4	D3	9.5	0.68384
SM14_1_3	117	14_1	4	D3	14.5	1.1733
SM14_1_3	117	14_1	4	D3	18.5	1.4828
SM14_1_3	117	14_1	4	D3	3.5	0.1812
SM14_1_3	117	14_1	4	D3	11	0.89302
SM14_1_3	117	14_1	4	D3	15.5	1.2501
SM14_1_3	117	14_1	4	D3	8	0.38564
SM14_1_3	117	14_1	4	D3	11.5	0.94548
SM14_1_3	117	14_1	4	D3	23	1.5888
SM14_1_3	117	14_1	4	D3	21.5	1.5829
SM14_1_3	117	14_1	4	D3	7	0.25896
SM14_1_3	117	14_1	4	D3	24	1.5921
SM14_1_3	117	14_1	4	D3	21	1.5724
SM14_1_3	117	14_1	4	D3	6	0.21306
SM14_1_3	117	14_1	4	D3	6.5	0.23126
SM14_1_3	117	14_1	4	D3	22	1.5887
SM14_1_3	117	14_1	4	D3	18	1.4585
SM14_1_3	117	14_1	4	D3	14	1.1458
SM14_1_3	117	14_1	4	D3	0.5	0.1842
SM14_1_3	117	14_1	4	D3	16	1.3
SM14_1_3	117	14_1	4	D3	17	1.396
SM14_1_4	117	14_1	4	D4	16	1.0243
SM14_1_4	117	14_1	4	D4	19.5	1.1873
SM14_1_4	117	14_1	4	D4	3.5	0.17394
SM14_1_4	117	14_1	4	D4	0.5	0.17558
SM14_1_4	117	14_1	4	D4	6.5	0.18024
SM14_1_4	117	14_1	4	D4	13	0.80102
SM14_1_4	117	14_1	4	D4	2	0.17326
SM14_1_4	117	14_1	4	D4	19	1.1714
SM14_1_4	117	14_1	4	D4	14.5	0.93366
SM14_1_4	117	14_1	4	D4	22.5	1.2451
SM14_1_4	117	14_1	4	D4	13.5	0.84986
SM14_1_4	117	14_1	4	D4	7	0.18242
SM14_1_4	117	14_1	4	D4	10.5	0.39158
SM14_1_4	117	14_1	4	D4	17	1.0911
SM14_1_4	117	14_1	4	D4	15	0.96554
SM14_1_4	117	14_1	4	D4	15.5	0.99566
SM14_1_4	117	14_1	4	D4	4	0.17342
SM14_1_4	117	14_1	4	D4	0	0.17854
SM14_1_4	117	14_1	4	D4	16.5	1.0537
SM14_1_4	117	14_1	4	D4	4.5	0.17446
SM14_1_4	117	14_1	4	D4	23.5	1.2786
SM14_1_4	117	14_1	4	D4	9.5	0.26044
SM14_1_4	117	14_1	4	D4	17.5	1.1253
SM14_1_4	117	14_1	4	D4	24	1.2947
SM14_1_4	117	14_1	4	D4	1	0.1743
SM14_1_4	117	14_1	4	D4	1.5	0.17416
SM14_1_4	117	14_1	4	D4	20	1.2091
SM14_1_4	117	14_1	4	D4	6	0.17782
SM14_1_4	117	14_1	4	D4	21	1.2425
SM14_1_4	117	14_1	4	D4	8	0.19692
SM14_1_4	117	14_1	4	D4	21.5	1.2063
SM14_1_4	117	14_1	4	D4	10	0.3113
SM14_1_4	117	14_1	4	D4	18	1.1363
SM14_1_4	117	14_1	4	D4	18.5	1.1531
SM14_1_4	117	14_1	4	D4	9	0.2292
SM14_1_4	117	14_1	4	D4	5	0.17524
SM14_1_4	117	14_1	4	D4	20.5	1.223
SM14_1_4	117	14_1	4	D4	3	0.17328
SM14_1_4	117	14_1	4	D4	7.5	0.1876
SM14_1_4	117	14_1	4	D4	12.5	0.74118
SM14_1_4	117	14_1	4	D4	22	1.2286
SM14_1_4	117	14_1	4	D4	12	0.66482
SM14_1_4	117	14_1	4	D4	2.5	0.17392
SM14_1_4	117	14_1	4	D4	11	0.47802
SM14_1_4	117	14_1	4	D4	8.5	0.211
SM14_1_4	117	14_1	4	D4	14	0.89408
SM14_1_4	117	14_1	4	D4	23	1.2675
SM14_1_4	117	14_1	4	D4	11.5	0.56496
SM14_1_4	117	14_1	4	D4	5.5	0.17558
SM14_1_5	118	14_1	4	D5	0	0.18266
SM14_1_5	118	14_1	4	D5	6.5	0.22212
SM14_1_5	118	14_1	4	D5	19	1.4145
SM14_1_5	118	14_1	4	D5	22	1.531
SM14_1_5	118	14_1	4	D5	16.5	1.2869
SM14_1_5	118	14_1	4	D5	20	1.4598
SM14_1_5	118	14_1	4	D5	20.5	1.4834
SM14_1_5	118	14_1	4	D5	19.5	1.4367
SM14_1_5	118	14_1	4	D5	16	1.2544
SM14_1_5	118	14_1	4	D5	23.5	1.5522
SM14_1_5	118	14_1	4	D5	0.5	0.17574
SM14_1_5	118	14_1	4	D5	11.5	0.9232
SM14_1_5	118	14_1	4	D5	2	0.17476
SM14_1_5	118	14_1	4	D5	15.5	1.215
SM14_1_5	118	14_1	4	D5	15	1.1928
SM14_1_5	118	14_1	4	D5	14	1.1122
SM14_1_5	118	14_1	4	D5	10.5	0.81036
SM14_1_5	118	14_1	4	D5	10	0.74066
SM14_1_5	118	14_1	4	D5	14.5	1.1596
SM14_1_5	118	14_1	4	D5	5.5	0.1938
SM14_1_5	118	14_1	4	D5	24	1.5782
SM14_1_5	118	14_1	4	D5	7	0.2464
SM14_1_5	118	14_1	4	D5	18	1.3902
SM14_1_5	118	14_1	4	D5	7.5	0.2896
SM14_1_5	118	14_1	4	D5	21	1.4996
SM14_1_5	118	14_1	4	D5	9.5	0.64986
SM14_1_5	118	14_1	4	D5	18.5	1.4073
SM14_1_5	118	14_1	4	D5	23	1.548
SM14_1_5	118	14_1	4	D5	2.5	0.17566
SM14_1_5	118	14_1	4	D5	22.5	1.533
SM14_1_5	118	14_1	4	D5	1	0.17542
SM14_1_5	118	14_1	4	D5	17	1.3223
SM14_1_5	118	14_1	4	D5	4.5	0.18248
SM14_1_5	118	14_1	4	D5	9	0.55622
SM14_1_5	118	14_1	4	D5	3.5	0.17768
SM14_1_5	118	14_1	4	D5	3	0.17592
SM14_1_5	118	14_1	4	D5	12	0.96524
SM14_1_5	118	14_1	4	D5	13	1.0388
SM14_1_5	118	14_1	4	D5	8.5	0.4524
SM14_1_5	118	14_1	4	D5	13.5	1.0763
SM14_1_5	118	14_1	4	D5	12.5	1.0035
SM14_1_5	118	14_1	4	D5	5	0.1871
SM14_1_5	118	14_1	4	D5	11	0.86842
SM14_1_5	118	14_1	4	D5	6	0.20586
SM14_1_5	118	14_1	4	D5	4	0.1797
SM14_1_5	118	14_1	4	D5	8	0.3575
SM14_1_5	118	14_1	4	D5	17.5	1.3617
SM14_1_5	118	14_1	4	D5	1.5	0.17528
SM14_1_5	118	14_1	4	D5	21.5	1.5151
SM14_1_6	118	14_1	4	E5	20	1.3872
SM14_1_6	118	14_1	4	E5	7	0.25006
SM14_1_6	118	14_1	4	E5	10.5	0.77164
SM14_1_6	118	14_1	4	E5	10	0.69678
SM14_1_6	118	14_1	4	E5	6	0.21072
SM14_1_6	118	14_1	4	E5	18.5	1.3154
SM14_1_6	118	14_1	4	E5	19	1.3454
SM14_1_6	118	14_1	4	E5	11	0.83238
SM14_1_6	118	14_1	4	E5	11.5	0.88018
SM14_1_6	118	14_1	4	E5	1.5	0.19122
SM14_1_6	118	14_1	4	E5	2	0.18976
SM14_1_6	118	14_1	4	E5	6.5	0.22702
SM14_1_6	118	14_1	4	E5	19.5	1.3692
SM14_1_6	118	14_1	4	E5	9.5	0.61102
SM14_1_6	118	14_1	4	E5	22	1.3879
SM14_1_6	118	14_1	4	E5	21.5	1.4317
SM14_1_6	118	14_1	4	E5	21	1.4303
SM14_1_6	118	14_1	4	E5	1	0.19192
SM14_1_6	118	14_1	4	E5	15.5	1.154
SM14_1_6	118	14_1	4	E5	0.5	0.19188
SM14_1_6	118	14_1	4	E5	15	1.1192
SM14_1_6	118	14_1	4	E5	12	0.92474
SM14_1_6	118	14_1	4	E5	7.5	0.28776
SM14_1_6	118	14_1	4	E5	5.5	0.20174
SM14_1_6	118	14_1	4	E5	16	1.1846
SM14_1_6	118	14_1	4	E5	0	0.18746
SM14_1_6	118	14_1	4	E5	18	1.2897
SM14_1_6	118	14_1	4	E5	14	1.0603
SM14_1_6	118	14_1	4	E5	12.5	0.96292
SM14_1_6	118	14_1	4	E5	23.5	1.4607
SM14_1_6	118	14_1	4	E5	14.5	1.0857
SM14_1_6	118	14_1	4	E5	23	1.4377
SM14_1_6	118	14_1	4	E5	22.5	1.4097
SM14_1_6	118	14_1	4	E5	13	0.99698
SM14_1_6	118	14_1	4	E5	20.5	1.4111
SM14_1_6	118	14_1	4	E5	2.5	0.18968
SM14_1_6	118	14_1	4	E5	4	0.1899
SM14_1_6	118	14_1	4	E5	4.5	0.19332
SM14_1_6	118	14_1	4	E5	13.5	1.0305
SM14_1_6	118	14_1	4	E5	9	0.5279
SM14_1_6	118	14_1	4	E5	5	0.19666
SM14_1_6	118	14_1	4	E5	8.5	0.44638
SM14_1_6	118	14_1	4	E5	8	0.35306
SM14_1_6	118	14_1	4	E5	3	0.18906
SM14_1_6	118	14_1	4	E5	16.5	1.2104
SM14_1_6	118	14_1	4	E5	3.5	0.19008
SM14_1_6	118	14_1	4	E5	24	1.4696
SM14_1_6	118	14_1	4	E5	17.5	1.2621
SM14_1_6	118	14_1	4	E5	17	1.2346
SM14_1_7	119	14_1	4	D7	1	0.18006
SM14_1_7	119	14_1	4	D7	16.5	1.1954
SM14_1_7	119	14_1	4	D7	10.5	0.74678
SM14_1_7	119	14_1	4	D7	22.5	1.4975
SM14_1_7	119	14_1	4	D7	9.5	0.5817
SM14_1_7	119	14_1	4	D7	6.5	0.2081
SM14_1_7	119	14_1	4	D7	19.5	1.383
SM14_1_7	119	14_1	4	D7	11.5	0.85588
SM14_1_7	119	14_1	4	D7	20.5	1.4316
SM14_1_7	119	14_1	4	D7	3	0.17482
SM14_1_7	119	14_1	4	D7	4.5	0.17982
SM14_1_7	119	14_1	4	D7	7	0.22624
SM14_1_7	119	14_1	4	D7	14.5	1.0727
SM14_1_7	119	14_1	4	D7	15	1.1017
SM14_1_7	119	14_1	4	D7	5.5	0.18742
SM14_1_7	119	14_1	4	D7	0	0.19322
SM14_1_7	119	14_1	4	D7	15.5	1.134
SM14_1_7	119	14_1	4	D7	0.5	0.1794
SM14_1_7	119	14_1	4	D7	1.5	0.17984
SM14_1_7	119	14_1	4	D7	10	0.67488
SM14_1_7	119	14_1	4	D7	2.5	0.1741
SM14_1_7	119	14_1	4	D7	11	0.8067
SM14_1_7	119	14_1	4	D7	12	0.89984
SM14_1_7	119	14_1	4	D7	13.5	1.0096
SM14_1_7	119	14_1	4	D7	3.5	0.17628
SM14_1_7	119	14_1	4	D7	14	1.0405
SM14_1_7	119	14_1	4	D7	8.5	0.38178
SM14_1_7	119	14_1	4	D7	5	0.1826
SM14_1_7	119	14_1	4	D7	7.5	0.2543
SM14_1_7	119	14_1	4	D7	9	0.48124
SM14_1_7	119	14_1	4	D7	24	1.5394
SM14_1_7	119	14_1	4	D7	12.5	0.94538
SM14_1_7	119	14_1	4	D7	19	1.3581
SM14_1_7	119	14_1	4	D7	2	0.19068
SM14_1_7	119	14_1	4	D7	23	1.5055
SM14_1_7	119	14_1	4	D7	20	1.4086
SM14_1_7	119	14_1	4	D7	4	0.17758
SM14_1_7	119	14_1	4	D7	17.5	1.2702
SM14_1_7	119	14_1	4	D7	8	0.30358
SM14_1_7	119	14_1	4	D7	16	1.1633
SM14_1_7	119	14_1	4	D7	18	1.3047
SM14_1_7	119	14_1	4	D7	23.5	1.5173
SM14_1_7	119	14_1	4	D7	22	1.4868
SM14_1_7	119	14_1	4	D7	18.5	1.324
SM14_1_7	119	14_1	4	D7	6	0.19434
SM14_1_7	119	14_1	4	D7	21	1.4543
SM14_1_7	119	14_1	4	D7	17	1.2319
SM14_1_7	119	14_1	4	D7	13	0.9801
SM14_1_7	119	14_1	4	D7	21.5	1.4721
SM14_1_8	119	14_1	4	E6	9.5	0.68124
SM14_1_8	119	14_1	4	E6	17	1.2783
SM14_1_8	119	14_1	4	E6	19.5	1.385
SM14_1_8	119	14_1	4	E6	21	1.4732
SM14_1_8	119	14_1	4	E6	1.5	0.17752
SM14_1_8	119	14_1	4	E6	13.5	1.0595
SM14_1_8	119	14_1	4	E6	7.5	0.30574
SM14_1_8	119	14_1	4	E6	23	1.5565
SM14_1_8	119	14_1	4	E6	11.5	0.92192
SM14_1_8	119	14_1	4	E6	0	0.18542
SM14_1_8	119	14_1	4	E6	15	1.1597
SM14_1_8	119	14_1	4	E6	16.5	1.2447
SM14_1_8	119	14_1	4	E6	19	1.3578
SM14_1_8	119	14_1	4	E6	15.5	1.1833
SM14_1_8	119	14_1	4	E6	10	0.75724
SM14_1_8	119	14_1	4	E6	20.5	1.4404
SM14_1_8	119	14_1	4	E6	10.5	0.82282
SM14_1_8	119	14_1	4	E6	12	0.95844
SM14_1_8	119	14_1	4	E6	13	1.0282
SM14_1_8	119	14_1	4	E6	21.5	1.4914
SM14_1_8	119	14_1	4	E6	14	1.0893
SM14_1_8	119	14_1	4	E6	22.5	1.5365
SM14_1_8	119	14_1	4	E6	23.5	1.57
SM14_1_8	119	14_1	4	E6	18	1.3105
SM14_1_8	119	14_1	4	E6	5.5	0.19668
SM14_1_8	119	14_1	4	E6	2	0.17778
SM14_1_8	119	14_1	4	E6	0.5	0.18684
SM14_1_8	119	14_1	4	E6	6	0.20984
SM14_1_8	119	14_1	4	E6	2.5	0.17786
SM14_1_8	119	14_1	4	E6	11	0.87532
SM14_1_8	119	14_1	4	E6	7	0.25738
SM14_1_8	119	14_1	4	E6	3	0.17818
SM14_1_8	119	14_1	4	E6	3.5	0.1802
SM14_1_8	119	14_1	4	E6	12.5	0.99688
SM14_1_8	119	14_1	4	E6	4.5	0.1853
SM14_1_8	119	14_1	4	E6	17.5	1.303
SM14_1_8	119	14_1	4	E6	14.5	1.1277
SM14_1_8	119	14_1	4	E6	8.5	0.48194
SM14_1_8	119	14_1	4	E6	24	1.582
SM14_1_8	119	14_1	4	E6	18.5	1.3295
SM14_1_8	119	14_1	4	E6	9	0.59156
SM14_1_8	119	14_1	4	E6	8	0.38294
SM14_1_8	119	14_1	4	E6	16	1.2117
SM14_1_8	119	14_1	4	E6	6.5	0.22744
SM14_1_8	119	14_1	4	E6	20	1.4088
SM14_1_8	119	14_1	4	E6	4	0.1821
SM14_1_8	119	14_1	4	E6	1	0.18468
SM14_1_8	119	14_1	4	E6	22	1.5169
SM14_1_8	119	14_1	4	E6	5	0.18928
SM14_1_9	120	14_1	4	E7	5.5	0.20448
SM14_1_9	120	14_1	4	E7	1.5	0.1809
SM14_1_9	120	14_1	4	E7	18	1.3115
SM14_1_9	120	14_1	4	E7	15.5	1.1907
SM14_1_9	120	14_1	4	E7	23.5	1.5609
SM14_1_9	120	14_1	4	E7	6.5	0.24032
SM14_1_9	120	14_1	4	E7	19.5	1.3942
SM14_1_9	120	14_1	4	E7	11.5	0.93136
SM14_1_9	120	14_1	4	E7	24	1.5758
SM14_1_9	120	14_1	4	E7	2.5	0.1811
SM14_1_9	120	14_1	4	E7	17.5	1.3023
SM14_1_9	120	14_1	4	E7	8	0.42482
SM14_1_9	120	14_1	4	E7	20	1.4234
SM14_1_9	120	14_1	4	E7	14	1.0973
SM14_1_9	120	14_1	4	E7	8.5	0.52554
SM14_1_9	120	14_1	4	E7	19	1.3655
SM14_1_9	120	14_1	4	E7	23	1.5524
SM14_1_9	120	14_1	4	E7	6	0.21914
SM14_1_9	120	14_1	4	E7	0.5	0.18206
SM14_1_9	120	14_1	4	E7	21	1.4825
SM14_1_9	120	14_1	4	E7	9.5	0.72236
SM14_1_9	120	14_1	4	E7	16.5	1.2435
SM14_1_9	120	14_1	4	E7	20.5	1.456
SM14_1_9	120	14_1	4	E7	4.5	0.19076
SM14_1_9	120	14_1	4	E7	13.5	1.0665
SM14_1_9	120	14_1	4	E7	21.5	1.5029
SM14_1_9	120	14_1	4	E7	13	1.0342
SM14_1_9	120	14_1	4	E7	9	0.63396
SM14_1_9	120	14_1	4	E7	0	0.18838
SM14_1_9	120	14_1	4	E7	15	1.165
SM14_1_9	120	14_1	4	E7	18.5	1.3333
SM14_1_9	120	14_1	4	E7	10.5	0.84246
SM14_1_9	120	14_1	4	E7	11	0.8899
SM14_1_9	120	14_1	4	E7	2	0.18144
SM14_1_9	120	14_1	4	E7	1	0.1819
SM14_1_9	120	14_1	4	E7	3	0.18214
SM14_1_9	120	14_1	4	E7	22.5	1.5392
SM14_1_9	120	14_1	4	E7	17	1.275
SM14_1_9	120	14_1	4	E7	3.5	0.18454
SM14_1_9	120	14_1	4	E7	5	0.19502
SM14_1_9	120	14_1	4	E7	7	0.2762
SM14_1_9	120	14_1	4	E7	22	1.5225
SM14_1_9	120	14_1	4	E7	14.5	1.1321
SM14_1_9	120	14_1	4	E7	10	0.78704
SM14_1_9	120	14_1	4	E7	12	0.96998
SM14_1_9	120	14_1	4	E7	12.5	1.0025
SM14_1_9	120	14_1	4	E7	4	0.1867
SM14_1_9	120	14_1	4	E7	16	1.2199
SM14_1_9	120	14_1	4	E7	7.5	0.33384
SM14.2_1	111	PA14P2	3	H1	20.5	1.3856
SM14.2_1	111	PA14P2	3	H1	14.5	1.1182
SM14.2_1	111	PA14P2	3	H1	19.5	1.3656
SM14.2_1	111	PA14P2	3	H1	0.5	0.18834
SM14.2_1	111	PA14P2	3	H1	21.5	1.4004
SM14.2_1	111	PA14P2	3	H1	20	1.3766
SM14.2_1	111	PA14P2	3	H1	7	0.24766
SM14.2_1	111	PA14P2	3	H1	3.5	0.1879
SM14.2_1	111	PA14P2	3	H1	6.5	0.22524
SM14.2_1	111	PA14P2	3	H1	6	0.20808
SM14.2_1	111	PA14P2	3	H1	15.5	1.1859
SM14.2_1	111	PA14P2	3	H1	9	0.51214
SM14.2_1	111	PA14P2	3	H1	23.5	1.4402
SM14.2_1	111	PA14P2	3	H1	13.5	1.0434
SM14.2_1	111	PA14P2	3	H1	0	0.19858
SM14.2_1	111	PA14P2	3	H1	2	0.18702
SM14.2_1	111	PA14P2	3	H1	1.5	0.18698
SM14.2_1	111	PA14P2	3	H1	14	1.0825
SM14.2_1	111	PA14P2	3	H1	12.5	0.97104
SM14.2_1	111	PA14P2	3	H1	4	0.18936
SM14.2_1	111	PA14P2	3	H1	3	0.18692
SM14.2_1	111	PA14P2	3	H1	23	1.4331
SM14.2_1	111	PA14P2	3	H1	9.5	0.6137
SM14.2_1	111	PA14P2	3	H1	11.5	0.88444
SM14.2_1	111	PA14P2	3	H1	2.5	0.18648
SM14.2_1	111	PA14P2	3	H1	10.5	0.77538
SM14.2_1	111	PA14P2	3	H1	21	1.397
SM14.2_1	111	PA14P2	3	H1	8.5	0.42248
SM14.2_1	111	PA14P2	3	H1	22	1.4169
SM14.2_1	111	PA14P2	3	H1	5.5	0.20002
SM14.2_1	111	PA14P2	3	H1	8	0.34178
SM14.2_1	111	PA14P2	3	H1	22.5	1.4239
SM14.2_1	111	PA14P2	3	H1	24	1.4497
SM14.2_1	111	PA14P2	3	H1	18	1.315
SM14.2_1	111	PA14P2	3	H1	4.5	0.19154
SM14.2_1	111	PA14P2	3	H1	18.5	1.337
SM14.2_1	111	PA14P2	3	H1	5	0.1947
SM14.2_1	111	PA14P2	3	H1	12	0.92838
SM14.2_1	111	PA14P2	3	H1	19	1.3497
SM14.2_1	111	PA14P2	3	H1	7.5	0.28382
SM14.2_1	111	PA14P2	3	H1	16	1.2199
SM14.2_1	111	PA14P2	3	H1	10	0.7045
SM14.2_1	111	PA14P2	3	H1	17.5	1.3001
SM14.2_1	111	PA14P2	3	H1	1	0.18772
SM14.2_1	111	PA14P2	3	H1	16.5	1.2425
SM14.2_1	111	PA14P2	3	H1	15	1.1524
SM14.2_1	111	PA14P2	3	H1	11	0.8318
SM14.2_1	111	PA14P2	3	H1	17	1.2729
SM14.2_1	111	PA14P2	3	H1	13	1.0098
SM14.2_10	115	PA14P2	3	H10	24	1.43
SM14.2_10	115	PA14P2	3	H10	0	0.19012
SM14.2_10	115	PA14P2	3	H10	10	0.48516
SM14.2_10	115	PA14P2	3	H10	4.5	0.18828
SM14.2_10	115	PA14P2	3	H10	22	1.4231
SM14.2_10	115	PA14P2	3	H10	1	0.18558
SM14.2_10	115	PA14P2	3	H10	19	1.3808
SM14.2_10	115	PA14P2	3	H10	9	0.35226
SM14.2_10	115	PA14P2	3	H10	23.5	1.429
SM14.2_10	115	PA14P2	3	H10	3.5	0.18636
SM14.2_10	115	PA14P2	3	H10	11.5	0.81706
SM14.2_10	115	PA14P2	3	H10	15	1.218
SM14.2_10	115	PA14P2	3	H10	8.5	0.29504
SM14.2_10	115	PA14P2	3	H10	21.5	1.4137
SM14.2_10	115	PA14P2	3	H10	14	1.143
SM14.2_10	115	PA14P2	3	H10	18	1.356
SM14.2_10	115	PA14P2	3	H10	8	0.25488
SM14.2_10	115	PA14P2	3	H10	16	1.2875
SM14.2_10	115	PA14P2	3	H10	9.5	0.41382
SM14.2_10	115	PA14P2	3	H10	5.5	0.19234
SM14.2_10	115	PA14P2	3	H10	19.5	1.3861
SM14.2_10	115	PA14P2	3	H10	5	0.19024
SM14.2_10	115	PA14P2	3	H10	17.5	1.3461
SM14.2_10	115	PA14P2	3	H10	15.5	1.2655
SM14.2_10	115	PA14P2	3	H10	6.5	0.20174
SM14.2_10	115	PA14P2	3	H10	13	1.1031
SM14.2_10	115	PA14P2	3	H10	16.5	1.3117
SM14.2_10	115	PA14P2	3	H10	21	1.4118
SM14.2_10	115	PA14P2	3	H10	2	0.18564
SM14.2_10	115	PA14P2	3	H10	20.5	1.4046
SM14.2_10	115	PA14P2	3	H10	1.5	0.18546
SM14.2_10	115	PA14P2	3	H10	10.5	0.55662
SM14.2_10	115	PA14P2	3	H10	2.5	0.18524
SM14.2_10	115	PA14P2	3	H10	18.5	1.371
SM14.2_10	115	PA14P2	3	H10	7.5	0.22938
SM14.2_10	115	PA14P2	3	H10	12.5	1.0821
SM14.2_10	115	PA14P2	3	H10	23	1.4271
SM14.2_10	115	PA14P2	3	H10	22.5	1.423
SM14.2_10	115	PA14P2	3	H10	4	0.18698
SM14.2_10	115	PA14P2	3	H10	7	0.21248
SM14.2_10	115	PA14P2	3	H10	11	0.6887
SM14.2_10	115	PA14P2	3	H10	12	0.90682
SM14.2_10	115	PA14P2	3	H10	6	0.19594
SM14.2_10	115	PA14P2	3	H10	0.5	0.18668
SM14.2_10	115	PA14P2	3	H10	20	1.3953
SM14.2_10	115	PA14P2	3	H10	14.5	1.1865
SM14.2_10	115	PA14P2	3	H10	3	0.18626
SM14.2_10	115	PA14P2	3	H10	17	1.3209
SM14.2_10	115	PA14P2	3	H10	13.5	1.1058
SM14.2_2	111	PA14P2	3	H2	7	0.27538
SM14.2_2	111	PA14P2	3	H2	15.5	1.1788
SM14.2_2	111	PA14P2	3	H2	10.5	0.82506
SM14.2_2	111	PA14P2	3	H2	18.5	1.3251
SM14.2_2	111	PA14P2	3	H2	21	1.3864
SM14.2_2	111	PA14P2	3	H2	20.5	1.3734
SM14.2_2	111	PA14P2	3	H2	8.5	0.50754
SM14.2_2	111	PA14P2	3	H2	17.5	1.2801
SM14.2_2	111	PA14P2	3	H2	11.5	0.91428
SM14.2_2	111	PA14P2	3	H2	2	0.18272
SM14.2_2	111	PA14P2	3	H2	11	0.87186
SM14.2_2	111	PA14P2	3	H2	4	0.18816
SM14.2_2	111	PA14P2	3	H2	1.5	0.18242
SM14.2_2	111	PA14P2	3	H2	2.5	0.18286
SM14.2_2	111	PA14P2	3	H2	0.5	0.18242
SM14.2_2	111	PA14P2	3	H2	21.5	1.3956
SM14.2_2	111	PA14P2	3	H2	5	0.19576
SM14.2_2	111	PA14P2	3	H2	3.5	0.18592
SM14.2_2	111	PA14P2	3	H2	19	1.3367
SM14.2_2	111	PA14P2	3	H2	5.5	0.20438
SM14.2_2	111	PA14P2	3	H2	13	1.0228
SM14.2_2	111	PA14P2	3	H2	22	1.4037
SM14.2_2	111	PA14P2	3	H2	9.5	0.6944
SM14.2_2	111	PA14P2	3	H2	18	1.2984
SM14.2_2	111	PA14P2	3	H2	19.5	1.3474
SM14.2_2	111	PA14P2	3	H2	13.5	1.049
SM14.2_2	111	PA14P2	3	H2	23.5	1.4254
SM14.2_2	111	PA14P2	3	H2	15	1.1499
SM14.2_2	111	PA14P2	3	H2	12	0.95538
SM14.2_2	111	PA14P2	3	H2	14.5	1.1207
SM14.2_2	111	PA14P2	3	H2	17	1.2565
SM14.2_2	111	PA14P2	3	H2	12.5	0.98892
SM14.2_2	111	PA14P2	3	H2	6.5	0.24068
SM14.2_2	111	PA14P2	3	H2	3	0.1844
SM14.2_2	111	PA14P2	3	H2	16	1.2098
SM14.2_2	111	PA14P2	3	H2	14	1.084
SM14.2_2	111	PA14P2	3	H2	4.5	0.19158
SM14.2_2	111	PA14P2	3	H2	20	1.3627
SM14.2_2	111	PA14P2	3	H2	1	0.18194
SM14.2_2	111	PA14P2	3	H2	6	0.22044
SM14.2_2	111	PA14P2	3	H2	24	1.4293
SM14.2_2	111	PA14P2	3	H2	23	1.4153
SM14.2_2	111	PA14P2	3	H2	9	0.60492
SM14.2_2	111	PA14P2	3	H2	16.5	1.2291
SM14.2_2	111	PA14P2	3	H2	22.5	1.4076
SM14.2_2	111	PA14P2	3	H2	7.5	0.33242
SM14.2_2	111	PA14P2	3	H2	10	0.76858
SM14.2_2	111	PA14P2	3	H2	0	0.18326
SM14.2_2	111	PA14P2	3	H2	8	0.41146
SM14.2_3	112	PA14P2	3	H3	16	1.2144
SM14.2_3	112	PA14P2	3	H3	10	0.80216
SM14.2_3	112	PA14P2	3	H3	14	1.099
SM14.2_3	112	PA14P2	3	H3	16.5	1.2392
SM14.2_3	112	PA14P2	3	H3	4.5	0.19598
SM14.2_3	112	PA14P2	3	H3	11	0.89984
SM14.2_3	112	PA14P2	3	H3	1	0.18394
SM14.2_3	112	PA14P2	3	H3	5.5	0.21564
SM14.2_3	112	PA14P2	3	H3	12.5	1.0077
SM14.2_3	112	PA14P2	3	H3	19	1.3442
SM14.2_3	112	PA14P2	3	H3	22	1.406
SM14.2_3	112	PA14P2	3	H3	23.5	1.428
SM14.2_3	112	PA14P2	3	H3	15	1.1608
SM14.2_3	112	PA14P2	3	H3	3	0.18764
SM14.2_3	112	PA14P2	3	H3	8	0.46482
SM14.2_3	112	PA14P2	3	H3	0.5	0.1847
SM14.2_3	112	PA14P2	3	H3	13.5	1.0704
SM14.2_3	112	PA14P2	3	H3	4	0.19246
SM14.2_3	112	PA14P2	3	H3	17.5	1.2906
SM14.2_3	112	PA14P2	3	H3	21.5	1.3979
SM14.2_3	112	PA14P2	3	H3	14.5	1.1282
SM14.2_3	112	PA14P2	3	H3	18.5	1.3264
SM14.2_3	112	PA14P2	3	H3	9	0.6602
SM14.2_3	112	PA14P2	3	H3	9.5	0.73668
SM14.2_3	112	PA14P2	3	H3	12	0.9757
SM14.2_3	112	PA14P2	3	H3	10.5	0.85312
SM14.2_3	112	PA14P2	3	H3	7	0.30968
SM14.2_3	112	PA14P2	3	H3	11.5	0.9389
SM14.2_3	112	PA14P2	3	H3	21	1.3867
SM14.2_3	112	PA14P2	3	H3	18	1.3078
SM14.2_3	112	PA14P2	3	H3	23	1.42
SM14.2_3	112	PA14P2	3	H3	17	1.2644
SM14.2_3	112	PA14P2	3	H3	20.5	1.3786
SM14.2_3	112	PA14P2	3	H3	2.5	0.1861
SM14.2_3	112	PA14P2	3	H3	24	1.4333
SM14.2_3	112	PA14P2	3	H3	8.5	0.56806
SM14.2_3	112	PA14P2	3	H3	2	0.1845
SM14.2_3	112	PA14P2	3	H3	0	0.1918
SM14.2_3	112	PA14P2	3	H3	1.5	0.18442
SM14.2_3	112	PA14P2	3	H3	19.5	1.3552
SM14.2_3	112	PA14P2	3	H3	7.5	0.37894
SM14.2_3	112	PA14P2	3	H3	6	0.23442
SM14.2_3	112	PA14P2	3	H3	15.5	1.1823
SM14.2_3	112	PA14P2	3	H3	22.5	1.4142
SM14.2_3	112	PA14P2	3	H3	20	1.3664
SM14.2_3	112	PA14P2	3	H3	5	0.20218
SM14.2_3	112	PA14P2	3	H3	13	1.0384
SM14.2_3	112	PA14P2	3	H3	6.5	0.26002
SM14.2_3	112	PA14P2	3	H3	3.5	0.18912
SM14.2_5	113	PA14P2	3	H5	16	1.2646
SM14.2_5	113	PA14P2	3	H5	0	0.20158
SM14.2_5	113	PA14P2	3	H5	23.5	1.4582
SM14.2_5	113	PA14P2	3	H5	20	1.401
SM14.2_5	113	PA14P2	3	H5	4	0.21512
SM14.2_5	113	PA14P2	3	H5	13	1.0851
SM14.2_5	113	PA14P2	3	H5	7.5	0.4357
SM14.2_5	113	PA14P2	3	H5	20.5	1.4068
SM14.2_5	113	PA14P2	3	H5	9	0.69514
SM14.2_5	113	PA14P2	3	H5	19.5	1.3857
SM14.2_5	113	PA14P2	3	H5	12	1.0177
SM14.2_5	113	PA14P2	3	H5	2	0.20692
SM14.2_5	113	PA14P2	3	H5	5.5	0.24314
SM14.2_5	113	PA14P2	3	H5	3.5	0.21148
SM14.2_5	113	PA14P2	3	H5	22	1.4315
SM14.2_5	113	PA14P2	3	H5	8.5	0.60998
SM14.2_5	113	PA14P2	3	H5	21.5	1.4261
SM14.2_5	113	PA14P2	3	H5	12.5	1.051
SM14.2_5	113	PA14P2	3	H5	5	0.22758
SM14.2_5	113	PA14P2	3	H5	19	1.3708
SM14.2_5	113	PA14P2	3	H5	23	1.4494
SM14.2_5	113	PA14P2	3	H5	1.5	0.20512
SM14.2_5	113	PA14P2	3	H5	6.5	0.2983
SM14.2_5	113	PA14P2	3	H5	11	0.95292
SM14.2_5	113	PA14P2	3	H5	10.5	0.90512
SM14.2_5	113	PA14P2	3	H5	21	1.4166
SM14.2_5	113	PA14P2	3	H5	8	0.52248
SM14.2_5	113	PA14P2	3	H5	0.5	0.2046
SM14.2_5	113	PA14P2	3	H5	17.5	1.3282
SM14.2_5	113	PA14P2	3	H5	22.5	1.4394
SM14.2_5	113	PA14P2	3	H5	1	0.20554
SM14.2_5	113	PA14P2	3	H5	14	1.1543
SM14.2_5	113	PA14P2	3	H5	18	1.3418
SM14.2_5	113	PA14P2	3	H5	2.5	0.20742
SM14.2_5	113	PA14P2	3	H5	24	1.4598
SM14.2_5	113	PA14P2	3	H5	7	0.35818
SM14.2_5	113	PA14P2	3	H5	13.5	1.1251
SM14.2_5	113	PA14P2	3	H5	3	0.20942
SM14.2_5	113	PA14P2	3	H5	10	0.8485
SM14.2_5	113	PA14P2	3	H5	17	1.3069
SM14.2_5	113	PA14P2	3	H5	6	0.26488
SM14.2_5	113	PA14P2	3	H5	4.5	0.21918
SM14.2_5	113	PA14P2	3	H5	9.5	0.77722
SM14.2_5	113	PA14P2	3	H5	18.5	1.3581
SM14.2_5	113	PA14P2	3	H5	11.5	0.9845
SM14.2_5	113	PA14P2	3	H5	15.5	1.227
SM14.2_5	113	PA14P2	3	H5	15	1.2026
SM14.2_5	113	PA14P2	3	H5	16.5	1.2861
SM14.2_5	113	PA14P2	3	H5	14.5	1.1769
SM14.2_6	113	PA14P2	3	H6	13	0.99698
SM14.2_6	113	PA14P2	3	H6	20.5	1.3608
SM14.2_6	113	PA14P2	3	H6	13.5	1.0564
SM14.2_6	113	PA14P2	3	H6	17	1.2853
SM14.2_6	113	PA14P2	3	H6	21.5	1.3732
SM14.2_6	113	PA14P2	3	H6	21	1.3629
SM14.2_6	113	PA14P2	3	H6	23.5	1.3849
SM14.2_6	113	PA14P2	3	H6	9.5	0.34798
SM14.2_6	113	PA14P2	3	H6	7	0.20214
SM14.2_6	113	PA14P2	3	H6	1	0.18832
SM14.2_6	113	PA14P2	3	H6	3.5	0.18756
SM14.2_6	113	PA14P2	3	H6	6.5	0.19682
SM14.2_6	113	PA14P2	3	H6	22	1.3781
SM14.2_6	113	PA14P2	3	H6	5	0.19054
SM14.2_6	113	PA14P2	3	H6	17.5	1.31
SM14.2_6	113	PA14P2	3	H6	10.5	0.48852
SM14.2_6	113	PA14P2	3	H6	11	0.56328
SM14.2_6	113	PA14P2	3	H6	7.5	0.21236
SM14.2_6	113	PA14P2	3	H6	12.5	0.88584
SM14.2_6	113	PA14P2	3	H6	8	0.22844
SM14.2_6	113	PA14P2	3	H6	15	1.1624
SM14.2_6	113	PA14P2	3	H6	5.5	0.1922
SM14.2_6	113	PA14P2	3	H6	14	1.0881
SM14.2_6	113	PA14P2	3	H6	6	0.1947
SM14.2_6	113	PA14P2	3	H6	0.5	0.18926
SM14.2_6	113	PA14P2	3	H6	2.5	0.18792
SM14.2_6	113	PA14P2	3	H6	1.5	0.18796
SM14.2_6	113	PA14P2	3	H6	20	1.3534
SM14.2_6	113	PA14P2	3	H6	16.5	1.2644
SM14.2_6	113	PA14P2	3	H6	19	1.3459
SM14.2_6	113	PA14P2	3	H6	0	0.19296
SM14.2_6	113	PA14P2	3	H6	4.5	0.18976
SM14.2_6	113	PA14P2	3	H6	8.5	0.2519
SM14.2_6	113	PA14P2	3	H6	14.5	1.1065
SM14.2_6	113	PA14P2	3	H6	16	1.2484
SM14.2_6	113	PA14P2	3	H6	22.5	1.3817
SM14.2_6	113	PA14P2	3	H6	11.5	0.6924
SM14.2_6	113	PA14P2	3	H6	2	0.1878
SM14.2_6	113	PA14P2	3	H6	3	0.18746
SM14.2_6	113	PA14P2	3	H6	10	0.41474
SM14.2_6	113	PA14P2	3	H6	19.5	1.3484
SM14.2_6	113	PA14P2	3	H6	15.5	1.2135
SM14.2_6	113	PA14P2	3	H6	24	1.3872
SM14.2_6	113	PA14P2	3	H6	4	0.18758
SM14.2_6	113	PA14P2	3	H6	18	1.3273
SM14.2_6	113	PA14P2	3	H6	12	0.80942
SM14.2_6	113	PA14P2	3	H6	23	1.3834
SM14.2_6	113	PA14P2	3	H6	18.5	1.3394
SM14.2_6	113	PA14P2	3	H6	9	0.2911
SM14.2_7	114	PA14P2	3	H7	20.5	1.3658
SM14.2_7	114	PA14P2	3	H7	17.5	1.2868
SM14.2_7	114	PA14P2	3	H7	0	0.19712
SM14.2_7	114	PA14P2	3	H7	18	1.3047
SM14.2_7	114	PA14P2	3	H7	4.5	0.20242
SM14.2_7	114	PA14P2	3	H7	12	0.96468
SM14.2_7	114	PA14P2	3	H7	23.5	1.4211
SM14.2_7	114	PA14P2	3	H7	20	1.3581
SM14.2_7	114	PA14P2	3	H7	17	1.2694
SM14.2_7	114	PA14P2	3	H7	15	1.1596
SM14.2_7	114	PA14P2	3	H7	21	1.3786
SM14.2_7	114	PA14P2	3	H7	12.5	1.0017
SM14.2_7	114	PA14P2	3	H7	16.5	1.242
SM14.2_7	114	PA14P2	3	H7	13.5	1.0713
SM14.2_7	114	PA14P2	3	H7	14	1.0966
SM14.2_7	114	PA14P2	3	H7	16	1.2138
SM14.2_7	114	PA14P2	3	H7	11.5	0.9286
SM14.2_7	114	PA14P2	3	H7	19.5	1.3491
SM14.2_7	114	PA14P2	3	H7	7	0.31402
SM14.2_7	114	PA14P2	3	H7	1.5	0.19062
SM14.2_7	114	PA14P2	3	H7	2.5	0.19186
SM14.2_7	114	PA14P2	3	H7	18.5	1.3181
SM14.2_7	114	PA14P2	3	H7	4	0.19826
SM14.2_7	114	PA14P2	3	H7	8	0.47708
SM14.2_7	114	PA14P2	3	H7	13	1.0353
SM14.2_7	114	PA14P2	3	H7	3.5	0.19576
SM14.2_7	114	PA14P2	3	H7	14.5	1.1278
SM14.2_7	114	PA14P2	3	H7	9	0.66616
SM14.2_7	114	PA14P2	3	H7	5	0.20802
SM14.2_7	114	PA14P2	3	H7	1	0.18898
SM14.2_7	114	PA14P2	3	H7	19	1.3352
SM14.2_7	114	PA14P2	3	H7	23	1.4152
SM14.2_7	114	PA14P2	3	H7	10.5	0.84414
SM14.2_7	114	PA14P2	3	H7	0.5	0.19068
SM14.2_7	114	PA14P2	3	H7	3	0.1938
SM14.2_7	114	PA14P2	3	H7	24	1.4274
SM14.2_7	114	PA14P2	3	H7	7.5	0.38626
SM14.2_7	114	PA14P2	3	H7	22	1.3967
SM14.2_7	114	PA14P2	3	H7	22.5	1.4026
SM14.2_7	114	PA14P2	3	H7	6	0.2397
SM14.2_7	114	PA14P2	3	H7	21.5	1.3847
SM14.2_7	114	PA14P2	3	H7	9.5	0.74018
SM14.2_7	114	PA14P2	3	H7	5.5	0.22126
SM14.2_7	114	PA14P2	3	H7	11	0.8886
SM14.2_7	114	PA14P2	3	H7	6.5	0.26512
SM14.2_7	114	PA14P2	3	H7	15.5	1.1843
SM14.2_7	114	PA14P2	3	H7	2	0.19064
SM14.2_7	114	PA14P2	3	H7	8.5	0.57728
SM14.2_7	114	PA14P2	3	H7	10	0.79852
SM14.2_8	114	PA14P2	3	H8	11.5	0.9634
SM14.2_8	114	PA14P2	3	H8	1.5	0.19948
SM14.2_8	114	PA14P2	3	H8	2.5	0.20134
SM14.2_8	114	PA14P2	3	H8	0.5	0.19976
SM14.2_8	114	PA14P2	3	H8	4	0.21064
SM14.2_8	114	PA14P2	3	H8	9	0.71742
SM14.2_8	114	PA14P2	3	H8	10.5	0.88266
SM14.2_8	114	PA14P2	3	H8	20.5	1.3972
SM14.2_8	114	PA14P2	3	H8	8.5	0.63584
SM14.2_8	114	PA14P2	3	H8	4.5	0.21444
SM14.2_8	114	PA14P2	3	H8	16	1.2443
SM14.2_8	114	PA14P2	3	H8	2	0.2002
SM14.2_8	114	PA14P2	3	H8	22	1.4167
SM14.2_8	114	PA14P2	3	H8	14.5	1.1629
SM14.2_8	114	PA14P2	3	H8	20	1.3853
SM14.2_8	114	PA14P2	3	H8	1	0.19846
SM14.2_8	114	PA14P2	3	H8	24	1.449
SM14.2_8	114	PA14P2	3	H8	21.5	1.4105
SM14.2_8	114	PA14P2	3	H8	13	1.0706
SM14.2_8	114	PA14P2	3	H8	12.5	1.0384
SM14.2_8	114	PA14P2	3	H8	17	1.2936
SM14.2_8	114	PA14P2	3	H8	19	1.3637
SM14.2_8	114	PA14P2	3	H8	18.5	1.3556
SM14.2_8	114	PA14P2	3	H8	0	0.20708
SM14.2_8	114	PA14P2	3	H8	5.5	0.24022
SM14.2_8	114	PA14P2	3	H8	3.5	0.20682
SM14.2_8	114	PA14P2	3	H8	7	0.35728
SM14.2_8	114	PA14P2	3	H8	6.5	0.29634
SM14.2_8	114	PA14P2	3	H8	16.5	1.2747
SM14.2_8	114	PA14P2	3	H8	13.5	1.0995
SM14.2_8	114	PA14P2	3	H8	8	0.53804
SM14.2_8	114	PA14P2	3	H8	7.5	0.43908
SM14.2_8	114	PA14P2	3	H8	23	1.4351
SM14.2_8	114	PA14P2	3	H8	12	1.0008
SM14.2_8	114	PA14P2	3	H8	3	0.20376
SM14.2_8	114	PA14P2	3	H8	21	1.4051
SM14.2_8	114	PA14P2	3	H8	15.5	1.2198
SM14.2_8	114	PA14P2	3	H8	5	0.22262
SM14.2_8	114	PA14P2	3	H8	18	1.3408
SM14.2_8	114	PA14P2	3	H8	19.5	1.3753
SM14.2_8	114	PA14P2	3	H8	14	1.1324
SM14.2_8	114	PA14P2	3	H8	6	0.25998
SM14.2_8	114	PA14P2	3	H8	22.5	1.4277
SM14.2_8	114	PA14P2	3	H8	15	1.1945
SM14.2_8	114	PA14P2	3	H8	11	0.9233
SM14.2_8	114	PA14P2	3	H8	9.5	0.78286
SM14.2_8	114	PA14P2	3	H8	17.5	1.3203
SM14.2_8	114	PA14P2	3	H8	10	0.83626
SM14.2_8	114	PA14P2	3	H8	23.5	1.4457
SM14.2_9	115	PA14P2	3	H9	21	1.3989
SM14.2_9	115	PA14P2	3	H9	11	0.9318
SM14.2_9	115	PA14P2	3	H9	9.5	0.79014
SM14.2_9	115	PA14P2	3	H9	24	1.4446
SM14.2_9	115	PA14P2	3	H9	16	1.2458
SM14.2_9	115	PA14P2	3	H9	19.5	1.3703
SM14.2_9	115	PA14P2	3	H9	6	0.25568
SM14.2_9	115	PA14P2	3	H9	13	1.0707
SM14.2_9	115	PA14P2	3	H9	3.5	0.20298
SM14.2_9	115	PA14P2	3	H9	23	1.4328
SM14.2_9	115	PA14P2	3	H9	5.5	0.23604
SM14.2_9	115	PA14P2	3	H9	19	1.3549
SM14.2_9	115	PA14P2	3	H9	15	1.1913
SM14.2_9	115	PA14P2	3	H9	5	0.22006
SM14.2_9	115	PA14P2	3	H9	9	0.72018
SM14.2_9	115	PA14P2	3	H9	3	0.19942
SM14.2_9	115	PA14P2	3	H9	10.5	0.88986
SM14.2_9	115	PA14P2	3	H9	21.5	1.4127
SM14.2_9	115	PA14P2	3	H9	20.5	1.3918
SM14.2_9	115	PA14P2	3	H9	0.5	0.19684
SM14.2_9	115	PA14P2	3	H9	17.5	1.3131
SM14.2_9	115	PA14P2	3	H9	7	0.35136
SM14.2_9	115	PA14P2	3	H9	13.5	1.1007
SM14.2_9	115	PA14P2	3	H9	17	1.2962
SM14.2_9	115	PA14P2	3	H9	20	1.3802
SM14.2_9	115	PA14P2	3	H9	23.5	1.4449
SM14.2_9	115	PA14P2	3	H9	14.5	1.165
SM14.2_9	115	PA14P2	3	H9	8.5	0.63044
SM14.2_9	115	PA14P2	3	H9	4	0.20678
SM14.2_9	115	PA14P2	3	H9	18.5	1.3435
SM14.2_9	115	PA14P2	3	H9	14	1.1334
SM14.2_9	115	PA14P2	3	H9	2.5	0.19802
SM14.2_9	115	PA14P2	3	H9	1	0.196
SM14.2_9	115	PA14P2	3	H9	12	1.0111
SM14.2_9	115	PA14P2	3	H9	10	0.8415
SM14.2_9	115	PA14P2	3	H9	11.5	0.96678
SM14.2_9	115	PA14P2	3	H9	1.5	0.19634
SM14.2_9	115	PA14P2	3	H9	2	0.19726
SM14.2_9	115	PA14P2	3	H9	16.5	1.2736
SM14.2_9	115	PA14P2	3	H9	15.5	1.22
SM14.2_9	115	PA14P2	3	H9	22	1.4171
SM14.2_9	115	PA14P2	3	H9	6.5	0.29148
SM14.2_9	115	PA14P2	3	H9	12.5	1.0418
SM14.2_9	115	PA14P2	3	H9	4.5	0.21082
SM14.2_9	115	PA14P2	3	H9	7.5	0.43236
SM14.2_9	115	PA14P2	3	H9	22.5	1.4245
SM14.2_9	115	PA14P2	3	H9	8	0.53038
SM14.2_9	115	PA14P2	3	H9	18	1.3281
SM14.2_9	115	PA14P2	3	H9	0	0.19934
SM2.1_1	26	PA2P1	1	F1	10.5	0.61942
SM2.1_1	26	PA2P1	1	F1	8	0.28886
SM2.1_1	26	PA2P1	1	F1	19.5	1.5016
SM2.1_1	26	PA2P1	1	F1	17	1.4093
SM2.1_1	26	PA2P1	1	F1	1	0.17782
SM2.1_1	26	PA2P1	1	F1	21	1.5287
SM2.1_1	26	PA2P1	1	F1	14.5	1.2429
SM2.1_1	26	PA2P1	1	F1	9.5	0.46504
SM2.1_1	26	PA2P1	1	F1	24	1.5579
SM2.1_1	26	PA2P1	1	F1	16.5	1.3606
SM2.1_1	26	PA2P1	1	F1	11	0.71066
SM2.1_1	26	PA2P1	1	F1	15	1.3006
SM2.1_1	26	PA2P1	1	F1	4.5	0.1824
SM2.1_1	26	PA2P1	1	F1	7	0.22122
SM2.1_1	26	PA2P1	1	F1	22.5	1.5406
SM2.1_1	26	PA2P1	1	F1	4	0.18154
SM2.1_1	26	PA2P1	1	F1	6	0.19436
SM2.1_1	26	PA2P1	1	F1	5	0.18476
SM2.1_1	26	PA2P1	1	F1	16	1.3582
SM2.1_1	26	PA2P1	1	F1	0	0.17824
SM2.1_1	26	PA2P1	1	F1	11.5	0.79978
SM2.1_1	26	PA2P1	1	F1	1.5	0.17762
SM2.1_1	26	PA2P1	1	F1	17.5	1.4427
SM2.1_1	26	PA2P1	1	F1	3	0.17866
SM2.1_1	26	PA2P1	1	F1	2.5	0.1779
SM2.1_1	26	PA2P1	1	F1	8.5	0.344
SM2.1_1	26	PA2P1	1	F1	12	1.0594
SM2.1_1	26	PA2P1	1	F1	19	1.481
SM2.1_1	26	PA2P1	1	F1	18.5	1.4852
SM2.1_1	26	PA2P1	1	F1	22	1.5335
SM2.1_1	26	PA2P1	1	F1	3.5	0.1794
SM2.1_1	26	PA2P1	1	F1	5.5	0.18816
SM2.1_1	26	PA2P1	1	F1	10	0.52616
SM2.1_1	26	PA2P1	1	F1	15.5	1.3383
SM2.1_1	26	PA2P1	1	F1	7.5	0.24744
SM2.1_1	26	PA2P1	1	F1	18	1.4524
SM2.1_1	26	PA2P1	1	F1	2	0.1775
SM2.1_1	26	PA2P1	1	F1	6.5	0.20536
SM2.1_1	26	PA2P1	1	F1	23	1.5507
SM2.1_1	26	PA2P1	1	F1	20	1.5055
SM2.1_1	26	PA2P1	1	F1	0.5	0.17716
SM2.1_1	26	PA2P1	1	F1	13.5	1.1573
SM2.1_1	26	PA2P1	1	F1	13	1.1345
SM2.1_1	26	PA2P1	1	F1	12.5	1.107
SM2.1_1	26	PA2P1	1	F1	20.5	1.509
SM2.1_1	26	PA2P1	1	F1	23.5	1.557
SM2.1_1	26	PA2P1	1	F1	21.5	1.5308
SM2.1_1	26	PA2P1	1	F1	14	1.1891
SM2.1_1	26	PA2P1	1	F1	9	0.40006
SM2.1_10	30	PA2P1	1	F10	3	0.18272
SM2.1_10	30	PA2P1	1	F10	1.5	0.18208
SM2.1_10	30	PA2P1	1	F10	10	0.67772
SM2.1_10	30	PA2P1	1	F10	14.5	1.0085
SM2.1_10	30	PA2P1	1	F10	16.5	1.0907
SM2.1_10	30	PA2P1	1	F10	17	1.1174
SM2.1_10	30	PA2P1	1	F10	19	1.2489
SM2.1_10	30	PA2P1	1	F10	8.5	0.39598
SM2.1_10	30	PA2P1	1	F10	4	0.1851
SM2.1_10	30	PA2P1	1	F10	9	0.49298
SM2.1_10	30	PA2P1	1	F10	13.5	0.96036
SM2.1_10	30	PA2P1	1	F10	2.5	0.18222
SM2.1_10	30	PA2P1	1	F10	6.5	0.21506
SM2.1_10	30	PA2P1	1	F10	11	0.79402
SM2.1_10	30	PA2P1	1	F10	4.5	0.18692
SM2.1_10	30	PA2P1	1	F10	12.5	0.90368
SM2.1_10	30	PA2P1	1	F10	15	1.0259
SM2.1_10	30	PA2P1	1	F10	23.5	1.4731
SM2.1_10	30	PA2P1	1	F10	17.5	1.1404
SM2.1_10	30	PA2P1	1	F10	1	0.18252
SM2.1_10	30	PA2P1	1	F10	10.5	0.7444
SM2.1_10	30	PA2P1	1	F10	22.5	1.4509
SM2.1_10	30	PA2P1	1	F10	6	0.20122
SM2.1_10	30	PA2P1	1	F10	2	0.18206
SM2.1_10	30	PA2P1	1	F10	22	1.4229
SM2.1_10	30	PA2P1	1	F10	18	1.1699
SM2.1_10	30	PA2P1	1	F10	20.5	1.3347
SM2.1_10	30	PA2P1	1	F10	5.5	0.19412
SM2.1_10	30	PA2P1	1	F10	18.5	1.2131
SM2.1_10	30	PA2P1	1	F10	24	1.4878
SM2.1_10	30	PA2P1	1	F10	0.5	0.18224
SM2.1_10	30	PA2P1	1	F10	13	0.93242
SM2.1_10	30	PA2P1	1	F10	5	0.18956
SM2.1_10	30	PA2P1	1	F10	23	1.4604
SM2.1_10	30	PA2P1	1	F10	3.5	0.18318
SM2.1_10	30	PA2P1	1	F10	8	0.3139
SM2.1_10	30	PA2P1	1	F10	12	0.8706
SM2.1_10	30	PA2P1	1	F10	20	1.303
SM2.1_10	30	PA2P1	1	F10	21	1.3625
SM2.1_10	30	PA2P1	1	F10	15.5	1.0464
SM2.1_10	30	PA2P1	1	F10	0	0.18474
SM2.1_10	30	PA2P1	1	F10	11.5	0.83552
SM2.1_10	30	PA2P1	1	F10	7	0.23404
SM2.1_10	30	PA2P1	1	F10	16	1.0674
SM2.1_10	30	PA2P1	1	F10	9.5	0.59032
SM2.1_10	30	PA2P1	1	F10	21.5	1.3934
SM2.1_10	30	PA2P1	1	F10	14	0.98732
SM2.1_10	30	PA2P1	1	F10	19.5	1.2727
SM2.1_10	30	PA2P1	1	F10	7.5	0.26312
SM2.1_2	26	PA2P1	1	F2	16	1.3306
SM2.1_2	26	PA2P1	1	F2	13.5	1.124
SM2.1_2	26	PA2P1	1	F2	23.5	1.5645
SM2.1_2	26	PA2P1	1	F2	4.5	0.179
SM2.1_2	26	PA2P1	1	F2	8	0.2695
SM2.1_2	26	PA2P1	1	F2	12.5	1.0729
SM2.1_2	26	PA2P1	1	F2	17	1.3933
SM2.1_2	26	PA2P1	1	F2	8.5	0.32136
SM2.1_2	26	PA2P1	1	F2	10.5	0.61266
SM2.1_2	26	PA2P1	1	F2	10	0.5209
SM2.1_2	26	PA2P1	1	F2	17.5	1.4297
SM2.1_2	26	PA2P1	1	F2	18	1.4645
SM2.1_2	26	PA2P1	1	F2	23	1.5573
SM2.1_2	26	PA2P1	1	F2	7.5	0.23362
SM2.1_2	26	PA2P1	1	F2	19	1.4938
SM2.1_2	26	PA2P1	1	F2	24	1.5696
SM2.1_2	26	PA2P1	1	F2	21	1.5469
SM2.1_2	26	PA2P1	1	F2	4	0.17682
SM2.1_2	26	PA2P1	1	F2	16.5	1.3724
SM2.1_2	26	PA2P1	1	F2	20	1.5278
SM2.1_2	26	PA2P1	1	F2	6	0.19022
SM2.1_2	26	PA2P1	1	F2	18.5	1.4773
SM2.1_2	26	PA2P1	1	F2	14.5	1.2042
SM2.1_2	26	PA2P1	1	F2	11	0.71606
SM2.1_2	26	PA2P1	1	F2	22	1.5542
SM2.1_2	26	PA2P1	1	F2	22.5	1.5535
SM2.1_2	26	PA2P1	1	F2	13	1.0944
SM2.1_2	26	PA2P1	1	F2	5.5	0.1842
SM2.1_2	26	PA2P1	1	F2	3	0.17488
SM2.1_2	26	PA2P1	1	F2	0	0.17648
SM2.1_2	26	PA2P1	1	F2	15.5	1.2984
SM2.1_2	26	PA2P1	1	F2	20.5	1.5424
SM2.1_2	26	PA2P1	1	F2	11.5	0.8022
SM2.1_2	26	PA2P1	1	F2	3.5	0.17612
SM2.1_2	26	PA2P1	1	F2	2	0.17362
SM2.1_2	26	PA2P1	1	F2	9.5	0.447
SM2.1_2	26	PA2P1	1	F2	2.5	0.1744
SM2.1_2	26	PA2P1	1	F2	6.5	0.19946
SM2.1_2	26	PA2P1	1	F2	0.5	0.1749
SM2.1_2	26	PA2P1	1	F2	14	1.138
SM2.1_2	26	PA2P1	1	F2	7	0.21338
SM2.1_2	26	PA2P1	1	F2	9	0.38168
SM2.1_2	26	PA2P1	1	F2	15	1.243
SM2.1_2	26	PA2P1	1	F2	1	0.17384
SM2.1_2	26	PA2P1	1	F2	12	1.0051
SM2.1_2	26	PA2P1	1	F2	1.5	0.17338
SM2.1_2	26	PA2P1	1	F2	5	0.1811
SM2.1_2	26	PA2P1	1	F2	21.5	1.5481
SM2.1_2	26	PA2P1	1	F2	19.5	1.506
SM2.1_3	27	PA2P1	1	F3	23.5	1.5222
SM2.1_3	27	PA2P1	1	F3	3.5	0.17976
SM2.1_3	27	PA2P1	1	F3	3	0.17854
SM2.1_3	27	PA2P1	1	F3	15.5	1.0643
SM2.1_3	27	PA2P1	1	F3	17	1.1626
SM2.1_3	27	PA2P1	1	F3	0	0.18352
SM2.1_3	27	PA2P1	1	F3	24	1.5287
SM2.1_3	27	PA2P1	1	F3	6	0.1956
SM2.1_3	27	PA2P1	1	F3	7.5	0.24404
SM2.1_3	27	PA2P1	1	F3	9	0.43266
SM2.1_3	27	PA2P1	1	F3	1	0.17784
SM2.1_3	27	PA2P1	1	F3	1.5	0.17764
SM2.1_3	27	PA2P1	1	F3	2.5	0.17748
SM2.1_3	27	PA2P1	1	F3	18	1.2427
SM2.1_3	27	PA2P1	1	F3	0.5	0.17852
SM2.1_3	27	PA2P1	1	F3	19	1.3213
SM2.1_3	27	PA2P1	1	F3	7	0.22212
SM2.1_3	27	PA2P1	1	F3	18.5	1.2837
SM2.1_3	27	PA2P1	1	F3	17.5	1.2003
SM2.1_3	27	PA2P1	1	F3	5	0.18518
SM2.1_3	27	PA2P1	1	F3	8	0.28558
SM2.1_3	27	PA2P1	1	F3	15	1.0356
SM2.1_3	27	PA2P1	1	F3	19.5	1.3647
SM2.1_3	27	PA2P1	1	F3	21	1.4456
SM2.1_3	27	PA2P1	1	F3	16.5	1.121
SM2.1_3	27	PA2P1	1	F3	6.5	0.2063
SM2.1_3	27	PA2P1	1	F3	21.5	1.4673
SM2.1_3	27	PA2P1	1	F3	10.5	0.69222
SM2.1_3	27	PA2P1	1	F3	11	0.74896
SM2.1_3	27	PA2P1	1	F3	11.5	0.79444
SM2.1_3	27	PA2P1	1	F3	10	0.61716
SM2.1_3	27	PA2P1	1	F3	16	1.09
SM2.1_3	27	PA2P1	1	F3	20	1.3934
SM2.1_3	27	PA2P1	1	F3	22	1.4849
SM2.1_3	27	PA2P1	1	F3	14.5	1.0111
SM2.1_3	27	PA2P1	1	F3	8.5	0.34948
SM2.1_3	27	PA2P1	1	F3	4	0.18012
SM2.1_3	27	PA2P1	1	F3	13	0.91726
SM2.1_3	27	PA2P1	1	F3	22.5	1.4987
SM2.1_3	27	PA2P1	1	F3	12.5	0.87602
SM2.1_3	27	PA2P1	1	F3	2	0.17792
SM2.1_3	27	PA2P1	1	F3	23	1.5103
SM2.1_3	27	PA2P1	1	F3	9.5	0.53222
SM2.1_3	27	PA2P1	1	F3	14	0.98308
SM2.1_3	27	PA2P1	1	F3	20.5	1.4224
SM2.1_3	27	PA2P1	1	F3	4.5	0.1828
SM2.1_3	27	PA2P1	1	F3	5.5	0.18924
SM2.1_3	27	PA2P1	1	F3	13.5	0.95022
SM2.1_3	27	PA2P1	1	F3	12	0.83626
SM2.1_4	27	PA2P1	1	F4	23	1.5784
SM2.1_4	27	PA2P1	1	F4	3.5	0.1804
SM2.1_4	27	PA2P1	1	F4	14.5	1.1726
SM2.1_4	27	PA2P1	1	F4	18	1.4511
SM2.1_4	27	PA2P1	1	F4	17	1.3885
SM2.1_4	27	PA2P1	1	F4	1	0.17892
SM2.1_4	27	PA2P1	1	F4	7	0.2149
SM2.1_4	27	PA2P1	1	F4	19	1.5058
SM2.1_4	27	PA2P1	1	F4	15	1.2393
SM2.1_4	27	PA2P1	1	F4	16.5	1.3707
SM2.1_4	27	PA2P1	1	F4	16	1.3377
SM2.1_4	27	PA2P1	1	F4	0.5	0.1791
SM2.1_4	27	PA2P1	1	F4	9.5	0.4425
SM2.1_4	27	PA2P1	1	F4	15.5	1.2902
SM2.1_4	27	PA2P1	1	F4	5.5	0.18806
SM2.1_4	27	PA2P1	1	F4	6.5	0.20272
SM2.1_4	27	PA2P1	1	F4	13	1.1054
SM2.1_4	27	PA2P1	1	F4	18.5	1.4843
SM2.1_4	27	PA2P1	1	F4	10.5	0.60898
SM2.1_4	27	PA2P1	1	F4	10	0.51858
SM2.1_4	27	PA2P1	1	F4	14	1.1368
SM2.1_4	27	PA2P1	1	F4	20	1.5351
SM2.1_4	27	PA2P1	1	F4	4	0.18158
SM2.1_4	27	PA2P1	1	F4	0	0.1819
SM2.1_4	27	PA2P1	1	F4	8	0.26708
SM2.1_4	27	PA2P1	1	F4	5	0.18448
SM2.1_4	27	PA2P1	1	F4	21	1.5508
SM2.1_4	27	PA2P1	1	F4	24	1.5876
SM2.1_4	27	PA2P1	1	F4	11.5	0.80738
SM2.1_4	27	PA2P1	1	F4	23.5	1.5814
SM2.1_4	27	PA2P1	1	F4	9	0.37888
SM2.1_4	27	PA2P1	1	F4	8.5	0.31828
SM2.1_4	27	PA2P1	1	F4	11	0.71594
SM2.1_4	27	PA2P1	1	F4	2.5	0.1785
SM2.1_4	27	PA2P1	1	F4	12.5	1.0649
SM2.1_4	27	PA2P1	1	F4	4.5	0.18318
SM2.1_4	27	PA2P1	1	F4	22	1.5618
SM2.1_4	27	PA2P1	1	F4	21.5	1.556
SM2.1_4	27	PA2P1	1	F4	13.5	1.1386
SM2.1_4	27	PA2P1	1	F4	17.5	1.4199
SM2.1_4	27	PA2P1	1	F4	1.5	0.17928
SM2.1_4	27	PA2P1	1	F4	6	0.1934
SM2.1_4	27	PA2P1	1	F4	3	0.1794
SM2.1_4	27	PA2P1	1	F4	12	1.0206
SM2.1_4	27	PA2P1	1	F4	22.5	1.5725
SM2.1_4	27	PA2P1	1	F4	19.5	1.5235
SM2.1_4	27	PA2P1	1	F4	20.5	1.5493
SM2.1_4	27	PA2P1	1	F4	7.5	0.23422
SM2.1_4	27	PA2P1	1	F4	2	0.1791
SM2.1_5	28	PA2P1	1	F5	13.5	1.0243
SM2.1_5	28	PA2P1	1	F5	23	1.495
SM2.1_5	28	PA2P1	1	F5	17	1.1636
SM2.1_5	28	PA2P1	1	F5	1.5	0.17858
SM2.1_5	28	PA2P1	1	F5	11	0.84854
SM2.1_5	28	PA2P1	1	F5	17.5	1.2005
SM2.1_5	28	PA2P1	1	F5	4.5	0.18878
SM2.1_5	28	PA2P1	1	F5	9.5	0.70716
SM2.1_5	28	PA2P1	1	F5	13	0.99466
SM2.1_5	28	PA2P1	1	F5	11.5	0.89002
SM2.1_5	28	PA2P1	1	F5	3.5	0.18222
SM2.1_5	28	PA2P1	1	F5	24	1.5259
SM2.1_5	28	PA2P1	1	F5	15	1.1102
SM2.1_5	28	PA2P1	1	F5	0.5	0.17894
SM2.1_5	28	PA2P1	1	F5	7.5	0.35762
SM2.1_5	28	PA2P1	1	F5	21	1.4109
SM2.1_5	28	PA2P1	1	F5	2.5	0.17896
SM2.1_5	28	PA2P1	1	F5	18	1.229
SM2.1_5	28	PA2P1	1	F5	16	1.1526
SM2.1_5	28	PA2P1	1	F5	6	0.22324
SM2.1_5	28	PA2P1	1	F5	2	0.17828
SM2.1_5	28	PA2P1	1	F5	4	0.18518
SM2.1_5	28	PA2P1	1	F5	19	1.3026
SM2.1_5	28	PA2P1	1	F5	20.5	1.3855
SM2.1_5	28	PA2P1	1	F5	9	0.6301
SM2.1_5	28	PA2P1	1	F5	15.5	1.1374
SM2.1_5	28	PA2P1	1	F5	20	1.3635
SM2.1_5	28	PA2P1	1	F5	19.5	1.3324
SM2.1_5	28	PA2P1	1	F5	0	0.18214
SM2.1_5	28	PA2P1	1	F5	16.5	1.1575
SM2.1_5	28	PA2P1	1	F5	14.5	1.0829
SM2.1_5	28	PA2P1	1	F5	10.5	0.81056
SM2.1_5	28	PA2P1	1	F5	10	0.76502
SM2.1_5	28	PA2P1	1	F5	18.5	1.2612
SM2.1_5	28	PA2P1	1	F5	7	0.2907
SM2.1_5	28	PA2P1	1	F5	22	1.458
SM2.1_5	28	PA2P1	1	F5	5	0.19476
SM2.1_5	28	PA2P1	1	F5	3	0.18072
SM2.1_5	28	PA2P1	1	F5	12	0.93084
SM2.1_5	28	PA2P1	1	F5	1	0.1793
SM2.1_5	28	PA2P1	1	F5	8.5	0.54822
SM2.1_5	28	PA2P1	1	F5	22.5	1.4779
SM2.1_5	28	PA2P1	1	F5	14	1.0555
SM2.1_5	28	PA2P1	1	F5	12.5	0.96416
SM2.1_5	28	PA2P1	1	F5	21.5	1.4462
SM2.1_5	28	PA2P1	1	F5	23.5	1.5098
SM2.1_5	28	PA2P1	1	F5	8	0.44468
SM2.1_5	28	PA2P1	1	F5	5.5	0.20644
SM2.1_5	28	PA2P1	1	F5	6.5	0.24846
SM2.1_6	28	PA2P1	1	F6	3	0.17514
SM2.1_6	28	PA2P1	1	F6	19.5	1.5011
SM2.1_6	28	PA2P1	1	F6	11	0.68066
SM2.1_6	28	PA2P1	1	F6	22	1.5406
SM2.1_6	28	PA2P1	1	F6	12	0.85676
SM2.1_6	28	PA2P1	1	F6	3.5	0.17542
SM2.1_6	28	PA2P1	1	F6	10	0.48218
SM2.1_6	28	PA2P1	1	F6	19	1.479
SM2.1_6	28	PA2P1	1	F6	12.5	1.0364
SM2.1_6	28	PA2P1	1	F6	18.5	1.4515
SM2.1_6	28	PA2P1	1	F6	14	1.1299
SM2.1_6	28	PA2P1	1	F6	0.5	0.1752
SM2.1_6	28	PA2P1	1	F6	1.5	0.17458
SM2.1_6	28	PA2P1	1	F6	24	1.5691
SM2.1_6	28	PA2P1	1	F6	20	1.509
SM2.1_6	28	PA2P1	1	F6	9	0.33628
SM2.1_6	28	PA2P1	1	F6	8	0.24014
SM2.1_6	28	PA2P1	1	F6	22.5	1.5621
SM2.1_6	28	PA2P1	1	F6	11.5	0.77908
SM2.1_6	28	PA2P1	1	F6	21	1.5388
SM2.1_6	28	PA2P1	1	F6	9.5	0.40054
SM2.1_6	28	PA2P1	1	F6	5	0.17962
SM2.1_6	28	PA2P1	1	F6	5.5	0.18162
SM2.1_6	28	PA2P1	1	F6	16.5	1.3161
SM2.1_6	28	PA2P1	1	F6	20.5	1.5192
SM2.1_6	28	PA2P1	1	F6	4.5	0.1778
SM2.1_6	28	PA2P1	1	F6	0	0.17688
SM2.1_6	28	PA2P1	1	F6	15.5	1.2209
SM2.1_6	28	PA2P1	1	F6	21.5	1.5397
SM2.1_6	28	PA2P1	1	F6	4	0.17666
SM2.1_6	28	PA2P1	1	F6	23.5	1.5642
SM2.1_6	28	PA2P1	1	F6	7	0.20192
SM2.1_6	28	PA2P1	1	F6	13	1.0705
SM2.1_6	28	PA2P1	1	F6	1	0.1749
SM2.1_6	28	PA2P1	1	F6	6.5	0.1916
SM2.1_6	28	PA2P1	1	F6	16	1.2788
SM2.1_6	28	PA2P1	1	F6	6	0.18544
SM2.1_6	28	PA2P1	1	F6	13.5	1.1079
SM2.1_6	28	PA2P1	1	F6	7.5	0.21634
SM2.1_6	28	PA2P1	1	F6	23	1.5653
SM2.1_6	28	PA2P1	1	F6	18	1.4314
SM2.1_6	28	PA2P1	1	F6	14.5	1.1632
SM2.1_6	28	PA2P1	1	F6	2.5	0.17504
SM2.1_6	28	PA2P1	1	F6	10.5	0.56776
SM2.1_6	28	PA2P1	1	F6	15	1.1793
SM2.1_6	28	PA2P1	1	F6	17	1.3486
SM2.1_6	28	PA2P1	1	F6	2	0.17484
SM2.1_6	28	PA2P1	1	F6	17.5	1.3959
SM2.1_6	28	PA2P1	1	F6	8.5	0.27864
SM2.1_7	29	PA2P1	1	F7	11.5	0.84562
SM2.1_7	29	PA2P1	1	F7	20	1.466
SM2.1_7	29	PA2P1	1	F7	0	0.18358
SM2.1_7	29	PA2P1	1	F7	2	0.17812
SM2.1_7	29	PA2P1	1	F7	0.5	0.1795
SM2.1_7	29	PA2P1	1	F7	6.5	0.20356
SM2.1_7	29	PA2P1	1	F7	23.5	1.5469
SM2.1_7	29	PA2P1	1	F7	1	0.17768
SM2.1_7	29	PA2P1	1	F7	20.5	1.4844
SM2.1_7	29	PA2P1	1	F7	19	1.4384
SM2.1_7	29	PA2P1	1	F7	8	0.27614
SM2.1_7	29	PA2P1	1	F7	22.5	1.5262
SM2.1_7	29	PA2P1	1	F7	19.5	1.4556
SM2.1_7	29	PA2P1	1	F7	7	0.2186
SM2.1_7	29	PA2P1	1	F7	12	1.0662
SM2.1_7	29	PA2P1	1	F7	10	0.54058
SM2.1_7	29	PA2P1	1	F7	3.5	0.18016
SM2.1_7	29	PA2P1	1	F7	2.5	0.17814
SM2.1_7	29	PA2P1	1	F7	22	1.515
SM2.1_7	29	PA2P1	1	F7	10.5	0.651
SM2.1_7	29	PA2P1	1	F7	17.5	1.376
SM2.1_7	29	PA2P1	1	F7	5.5	0.18816
SM2.1_7	29	PA2P1	1	F7	9	0.39354
SM2.1_7	29	PA2P1	1	F7	21	1.4939
SM2.1_7	29	PA2P1	1	F7	23	1.5337
SM2.1_7	29	PA2P1	1	F7	5	0.1846
SM2.1_7	29	PA2P1	1	F7	1.5	0.17738
SM2.1_7	29	PA2P1	1	F7	9.5	0.46376
SM2.1_7	29	PA2P1	1	F7	6	0.19408
SM2.1_7	29	PA2P1	1	F7	16	1.285
SM2.1_7	29	PA2P1	1	F7	13	1.1314
SM2.1_7	29	PA2P1	1	F7	13.5	1.1362
SM2.1_7	29	PA2P1	1	F7	4	0.18072
SM2.1_7	29	PA2P1	1	F7	18	1.4071
SM2.1_7	29	PA2P1	1	F7	15	1.2532
SM2.1_7	29	PA2P1	1	F7	18.5	1.4315
SM2.1_7	29	PA2P1	1	F7	14.5	1.2155
SM2.1_7	29	PA2P1	1	F7	16.5	1.3228
SM2.1_7	29	PA2P1	1	F7	24	1.5592
SM2.1_7	29	PA2P1	1	F7	3	0.17882
SM2.1_7	29	PA2P1	1	F7	11	0.75976
SM2.1_7	29	PA2P1	1	F7	12.5	1.1023
SM2.1_7	29	PA2P1	1	F7	17	1.3631
SM2.1_7	29	PA2P1	1	F7	8.5	0.33062
SM2.1_7	29	PA2P1	1	F7	14	1.1574
SM2.1_7	29	PA2P1	1	F7	7.5	0.23922
SM2.1_7	29	PA2P1	1	F7	15.5	1.2616
SM2.1_7	29	PA2P1	1	F7	4.5	0.18266
SM2.1_7	29	PA2P1	1	F7	21.5	1.5084
SM2.1_8	29	PA2P1	1	F8	23	1.5375
SM2.1_8	29	PA2P1	1	F8	17	1.321
SM2.1_8	29	PA2P1	1	F8	18	1.3759
SM2.1_8	29	PA2P1	1	F8	13	0.96078
SM2.1_8	29	PA2P1	1	F8	5	0.18396
SM2.1_8	29	PA2P1	1	F8	16.5	1.2762
SM2.1_8	29	PA2P1	1	F8	15.5	1.1716
SM2.1_8	29	PA2P1	1	F8	24	1.5477
SM2.1_8	29	PA2P1	1	F8	11.5	0.6838
SM2.1_8	29	PA2P1	1	F8	19.5	1.4665
SM2.1_8	29	PA2P1	1	F8	16	1.2195
SM2.1_8	29	PA2P1	1	F8	1.5	0.1809
SM2.1_8	29	PA2P1	1	F8	0	0.18536
SM2.1_8	29	PA2P1	1	F8	5.5	0.18566
SM2.1_8	29	PA2P1	1	F8	12.5	0.85104
SM2.1_8	29	PA2P1	1	F8	21.5	1.5208
SM2.1_8	29	PA2P1	1	F8	7.5	0.20614
SM2.1_8	29	PA2P1	1	F8	14.5	1.1017
SM2.1_8	29	PA2P1	1	F8	20	1.4881
SM2.1_8	29	PA2P1	1	F8	2	0.18112
SM2.1_8	29	PA2P1	1	F8	11	0.57294
SM2.1_8	29	PA2P1	1	F8	12	0.7835
SM2.1_8	29	PA2P1	1	F8	22	1.5247
SM2.1_8	29	PA2P1	1	F8	10	0.40006
SM2.1_8	29	PA2P1	1	F8	22.5	1.5409
SM2.1_8	29	PA2P1	1	F8	17.5	1.3511
SM2.1_8	29	PA2P1	1	F8	23.5	1.5487
SM2.1_8	29	PA2P1	1	F8	7	0.19718
SM2.1_8	29	PA2P1	1	F8	1	0.1807
SM2.1_8	29	PA2P1	1	F8	6.5	0.1908
SM2.1_8	29	PA2P1	1	F8	21	1.5
SM2.1_8	29	PA2P1	1	F8	4	0.18156
SM2.1_8	29	PA2P1	1	F8	0.5	0.18158
SM2.1_8	29	PA2P1	1	F8	8	0.22142
SM2.1_8	29	PA2P1	1	F8	8.5	0.24284
SM2.1_8	29	PA2P1	1	F8	13.5	1.0358
SM2.1_8	29	PA2P1	1	F8	9.5	0.33392
SM2.1_8	29	PA2P1	1	F8	19	1.4357
SM2.1_8	29	PA2P1	1	F8	18.5	1.3985
SM2.1_8	29	PA2P1	1	F8	14	1.0709
SM2.1_8	29	PA2P1	1	F8	2.5	0.18046
SM2.1_8	29	PA2P1	1	F8	4.5	0.18288
SM2.1_8	29	PA2P1	1	F8	10.5	0.48258
SM2.1_8	29	PA2P1	1	F8	15	1.1443
SM2.1_8	29	PA2P1	1	F8	20.5	1.4864
SM2.1_8	29	PA2P1	1	F8	9	0.27964
SM2.1_8	29	PA2P1	1	F8	6	0.18722
SM2.1_8	29	PA2P1	1	F8	3	0.18092
SM2.1_8	29	PA2P1	1	F8	3.5	0.18154
SM2.1_9	30	PA2P1	1	F9	16.5	1.4076
SM2.1_9	30	PA2P1	1	F9	17	1.4399
SM2.1_9	30	PA2P1	1	F9	3.5	0.18418
SM2.1_9	30	PA2P1	1	F9	22.5	1.581
SM2.1_9	30	PA2P1	1	F9	19	1.5361
SM2.1_9	30	PA2P1	1	F9	14	1.2181
SM2.1_9	30	PA2P1	1	F9	10.5	0.64728
SM2.1_9	30	PA2P1	1	F9	6.5	0.20816
SM2.1_9	30	PA2P1	1	F9	15.5	1.3602
SM2.1_9	30	PA2P1	1	F9	16	1.3747
SM2.1_9	30	PA2P1	1	F9	23.5	1.5804
SM2.1_9	30	PA2P1	1	F9	3	0.18386
SM2.1_9	30	PA2P1	1	F9	12	1.1008
SM2.1_9	30	PA2P1	1	F9	23	1.5769
SM2.1_9	30	PA2P1	1	F9	4.5	0.18754
SM2.1_9	30	PA2P1	1	F9	11	0.76264
SM2.1_9	30	PA2P1	1	F9	20.5	1.5552
SM2.1_9	30	PA2P1	1	F9	20	1.5547
SM2.1_9	30	PA2P1	1	F9	4	0.18598
SM2.1_9	30	PA2P1	1	F9	17.5	1.468
SM2.1_9	30	PA2P1	1	F9	15	1.2925
SM2.1_9	30	PA2P1	1	F9	5.5	0.19326
SM2.1_9	30	PA2P1	1	F9	9.5	0.45888
SM2.1_9	30	PA2P1	1	F9	11.5	0.85038
SM2.1_9	30	PA2P1	1	F9	13	1.1456
SM2.1_9	30	PA2P1	1	F9	0	0.1856
SM2.1_9	30	PA2P1	1	F9	10	0.53564
SM2.1_9	30	PA2P1	1	F9	8.5	0.32988
SM2.1_9	30	PA2P1	1	F9	6	0.19826
SM2.1_9	30	PA2P1	1	F9	19.5	1.5444
SM2.1_9	30	PA2P1	1	F9	14.5	1.2386
SM2.1_9	30	PA2P1	1	F9	2.5	0.18292
SM2.1_9	30	PA2P1	1	F9	24	1.5892
SM2.1_9	30	PA2P1	1	F9	21.5	1.5638
SM2.1_9	30	PA2P1	1	F9	5	0.1891
SM2.1_9	30	PA2P1	1	F9	7	0.22176
SM2.1_9	30	PA2P1	1	F9	18.5	1.4962
SM2.1_9	30	PA2P1	1	F9	1.5	0.18306
SM2.1_9	30	PA2P1	1	F9	9	0.39206
SM2.1_9	30	PA2P1	1	F9	7.5	0.2417
SM2.1_9	30	PA2P1	1	F9	12.5	1.135
SM2.1_9	30	PA2P1	1	F9	8	0.2759
SM2.1_9	30	PA2P1	1	F9	22	1.5695
SM2.1_9	30	PA2P1	1	F9	21	1.5648
SM2.1_9	30	PA2P1	1	F9	13.5	1.1712
SM2.1_9	30	PA2P1	1	F9	1	0.18332
SM2.1_9	30	PA2P1	1	F9	0.5	0.18404
SM2.1_9	30	PA2P1	1	F9	18	1.4936
SM2.1_9	30	PA2P1	1	F9	2	0.18322
SM4.2_1	31	PA4P2	1	G1	4.5	0.18306
SM4.2_1	31	PA4P2	1	G1	22.5	1.5109
SM4.2_1	31	PA4P2	1	G1	4	0.18234
SM4.2_1	31	PA4P2	1	G1	8.5	0.40364
SM4.2_1	31	PA4P2	1	G1	18	1.3152
SM4.2_1	31	PA4P2	1	G1	11	0.7874
SM4.2_1	31	PA4P2	1	G1	9	0.49682
SM4.2_1	31	PA4P2	1	G1	14.5	1.0622
SM4.2_1	31	PA4P2	1	G1	18.5	1.3462
SM4.2_1	31	PA4P2	1	G1	12	0.88364
SM4.2_1	31	PA4P2	1	G1	1	0.17788
SM4.2_1	31	PA4P2	1	G1	12.5	0.92016
SM4.2_1	31	PA4P2	1	G1	19.5	1.4014
SM4.2_1	31	PA4P2	1	G1	17	1.2294
SM4.2_1	31	PA4P2	1	G1	23	1.5259
SM4.2_1	31	PA4P2	1	G1	13.5	0.99546
SM4.2_1	31	PA4P2	1	G1	2	0.17752
SM4.2_1	31	PA4P2	1	G1	11.5	0.83198
SM4.2_1	31	PA4P2	1	G1	19	1.3765
SM4.2_1	31	PA4P2	1	G1	0	0.17738
SM4.2_1	31	PA4P2	1	G1	10	0.6805
SM4.2_1	31	PA4P2	1	G1	3	0.17876
SM4.2_1	31	PA4P2	1	G1	15	1.0952
SM4.2_1	31	PA4P2	1	G1	23.5	1.5406
SM4.2_1	31	PA4P2	1	G1	24	1.5532
SM4.2_1	31	PA4P2	1	G1	6.5	0.21312
SM4.2_1	31	PA4P2	1	G1	16	1.1672
SM4.2_1	31	PA4P2	1	G1	1.5	0.17792
SM4.2_1	31	PA4P2	1	G1	10.5	0.7431
SM4.2_1	31	PA4P2	1	G1	3.5	0.1794
SM4.2_1	31	PA4P2	1	G1	13	0.95626
SM4.2_1	31	PA4P2	1	G1	14	1.0272
SM4.2_1	31	PA4P2	1	G1	17.5	1.2701
SM4.2_1	31	PA4P2	1	G1	9.5	0.58962
SM4.2_1	31	PA4P2	1	G1	8	0.32352
SM4.2_1	31	PA4P2	1	G1	7	0.23372
SM4.2_1	31	PA4P2	1	G1	0.5	0.17736
SM4.2_1	31	PA4P2	1	G1	7.5	0.26786
SM4.2_1	31	PA4P2	1	G1	15.5	1.1271
SM4.2_1	31	PA4P2	1	G1	2.5	0.17814
SM4.2_1	31	PA4P2	1	G1	21	1.4783
SM4.2_1	31	PA4P2	1	G1	20.5	1.4623
SM4.2_1	31	PA4P2	1	G1	16.5	1.1963
SM4.2_1	31	PA4P2	1	G1	5	0.1864
SM4.2_1	31	PA4P2	1	G1	5.5	0.19124
SM4.2_1	31	PA4P2	1	G1	21.5	1.4888
SM4.2_1	31	PA4P2	1	G1	20	1.4321
SM4.2_1	31	PA4P2	1	G1	6	0.1993
SM4.2_1	31	PA4P2	1	G1	22	1.5044
SM4.2_2	31	PA4P2	1	G2	6.5	0.19322
SM4.2_2	31	PA4P2	1	G2	1.5	0.17628
SM4.2_2	31	PA4P2	1	G2	17.5	1.3577
SM4.2_2	31	PA4P2	1	G2	0	0.17848
SM4.2_2	31	PA4P2	1	G2	15.5	1.1764
SM4.2_2	31	PA4P2	1	G2	3.5	0.17752
SM4.2_2	31	PA4P2	1	G2	6	0.18822
SM4.2_2	31	PA4P2	1	G2	16	1.2266
SM4.2_2	31	PA4P2	1	G2	0.5	0.17778
SM4.2_2	31	PA4P2	1	G2	13.5	1.0101
SM4.2_2	31	PA4P2	1	G2	20.5	1.487
SM4.2_2	31	PA4P2	1	G2	24	1.54
SM4.2_2	31	PA4P2	1	G2	12.5	0.85902
SM4.2_2	31	PA4P2	1	G2	7.5	0.21948
SM4.2_2	31	PA4P2	1	G2	14.5	1.0845
SM4.2_2	31	PA4P2	1	G2	23	1.5269
SM4.2_2	31	PA4P2	1	G2	23.5	1.5413
SM4.2_2	31	PA4P2	1	G2	12	0.80868
SM4.2_2	31	PA4P2	1	G2	16.5	1.2769
SM4.2_2	31	PA4P2	1	G2	7	0.20444
SM4.2_2	31	PA4P2	1	G2	9.5	0.4168
SM4.2_2	31	PA4P2	1	G2	8	0.24346
SM4.2_2	31	PA4P2	1	G2	21	1.4928
SM4.2_2	31	PA4P2	1	G2	15	1.1194
SM4.2_2	31	PA4P2	1	G2	2.5	0.17708
SM4.2_2	31	PA4P2	1	G2	9	0.34494
SM4.2_2	31	PA4P2	1	G2	17	1.3241
SM4.2_2	31	PA4P2	1	G2	22	1.5145
SM4.2_2	31	PA4P2	1	G2	4	0.17834
SM4.2_2	31	PA4P2	1	G2	1	0.17696
SM4.2_2	31	PA4P2	1	G2	21.5	1.5049
SM4.2_2	31	PA4P2	1	G2	2	0.17596
SM4.2_2	31	PA4P2	1	G2	4.5	0.1798
SM4.2_2	31	PA4P2	1	G2	14	1.0681
SM4.2_2	31	PA4P2	1	G2	10.5	0.58714
SM4.2_2	31	PA4P2	1	G2	20	1.4618
SM4.2_2	31	PA4P2	1	G2	19	1.4381
SM4.2_2	31	PA4P2	1	G2	10	0.49566
SM4.2_2	31	PA4P2	1	G2	11	0.67624
SM4.2_2	31	PA4P2	1	G2	3	0.17742
SM4.2_2	31	PA4P2	1	G2	22.5	1.5181
SM4.2_2	31	PA4P2	1	G2	5.5	0.18388
SM4.2_2	31	PA4P2	1	G2	19.5	1.4439
SM4.2_2	31	PA4P2	1	G2	13	0.9315
SM4.2_2	31	PA4P2	1	G2	8.5	0.2828
SM4.2_2	31	PA4P2	1	G2	18.5	1.4011
SM4.2_2	31	PA4P2	1	G2	18	1.3788
SM4.2_2	31	PA4P2	1	G2	11.5	0.7538
SM4.2_2	31	PA4P2	1	G2	5	0.18236
SM4.2_3	32	PA4P2	1	G3	16	1.0788
SM4.2_3	32	PA4P2	1	G3	10.5	0.4397
SM4.2_3	32	PA4P2	1	G3	19	1.2651
SM4.2_3	32	PA4P2	1	G3	9.5	0.29642
SM4.2_3	32	PA4P2	1	G3	0	0.18186
SM4.2_3	32	PA4P2	1	G3	5.5	0.18078
SM4.2_3	32	PA4P2	1	G3	14	0.91936
SM4.2_3	32	PA4P2	1	G3	1.5	0.17702
SM4.2_3	32	PA4P2	1	G3	16.5	1.1151
SM4.2_3	32	PA4P2	1	G3	3.5	0.17738
SM4.2_3	32	PA4P2	1	G3	6	0.18246
SM4.2_3	32	PA4P2	1	G3	3	0.17734
SM4.2_3	32	PA4P2	1	G3	11.5	0.61674
SM4.2_3	32	PA4P2	1	G3	18.5	1.2476
SM4.2_3	32	PA4P2	1	G3	13	0.81166
SM4.2_3	32	PA4P2	1	G3	15.5	1.0366
SM4.2_3	32	PA4P2	1	G3	0.5	0.17782
SM4.2_3	32	PA4P2	1	G3	22	1.3765
SM4.2_3	32	PA4P2	1	G3	12	0.69762
SM4.2_3	32	PA4P2	1	G3	24	1.4056
SM4.2_3	32	PA4P2	1	G3	9	0.25006
SM4.2_3	32	PA4P2	1	G3	17.5	1.1963
SM4.2_3	32	PA4P2	1	G3	10	0.36494
SM4.2_3	32	PA4P2	1	G3	7.5	0.19582
SM4.2_3	32	PA4P2	1	G3	6.5	0.18458
SM4.2_3	32	PA4P2	1	G3	20	1.321
SM4.2_3	32	PA4P2	1	G3	21	1.3387
SM4.2_3	32	PA4P2	1	G3	14.5	0.97414
SM4.2_3	32	PA4P2	1	G3	8.5	0.22334
SM4.2_3	32	PA4P2	1	G3	2	0.17674
SM4.2_3	32	PA4P2	1	G3	5	0.17904
SM4.2_3	32	PA4P2	1	G3	12.5	0.7589
SM4.2_3	32	PA4P2	1	G3	20.5	1.3253
SM4.2_3	32	PA4P2	1	G3	23	1.3889
SM4.2_3	32	PA4P2	1	G3	23.5	1.3974
SM4.2_3	32	PA4P2	1	G3	7	0.18876
SM4.2_3	32	PA4P2	1	G3	1	0.1771
SM4.2_3	32	PA4P2	1	G3	17	1.1688
SM4.2_3	32	PA4P2	1	G3	4	0.1769
SM4.2_3	32	PA4P2	1	G3	13.5	0.87328
SM4.2_3	32	PA4P2	1	G3	8	0.2079
SM4.2_3	32	PA4P2	1	G3	15	1.0115
SM4.2_3	32	PA4P2	1	G3	18	1.2211
SM4.2_3	32	PA4P2	1	G3	2.5	0.17646
SM4.2_3	32	PA4P2	1	G3	11	0.52574
SM4.2_3	32	PA4P2	1	G3	4.5	0.17788
SM4.2_3	32	PA4P2	1	G3	21.5	1.3555
SM4.2_3	32	PA4P2	1	G3	22.5	1.3834
SM4.2_3	32	PA4P2	1	G3	19.5	1.2921
SM4.2_5	33	PA4P2	1	G5	11.5	0.77364
SM4.2_5	33	PA4P2	1	G5	18	1.1581
SM4.2_5	33	PA4P2	1	G5	16.5	1.0653
SM4.2_5	33	PA4P2	1	G5	13.5	0.92812
SM4.2_5	33	PA4P2	1	G5	13	0.89276
SM4.2_5	33	PA4P2	1	G5	8	0.26164
SM4.2_5	33	PA4P2	1	G5	6.5	0.19702
SM4.2_5	33	PA4P2	1	G5	0.5	0.1752
SM4.2_5	33	PA4P2	1	G5	4	0.17734
SM4.2_5	33	PA4P2	1	G5	24	1.5143
SM4.2_5	33	PA4P2	1	G5	5.5	0.18362
SM4.2_5	33	PA4P2	1	G5	3.5	0.17486
SM4.2_5	33	PA4P2	1	G5	15.5	1.0147
SM4.2_5	33	PA4P2	1	G5	16	1.0352
SM4.2_5	33	PA4P2	1	G5	0	0.17778
SM4.2_5	33	PA4P2	1	G5	23.5	1.4955
SM4.2_5	33	PA4P2	1	G5	7.5	0.22954
SM4.2_5	33	PA4P2	1	G5	21	1.3569
SM4.2_5	33	PA4P2	1	G5	11	0.72096
SM4.2_5	33	PA4P2	1	G5	22.5	1.4565
SM4.2_5	33	PA4P2	1	G5	12	0.816
SM4.2_5	33	PA4P2	1	G5	23	1.4788
SM4.2_5	33	PA4P2	1	G5	15	1.0002
SM4.2_5	33	PA4P2	1	G5	1.5	0.17574
SM4.2_5	33	PA4P2	1	G5	12.5	0.85412
SM4.2_5	33	PA4P2	1	G5	20.5	1.3249
SM4.2_5	33	PA4P2	1	G5	18.5	1.1815
SM4.2_5	33	PA4P2	1	G5	6	0.18842
SM4.2_5	33	PA4P2	1	G5	8.5	0.3186
SM4.2_5	33	PA4P2	1	G5	19	1.2295
SM4.2_5	33	PA4P2	1	G5	20	1.291
SM4.2_5	33	PA4P2	1	G5	7	0.21022
SM4.2_5	33	PA4P2	1	G5	19.5	1.255
SM4.2_5	33	PA4P2	1	G5	22	1.4288
SM4.2_5	33	PA4P2	1	G5	2	0.1744
SM4.2_5	33	PA4P2	1	G5	3	0.1752
SM4.2_5	33	PA4P2	1	G5	14	0.955
SM4.2_5	33	PA4P2	1	G5	10.5	0.6502
SM4.2_5	33	PA4P2	1	G5	17.5	1.13
SM4.2_5	33	PA4P2	1	G5	4.5	0.17838
SM4.2_5	33	PA4P2	1	G5	10	0.57628
SM4.2_5	33	PA4P2	1	G5	14.5	0.97988
SM4.2_5	33	PA4P2	1	G5	21.5	1.3927
SM4.2_5	33	PA4P2	1	G5	5	0.17998
SM4.2_5	33	PA4P2	1	G5	9	0.39486
SM4.2_5	33	PA4P2	1	G5	1	0.17588
SM4.2_5	33	PA4P2	1	G5	9.5	0.47956
SM4.2_5	33	PA4P2	1	G5	17	1.1009
SM4.2_5	33	PA4P2	1	G5	2.5	0.1753
SM4.2_6	33	PA4P2	1	G6	20	1.1506
SM4.2_6	33	PA4P2	1	G6	1	0.1815
SM4.2_6	33	PA4P2	1	G6	7	0.20126
SM4.2_6	33	PA4P2	1	G6	3.5	0.18038
SM4.2_6	33	PA4P2	1	G6	2	0.18102
SM4.2_6	33	PA4P2	1	G6	20.5	1.165
SM4.2_6	33	PA4P2	1	G6	15.5	0.99038
SM4.2_6	33	PA4P2	1	G6	24	1.2254
SM4.2_6	33	PA4P2	1	G6	16	1.0094
SM4.2_6	33	PA4P2	1	G6	7.5	0.21492
SM4.2_6	33	PA4P2	1	G6	0	0.18266
SM4.2_6	33	PA4P2	1	G6	19.5	1.1354
SM4.2_6	33	PA4P2	1	G6	10.5	0.58094
SM4.2_6	33	PA4P2	1	G6	2.5	0.18054
SM4.2_6	33	PA4P2	1	G6	19	1.1192
SM4.2_6	33	PA4P2	1	G6	21	1.1789
SM4.2_6	33	PA4P2	1	G6	18.5	1.1011
SM4.2_6	33	PA4P2	1	G6	13.5	0.88298
SM4.2_6	33	PA4P2	1	G6	21.5	1.1974
SM4.2_6	33	PA4P2	1	G6	17.5	1.0751
SM4.2_6	33	PA4P2	1	G6	22.5	1.2159
SM4.2_6	33	PA4P2	1	G6	18	1.0898
SM4.2_6	33	PA4P2	1	G6	15	0.9694
SM4.2_6	33	PA4P2	1	G6	14.5	0.94698
SM4.2_6	33	PA4P2	1	G6	5	0.1843
SM4.2_6	33	PA4P2	1	G6	9	0.3178
SM4.2_6	33	PA4P2	1	G6	23.5	1.2111
SM4.2_6	33	PA4P2	1	G6	5.5	0.18588
SM4.2_6	33	PA4P2	1	G6	10	0.4886
SM4.2_6	33	PA4P2	1	G6	13	0.84402
SM4.2_6	33	PA4P2	1	G6	8.5	0.2623
SM4.2_6	33	PA4P2	1	G6	22	1.2125
SM4.2_6	33	PA4P2	1	G6	6.5	0.19366
SM4.2_6	33	PA4P2	1	G6	6	0.18904
SM4.2_6	33	PA4P2	1	G6	11.5	0.72054
SM4.2_6	33	PA4P2	1	G6	0.5	0.18106
SM4.2_6	33	PA4P2	1	G6	8	0.23234
SM4.2_6	33	PA4P2	1	G6	3	0.18124
SM4.2_6	33	PA4P2	1	G6	11	0.65724
SM4.2_6	33	PA4P2	1	G6	16.5	1.0305
SM4.2_6	33	PA4P2	1	G6	12	0.76838
SM4.2_6	33	PA4P2	1	G6	12.5	0.80628
SM4.2_6	33	PA4P2	1	G6	17	1.0534
SM4.2_6	33	PA4P2	1	G6	9.5	0.3966
SM4.2_6	33	PA4P2	1	G6	1.5	0.1806
SM4.2_6	33	PA4P2	1	G6	23	1.223
SM4.2_6	33	PA4P2	1	G6	14	0.91796
SM4.2_6	33	PA4P2	1	G6	4.5	0.1821
SM4.2_6	33	PA4P2	1	G6	4	0.18196
SM5.1_1	36	PA5P1	2	A1	19	1.2847
SM5.1_1	36	PA5P1	2	A1	1.5	0.16878
SM5.1_1	36	PA5P1	2	A1	9.5	0.5395
SM5.1_1	36	PA5P1	2	A1	14	0.98726
SM5.1_1	36	PA5P1	2	A1	23.5	1.4014
SM5.1_1	36	PA5P1	2	A1	10	0.64264
SM5.1_1	36	PA5P1	2	A1	22	1.381
SM5.1_1	36	PA5P1	2	A1	2	0.1689
SM5.1_1	36	PA5P1	2	A1	13.5	0.95148
SM5.1_1	36	PA5P1	2	A1	17.5	1.2113
SM5.1_1	36	PA5P1	2	A1	7	0.21876
SM5.1_1	36	PA5P1	2	A1	15.5	1.084
SM5.1_1	36	PA5P1	2	A1	0.5	0.17008
SM5.1_1	36	PA5P1	2	A1	15	1.052
SM5.1_1	36	PA5P1	2	A1	21	1.3564
SM5.1_1	36	PA5P1	2	A1	18	1.233
SM5.1_1	36	PA5P1	2	A1	14.5	1.0193
SM5.1_1	36	PA5P1	2	A1	3.5	0.1698
SM5.1_1	36	PA5P1	2	A1	6.5	0.20082
SM5.1_1	36	PA5P1	2	A1	11.5	0.79768
SM5.1_1	36	PA5P1	2	A1	22.5	1.3826
SM5.1_1	36	PA5P1	2	A1	13	0.91572
SM5.1_1	36	PA5P1	2	A1	8.5	0.35924
SM5.1_1	36	PA5P1	2	A1	1	0.16948
SM5.1_1	36	PA5P1	2	A1	23	1.385
SM5.1_1	36	PA5P1	2	A1	4.5	0.1745
SM5.1_1	36	PA5P1	2	A1	0	0.17252
SM5.1_1	36	PA5P1	2	A1	7.5	0.24558
SM5.1_1	36	PA5P1	2	A1	21.5	1.36
SM5.1_1	36	PA5P1	2	A1	17	1.1838
SM5.1_1	36	PA5P1	2	A1	5	0.17752
SM5.1_1	36	PA5P1	2	A1	20.5	1.3403
SM5.1_1	36	PA5P1	2	A1	3	0.16876
SM5.1_1	36	PA5P1	2	A1	24	1.4068
SM5.1_1	36	PA5P1	2	A1	16	1.1133
SM5.1_1	36	PA5P1	2	A1	12	0.83752
SM5.1_1	36	PA5P1	2	A1	10.5	0.7071
SM5.1_1	36	PA5P1	2	A1	6	0.18852
SM5.1_1	36	PA5P1	2	A1	9	0.45204
SM5.1_1	36	PA5P1	2	A1	16.5	1.151
SM5.1_1	36	PA5P1	2	A1	5.5	0.18132
SM5.1_1	36	PA5P1	2	A1	20	1.3227
SM5.1_1	36	PA5P1	2	A1	8	0.2896
SM5.1_1	36	PA5P1	2	A1	19.5	1.3033
SM5.1_1	36	PA5P1	2	A1	12.5	0.87824
SM5.1_1	36	PA5P1	2	A1	4	0.17138
SM5.1_1	36	PA5P1	2	A1	11	0.75546
SM5.1_1	36	PA5P1	2	A1	18.5	1.2579
SM5.1_1	36	PA5P1	2	A1	2.5	0.16914
SM5.1_10	40	PA5P1	2	A10	21	1.4331
SM5.1_10	40	PA5P1	2	A10	22.5	1.4517
SM5.1_10	40	PA5P1	2	A10	11	0.75208
SM5.1_10	40	PA5P1	2	A10	20.5	1.4295
SM5.1_10	40	PA5P1	2	A10	6	0.17892
SM5.1_10	40	PA5P1	2	A10	23.5	1.4665
SM5.1_10	40	PA5P1	2	A10	10.5	0.62368
SM5.1_10	40	PA5P1	2	A10	18	1.3741
SM5.1_10	40	PA5P1	2	A10	16	1.2854
SM5.1_10	40	PA5P1	2	A10	20	1.4236
SM5.1_10	40	PA5P1	2	A10	19	1.4092
SM5.1_10	40	PA5P1	2	A10	3	0.1623
SM5.1_10	40	PA5P1	2	A10	4.5	0.16734
SM5.1_10	40	PA5P1	2	A10	13.5	1.0902
SM5.1_10	40	PA5P1	2	A10	6.5	0.18822
SM5.1_10	40	PA5P1	2	A10	2.5	0.16226
SM5.1_10	40	PA5P1	2	A10	12.5	1.0221
SM5.1_10	40	PA5P1	2	A10	22	1.4528
SM5.1_10	40	PA5P1	2	A10	8.5	0.31042
SM5.1_10	40	PA5P1	2	A10	17	1.3353
SM5.1_10	40	PA5P1	2	A10	4	0.1652
SM5.1_10	40	PA5P1	2	A10	11.5	0.80812
SM5.1_10	40	PA5P1	2	A10	15.5	1.2684
SM5.1_10	40	PA5P1	2	A10	24	1.4714
SM5.1_10	40	PA5P1	2	A10	7	0.20266
SM5.1_10	40	PA5P1	2	A10	7.5	0.2235
SM5.1_10	40	PA5P1	2	A10	9	0.3728
SM5.1_10	40	PA5P1	2	A10	14	1.1347
SM5.1_10	40	PA5P1	2	A10	12	0.96878
SM5.1_10	40	PA5P1	2	A10	5	0.16914
SM5.1_10	40	PA5P1	2	A10	19.5	1.4194
SM5.1_10	40	PA5P1	2	A10	9.5	0.44564
SM5.1_10	40	PA5P1	2	A10	0	0.17212
SM5.1_10	40	PA5P1	2	A10	1	0.16162
SM5.1_10	40	PA5P1	2	A10	5.5	0.17228
SM5.1_10	40	PA5P1	2	A10	8	0.25666
SM5.1_10	40	PA5P1	2	A10	0.5	0.16124
SM5.1_10	40	PA5P1	2	A10	10	0.52114
SM5.1_10	40	PA5P1	2	A10	16.5	1.325
SM5.1_10	40	PA5P1	2	A10	17.5	1.3602
SM5.1_10	40	PA5P1	2	A10	21.5	1.4446
SM5.1_10	40	PA5P1	2	A10	23	1.4624
SM5.1_10	40	PA5P1	2	A10	15	1.2066
SM5.1_10	40	PA5P1	2	A10	1.5	0.16128
SM5.1_10	40	PA5P1	2	A10	13	1.0469
SM5.1_10	40	PA5P1	2	A10	18.5	1.3853
SM5.1_10	40	PA5P1	2	A10	2	0.16196
SM5.1_10	40	PA5P1	2	A10	3.5	0.16314
SM5.1_10	40	PA5P1	2	A10	14.5	1.1842
SM5.1_2	36	PA5P1	2	A2	17.5	1.2878
SM5.1_2	36	PA5P1	2	A2	10.5	0.78714
SM5.1_2	36	PA5P1	2	A2	6.5	0.24282
SM5.1_2	36	PA5P1	2	A2	2.5	0.17194
SM5.1_2	36	PA5P1	2	A2	3	0.17282
SM5.1_2	36	PA5P1	2	A2	22	1.4473
SM5.1_2	36	PA5P1	2	A2	20.5	1.4062
SM5.1_2	36	PA5P1	2	A2	15	1.1217
SM5.1_2	36	PA5P1	2	A2	16	1.1925
SM5.1_2	36	PA5P1	2	A2	7	0.28144
SM5.1_2	36	PA5P1	2	A2	20	1.3882
SM5.1_2	36	PA5P1	2	A2	19	1.3594
SM5.1_2	36	PA5P1	2	A2	13	0.97456
SM5.1_2	36	PA5P1	2	A2	7.5	0.34476
SM5.1_2	36	PA5P1	2	A2	21.5	1.4291
SM5.1_2	36	PA5P1	2	A2	16.5	1.2271
SM5.1_2	36	PA5P1	2	A2	13.5	1.01
SM5.1_2	36	PA5P1	2	A2	5	0.18886
SM5.1_2	36	PA5P1	2	A2	14.5	1.0787
SM5.1_2	36	PA5P1	2	A2	18	1.3135
SM5.1_2	36	PA5P1	2	A2	10	0.7437
SM5.1_2	36	PA5P1	2	A2	21	1.4164
SM5.1_2	36	PA5P1	2	A2	1.5	0.1708
SM5.1_2	36	PA5P1	2	A2	12	0.90214
SM5.1_2	36	PA5P1	2	A2	23	1.4837
SM5.1_2	36	PA5P1	2	A2	8	0.4339
SM5.1_2	36	PA5P1	2	A2	9	0.61356
SM5.1_2	36	PA5P1	2	A2	6	0.21844
SM5.1_2	36	PA5P1	2	A2	17	1.2594
SM5.1_2	36	PA5P1	2	A2	1	0.17146
SM5.1_2	36	PA5P1	2	A2	24	1.5014
SM5.1_2	36	PA5P1	2	A2	8.5	0.51368
SM5.1_2	36	PA5P1	2	A2	0	0.19642
SM5.1_2	36	PA5P1	2	A2	12.5	0.93956
SM5.1_2	36	PA5P1	2	A2	18.5	1.3403
SM5.1_2	36	PA5P1	2	A2	4	0.1784
SM5.1_2	36	PA5P1	2	A2	15.5	1.1572
SM5.1_2	36	PA5P1	2	A2	23.5	1.4918
SM5.1_2	36	PA5P1	2	A2	14	1.0444
SM5.1_2	36	PA5P1	2	A2	19.5	1.3793
SM5.1_2	36	PA5P1	2	A2	11	0.82604
SM5.1_2	36	PA5P1	2	A2	9.5	0.68688
SM5.1_2	36	PA5P1	2	A2	11.5	0.8638
SM5.1_2	36	PA5P1	2	A2	5.5	0.20126
SM5.1_2	36	PA5P1	2	A2	2	0.17088
SM5.1_2	36	PA5P1	2	A2	0.5	0.17222
SM5.1_2	36	PA5P1	2	A2	22.5	1.469
SM5.1_2	36	PA5P1	2	A2	4.5	0.18216
SM5.1_2	36	PA5P1	2	A2	3.5	0.17542
SM5.1_3	37	PA5P1	4	E8	11.5	1.1323
SM5.1_3	37	PA5P1	4	E8	10.5	0.74416
SM5.1_3	37	PA5P1	4	E8	15.5	1.4247
SM5.1_3	37	PA5P1	4	E8	11	1.099
SM5.1_3	37	PA5P1	4	E8	12	1.141
SM5.1_3	37	PA5P1	4	E8	21	1.6111
SM5.1_3	37	PA5P1	4	E8	20.5	1.6143
SM5.1_3	37	PA5P1	4	E8	15	1.362
SM5.1_3	37	PA5P1	4	E8	19.5	1.5943
SM5.1_3	37	PA5P1	4	E8	7	0.2544
SM5.1_3	37	PA5P1	4	E8	23	1.6493
SM5.1_3	37	PA5P1	4	E8	1.5	0.17976
SM5.1_3	37	PA5P1	4	E8	21.5	1.6178
SM5.1_3	37	PA5P1	4	E8	1	0.1806
SM5.1_3	37	PA5P1	4	E8	5.5	0.19958
SM5.1_3	37	PA5P1	4	E8	2.5	0.18038
SM5.1_3	37	PA5P1	4	E8	22.5	1.6366
SM5.1_3	37	PA5P1	4	E8	6.5	0.2276
SM5.1_3	37	PA5P1	4	E8	16	1.456
SM5.1_3	37	PA5P1	4	E8	20	1.606
SM5.1_3	37	PA5P1	4	E8	18	1.5567
SM5.1_3	37	PA5P1	4	E8	13	1.2638
SM5.1_3	37	PA5P1	4	E8	19	1.5874
SM5.1_3	37	PA5P1	4	E8	13.5	1.2765
SM5.1_3	37	PA5P1	4	E8	10	0.6207
SM5.1_3	37	PA5P1	4	E8	9	0.49518
SM5.1_3	37	PA5P1	4	E8	8.5	0.42312
SM5.1_3	37	PA5P1	4	E8	14.5	1.334
SM5.1_3	37	PA5P1	4	E8	3	0.18174
SM5.1_3	37	PA5P1	4	E8	16.5	1.4859
SM5.1_3	37	PA5P1	4	E8	6	0.21088
SM5.1_3	37	PA5P1	4	E8	17	1.5112
SM5.1_3	37	PA5P1	4	E8	0	0.18354
SM5.1_3	37	PA5P1	4	E8	18.5	1.5625
SM5.1_3	37	PA5P1	4	E8	9.5	0.5452
SM5.1_3	37	PA5P1	4	E8	14	1.3097
SM5.1_3	37	PA5P1	4	E8	2	0.18028
SM5.1_3	37	PA5P1	4	E8	5	0.19262
SM5.1_3	37	PA5P1	4	E8	17.5	1.5281
SM5.1_3	37	PA5P1	4	E8	24	1.6571
SM5.1_3	37	PA5P1	4	E8	22	1.6196
SM5.1_3	37	PA5P1	4	E8	12.5	1.153
SM5.1_3	37	PA5P1	4	E8	23.5	1.6452
SM5.1_3	37	PA5P1	4	E8	0.5	0.18086
SM5.1_3	37	PA5P1	4	E8	8	0.36406
SM5.1_3	37	PA5P1	4	E8	4.5	0.18832
SM5.1_3	37	PA5P1	4	E8	3.5	0.18352
SM5.1_3	37	PA5P1	4	E8	4	0.186
SM5.1_3	37	PA5P1	4	E8	7.5	0.30014
SM5.1_4	37	PA5P1	2	A4	0.5	0.1776
SM5.1_4	37	PA5P1	2	A4	9.5	0.68094
SM5.1_4	37	PA5P1	2	A4	9	0.5906
SM5.1_4	37	PA5P1	2	A4	20	1.3651
SM5.1_4	37	PA5P1	2	A4	18.5	1.3035
SM5.1_4	37	PA5P1	2	A4	1.5	0.1576
SM5.1_4	37	PA5P1	2	A4	7	0.2555
SM5.1_4	37	PA5P1	2	A4	16	1.1464
SM5.1_4	37	PA5P1	2	A4	14.5	1.0468
SM5.1_4	37	PA5P1	2	A4	5	0.17392
SM5.1_4	37	PA5P1	2	A4	15.5	1.1125
SM5.1_4	37	PA5P1	2	A4	19	1.3263
SM5.1_4	37	PA5P1	2	A4	10	0.74072
SM5.1_4	37	PA5P1	2	A4	5.5	0.18308
SM5.1_4	37	PA5P1	2	A4	4	0.1655
SM5.1_4	37	PA5P1	2	A4	1	0.15736
SM5.1_4	37	PA5P1	2	A4	13	0.95586
SM5.1_4	37	PA5P1	2	A4	4.5	0.16828
SM5.1_4	37	PA5P1	2	A4	22	1.4187
SM5.1_4	37	PA5P1	2	A4	10.5	0.78506
SM5.1_4	37	PA5P1	2	A4	20.5	1.3765
SM5.1_4	37	PA5P1	2	A4	17	1.2123
SM5.1_4	37	PA5P1	2	A4	6	0.19932
SM5.1_4	37	PA5P1	2	A4	15	1.0806
SM5.1_4	37	PA5P1	2	A4	0	0.17572
SM5.1_4	37	PA5P1	2	A4	21	1.3904
SM5.1_4	37	PA5P1	2	A4	6.5	0.22068
SM5.1_4	37	PA5P1	2	A4	2	0.1581
SM5.1_4	37	PA5P1	2	A4	24	1.4551
SM5.1_4	37	PA5P1	2	A4	16.5	1.1816
SM5.1_4	37	PA5P1	2	A4	21.5	1.4051
SM5.1_4	37	PA5P1	2	A4	23	1.4365
SM5.1_4	37	PA5P1	2	A4	11	0.82332
SM5.1_4	37	PA5P1	2	A4	3	0.1601
SM5.1_4	37	PA5P1	2	A4	19.5	1.3479
SM5.1_4	37	PA5P1	2	A4	11.5	0.8578
SM5.1_4	37	PA5P1	2	A4	8	0.39598
SM5.1_4	37	PA5P1	2	A4	23.5	1.456
SM5.1_4	37	PA5P1	2	A4	18	1.2758
SM5.1_4	37	PA5P1	2	A4	13.5	0.98784
SM5.1_4	37	PA5P1	2	A4	12.5	0.92352
SM5.1_4	37	PA5P1	2	A4	12	0.89158
SM5.1_4	37	PA5P1	2	A4	8.5	0.49116
SM5.1_4	37	PA5P1	2	A4	14	1.0162
SM5.1_4	37	PA5P1	2	A4	3.5	0.16172
SM5.1_4	37	PA5P1	2	A4	7.5	0.31248
SM5.1_4	37	PA5P1	2	A4	17.5	1.2452
SM5.1_4	37	PA5P1	2	A4	22.5	1.4258
SM5.1_4	37	PA5P1	2	A4	2.5	0.15796
SM5.1_5	38	PA5P1	2	A5	15.5	1.3039
SM5.1_5	38	PA5P1	2	A5	18.5	1.4384
SM5.1_5	38	PA5P1	2	A5	19.5	1.4665
SM5.1_5	38	PA5P1	2	A5	22.5	1.4768
SM5.1_5	38	PA5P1	2	A5	24	1.4814
SM5.1_5	38	PA5P1	2	A5	2	0.16356
SM5.1_5	38	PA5P1	2	A5	12.5	1.0431
SM5.1_5	38	PA5P1	2	A5	20	1.4614
SM5.1_5	38	PA5P1	2	A5	0.5	0.1635
SM5.1_5	38	PA5P1	2	A5	21	1.4668
SM5.1_5	38	PA5P1	2	A5	6	0.1809
SM5.1_5	38	PA5P1	2	A5	10.5	0.6322
SM5.1_5	38	PA5P1	2	A5	19	1.4553
SM5.1_5	38	PA5P1	2	A5	2.5	0.1634
SM5.1_5	38	PA5P1	2	A5	4.5	0.16936
SM5.1_5	38	PA5P1	2	A5	10	0.53346
SM5.1_5	38	PA5P1	2	A5	13.5	1.1343
SM5.1_5	38	PA5P1	2	A5	15	1.2798
SM5.1_5	38	PA5P1	2	A5	3.5	0.16486
SM5.1_5	38	PA5P1	2	A5	0	0.16752
SM5.1_5	38	PA5P1	2	A5	21.5	1.4698
SM5.1_5	38	PA5P1	2	A5	18	1.4454
SM5.1_5	38	PA5P1	2	A5	13	1.0681
SM5.1_5	38	PA5P1	2	A5	23.5	1.4807
SM5.1_5	38	PA5P1	2	A5	11	0.75184
SM5.1_5	38	PA5P1	2	A5	1.5	0.16306
SM5.1_5	38	PA5P1	2	A5	12	1.0388
SM5.1_5	38	PA5P1	2	A5	1	0.16374
SM5.1_5	38	PA5P1	2	A5	17	1.3977
SM5.1_5	38	PA5P1	2	A5	16.5	1.3707
SM5.1_5	38	PA5P1	2	A5	16	1.3597
SM5.1_5	38	PA5P1	2	A5	23	1.476
SM5.1_5	38	PA5P1	2	A5	5.5	0.17388
SM5.1_5	38	PA5P1	2	A5	9	0.38874
SM5.1_5	38	PA5P1	2	A5	17.5	1.405
SM5.1_5	38	PA5P1	2	A5	3	0.16442
SM5.1_5	38	PA5P1	2	A5	5	0.17074
SM5.1_5	38	PA5P1	2	A5	9.5	0.46396
SM5.1_5	38	PA5P1	2	A5	8.5	0.32576
SM5.1_5	38	PA5P1	2	A5	11.5	0.93542
SM5.1_5	38	PA5P1	2	A5	8	0.2681
SM5.1_5	38	PA5P1	2	A5	14	1.2019
SM5.1_5	38	PA5P1	2	A5	7.5	0.23046
SM5.1_5	38	PA5P1	2	A5	22	1.4737
SM5.1_5	38	PA5P1	2	A5	4	0.167
SM5.1_5	38	PA5P1	2	A5	6.5	0.19208
SM5.1_5	38	PA5P1	2	A5	20.5	1.4636
SM5.1_5	38	PA5P1	2	A5	7	0.20724
SM5.1_5	38	PA5P1	2	A5	14.5	1.2359
SM5.1_6	38	PA5P1	2	A6	19.5	1.3608
SM5.1_6	38	PA5P1	2	A6	5.5	0.19664
SM5.1_6	38	PA5P1	2	A6	7.5	0.36618
SM5.1_6	38	PA5P1	2	A6	3	0.16536
SM5.1_6	38	PA5P1	2	A6	16	1.1754
SM5.1_6	38	PA5P1	2	A6	6	0.2161
SM5.1_6	38	PA5P1	2	A6	10.5	0.82148
SM5.1_6	38	PA5P1	2	A6	11	0.85752
SM5.1_6	38	PA5P1	2	A6	12	0.92266
SM5.1_6	38	PA5P1	2	A6	11.5	0.8905
SM5.1_6	38	PA5P1	2	A6	24	1.4831
SM5.1_6	38	PA5P1	2	A6	16.5	1.207
SM5.1_6	38	PA5P1	2	A6	18	1.2949
SM5.1_6	38	PA5P1	2	A6	21	1.4044
SM5.1_6	38	PA5P1	2	A6	20.5	1.3935
SM5.1_6	38	PA5P1	2	A6	10	0.7817
SM5.1_6	38	PA5P1	2	A6	6.5	0.24396
SM5.1_6	38	PA5P1	2	A6	3.5	0.1679
SM5.1_6	38	PA5P1	2	A6	20	1.3736
SM5.1_6	38	PA5P1	2	A6	9.5	0.73062
SM5.1_6	38	PA5P1	2	A6	23	1.4517
SM5.1_6	38	PA5P1	2	A6	19	1.3437
SM5.1_6	38	PA5P1	2	A6	15	1.1053
SM5.1_6	38	PA5P1	2	A6	14	1.0408
SM5.1_6	38	PA5P1	2	A6	0	0.16836
SM5.1_6	38	PA5P1	2	A6	23.5	1.4687
SM5.1_6	38	PA5P1	2	A6	7	0.29092
SM5.1_6	38	PA5P1	2	A6	15.5	1.1401
SM5.1_6	38	PA5P1	2	A6	8.5	0.55708
SM5.1_6	38	PA5P1	2	A6	13	0.98334
SM5.1_6	38	PA5P1	2	A6	14.5	1.0735
SM5.1_6	38	PA5P1	2	A6	9	0.66304
SM5.1_6	38	PA5P1	2	A6	17	1.2372
SM5.1_6	38	PA5P1	2	A6	18.5	1.3209
SM5.1_6	38	PA5P1	2	A6	4	0.17076
SM5.1_6	38	PA5P1	2	A6	8	0.4627
SM5.1_6	38	PA5P1	2	A6	2.5	0.16408
SM5.1_6	38	PA5P1	2	A6	4.5	0.17604
SM5.1_6	38	PA5P1	2	A6	12.5	0.955
SM5.1_6	38	PA5P1	2	A6	1	0.16282
SM5.1_6	38	PA5P1	2	A6	0.5	0.16338
SM5.1_6	38	PA5P1	2	A6	21.5	1.4173
SM5.1_6	38	PA5P1	2	A6	22.5	1.4394
SM5.1_6	38	PA5P1	2	A6	17.5	1.2688
SM5.1_6	38	PA5P1	2	A6	5	0.1832
SM5.1_6	38	PA5P1	2	A6	2	0.16318
SM5.1_6	38	PA5P1	2	A6	13.5	1.0119
SM5.1_6	38	PA5P1	2	A6	22	1.4252
SM5.1_6	38	PA5P1	2	A6	1.5	0.1624
SM5.1_7	39	PA5P1	2	A7	5.5	0.18346
SM5.1_7	39	PA5P1	2	A7	16	1.1205
SM5.1_7	39	PA5P1	2	A7	8.5	0.48088
SM5.1_7	39	PA5P1	2	A7	0	0.173
SM5.1_7	39	PA5P1	2	A7	16.5	1.1537
SM5.1_7	39	PA5P1	2	A7	4.5	0.1688
SM5.1_7	39	PA5P1	2	A7	9	0.58036
SM5.1_7	39	PA5P1	2	A7	10	0.72588
SM5.1_7	39	PA5P1	2	A7	17	1.1895
SM5.1_7	39	PA5P1	2	A7	6.5	0.21868
SM5.1_7	39	PA5P1	2	A7	3	0.16106
SM5.1_7	39	PA5P1	2	A7	2.5	0.15998
SM5.1_7	39	PA5P1	2	A7	11.5	0.84356
SM5.1_7	39	PA5P1	2	A7	14.5	1.0266
SM5.1_7	39	PA5P1	2	A7	11	0.8084
SM5.1_7	39	PA5P1	2	A7	6	0.19802
SM5.1_7	39	PA5P1	2	A7	18	1.2524
SM5.1_7	39	PA5P1	2	A7	15	1.0544
SM5.1_7	39	PA5P1	2	A7	5	0.1741
SM5.1_7	39	PA5P1	2	A7	7	0.25096
SM5.1_7	39	PA5P1	2	A7	3.5	0.1632
SM5.1_7	39	PA5P1	2	A7	18.5	1.2819
SM5.1_7	39	PA5P1	2	A7	15.5	1.0887
SM5.1_7	39	PA5P1	2	A7	20	1.355
SM5.1_7	39	PA5P1	2	A7	1	0.15904
SM5.1_7	39	PA5P1	2	A7	9.5	0.66892
SM5.1_7	39	PA5P1	2	A7	23	1.4361
SM5.1_7	39	PA5P1	2	A7	21	1.3913
SM5.1_7	39	PA5P1	2	A7	13.5	0.9662
SM5.1_7	39	PA5P1	2	A7	0.5	0.15952
SM5.1_7	39	PA5P1	2	A7	14	0.997
SM5.1_7	39	PA5P1	2	A7	4	0.1658
SM5.1_7	39	PA5P1	2	A7	19	1.3092
SM5.1_7	39	PA5P1	2	A7	7.5	0.30532
SM5.1_7	39	PA5P1	2	A7	12	0.87788
SM5.1_7	39	PA5P1	2	A7	23.5	1.4435
SM5.1_7	39	PA5P1	2	A7	20.5	1.3758
SM5.1_7	39	PA5P1	2	A7	17.5	1.2252
SM5.1_7	39	PA5P1	2	A7	19.5	1.3343
SM5.1_7	39	PA5P1	2	A7	24	1.4656
SM5.1_7	39	PA5P1	2	A7	12.5	0.90656
SM5.1_7	39	PA5P1	2	A7	10.5	0.77126
SM5.1_7	39	PA5P1	2	A7	1.5	0.15874
SM5.1_7	39	PA5P1	2	A7	8	0.3866
SM5.1_7	39	PA5P1	2	A7	21.5	1.4028
SM5.1_7	39	PA5P1	2	A7	13	0.9392
SM5.1_7	39	PA5P1	2	A7	22	1.4175
SM5.1_7	39	PA5P1	2	A7	2	0.15908
SM5.1_7	39	PA5P1	2	A7	22.5	1.4258
SM5.1_8	39	PA5P1	2	A8	11	0.83618
SM5.1_8	39	PA5P1	2	A8	1	0.15676
SM5.1_8	39	PA5P1	2	A8	6.5	0.22776
SM5.1_8	39	PA5P1	2	A8	12.5	0.93674
SM5.1_8	39	PA5P1	2	A8	23.5	1.467
SM5.1_8	39	PA5P1	2	A8	14.5	1.0562
SM5.1_8	39	PA5P1	2	A8	8.5	0.51902
SM5.1_8	39	PA5P1	2	A8	13	0.96712
SM5.1_8	39	PA5P1	2	A8	17.5	1.248
SM5.1_8	39	PA5P1	2	A8	9	0.62368
SM5.1_8	39	PA5P1	2	A8	5	0.17476
SM5.1_8	39	PA5P1	2	A8	21.5	1.4151
SM5.1_8	39	PA5P1	2	A8	15	1.0872
SM5.1_8	39	PA5P1	2	A8	10	0.75782
SM5.1_8	39	PA5P1	2	A8	22.5	1.4359
SM5.1_8	39	PA5P1	2	A8	6	0.20328
SM5.1_8	39	PA5P1	2	A8	0	0.1594
SM5.1_8	39	PA5P1	2	A8	11.5	0.87218
SM5.1_8	39	PA5P1	2	A8	19	1.3356
SM5.1_8	39	PA5P1	2	A8	21	1.3991
SM5.1_8	39	PA5P1	2	A8	3	0.1595
SM5.1_8	39	PA5P1	2	A8	14	1.0287
SM5.1_8	39	PA5P1	2	A8	3.5	0.16164
SM5.1_8	39	PA5P1	2	A8	17	1.2144
SM5.1_8	39	PA5P1	2	A8	16.5	1.1837
SM5.1_8	39	PA5P1	2	A8	8	0.42442
SM5.1_8	39	PA5P1	2	A8	24	1.4785
SM5.1_8	39	PA5P1	2	A8	16	1.1527
SM5.1_8	39	PA5P1	2	A8	13.5	0.99722
SM5.1_8	39	PA5P1	2	A8	2.5	0.1574
SM5.1_8	39	PA5P1	2	A8	4	0.16464
SM5.1_8	39	PA5P1	2	A8	10.5	0.80058
SM5.1_8	39	PA5P1	2	A8	4.5	0.16842
SM5.1_8	39	PA5P1	2	A8	22	1.4262
SM5.1_8	39	PA5P1	2	A8	5.5	0.18596
SM5.1_8	39	PA5P1	2	A8	23	1.4497
SM5.1_8	39	PA5P1	2	A8	18.5	1.3107
SM5.1_8	39	PA5P1	2	A8	15.5	1.1205
SM5.1_8	39	PA5P1	2	A8	9.5	0.70306
SM5.1_8	39	PA5P1	2	A8	7.5	0.33326
SM5.1_8	39	PA5P1	2	A8	12	0.90306
SM5.1_8	39	PA5P1	2	A8	20.5	1.3887
SM5.1_8	39	PA5P1	2	A8	7	0.2674
SM5.1_8	39	PA5P1	2	A8	1.5	0.15656
SM5.1_8	39	PA5P1	2	A8	0.5	0.15732
SM5.1_8	39	PA5P1	2	A8	20	1.369
SM5.1_8	39	PA5P1	2	A8	19.5	1.3569
SM5.1_8	39	PA5P1	2	A8	18	1.28
SM5.1_8	39	PA5P1	2	A8	2	0.1568
SM5.1_9	40	PA5P1	2	A9	24	1.4882
SM5.1_9	40	PA5P1	2	A9	8.5	0.36728
SM5.1_9	40	PA5P1	2	A9	5.5	0.17418
SM5.1_9	40	PA5P1	2	A9	15	1.2796
SM5.1_9	40	PA5P1	2	A9	22.5	1.472
SM5.1_9	40	PA5P1	2	A9	11	0.84368
SM5.1_9	40	PA5P1	2	A9	20	1.44
SM5.1_9	40	PA5P1	2	A9	13.5	1.1565
SM5.1_9	40	PA5P1	2	A9	16.5	1.3796
SM5.1_9	40	PA5P1	2	A9	20.5	1.4446
SM5.1_9	40	PA5P1	2	A9	11.5	1.0391
SM5.1_9	40	PA5P1	2	A9	9.5	0.50452
SM5.1_9	40	PA5P1	2	A9	1	0.1578
SM5.1_9	40	PA5P1	2	A9	14.5	1.2391
SM5.1_9	40	PA5P1	2	A9	17.5	1.3923
SM5.1_9	40	PA5P1	2	A9	19	1.4234
SM5.1_9	40	PA5P1	2	A9	14	1.2236
SM5.1_9	40	PA5P1	2	A9	18	1.4094
SM5.1_9	40	PA5P1	2	A9	10.5	0.72404
SM5.1_9	40	PA5P1	2	A9	2.5	0.15848
SM5.1_9	40	PA5P1	2	A9	21	1.4551
SM5.1_9	40	PA5P1	2	A9	10	0.58858
SM5.1_9	40	PA5P1	2	A9	19.5	1.4395
SM5.1_9	40	PA5P1	2	A9	18.5	1.4226
SM5.1_9	40	PA5P1	2	A9	23.5	1.4786
SM5.1_9	40	PA5P1	2	A9	7	0.2191
SM5.1_9	40	PA5P1	2	A9	12	1.0673
SM5.1_9	40	PA5P1	2	A9	17	1.3653
SM5.1_9	40	PA5P1	2	A9	23	1.4765
SM5.1_9	40	PA5P1	2	A9	21.5	1.4641
SM5.1_9	40	PA5P1	2	A9	1.5	0.1576
SM5.1_9	40	PA5P1	2	A9	22	1.4635
SM5.1_9	40	PA5P1	2	A9	6.5	0.199
SM5.1_9	40	PA5P1	2	A9	4	0.16396
SM5.1_9	40	PA5P1	2	A9	5	0.16858
SM5.1_9	40	PA5P1	2	A9	9	0.43532
SM5.1_9	40	PA5P1	2	A9	2	0.15828
SM5.1_9	40	PA5P1	2	A9	15.5	1.3414
SM5.1_9	40	PA5P1	2	A9	8	0.30376
SM5.1_9	40	PA5P1	2	A9	0.5	0.15808
SM5.1_9	40	PA5P1	2	A9	13	1.115
SM5.1_9	40	PA5P1	2	A9	6	0.18454
SM5.1_9	40	PA5P1	2	A9	3.5	0.16088
SM5.1_9	40	PA5P1	2	A9	4.5	0.16558
SM5.1_9	40	PA5P1	2	A9	12.5	1.0706
SM5.1_9	40	PA5P1	2	A9	16	1.3467
SM5.1_9	40	PA5P1	2	A9	0	0.15926
SM5.1_9	40	PA5P1	2	A9	3	0.16006
SM5.1_9	40	PA5P1	2	A9	7.5	0.25278
SM5.2_1	41	PA5P2	2	A12	6	0.188
SM5.2_1	41	PA5P2	2	A12	22	1.4121
SM5.2_1	41	PA5P2	2	A12	23.5	1.4313
SM5.2_1	41	PA5P2	2	A12	18.5	1.345
SM5.2_1	41	PA5P2	2	A12	21.5	1.4047
SM5.2_1	41	PA5P2	2	A12	8.5	0.3824
SM5.2_1	41	PA5P2	2	A12	22.5	1.4185
SM5.2_1	41	PA5P2	2	A12	9	0.47528
SM5.2_1	41	PA5P2	2	A12	0	0.15902
SM5.2_1	41	PA5P2	2	A12	10.5	0.75572
SM5.2_1	41	PA5P2	2	A12	10	0.6797
SM5.2_1	41	PA5P2	2	A12	14	1.1254
SM5.2_1	41	PA5P2	2	A12	0.5	0.15976
SM5.2_1	41	PA5P2	2	A12	4.5	0.17104
SM5.2_1	41	PA5P2	2	A12	20.5	1.3912
SM5.2_1	41	PA5P2	2	A12	3.5	0.1664
SM5.2_1	41	PA5P2	2	A12	16.5	1.2524
SM5.2_1	41	PA5P2	2	A12	4	0.16864
SM5.2_1	41	PA5P2	2	A12	18	1.331
SM5.2_1	41	PA5P2	2	A12	13	1.054
SM5.2_1	41	PA5P2	2	A12	12.5	1.0081
SM5.2_1	41	PA5P2	2	A12	5	0.17418
SM5.2_1	41	PA5P2	2	A12	8	0.3025
SM5.2_1	41	PA5P2	2	A12	7.5	0.25272
SM5.2_1	41	PA5P2	2	A12	17.5	1.3087
SM5.2_1	41	PA5P2	2	A12	6.5	0.2022
SM5.2_1	41	PA5P2	2	A12	11.5	0.8996
SM5.2_1	41	PA5P2	2	A12	21	1.3979
SM5.2_1	41	PA5P2	2	A12	15	1.1854
SM5.2_1	41	PA5P2	2	A12	9.5	0.58374
SM5.2_1	41	PA5P2	2	A12	24	1.4365
SM5.2_1	41	PA5P2	2	A12	7	0.22156
SM5.2_1	41	PA5P2	2	A12	19.5	1.37
SM5.2_1	41	PA5P2	2	A12	20	1.3774
SM5.2_1	41	PA5P2	2	A12	5.5	0.17938
SM5.2_1	41	PA5P2	2	A12	15.5	1.2106
SM5.2_1	41	PA5P2	2	A12	12	0.96356
SM5.2_1	41	PA5P2	2	A12	14.5	1.1573
SM5.2_1	41	PA5P2	2	A12	2.5	0.16372
SM5.2_1	41	PA5P2	2	A12	19	1.3593
SM5.2_1	41	PA5P2	2	A12	1.5	0.16164
SM5.2_1	41	PA5P2	2	A12	17	1.2747
SM5.2_1	41	PA5P2	2	A12	2	0.16266
SM5.2_1	41	PA5P2	2	A12	11	0.84636
SM5.2_1	41	PA5P2	2	A12	13.5	1.089
SM5.2_1	41	PA5P2	2	A12	1	0.16124
SM5.2_1	41	PA5P2	2	A12	3	0.16534
SM5.2_1	41	PA5P2	2	A12	23	1.4262
SM5.2_1	41	PA5P2	2	A12	16	1.2281
SM5.2_10	45	PA5P2	2	E12	7	0.2525
SM5.2_10	45	PA5P2	2	E12	5	0.1909
SM5.2_10	45	PA5P2	2	E12	21	1.445
SM5.2_10	45	PA5P2	2	E12	0.5	0.19474
SM5.2_10	45	PA5P2	2	E12	14.5	1.2044
SM5.2_10	45	PA5P2	2	E12	22.5	1.48
SM5.2_10	45	PA5P2	2	E12	17	1.3084
SM5.2_10	45	PA5P2	2	E12	3	0.18114
SM5.2_10	45	PA5P2	2	E12	24	1.4967
SM5.2_10	45	PA5P2	2	E12	15.5	1.2429
SM5.2_10	45	PA5P2	2	E12	23.5	1.4887
SM5.2_10	45	PA5P2	2	E12	6.5	0.22632
SM5.2_10	45	PA5P2	2	E12	1.5	0.17964
SM5.2_10	45	PA5P2	2	E12	2	0.17878
SM5.2_10	45	PA5P2	2	E12	15	1.2234
SM5.2_10	45	PA5P2	2	E12	3.5	0.18296
SM5.2_10	45	PA5P2	2	E12	22	1.4668
SM5.2_10	45	PA5P2	2	E12	13	1.1101
SM5.2_10	45	PA5P2	2	E12	11.5	0.9651
SM5.2_10	45	PA5P2	2	E12	20.5	1.4162
SM5.2_10	45	PA5P2	2	E12	11	0.91312
SM5.2_10	45	PA5P2	2	E12	10	0.73882
SM5.2_10	45	PA5P2	2	E12	19.5	1.3926
SM5.2_10	45	PA5P2	2	E12	20	1.4052
SM5.2_10	45	PA5P2	2	E12	1	0.1795
SM5.2_10	45	PA5P2	2	E12	12.5	1.0572
SM5.2_10	45	PA5P2	2	E12	16.5	1.2874
SM5.2_10	45	PA5P2	2	E12	4.5	0.18688
SM5.2_10	45	PA5P2	2	E12	5.5	0.19866
SM5.2_10	45	PA5P2	2	E12	16	1.2665
SM5.2_10	45	PA5P2	2	E12	14	1.1874
SM5.2_10	45	PA5P2	2	E12	2.5	0.1798
SM5.2_10	45	PA5P2	2	E12	8	0.35802
SM5.2_10	45	PA5P2	2	E12	12	1.0152
SM5.2_10	45	PA5P2	2	E12	19	1.3852
SM5.2_10	45	PA5P2	2	E12	6	0.21052
SM5.2_10	45	PA5P2	2	E12	7.5	0.29274
SM5.2_10	45	PA5P2	2	E12	8.5	0.44278
SM5.2_10	45	PA5P2	2	E12	18	1.3589
SM5.2_10	45	PA5P2	2	E12	10.5	0.81596
SM5.2_10	45	PA5P2	2	E12	4	0.18428
SM5.2_10	45	PA5P2	2	E12	23	1.4853
SM5.2_10	45	PA5P2	2	E12	9	0.53348
SM5.2_10	45	PA5P2	2	E12	13.5	1.1728
SM5.2_10	45	PA5P2	2	E12	18.5	1.3731
SM5.2_10	45	PA5P2	2	E12	9.5	0.64088
SM5.2_10	45	PA5P2	2	E12	0	0.18698
SM5.2_10	45	PA5P2	2	E12	17.5	1.3226
SM5.2_10	45	PA5P2	2	E12	21.5	1.4549
SM5.2_2	41	PA5P2	2	B2	14	1.1924
SM5.2_2	41	PA5P2	2	B2	22	1.5607
SM5.2_2	41	PA5P2	2	B2	10	0.75408
SM5.2_2	41	PA5P2	2	B2	16	1.3291
SM5.2_2	41	PA5P2	2	B2	16.5	1.3343
SM5.2_2	41	PA5P2	2	B2	24	1.58
SM5.2_2	41	PA5P2	2	B2	13	1.1563
SM5.2_2	41	PA5P2	2	B2	6.5	0.22684
SM5.2_2	41	PA5P2	2	B2	10.5	0.84304
SM5.2_2	41	PA5P2	2	B2	13.5	1.1772
SM5.2_2	41	PA5P2	2	B2	11	0.91006
SM5.2_2	41	PA5P2	2	B2	7.5	0.30862
SM5.2_2	41	PA5P2	2	B2	15.5	1.2873
SM5.2_2	41	PA5P2	2	B2	2.5	0.17518
SM5.2_2	41	PA5P2	2	B2	5	0.18652
SM5.2_2	41	PA5P2	2	B2	0	0.18574
SM5.2_2	41	PA5P2	2	B2	15	1.2518
SM5.2_2	41	PA5P2	2	B2	11.5	0.94938
SM5.2_2	41	PA5P2	2	B2	17	1.3906
SM5.2_2	41	PA5P2	2	B2	14.5	1.2207
SM5.2_2	41	PA5P2	2	B2	2	0.17428
SM5.2_2	41	PA5P2	2	B2	23.5	1.5893
SM5.2_2	41	PA5P2	2	B2	4	0.17928
SM5.2_2	41	PA5P2	2	B2	9.5	0.67688
SM5.2_2	41	PA5P2	2	B2	12.5	1.0856
SM5.2_2	41	PA5P2	2	B2	23	1.5715
SM5.2_2	41	PA5P2	2	B2	3	0.1756
SM5.2_2	41	PA5P2	2	B2	20	1.5167
SM5.2_2	41	PA5P2	2	B2	17.5	1.4074
SM5.2_2	41	PA5P2	2	B2	19.5	1.4951
SM5.2_2	41	PA5P2	2	B2	20.5	1.5461
SM5.2_2	41	PA5P2	2	B2	9	0.57958
SM5.2_2	41	PA5P2	2	B2	3.5	0.17792
SM5.2_2	41	PA5P2	2	B2	4.5	0.18282
SM5.2_2	41	PA5P2	2	B2	1	0.17504
SM5.2_2	41	PA5P2	2	B2	19	1.4752
SM5.2_2	41	PA5P2	2	B2	8	0.38126
SM5.2_2	41	PA5P2	2	B2	6	0.20906
SM5.2_2	41	PA5P2	2	B2	12	1.0072
SM5.2_2	41	PA5P2	2	B2	1.5	0.17484
SM5.2_2	41	PA5P2	2	B2	18.5	1.4444
SM5.2_2	41	PA5P2	2	B2	18	1.4264
SM5.2_2	41	PA5P2	2	B2	5.5	0.19562
SM5.2_2	41	PA5P2	2	B2	0.5	0.17564
SM5.2_2	41	PA5P2	2	B2	8.5	0.47186
SM5.2_2	41	PA5P2	2	B2	21	1.5329
SM5.2_2	41	PA5P2	2	B2	22.5	1.5651
SM5.2_2	41	PA5P2	2	B2	21.5	1.5523
SM5.2_2	41	PA5P2	2	B2	7	0.25754
SM5.2_3	42	PA5P2	2	B3	23	1.3712
SM5.2_3	42	PA5P2	2	B3	12	0.9217
SM5.2_3	42	PA5P2	2	B3	13	0.98834
SM5.2_3	42	PA5P2	2	B3	19	1.2876
SM5.2_3	42	PA5P2	2	B3	24	1.4144
SM5.2_3	42	PA5P2	2	B3	5.5	0.18056
SM5.2_3	42	PA5P2	2	B3	20	1.3196
SM5.2_3	42	PA5P2	2	B3	1	0.17052
SM5.2_3	42	PA5P2	2	B3	6	0.1873
SM5.2_3	42	PA5P2	2	B3	12.5	0.96106
SM5.2_3	42	PA5P2	2	B3	8.5	0.33902
SM5.2_3	42	PA5P2	2	B3	10.5	0.7055
SM5.2_3	42	PA5P2	2	B3	11.5	0.8711
SM5.2_3	42	PA5P2	2	B3	0.5	0.17134
SM5.2_3	42	PA5P2	2	B3	18.5	1.2468
SM5.2_3	42	PA5P2	2	B3	0	0.17656
SM5.2_3	42	PA5P2	2	B3	21.5	1.3627
SM5.2_3	42	PA5P2	2	B3	19.5	1.2932
SM5.2_3	42	PA5P2	2	B3	3	0.17064
SM5.2_3	42	PA5P2	2	B3	2	0.16974
SM5.2_3	42	PA5P2	2	B3	3.5	0.17152
SM5.2_3	42	PA5P2	2	B3	5	0.17634
SM5.2_3	42	PA5P2	2	B3	15.5	1.1185
SM5.2_3	42	PA5P2	2	B3	22	1.3729
SM5.2_3	42	PA5P2	2	B3	14	1.0317
SM5.2_3	42	PA5P2	2	B3	11	0.80236
SM5.2_3	42	PA5P2	2	B3	4.5	0.17434
SM5.2_3	42	PA5P2	2	B3	22.5	1.3818
SM5.2_3	42	PA5P2	2	B3	20.5	1.3337
SM5.2_3	42	PA5P2	2	B3	15	1.0883
SM5.2_3	42	PA5P2	2	B3	7	0.21616
SM5.2_3	42	PA5P2	2	B3	17	1.1634
SM5.2_3	42	PA5P2	2	B3	1.5	0.17008
SM5.2_3	42	PA5P2	2	B3	14.5	1.0578
SM5.2_3	42	PA5P2	2	B3	7.5	0.24202
SM5.2_3	42	PA5P2	2	B3	8	0.2795
SM5.2_3	42	PA5P2	2	B3	21	1.3468
SM5.2_3	42	PA5P2	2	B3	16	1.1313
SM5.2_3	42	PA5P2	2	B3	2.5	0.17024
SM5.2_3	42	PA5P2	2	B3	13.5	1.0106
SM5.2_3	42	PA5P2	2	B3	10	0.61706
SM5.2_3	42	PA5P2	2	B3	17.5	1.2115
SM5.2_3	42	PA5P2	2	B3	16.5	1.1315
SM5.2_3	42	PA5P2	2	B3	23.5	1.3907
SM5.2_3	42	PA5P2	2	B3	4	0.17222
SM5.2_3	42	PA5P2	2	B3	6.5	0.19968
SM5.2_3	42	PA5P2	2	B3	9	0.42564
SM5.2_3	42	PA5P2	2	B3	18	1.2272
SM5.2_3	42	PA5P2	2	B3	9.5	0.52436
SM5.2_5	43	PA5P2	2	B5	5.5	0.1902
SM5.2_5	43	PA5P2	2	B5	11.5	0.9763
SM5.2_5	43	PA5P2	2	B5	12	1.0009
SM5.2_5	43	PA5P2	2	B5	17.5	1.4337
SM5.2_5	43	PA5P2	2	B5	4	0.173
SM5.2_5	43	PA5P2	2	B5	7.5	0.30726
SM5.2_5	43	PA5P2	2	B5	8.5	0.47292
SM5.2_5	43	PA5P2	2	B5	15.5	1.3286
SM5.2_5	43	PA5P2	2	B5	16.5	1.3603
SM5.2_5	43	PA5P2	2	B5	9.5	0.68436
SM5.2_5	43	PA5P2	2	B5	14.5	1.2522
SM5.2_5	43	PA5P2	2	B5	18.5	1.489
SM5.2_5	43	PA5P2	2	B5	13	1.16
SM5.2_5	43	PA5P2	2	B5	15	1.2893
SM5.2_5	43	PA5P2	2	B5	3.5	0.1706
SM5.2_5	43	PA5P2	2	B5	6.5	0.22418
SM5.2_5	43	PA5P2	2	B5	12.5	1.0498
SM5.2_5	43	PA5P2	2	B5	18	1.4613
SM5.2_5	43	PA5P2	2	B5	5	0.18058
SM5.2_5	43	PA5P2	2	B5	8	0.38138
SM5.2_5	43	PA5P2	2	B5	23	1.6066
SM5.2_5	43	PA5P2	2	B5	21.5	1.5981
SM5.2_5	43	PA5P2	2	B5	14	1.2274
SM5.2_5	43	PA5P2	2	B5	24	1.6198
SM5.2_5	43	PA5P2	2	B5	7	0.25688
SM5.2_5	43	PA5P2	2	B5	4.5	0.1761
SM5.2_5	43	PA5P2	2	B5	19	1.5172
SM5.2_5	43	PA5P2	2	B5	10.5	0.86162
SM5.2_5	43	PA5P2	2	B5	6	0.2049
SM5.2_5	43	PA5P2	2	B5	0	0.1862
SM5.2_5	43	PA5P2	2	B5	19.5	1.5183
SM5.2_5	43	PA5P2	2	B5	20.5	1.5703
SM5.2_5	43	PA5P2	2	B5	2	0.16696
SM5.2_5	43	PA5P2	2	B5	17	1.4068
SM5.2_5	43	PA5P2	2	B5	10	0.76164
SM5.2_5	43	PA5P2	2	B5	1	0.1674
SM5.2_5	43	PA5P2	2	B5	13.5	1.2134
SM5.2_5	43	PA5P2	2	B5	3	0.16814
SM5.2_5	43	PA5P2	2	B5	2.5	0.16708
SM5.2_5	43	PA5P2	2	B5	22.5	1.606
SM5.2_5	43	PA5P2	2	B5	21	1.5835
SM5.2_5	43	PA5P2	2	B5	0.5	0.16806
SM5.2_5	43	PA5P2	2	B5	16	1.342
SM5.2_5	43	PA5P2	2	B5	22	1.5957
SM5.2_5	43	PA5P2	2	B5	9	0.57978
SM5.2_5	43	PA5P2	2	B5	23.5	1.5996
SM5.2_5	43	PA5P2	2	B5	20	1.5491
SM5.2_5	43	PA5P2	2	B5	1.5	0.16644
SM5.2_5	43	PA5P2	2	B5	11	0.93638
SM5.2_6	43	PA5P2	2	C12	18.5	1.1276
SM5.2_6	43	PA5P2	2	C12	7	0.1798
SM5.2_6	43	PA5P2	2	C12	18	1.1075
SM5.2_6	43	PA5P2	2	C12	9.5	0.29268
SM5.2_6	43	PA5P2	2	C12	16	1.0211
SM5.2_6	43	PA5P2	2	C12	23	1.2548
SM5.2_6	43	PA5P2	2	C12	3.5	0.16756
SM5.2_6	43	PA5P2	2	C12	13	0.81858
SM5.2_6	43	PA5P2	2	C12	17.5	1.0872
SM5.2_6	43	PA5P2	2	C12	0	0.17638
SM5.2_6	43	PA5P2	2	C12	10.5	0.4534
SM5.2_6	43	PA5P2	2	C12	4	0.16782
SM5.2_6	43	PA5P2	2	C12	14.5	0.9351
SM5.2_6	43	PA5P2	2	C12	20	1.1809
SM5.2_6	43	PA5P2	2	C12	5	0.16924
SM5.2_6	43	PA5P2	2	C12	6.5	0.1756
SM5.2_6	43	PA5P2	2	C12	8	0.2023
SM5.2_6	43	PA5P2	2	C12	19	1.1466
SM5.2_6	43	PA5P2	2	C12	5.5	0.17142
SM5.2_6	43	PA5P2	2	C12	21.5	1.2221
SM5.2_6	43	PA5P2	2	C12	3	0.16716
SM5.2_6	43	PA5P2	2	C12	15.5	0.994
SM5.2_6	43	PA5P2	2	C12	19.5	1.1626
SM5.2_6	43	PA5P2	2	C12	22.5	1.2422
SM5.2_6	43	PA5P2	2	C12	11.5	0.6072
SM5.2_6	43	PA5P2	2	C12	6	0.17254
SM5.2_6	43	PA5P2	2	C12	17	1.063
SM5.2_6	43	PA5P2	2	C12	1	0.1669
SM5.2_6	43	PA5P2	2	C12	7.5	0.18812
SM5.2_6	43	PA5P2	2	C12	9	0.2476
SM5.2_6	43	PA5P2	2	C12	24	1.279
SM5.2_6	43	PA5P2	2	C12	2	0.16764
SM5.2_6	43	PA5P2	2	C12	12.5	0.76708
SM5.2_6	43	PA5P2	2	C12	12	0.70282
SM5.2_6	43	PA5P2	2	C12	21	1.2093
SM5.2_6	43	PA5P2	2	C12	2.5	0.16724
SM5.2_6	43	PA5P2	2	C12	15	0.96476
SM5.2_6	43	PA5P2	2	C12	22	1.2304
SM5.2_6	43	PA5P2	2	C12	0.5	0.1675
SM5.2_6	43	PA5P2	2	C12	20.5	1.1969
SM5.2_6	43	PA5P2	2	C12	23.5	1.2661
SM5.2_6	43	PA5P2	2	C12	11	0.51102
SM5.2_6	43	PA5P2	2	C12	1.5	0.1678
SM5.2_6	43	PA5P2	2	C12	10	0.36458
SM5.2_6	43	PA5P2	2	C12	16.5	1.042
SM5.2_6	43	PA5P2	2	C12	4.5	0.16842
SM5.2_6	43	PA5P2	2	C12	8.5	0.22
SM5.2_6	43	PA5P2	2	C12	13.5	0.86418
SM5.2_6	43	PA5P2	2	C12	14	0.90414
SM5.2_7	44	PA5P2	2	B7	19	1.489
SM5.2_7	44	PA5P2	2	B7	5.5	0.17728
SM5.2_7	44	PA5P2	2	B7	23	1.5882
SM5.2_7	44	PA5P2	2	B7	23.5	1.5801
SM5.2_7	44	PA5P2	2	B7	0	0.18654
SM5.2_7	44	PA5P2	2	B7	20	1.5117
SM5.2_7	44	PA5P2	2	B7	21.5	1.5513
SM5.2_7	44	PA5P2	2	B7	10.5	0.82886
SM5.2_7	44	PA5P2	2	B7	22.5	1.573
SM5.2_7	44	PA5P2	2	B7	21	1.5445
SM5.2_7	44	PA5P2	2	B7	9.5	0.65626
SM5.2_7	44	PA5P2	2	B7	13.5	1.1767
SM5.2_7	44	PA5P2	2	B7	12	0.99676
SM5.2_7	44	PA5P2	2	B7	7.5	0.28064
SM5.2_7	44	PA5P2	2	B7	4.5	0.16622
SM5.2_7	44	PA5P2	2	B7	18.5	1.4577
SM5.2_7	44	PA5P2	2	B7	20.5	1.5358
SM5.2_7	44	PA5P2	2	B7	11	0.91422
SM5.2_7	44	PA5P2	2	B7	3	0.1596
SM5.2_7	44	PA5P2	2	B7	8	0.34964
SM5.2_7	44	PA5P2	2	B7	3.5	0.16206
SM5.2_7	44	PA5P2	2	B7	15.5	1.3068
SM5.2_7	44	PA5P2	2	B7	16	1.3198
SM5.2_7	44	PA5P2	2	B7	12.5	1.0471
SM5.2_7	44	PA5P2	2	B7	1	0.15936
SM5.2_7	44	PA5P2	2	B7	4	0.16372
SM5.2_7	44	PA5P2	2	B7	7	0.2344
SM5.2_7	44	PA5P2	2	B7	11.5	0.96698
SM5.2_7	44	PA5P2	2	B7	19.5	1.5059
SM5.2_7	44	PA5P2	2	B7	9	0.54252
SM5.2_7	44	PA5P2	2	B7	17.5	1.42
SM5.2_7	44	PA5P2	2	B7	6.5	0.20716
SM5.2_7	44	PA5P2	2	B7	6	0.18972
SM5.2_7	44	PA5P2	2	B7	13	1.1021
SM5.2_7	44	PA5P2	2	B7	17	1.3878
SM5.2_7	44	PA5P2	2	B7	18	1.443
SM5.2_7	44	PA5P2	2	B7	0.5	0.16078
SM5.2_7	44	PA5P2	2	B7	2.5	0.15944
SM5.2_7	44	PA5P2	2	B7	14	1.2374
SM5.2_7	44	PA5P2	2	B7	1.5	0.15914
SM5.2_7	44	PA5P2	2	B7	24	1.5822
SM5.2_7	44	PA5P2	2	B7	2	0.15866
SM5.2_7	44	PA5P2	2	B7	10	0.7348
SM5.2_7	44	PA5P2	2	B7	16.5	1.3557
SM5.2_7	44	PA5P2	2	B7	15	1.2778
SM5.2_7	44	PA5P2	2	B7	14.5	1.2507
SM5.2_7	44	PA5P2	2	B7	5	0.16948
SM5.2_7	44	PA5P2	2	B7	22	1.5613
SM5.2_7	44	PA5P2	2	B7	8.5	0.4352
SM5.2_8	44	PA5P2	2	D12	22	0.44276
SM5.2_8	44	PA5P2	2	D12	5.5	0.17768
SM5.2_8	44	PA5P2	2	D12	18.5	0.37428
SM5.2_8	44	PA5P2	2	D12	6.5	0.18302
SM5.2_8	44	PA5P2	2	D12	10	0.2307
SM5.2_8	44	PA5P2	2	D12	15	0.31286
SM5.2_8	44	PA5P2	2	D12	18	0.36406
SM5.2_8	44	PA5P2	2	D12	1	0.17266
SM5.2_8	44	PA5P2	2	D12	5	0.17554
SM5.2_8	44	PA5P2	2	D12	3.5	0.17334
SM5.2_8	44	PA5P2	2	D12	11	0.24896
SM5.2_8	44	PA5P2	2	D12	14	0.29868
SM5.2_8	44	PA5P2	2	D12	2	0.17232
SM5.2_8	44	PA5P2	2	D12	14.5	0.3077
SM5.2_8	44	PA5P2	2	D12	9	0.21236
SM5.2_8	44	PA5P2	2	D12	2.5	0.17346
SM5.2_8	44	PA5P2	2	D12	11.5	0.26066
SM5.2_8	44	PA5P2	2	D12	4.5	0.1741
SM5.2_8	44	PA5P2	2	D12	22.5	0.45958
SM5.2_8	44	PA5P2	2	D12	23.5	0.48822
SM5.2_8	44	PA5P2	2	D12	0.5	0.17244
SM5.2_8	44	PA5P2	2	D12	1.5	0.17248
SM5.2_8	44	PA5P2	2	D12	19	0.38508
SM5.2_8	44	PA5P2	2	D12	17.5	0.3547
SM5.2_8	44	PA5P2	2	D12	6	0.18016
SM5.2_8	44	PA5P2	2	D12	13.5	0.2934
SM5.2_8	44	PA5P2	2	D12	21	0.41864
SM5.2_8	44	PA5P2	2	D12	23	0.47536
SM5.2_8	44	PA5P2	2	D12	20.5	0.4109
SM5.2_8	44	PA5P2	2	D12	19.5	0.39584
SM5.2_8	44	PA5P2	2	D12	3	0.17306
SM5.2_8	44	PA5P2	2	D12	9.5	0.22124
SM5.2_8	44	PA5P2	2	D12	17	0.34718
SM5.2_8	44	PA5P2	2	D12	7	0.18596
SM5.2_8	44	PA5P2	2	D12	20	0.40558
SM5.2_8	44	PA5P2	2	D12	4	0.17342
SM5.2_8	44	PA5P2	2	D12	12	0.27086
SM5.2_8	44	PA5P2	2	D12	16	0.32774
SM5.2_8	44	PA5P2	2	D12	0	0.18222
SM5.2_8	44	PA5P2	2	D12	21.5	0.43036
SM5.2_8	44	PA5P2	2	D12	13	0.28626
SM5.2_8	44	PA5P2	2	D12	16.5	0.33732
SM5.2_8	44	PA5P2	2	D12	7.5	0.19142
SM5.2_8	44	PA5P2	2	D12	10.5	0.2397
SM5.2_8	44	PA5P2	2	D12	12.5	0.27908
SM5.2_8	44	PA5P2	2	D12	15.5	0.32118
SM5.2_8	44	PA5P2	2	D12	8	0.19868
SM5.2_8	44	PA5P2	2	D12	24	0.50056
SM5.2_8	44	PA5P2	2	D12	8.5	0.2052
SM5.2_9	45	PA5P2	2	B9	2	0.17318
SM5.2_9	45	PA5P2	2	B9	10	0.97956
SM5.2_9	45	PA5P2	2	B9	20.5	1.6117
SM5.2_9	45	PA5P2	2	B9	21.5	1.6468
SM5.2_9	45	PA5P2	2	B9	23.5	1.6736
SM5.2_9	45	PA5P2	2	B9	22.5	1.6516
SM5.2_9	45	PA5P2	2	B9	6.5	0.34288
SM5.2_9	45	PA5P2	2	B9	1.5	0.17224
SM5.2_9	45	PA5P2	2	B9	10.5	1.0592
SM5.2_9	45	PA5P2	2	B9	17.5	1.5491
SM5.2_9	45	PA5P2	2	B9	4.5	0.20224
SM5.2_9	45	PA5P2	2	B9	13.5	1.3502
SM5.2_9	45	PA5P2	2	B9	14	1.4191
SM5.2_9	45	PA5P2	2	B9	13	1.303
SM5.2_9	45	PA5P2	2	B9	3.5	0.18234
SM5.2_9	45	PA5P2	2	B9	9.5	0.88562
SM5.2_9	45	PA5P2	2	B9	12	1.2327
SM5.2_9	45	PA5P2	2	B9	7	0.41868
SM5.2_9	45	PA5P2	2	B9	0	0.17942
SM5.2_9	45	PA5P2	2	B9	2.5	0.1765
SM5.2_9	45	PA5P2	2	B9	16.5	1.5295
SM5.2_9	45	PA5P2	2	B9	18.5	1.5721
SM5.2_9	45	PA5P2	2	B9	7.5	0.4957
SM5.2_9	45	PA5P2	2	B9	12.5	1.2657
SM5.2_9	45	PA5P2	2	B9	18	1.5672
SM5.2_9	45	PA5P2	2	B9	15	1.5067
SM5.2_9	45	PA5P2	2	B9	23	1.6521
SM5.2_9	45	PA5P2	2	B9	17	1.5366
SM5.2_9	45	PA5P2	2	B9	16	1.5207
SM5.2_9	45	PA5P2	2	B9	5	0.21798
SM5.2_9	45	PA5P2	2	B9	8	0.5805
SM5.2_9	45	PA5P2	2	B9	20	1.6161
SM5.2_9	45	PA5P2	2	B9	22	1.6444
SM5.2_9	45	PA5P2	2	B9	0.5	0.17296
SM5.2_9	45	PA5P2	2	B9	4	0.19016
SM5.2_9	45	PA5P2	2	B9	11	1.134
SM5.2_9	45	PA5P2	2	B9	6	0.28146
SM5.2_9	45	PA5P2	2	B9	15.5	1.5031
SM5.2_9	45	PA5P2	2	B9	8.5	0.68328
SM5.2_9	45	PA5P2	2	B9	21	1.6303
SM5.2_9	45	PA5P2	2	B9	14.5	1.4838
SM5.2_9	45	PA5P2	2	B9	11.5	1.188
SM5.2_9	45	PA5P2	2	B9	1	0.17186
SM5.2_9	45	PA5P2	2	B9	19.5	1.5968
SM5.2_9	45	PA5P2	2	B9	19	1.6038
SM5.2_9	45	PA5P2	2	B9	5.5	0.24216
SM5.2_9	45	PA5P2	2	B9	3	0.17834
SM5.2_9	45	PA5P2	2	B9	9	0.7857
SM5.2_9	45	PA5P2	2	B9	24	1.6846
SM7.1_1	46	PA7P1	2	C1	23.5	1.5943
SM7.1_1	46	PA7P1	2	C1	19.5	1.5575
SM7.1_1	46	PA7P1	2	C1	9	0.73634
SM7.1_1	46	PA7P1	2	C1	22.5	1.5988
SM7.1_1	46	PA7P1	2	C1	24	1.5991
SM7.1_1	46	PA7P1	2	C1	6	0.2503
SM7.1_1	46	PA7P1	2	C1	12.5	1.2206
SM7.1_1	46	PA7P1	2	C1	9.5	0.83048
SM7.1_1	46	PA7P1	2	C1	18.5	1.5311
SM7.1_1	46	PA7P1	2	C1	16.5	1.4758
SM7.1_1	46	PA7P1	2	C1	15	1.431
SM7.1_1	46	PA7P1	2	C1	5.5	0.22294
SM7.1_1	46	PA7P1	2	C1	4.5	0.19364
SM7.1_1	46	PA7P1	2	C1	3	0.17974
SM7.1_1	46	PA7P1	2	C1	13	1.2533
SM7.1_1	46	PA7P1	2	C1	7.5	0.44888
SM7.1_1	46	PA7P1	2	C1	11	1.1067
SM7.1_1	46	PA7P1	2	C1	17	1.4862
SM7.1_1	46	PA7P1	2	C1	10	0.91128
SM7.1_1	46	PA7P1	2	C1	0.5	0.17578
SM7.1_1	46	PA7P1	2	C1	22	1.6003
SM7.1_1	46	PA7P1	2	C1	12	1.1775
SM7.1_1	46	PA7P1	2	C1	3.5	0.1826
SM7.1_1	46	PA7P1	2	C1	8	0.54258
SM7.1_1	46	PA7P1	2	C1	23	1.5894
SM7.1_1	46	PA7P1	2	C1	14.5	1.3887
SM7.1_1	46	PA7P1	2	C1	13.5	1.3226
SM7.1_1	46	PA7P1	2	C1	11.5	1.1463
SM7.1_1	46	PA7P1	2	C1	14	1.3507
SM7.1_1	46	PA7P1	2	C1	15.5	1.4425
SM7.1_1	46	PA7P1	2	C1	20.5	1.5664
SM7.1_1	46	PA7P1	2	C1	0	0.20046
SM7.1_1	46	PA7P1	2	C1	8.5	0.64344
SM7.1_1	46	PA7P1	2	C1	21	1.5923
SM7.1_1	46	PA7P1	2	C1	1	0.17524
SM7.1_1	46	PA7P1	2	C1	1.5	0.17536
SM7.1_1	46	PA7P1	2	C1	4	0.18522
SM7.1_1	46	PA7P1	2	C1	20	1.563
SM7.1_1	46	PA7P1	2	C1	5	0.20574
SM7.1_1	46	PA7P1	2	C1	6.5	0.2952
SM7.1_1	46	PA7P1	2	C1	21.5	1.5933
SM7.1_1	46	PA7P1	2	C1	10.5	1.0314
SM7.1_1	46	PA7P1	2	C1	16	1.4716
SM7.1_1	46	PA7P1	2	C1	18	1.544
SM7.1_1	46	PA7P1	2	C1	2	0.17566
SM7.1_1	46	PA7P1	2	C1	17.5	1.524
SM7.1_1	46	PA7P1	2	C1	7	0.36488
SM7.1_1	46	PA7P1	2	C1	19	1.5413
SM7.1_1	46	PA7P1	2	C1	2.5	0.1779
SM7.1_10	50	PA7P1	2	C10	6.5	0.24906
SM7.1_10	50	PA7P1	2	C10	16.5	0.84632
SM7.1_10	50	PA7P1	2	C10	12.5	0.69424
SM7.1_10	50	PA7P1	2	C10	7	0.27048
SM7.1_10	50	PA7P1	2	C10	4	0.1957
SM7.1_10	50	PA7P1	2	C10	23	1.0369
SM7.1_10	50	PA7P1	2	C10	14	0.757
SM7.1_10	50	PA7P1	2	C10	14.5	0.78314
SM7.1_10	50	PA7P1	2	C10	17	0.86116
SM7.1_10	50	PA7P1	2	C10	15	0.8033
SM7.1_10	50	PA7P1	2	C10	12	0.66426
SM7.1_10	50	PA7P1	2	C10	18	0.8878
SM7.1_10	50	PA7P1	2	C10	10.5	0.588
SM7.1_10	50	PA7P1	2	C10	19.5	0.95138
SM7.1_10	50	PA7P1	2	C10	20	0.97744
SM7.1_10	50	PA7P1	2	C10	21.5	0.99358
SM7.1_10	50	PA7P1	2	C10	16	0.8347
SM7.1_10	50	PA7P1	2	C10	7.5	0.31492
SM7.1_10	50	PA7P1	2	C10	0	0.20322
SM7.1_10	50	PA7P1	2	C10	11	0.62264
SM7.1_10	50	PA7P1	2	C10	3.5	0.19462
SM7.1_10	50	PA7P1	2	C10	3	0.18782
SM7.1_10	50	PA7P1	2	C10	1.5	0.1868
SM7.1_10	50	PA7P1	2	C10	2	0.1873
SM7.1_10	50	PA7P1	2	C10	20.5	0.9918
SM7.1_10	50	PA7P1	2	C10	18.5	0.9063
SM7.1_10	50	PA7P1	2	C10	5	0.20788
SM7.1_10	50	PA7P1	2	C10	9.5	0.506
SM7.1_10	50	PA7P1	2	C10	11.5	0.64716
SM7.1_10	50	PA7P1	2	C10	9	0.46244
SM7.1_10	50	PA7P1	2	C10	1	0.186
SM7.1_10	50	PA7P1	2	C10	22.5	1.0259
SM7.1_10	50	PA7P1	2	C10	13.5	0.7326
SM7.1_10	50	PA7P1	2	C10	8	0.35898
SM7.1_10	50	PA7P1	2	C10	23.5	1.1147
SM7.1_10	50	PA7P1	2	C10	22	0.99414
SM7.1_10	50	PA7P1	2	C10	5.5	0.21192
SM7.1_10	50	PA7P1	2	C10	4.5	0.20042
SM7.1_10	50	PA7P1	2	C10	10	0.55396
SM7.1_10	50	PA7P1	2	C10	13	0.72244
SM7.1_10	50	PA7P1	2	C10	2.5	0.18708
SM7.1_10	50	PA7P1	2	C10	6	0.22432
SM7.1_10	50	PA7P1	2	C10	19	0.92334
SM7.1_10	50	PA7P1	2	C10	17.5	0.87306
SM7.1_10	50	PA7P1	2	C10	24	1.1252
SM7.1_10	50	PA7P1	2	C10	21	0.99688
SM7.1_10	50	PA7P1	2	C10	0.5	0.25024
SM7.1_10	50	PA7P1	2	C10	15.5	0.82028
SM7.1_10	50	PA7P1	2	C10	8.5	0.40646
SM7.1_2	46	PA7P1	2	C2	0.5	0.17202
SM7.1_2	46	PA7P1	2	C2	14.5	1.2826
SM7.1_2	46	PA7P1	2	C2	8	0.30718
SM7.1_2	46	PA7P1	2	C2	20	1.4899
SM7.1_2	46	PA7P1	2	C2	6	0.19436
SM7.1_2	46	PA7P1	2	C2	22	1.5024
SM7.1_2	46	PA7P1	2	C2	20.5	1.4967
SM7.1_2	46	PA7P1	2	C2	21	1.4988
SM7.1_2	46	PA7P1	2	C2	3	0.17134
SM7.1_2	46	PA7P1	2	C2	11	0.81376
SM7.1_2	46	PA7P1	2	C2	9.5	0.51166
SM7.1_2	46	PA7P1	2	C2	17	1.4219
SM7.1_2	46	PA7P1	2	C2	3.5	0.173
SM7.1_2	46	PA7P1	2	C2	18	1.4554
SM7.1_2	46	PA7P1	2	C2	1	0.1705
SM7.1_2	46	PA7P1	2	C2	7	0.2266
SM7.1_2	46	PA7P1	2	C2	13	1.1186
SM7.1_2	46	PA7P1	2	C2	6.5	0.208
SM7.1_2	46	PA7P1	2	C2	5.5	0.18432
SM7.1_2	46	PA7P1	2	C2	16.5	1.3718
SM7.1_2	46	PA7P1	2	C2	11.5	1.0551
SM7.1_2	46	PA7P1	2	C2	9	0.44068
SM7.1_2	46	PA7P1	2	C2	22.5	1.4978
SM7.1_2	46	PA7P1	2	C2	4	0.17436
SM7.1_2	46	PA7P1	2	C2	12	1.0904
SM7.1_2	46	PA7P1	2	C2	2	0.17022
SM7.1_2	46	PA7P1	2	C2	13.5	1.1626
SM7.1_2	46	PA7P1	2	C2	7.5	0.25776
SM7.1_2	46	PA7P1	2	C2	23	1.5046
SM7.1_2	46	PA7P1	2	C2	19	1.4729
SM7.1_2	46	PA7P1	2	C2	18.5	1.481
SM7.1_2	46	PA7P1	2	C2	23.5	1.5074
SM7.1_2	46	PA7P1	2	C2	24	1.5012
SM7.1_2	46	PA7P1	2	C2	2.5	0.17092
SM7.1_2	46	PA7P1	2	C2	4.5	0.17652
SM7.1_2	46	PA7P1	2	C2	15	1.3259
SM7.1_2	46	PA7P1	2	C2	12.5	1.094
SM7.1_2	46	PA7P1	2	C2	10.5	0.71414
SM7.1_2	46	PA7P1	2	C2	10	0.59068
SM7.1_2	46	PA7P1	2	C2	17.5	1.4493
SM7.1_2	46	PA7P1	2	C2	19.5	1.4861
SM7.1_2	46	PA7P1	2	C2	0	0.18772
SM7.1_2	46	PA7P1	2	C2	1.5	0.17098
SM7.1_2	46	PA7P1	2	C2	21.5	1.4923
SM7.1_2	46	PA7P1	2	C2	15.5	1.3263
SM7.1_2	46	PA7P1	2	C2	5	0.17864
SM7.1_2	46	PA7P1	2	C2	14	1.2067
SM7.1_2	46	PA7P1	2	C2	16	1.3697
SM7.1_2	46	PA7P1	2	C2	8.5	0.36878
SM7.1_3	47	PA7P1	2	C3	6	0.19938
SM7.1_3	47	PA7P1	2	C3	0.5	0.18504
SM7.1_3	47	PA7P1	2	C3	19.5	1.3345
SM7.1_3	47	PA7P1	2	C3	23	1.4461
SM7.1_3	47	PA7P1	2	C3	15.5	1.0917
SM7.1_3	47	PA7P1	2	C3	14.5	1.0463
SM7.1_3	47	PA7P1	2	C3	16	1.1216
SM7.1_3	47	PA7P1	2	C3	5.5	0.18784
SM7.1_3	47	PA7P1	2	C3	7.5	0.28368
SM7.1_3	47	PA7P1	2	C3	22.5	1.4339
SM7.1_3	47	PA7P1	2	C3	17	1.1893
SM7.1_3	47	PA7P1	2	C3	22	1.4168
SM7.1_3	47	PA7P1	2	C3	10.5	0.78026
SM7.1_3	47	PA7P1	2	C3	9.5	0.62572
SM7.1_3	47	PA7P1	2	C3	15	1.058
SM7.1_3	47	PA7P1	2	C3	13	0.95604
SM7.1_3	47	PA7P1	2	C3	3.5	0.1727
SM7.1_3	47	PA7P1	2	C3	17.5	1.2205
SM7.1_3	47	PA7P1	2	C3	16.5	1.1574
SM7.1_3	47	PA7P1	2	C3	23.5	1.4684
SM7.1_3	47	PA7P1	2	C3	4	0.17448
SM7.1_3	47	PA7P1	2	C3	21.5	1.409
SM7.1_3	47	PA7P1	2	C3	1.5	0.19104
SM7.1_3	47	PA7P1	2	C3	2	0.18754
SM7.1_3	47	PA7P1	2	C3	12	0.90386
SM7.1_3	47	PA7P1	2	C3	6.5	0.21732
SM7.1_3	47	PA7P1	2	C3	11	0.82758
SM7.1_3	47	PA7P1	2	C3	21	1.3867
SM7.1_3	47	PA7P1	2	C3	20	1.3585
SM7.1_3	47	PA7P1	2	C3	7	0.24264
SM7.1_3	47	PA7P1	2	C3	14	1.012
SM7.1_3	47	PA7P1	2	C3	18.5	1.2901
SM7.1_3	47	PA7P1	2	C3	12.5	0.93154
SM7.1_3	47	PA7P1	2	C3	4.5	0.17684
SM7.1_3	47	PA7P1	2	C3	11.5	0.87144
SM7.1_3	47	PA7P1	2	C3	9	0.53298
SM7.1_3	47	PA7P1	2	C3	20.5	1.3745
SM7.1_3	47	PA7P1	2	C3	10	0.72122
SM7.1_3	47	PA7P1	2	C3	13.5	0.97712
SM7.1_3	47	PA7P1	2	C3	5	0.18088
SM7.1_3	47	PA7P1	2	C3	24	1.4884
SM7.1_3	47	PA7P1	2	C3	8.5	0.4401
SM7.1_3	47	PA7P1	2	C3	8	0.3474
SM7.1_3	47	PA7P1	2	C3	2.5	0.18822
SM7.1_3	47	PA7P1	2	C3	19	1.3161
SM7.1_3	47	PA7P1	2	C3	3	0.17054
SM7.1_3	47	PA7P1	2	C3	0	0.1954
SM7.1_3	47	PA7P1	2	C3	18	1.2624
SM7.1_3	47	PA7P1	2	C3	1	0.20306
SM7.1_4	47	PA7P1	2	C4	13.5	0.92198
SM7.1_4	47	PA7P1	2	C4	0.5	0.20824
SM7.1_4	47	PA7P1	2	C4	11.5	0.82056
SM7.1_4	47	PA7P1	2	C4	4.5	0.20626
SM7.1_4	47	PA7P1	2	C4	21	1.2892
SM7.1_4	47	PA7P1	2	C4	20	1.2434
SM7.1_4	47	PA7P1	2	C4	5	0.2076
SM7.1_4	47	PA7P1	2	C4	0	0.21004
SM7.1_4	47	PA7P1	2	C4	10.5	0.7357
SM7.1_4	47	PA7P1	2	C4	12	0.84984
SM7.1_4	47	PA7P1	2	C4	4	0.19714
SM7.1_4	47	PA7P1	2	C4	6	0.214
SM7.1_4	47	PA7P1	2	C4	13	0.89946
SM7.1_4	47	PA7P1	2	C4	7.5	0.27438
SM7.1_4	47	PA7P1	2	C4	2.5	0.197
SM7.1_4	47	PA7P1	2	C4	21.5	1.3017
SM7.1_4	47	PA7P1	2	C4	17.5	1.1027
SM7.1_4	47	PA7P1	2	C4	8	0.3212
SM7.1_4	47	PA7P1	2	C4	22	1.3174
SM7.1_4	47	PA7P1	2	C4	1.5	0.20758
SM7.1_4	47	PA7P1	2	C4	18.5	1.1481
SM7.1_4	47	PA7P1	2	C4	16.5	1.0502
SM7.1_4	47	PA7P1	2	C4	10	0.66898
SM7.1_4	47	PA7P1	2	C4	15	0.97838
SM7.1_4	47	PA7P1	2	C4	18	1.1206
SM7.1_4	47	PA7P1	2	C4	3.5	0.20588
SM7.1_4	47	PA7P1	2	C4	8.5	0.43214
SM7.1_4	47	PA7P1	2	C4	19.5	1.2181
SM7.1_4	47	PA7P1	2	C4	19	1.1815
SM7.1_4	47	PA7P1	2	C4	14.5	0.96006
SM7.1_4	47	PA7P1	2	C4	7	0.23716
SM7.1_4	47	PA7P1	2	C4	2	0.20636
SM7.1_4	47	PA7P1	2	C4	12.5	0.87684
SM7.1_4	47	PA7P1	2	C4	20.5	1.2747
SM7.1_4	47	PA7P1	2	C4	23	1.3435
SM7.1_4	47	PA7P1	2	C4	9	0.52346
SM7.1_4	47	PA7P1	2	C4	1	0.20664
SM7.1_4	47	PA7P1	2	C4	24	1.3649
SM7.1_4	47	PA7P1	2	C4	11	0.7842
SM7.1_4	47	PA7P1	2	C4	14	0.94318
SM7.1_4	47	PA7P1	2	C4	15.5	0.99782
SM7.1_4	47	PA7P1	2	C4	17	1.0798
SM7.1_4	47	PA7P1	2	C4	3	0.19722
SM7.1_4	47	PA7P1	2	C4	5.5	0.20936
SM7.1_4	47	PA7P1	2	C4	6.5	0.21886
SM7.1_4	47	PA7P1	2	C4	16	1.0207
SM7.1_4	47	PA7P1	2	C4	23.5	1.3525
SM7.1_4	47	PA7P1	2	C4	9.5	0.58462
SM7.1_4	47	PA7P1	2	C4	22.5	1.3339
SM7.1_5	48	PA7P1	2	C5	4	0.20392
SM7.1_5	48	PA7P1	2	C5	10	0.52322
SM7.1_5	48	PA7P1	2	C5	24	1.2975
SM7.1_5	48	PA7P1	2	C5	1.5	0.20806
SM7.1_5	48	PA7P1	2	C5	2	0.20554
SM7.1_5	48	PA7P1	2	C5	13	0.80962
SM7.1_5	48	PA7P1	2	C5	12.5	0.78336
SM7.1_5	48	PA7P1	2	C5	8.5	0.28096
SM7.1_5	48	PA7P1	2	C5	1	0.20854
SM7.1_5	48	PA7P1	2	C5	7.5	0.22222
SM7.1_5	48	PA7P1	2	C5	21.5	1.1936
SM7.1_5	48	PA7P1	2	C5	17.5	0.9975
SM7.1_5	48	PA7P1	2	C5	17	0.97532
SM7.1_5	48	PA7P1	2	C5	13.5	0.8303
SM7.1_5	48	PA7P1	2	C5	18	1.0288
SM7.1_5	48	PA7P1	2	C5	19	1.0861
SM7.1_5	48	PA7P1	2	C5	3	0.20586
SM7.1_5	48	PA7P1	2	C5	16	0.93916
SM7.1_5	48	PA7P1	2	C5	16.5	0.96096
SM7.1_5	48	PA7P1	2	C5	5.5	0.21054
SM7.1_5	48	PA7P1	2	C5	11.5	0.71504
SM7.1_5	48	PA7P1	2	C5	0.5	0.20216
SM7.1_5	48	PA7P1	2	C5	5	0.20384
SM7.1_5	48	PA7P1	2	C5	3.5	0.20476
SM7.1_5	48	PA7P1	2	C5	11	0.66096
SM7.1_5	48	PA7P1	2	C5	4.5	0.2057
SM7.1_5	48	PA7P1	2	C5	6.5	0.21316
SM7.1_5	48	PA7P1	2	C5	6	0.2026
SM7.1_5	48	PA7P1	2	C5	2.5	0.20434
SM7.1_5	48	PA7P1	2	C5	15.5	0.91622
SM7.1_5	48	PA7P1	2	C5	10.5	0.5937
SM7.1_5	48	PA7P1	2	C5	22.5	1.2472
SM7.1_5	48	PA7P1	2	C5	14.5	0.87284
SM7.1_5	48	PA7P1	2	C5	9.5	0.45394
SM7.1_5	48	PA7P1	2	C5	8	0.23988
SM7.1_5	48	PA7P1	2	C5	20	1.1164
SM7.1_5	48	PA7P1	2	C5	15	0.89154
SM7.1_5	48	PA7P1	2	C5	23	1.2638
SM7.1_5	48	PA7P1	2	C5	18.5	1.0574
SM7.1_5	48	PA7P1	2	C5	23.5	1.2774
SM7.1_5	48	PA7P1	2	C5	14	0.85292
SM7.1_5	48	PA7P1	2	C5	9	0.34298
SM7.1_5	48	PA7P1	2	C5	22	1.2235
SM7.1_5	48	PA7P1	2	C5	20.5	1.1306
SM7.1_5	48	PA7P1	2	C5	7	0.21172
SM7.1_5	48	PA7P1	2	C5	12	0.75316
SM7.1_5	48	PA7P1	2	C5	0	0.21282
SM7.1_5	48	PA7P1	2	C5	21	1.1595
SM7.1_5	48	PA7P1	2	C5	19.5	1.1172
SM7.1_6	48	PA7P1	2	C6	6	0.2126
SM7.1_6	48	PA7P1	2	C6	7.5	0.32308
SM7.1_6	48	PA7P1	2	C6	17.5	1.0883
SM7.1_6	48	PA7P1	2	C6	2.5	0.18708
SM7.1_6	48	PA7P1	2	C6	21.5	1.3146
SM7.1_6	48	PA7P1	2	C6	3.5	0.1892
SM7.1_6	48	PA7P1	2	C6	1.5	0.18578
SM7.1_6	48	PA7P1	2	C6	13	0.92732
SM7.1_6	48	PA7P1	2	C6	23.5	1.3771
SM7.1_6	48	PA7P1	2	C6	20	1.2306
SM7.1_6	48	PA7P1	2	C6	19	1.1701
SM7.1_6	48	PA7P1	2	C6	8	0.42762
SM7.1_6	48	PA7P1	2	C6	10	0.73272
SM7.1_6	48	PA7P1	2	C6	21	1.289
SM7.1_6	48	PA7P1	2	C6	5	0.19348
SM7.1_6	48	PA7P1	2	C6	7	0.26206
SM7.1_6	48	PA7P1	2	C6	18	1.1128
SM7.1_6	48	PA7P1	2	C6	20.5	1.2648
SM7.1_6	48	PA7P1	2	C6	11	0.81882
SM7.1_6	48	PA7P1	2	C6	17	1.0637
SM7.1_6	48	PA7P1	2	C6	8.5	0.51786
SM7.1_6	48	PA7P1	2	C6	4.5	0.19604
SM7.1_6	48	PA7P1	2	C6	11.5	0.85216
SM7.1_6	48	PA7P1	2	C6	0	0.19128
SM7.1_6	48	PA7P1	2	C6	15.5	1.001
SM7.1_6	48	PA7P1	2	C6	0.5	0.1905
SM7.1_6	48	PA7P1	2	C6	6.5	0.23934
SM7.1_6	48	PA7P1	2	C6	18.5	1.1424
SM7.1_6	48	PA7P1	2	C6	2	0.19376
SM7.1_6	48	PA7P1	2	C6	5.5	0.20454
SM7.1_6	48	PA7P1	2	C6	10.5	0.78176
SM7.1_6	48	PA7P1	2	C6	24	1.3894
SM7.1_6	48	PA7P1	2	C6	16	1.0205
SM7.1_6	48	PA7P1	2	C6	14.5	0.96904
SM7.1_6	48	PA7P1	2	C6	3	0.18732
SM7.1_6	48	PA7P1	2	C6	12	0.88
SM7.1_6	48	PA7P1	2	C6	1	0.18438
SM7.1_6	48	PA7P1	2	C6	22.5	1.3502
SM7.1_6	48	PA7P1	2	C6	15	0.98334
SM7.1_6	48	PA7P1	2	C6	14	0.9615
SM7.1_6	48	PA7P1	2	C6	16.5	1.0396
SM7.1_6	48	PA7P1	2	C6	19.5	1.2
SM7.1_6	48	PA7P1	2	C6	12.5	0.90626
SM7.1_6	48	PA7P1	2	C6	9.5	0.66326
SM7.1_6	48	PA7P1	2	C6	9	0.58018
SM7.1_6	48	PA7P1	2	C6	13.5	0.94706
SM7.1_6	48	PA7P1	2	C6	4	0.19
SM7.1_6	48	PA7P1	2	C6	22	1.3363
SM7.1_6	48	PA7P1	2	C6	23	1.366
SM7.1_7	49	PA7P1	2	C7	9	0.53638
SM7.1_7	49	PA7P1	2	C7	19	1.1804
SM7.1_7	49	PA7P1	2	C7	21.5	1.3141
SM7.1_7	49	PA7P1	2	C7	5.5	0.19518
SM7.1_7	49	PA7P1	2	C7	19.5	1.217
SM7.1_7	49	PA7P1	2	C7	23.5	1.364
SM7.1_7	49	PA7P1	2	C7	4.5	0.18754
SM7.1_7	49	PA7P1	2	C7	8.5	0.45522
SM7.1_7	49	PA7P1	2	C7	18	1.1143
SM7.1_7	49	PA7P1	2	C7	16.5	1.0441
SM7.1_7	49	PA7P1	2	C7	7	0.24012
SM7.1_7	49	PA7P1	2	C7	22.5	1.3443
SM7.1_7	49	PA7P1	2	C7	13	0.90028
SM7.1_7	49	PA7P1	2	C7	6.5	0.21618
SM7.1_7	49	PA7P1	2	C7	24	1.3772
SM7.1_7	49	PA7P1	2	C7	2	0.19942
SM7.1_7	49	PA7P1	2	C7	20	1.2493
SM7.1_7	49	PA7P1	2	C7	18.5	1.1497
SM7.1_7	49	PA7P1	2	C7	1.5	0.18044
SM7.1_7	49	PA7P1	2	C7	8	0.34242
SM7.1_7	49	PA7P1	2	C7	14	0.9401
SM7.1_7	49	PA7P1	2	C7	22	1.3284
SM7.1_7	49	PA7P1	2	C7	2.5	0.19934
SM7.1_7	49	PA7P1	2	C7	10.5	0.74818
SM7.1_7	49	PA7P1	2	C7	12.5	0.8798
SM7.1_7	49	PA7P1	2	C7	14.5	0.9561
SM7.1_7	49	PA7P1	2	C7	4	0.18282
SM7.1_7	49	PA7P1	2	C7	15	0.97416
SM7.1_7	49	PA7P1	2	C7	17.5	1.09
SM7.1_7	49	PA7P1	2	C7	13.5	0.92378
SM7.1_7	49	PA7P1	2	C7	21	1.2945
SM7.1_7	49	PA7P1	2	C7	15.5	0.99786
SM7.1_7	49	PA7P1	2	C7	0.5	0.20062
SM7.1_7	49	PA7P1	2	C7	9.5	0.6157
SM7.1_7	49	PA7P1	2	C7	5	0.20308
SM7.1_7	49	PA7P1	2	C7	23	1.358
SM7.1_7	49	PA7P1	2	C7	0	0.18406
SM7.1_7	49	PA7P1	2	C7	11	0.79028
SM7.1_7	49	PA7P1	2	C7	1	0.19968
SM7.1_7	49	PA7P1	2	C7	7.5	0.27556
SM7.1_7	49	PA7P1	2	C7	10	0.69036
SM7.1_7	49	PA7P1	2	C7	11.5	0.82424
SM7.1_7	49	PA7P1	2	C7	16	1.0218
SM7.1_7	49	PA7P1	2	C7	6	0.21294
SM7.1_7	49	PA7P1	2	C7	3.5	0.20002
SM7.1_7	49	PA7P1	2	C7	17	1.064
SM7.1_7	49	PA7P1	2	C7	3	0.19834
SM7.1_7	49	PA7P1	2	C7	12	0.8544
SM7.1_7	49	PA7P1	2	C7	20.5	1.2728
SM7.1_8	49	PA7P1	2	C8	1	0.17072
SM7.1_8	49	PA7P1	2	C8	1.5	0.17182
SM7.1_8	49	PA7P1	2	C8	12.5	0.9185
SM7.1_8	49	PA7P1	2	C8	19	1.2345
SM7.1_8	49	PA7P1	2	C8	15	1.0245
SM7.1_8	49	PA7P1	2	C8	14.5	1.0017
SM7.1_8	49	PA7P1	2	C8	6	0.20466
SM7.1_8	49	PA7P1	2	C8	2	0.1714
SM7.1_8	49	PA7P1	2	C8	4	0.17658
SM7.1_8	49	PA7P1	2	C8	19.5	1.2509
SM7.1_8	49	PA7P1	2	C8	22.5	1.3745
SM7.1_8	49	PA7P1	2	C8	13.5	0.9617
SM7.1_8	49	PA7P1	2	C8	5	0.18332
SM7.1_8	49	PA7P1	2	C8	6.5	0.22398
SM7.1_8	49	PA7P1	2	C8	17	1.1477
SM7.1_8	49	PA7P1	2	C8	2.5	0.17194
SM7.1_8	49	PA7P1	2	C8	18.5	1.2087
SM7.1_8	49	PA7P1	2	C8	9	0.5771
SM7.1_8	49	PA7P1	2	C8	13	0.93992
SM7.1_8	49	PA7P1	2	C8	22	1.3554
SM7.1_8	49	PA7P1	2	C8	8	0.37512
SM7.1_8	49	PA7P1	2	C8	11.5	0.86408
SM7.1_8	49	PA7P1	2	C8	11	0.83318
SM7.1_8	49	PA7P1	2	C8	10.5	0.79514
SM7.1_8	49	PA7P1	2	C8	10	0.74454
SM7.1_8	49	PA7P1	2	C8	7.5	0.30116
SM7.1_8	49	PA7P1	2	C8	3	0.1725
SM7.1_8	49	PA7P1	2	C8	18	1.1959
SM7.1_8	49	PA7P1	2	C8	23	1.3856
SM7.1_8	49	PA7P1	2	C8	9.5	0.67392
SM7.1_8	49	PA7P1	2	C8	12	0.89366
SM7.1_8	49	PA7P1	2	C8	24	1.4026
SM7.1_8	49	PA7P1	2	C8	23.5	1.3952
SM7.1_8	49	PA7P1	2	C8	20	1.2711
SM7.1_8	49	PA7P1	2	C8	0	0.18974
SM7.1_8	49	PA7P1	2	C8	5.5	0.19116
SM7.1_8	49	PA7P1	2	C8	21	1.3215
SM7.1_8	49	PA7P1	2	C8	16	1.088
SM7.1_8	49	PA7P1	2	C8	8.5	0.4764
SM7.1_8	49	PA7P1	2	C8	15.5	1.0536
SM7.1_8	49	PA7P1	2	C8	16.5	1.1201
SM7.1_8	49	PA7P1	2	C8	7	0.2537
SM7.1_8	49	PA7P1	2	C8	0.5	0.17296
SM7.1_8	49	PA7P1	2	C8	3.5	0.17404
SM7.1_8	49	PA7P1	2	C8	4.5	0.17866
SM7.1_8	49	PA7P1	2	C8	21.5	1.3415
SM7.1_8	49	PA7P1	2	C8	17.5	1.1672
SM7.1_8	49	PA7P1	2	C8	20.5	1.2985
SM7.1_8	49	PA7P1	2	C8	14	0.98284
SM7.1_9	50	PA7P1	2	C9	6	0.20134
SM7.1_9	50	PA7P1	2	C9	21.5	1.36
SM7.1_9	50	PA7P1	2	C9	6.5	0.22022
SM7.1_9	50	PA7P1	2	C9	13	0.94948
SM7.1_9	50	PA7P1	2	C9	16	1.1007
SM7.1_9	50	PA7P1	2	C9	7.5	0.2988
SM7.1_9	50	PA7P1	2	C9	13.5	0.97332
SM7.1_9	50	PA7P1	2	C9	24	1.4253
SM7.1_9	50	PA7P1	2	C9	0	0.18488
SM7.1_9	50	PA7P1	2	C9	10	0.7357
SM7.1_9	50	PA7P1	2	C9	18	1.1956
SM7.1_9	50	PA7P1	2	C9	1.5	0.16784
SM7.1_9	50	PA7P1	2	C9	20	1.298
SM7.1_9	50	PA7P1	2	C9	2.5	0.16754
SM7.1_9	50	PA7P1	2	C9	17	1.1405
SM7.1_9	50	PA7P1	2	C9	9	0.57806
SM7.1_9	50	PA7P1	2	C9	14.5	1.0178
SM7.1_9	50	PA7P1	2	C9	9.5	0.66734
SM7.1_9	50	PA7P1	2	C9	17.5	1.1669
SM7.1_9	50	PA7P1	2	C9	4	0.17246
SM7.1_9	50	PA7P1	2	C9	22.5	1.3895
SM7.1_9	50	PA7P1	2	C9	15.5	1.0632
SM7.1_9	50	PA7P1	2	C9	5	0.1799
SM7.1_9	50	PA7P1	2	C9	22	1.3702
SM7.1_9	50	PA7P1	2	C9	1	0.16708
SM7.1_9	50	PA7P1	2	C9	0.5	0.16882
SM7.1_9	50	PA7P1	2	C9	4.5	0.17518
SM7.1_9	50	PA7P1	2	C9	14	0.99762
SM7.1_9	50	PA7P1	2	C9	2	0.16736
SM7.1_9	50	PA7P1	2	C9	15	1.0387
SM7.1_9	50	PA7P1	2	C9	19.5	1.2692
SM7.1_9	50	PA7P1	2	C9	12	0.89482
SM7.1_9	50	PA7P1	2	C9	20.5	1.3213
SM7.1_9	50	PA7P1	2	C9	11	0.82792
SM7.1_9	50	PA7P1	2	C9	23	1.4045
SM7.1_9	50	PA7P1	2	C9	18.5	1.2192
SM7.1_9	50	PA7P1	2	C9	19	1.2443
SM7.1_9	50	PA7P1	2	C9	7	0.24968
SM7.1_9	50	PA7P1	2	C9	16.5	1.1152
SM7.1_9	50	PA7P1	2	C9	3	0.1682
SM7.1_9	50	PA7P1	2	C9	12.5	0.9222
SM7.1_9	50	PA7P1	2	C9	5.5	0.18778
SM7.1_9	50	PA7P1	2	C9	11.5	0.8614
SM7.1_9	50	PA7P1	2	C9	10.5	0.78612
SM7.1_9	50	PA7P1	2	C9	21	1.3478
SM7.1_9	50	PA7P1	2	C9	23.5	1.4102
SM7.1_9	50	PA7P1	2	C9	8.5	0.4759
SM7.1_9	50	PA7P1	2	C9	8	0.37416
SM7.1_9	50	PA7P1	2	C9	3.5	0.16984
SM7.2_1	51	PA7P2	2	D1	16.5	1.3601
SM7.2_1	51	PA7P2	2	D1	4	0.19126
SM7.2_1	51	PA7P2	2	D1	22	1.5064
SM7.2_1	51	PA7P2	2	D1	10	0.86252
SM7.2_1	51	PA7P2	2	D1	13.5	1.1571
SM7.2_1	51	PA7P2	2	D1	16	1.3365
SM7.2_1	51	PA7P2	2	D1	10.5	0.90566
SM7.2_1	51	PA7P2	2	D1	19	1.4317
SM7.2_1	51	PA7P2	2	D1	4.5	0.19904
SM7.2_1	51	PA7P2	2	D1	12	1.0283
SM7.2_1	51	PA7P2	2	D1	23	1.5233
SM7.2_1	51	PA7P2	2	D1	14	1.197
SM7.2_1	51	PA7P2	2	D1	6	0.26106
SM7.2_1	51	PA7P2	2	D1	1.5	0.17944
SM7.2_1	51	PA7P2	2	D1	6.5	0.3122
SM7.2_1	51	PA7P2	2	D1	21	1.4884
SM7.2_1	51	PA7P2	2	D1	23.5	1.5296
SM7.2_1	51	PA7P2	2	D1	5.5	0.2306
SM7.2_1	51	PA7P2	2	D1	21.5	1.4997
SM7.2_1	51	PA7P2	2	D1	18	1.4141
SM7.2_1	51	PA7P2	2	D1	19.5	1.4495
SM7.2_1	51	PA7P2	2	D1	9.5	0.81348
SM7.2_1	51	PA7P2	2	D1	7.5	0.48878
SM7.2_1	51	PA7P2	2	D1	7	0.39362
SM7.2_1	51	PA7P2	2	D1	9	0.75658
SM7.2_1	51	PA7P2	2	D1	1	0.17974
SM7.2_1	51	PA7P2	2	D1	17	1.3782
SM7.2_1	51	PA7P2	2	D1	0	0.19678
SM7.2_1	51	PA7P2	2	D1	22.5	1.5157
SM7.2_1	51	PA7P2	2	D1	13	1.1149
SM7.2_1	51	PA7P2	2	D1	2.5	0.18152
SM7.2_1	51	PA7P2	2	D1	2	0.18008
SM7.2_1	51	PA7P2	2	D1	5	0.21326
SM7.2_1	51	PA7P2	2	D1	0.5	0.17972
SM7.2_1	51	PA7P2	2	D1	20.5	1.4727
SM7.2_1	51	PA7P2	2	D1	11	0.95214
SM7.2_1	51	PA7P2	2	D1	3	0.18438
SM7.2_1	51	PA7P2	2	D1	8	0.58662
SM7.2_1	51	PA7P2	2	D1	12.5	1.0764
SM7.2_1	51	PA7P2	2	D1	3.5	0.18708
SM7.2_1	51	PA7P2	2	D1	8.5	0.6861
SM7.2_1	51	PA7P2	2	D1	20	1.462
SM7.2_1	51	PA7P2	2	D1	14.5	1.2322
SM7.2_1	51	PA7P2	2	D1	15	1.2686
SM7.2_1	51	PA7P2	2	D1	18.5	1.4284
SM7.2_1	51	PA7P2	2	D1	17.5	1.3987
SM7.2_1	51	PA7P2	2	D1	24	1.5375
SM7.2_1	51	PA7P2	2	D1	11.5	0.98952
SM7.2_1	51	PA7P2	2	D1	15.5	1.3033
SM7.2_10	55	PA7P2	2	D10	11	0.77958
SM7.2_10	55	PA7P2	2	D10	6	0.23066
SM7.2_10	55	PA7P2	2	D10	8	0.38322
SM7.2_10	55	PA7P2	2	D10	16	0.9859
SM7.2_10	55	PA7P2	2	D10	18.5	1.0633
SM7.2_10	55	PA7P2	2	D10	2.5	0.18532
SM7.2_10	55	PA7P2	2	D10	15	0.96358
SM7.2_10	55	PA7P2	2	D10	16.5	0.9976
SM7.2_10	55	PA7P2	2	D10	10	0.6919
SM7.2_10	55	PA7P2	2	D10	23.5	1.1869
SM7.2_10	55	PA7P2	2	D10	1	0.1978
SM7.2_10	55	PA7P2	2	D10	3	0.1859
SM7.2_10	55	PA7P2	2	D10	4.5	0.19306
SM7.2_10	55	PA7P2	2	D10	18	1.042
SM7.2_10	55	PA7P2	2	D10	12	0.83544
SM7.2_10	55	PA7P2	2	D10	24	1.1947
SM7.2_10	55	PA7P2	2	D10	20	1.0984
SM7.2_10	55	PA7P2	2	D10	2	0.18536
SM7.2_10	55	PA7P2	2	D10	0	0.1988
SM7.2_10	55	PA7P2	2	D10	6.5	0.2409
SM7.2_10	55	PA7P2	2	D10	19	1.075
SM7.2_10	55	PA7P2	2	D10	14	0.92842
SM7.2_10	55	PA7P2	2	D10	19.5	1.0859
SM7.2_10	55	PA7P2	2	D10	5	0.21274
SM7.2_10	55	PA7P2	2	D10	9.5	0.62646
SM7.2_10	55	PA7P2	2	D10	22	1.1501
SM7.2_10	55	PA7P2	2	D10	17.5	1.0279
SM7.2_10	55	PA7P2	2	D10	22.5	1.1692
SM7.2_10	55	PA7P2	2	D10	5.5	0.20874
SM7.2_10	55	PA7P2	2	D10	0.5	0.20188
SM7.2_10	55	PA7P2	2	D10	10.5	0.74248
SM7.2_10	55	PA7P2	2	D10	4	0.18914
SM7.2_10	55	PA7P2	2	D10	1.5	0.1863
SM7.2_10	55	PA7P2	2	D10	13	0.88296
SM7.2_10	55	PA7P2	2	D10	3.5	0.18728
SM7.2_10	55	PA7P2	2	D10	14.5	0.94752
SM7.2_10	55	PA7P2	2	D10	21.5	1.1336
SM7.2_10	55	PA7P2	2	D10	17	1.0147
SM7.2_10	55	PA7P2	2	D10	12.5	0.86154
SM7.2_10	55	PA7P2	2	D10	8.5	0.48692
SM7.2_10	55	PA7P2	2	D10	20.5	1.1069
SM7.2_10	55	PA7P2	2	D10	15.5	0.9753
SM7.2_10	55	PA7P2	2	D10	9	0.56286
SM7.2_10	55	PA7P2	2	D10	13.5	0.90506
SM7.2_10	55	PA7P2	2	D10	7.5	0.29834
SM7.2_10	55	PA7P2	2	D10	23	1.1773
SM7.2_10	55	PA7P2	2	D10	7	0.2785
SM7.2_10	55	PA7P2	2	D10	21	1.1209
SM7.2_10	55	PA7P2	2	D10	11.5	0.80884
SM7.2_2	51	PA7P2	2	D2	13.5	0.91744
SM7.2_2	51	PA7P2	2	D2	20	1.2806
SM7.2_2	51	PA7P2	2	D2	24	1.3907
SM7.2_2	51	PA7P2	2	D2	8	0.38786
SM7.2_2	51	PA7P2	2	D2	15	1.0011
SM7.2_2	51	PA7P2	2	D2	6	0.21898
SM7.2_2	51	PA7P2	2	D2	13	0.88714
SM7.2_2	51	PA7P2	2	D2	4.5	0.19564
SM7.2_2	51	PA7P2	2	D2	10	0.66902
SM7.2_2	51	PA7P2	2	D2	14.5	0.97316
SM7.2_2	51	PA7P2	2	D2	15.5	1.0326
SM7.2_2	51	PA7P2	2	D2	23.5	1.3831
SM7.2_2	51	PA7P2	2	D2	0.5	0.19296
SM7.2_2	51	PA7P2	2	D2	21.5	1.335
SM7.2_2	51	PA7P2	2	D2	9	0.5412
SM7.2_2	51	PA7P2	2	D2	22.5	1.3532
SM7.2_2	51	PA7P2	2	D2	19.5	1.2672
SM7.2_2	51	PA7P2	2	D2	22	1.3493
SM7.2_2	51	PA7P2	2	D2	5.5	0.19858
SM7.2_2	51	PA7P2	2	D2	4	0.19382
SM7.2_2	51	PA7P2	2	D2	2	0.19144
SM7.2_2	51	PA7P2	2	D2	9.5	0.60468
SM7.2_2	51	PA7P2	2	D2	23	1.3698
SM7.2_2	51	PA7P2	2	D2	1	0.19248
SM7.2_2	51	PA7P2	2	D2	12.5	0.85628
SM7.2_2	51	PA7P2	2	D2	17.5	1.1628
SM7.2_2	51	PA7P2	2	D2	18.5	1.2384
SM7.2_2	51	PA7P2	2	D2	20.5	1.3019
SM7.2_2	51	PA7P2	2	D2	0	0.18146
SM7.2_2	51	PA7P2	2	D2	17	1.1286
SM7.2_2	51	PA7P2	2	D2	8.5	0.48824
SM7.2_2	51	PA7P2	2	D2	3.5	0.1928
SM7.2_2	51	PA7P2	2	D2	16	1.0553
SM7.2_2	51	PA7P2	2	D2	14	0.94622
SM7.2_2	51	PA7P2	2	D2	21	1.3144
SM7.2_2	51	PA7P2	2	D2	19	1.2587
SM7.2_2	51	PA7P2	2	D2	11.5	0.79174
SM7.2_2	51	PA7P2	2	D2	11	0.75924
SM7.2_2	51	PA7P2	2	D2	7	0.25976
SM7.2_2	51	PA7P2	2	D2	6.5	0.23222
SM7.2_2	51	PA7P2	2	D2	1.5	0.19158
SM7.2_2	51	PA7P2	2	D2	10.5	0.72068
SM7.2_2	51	PA7P2	2	D2	3	0.19314
SM7.2_2	51	PA7P2	2	D2	5	0.19996
SM7.2_2	51	PA7P2	2	D2	12	0.82226
SM7.2_2	51	PA7P2	2	D2	7.5	0.30524
SM7.2_2	51	PA7P2	2	D2	18	1.1991
SM7.2_2	51	PA7P2	2	D2	2.5	0.19146
SM7.2_2	51	PA7P2	2	D2	16.5	1.0901
SM7.2_3	52	PA7P2	2	D3	21	1.1648
SM7.2_3	52	PA7P2	2	D3	6.5	0.21818
SM7.2_3	52	PA7P2	2	D3	5	0.1988
SM7.2_3	52	PA7P2	2	D3	1.5	0.19152
SM7.2_3	52	PA7P2	2	D3	13.5	0.91556
SM7.2_3	52	PA7P2	2	D3	22	1.1802
SM7.2_3	52	PA7P2	2	D3	18	1.0797
SM7.2_3	52	PA7P2	2	D3	17	1.046
SM7.2_3	52	PA7P2	2	D3	6	0.21018
SM7.2_3	52	PA7P2	2	D3	1	0.19206
SM7.2_3	52	PA7P2	2	D3	14.5	0.95808
SM7.2_3	52	PA7P2	2	D3	24	1.1822
SM7.2_3	52	PA7P2	2	D3	17.5	1.0593
SM7.2_3	52	PA7P2	2	D3	21.5	1.1742
SM7.2_3	52	PA7P2	2	D3	0	0.19736
SM7.2_3	52	PA7P2	2	D3	13	0.892
SM7.2_3	52	PA7P2	2	D3	22.5	1.1625
SM7.2_3	52	PA7P2	2	D3	16	1.0152
SM7.2_3	52	PA7P2	2	D3	15	0.9795
SM7.2_3	52	PA7P2	2	D3	9.5	0.5689
SM7.2_3	52	PA7P2	2	D3	0.5	0.19348
SM7.2_3	52	PA7P2	2	D3	2	0.19128
SM7.2_3	52	PA7P2	2	D3	9	0.50576
SM7.2_3	52	PA7P2	2	D3	8.5	0.42038
SM7.2_3	52	PA7P2	2	D3	10	0.64576
SM7.2_3	52	PA7P2	2	D3	7	0.23596
SM7.2_3	52	PA7P2	2	D3	18.5	1.1002
SM7.2_3	52	PA7P2	2	D3	4	0.18724
SM7.2_3	52	PA7P2	2	D3	16.5	1.0302
SM7.2_3	52	PA7P2	2	D3	2.5	0.19116
SM7.2_3	52	PA7P2	2	D3	23	1.1594
SM7.2_3	52	PA7P2	2	D3	4.5	0.19698
SM7.2_3	52	PA7P2	2	D3	20.5	1.1562
SM7.2_3	52	PA7P2	2	D3	20	1.1446
SM7.2_3	52	PA7P2	2	D3	5.5	0.20286
SM7.2_3	52	PA7P2	2	D3	23.5	1.1678
SM7.2_3	52	PA7P2	2	D3	3.5	0.19032
SM7.2_3	52	PA7P2	2	D3	12	0.83532
SM7.2_3	52	PA7P2	2	D3	19.5	1.1301
SM7.2_3	52	PA7P2	2	D3	11.5	0.8029
SM7.2_3	52	PA7P2	2	D3	7.5	0.26656
SM7.2_3	52	PA7P2	2	D3	12.5	0.86294
SM7.2_3	52	PA7P2	2	D3	3	0.19222
SM7.2_3	52	PA7P2	2	D3	14	0.9393
SM7.2_3	52	PA7P2	2	D3	15.5	0.99616
SM7.2_3	52	PA7P2	2	D3	8	0.31992
SM7.2_3	52	PA7P2	2	D3	19	1.1181
SM7.2_3	52	PA7P2	2	D3	10.5	0.7161
SM7.2_3	52	PA7P2	2	D3	11	0.76494
SM7.2_4	52	PA7P2	2	D4	5.5	0.18474
SM7.2_4	52	PA7P2	2	D4	19	1.4497
SM7.2_4	52	PA7P2	2	D4	2	0.17516
SM7.2_4	52	PA7P2	2	D4	4	0.17862
SM7.2_4	52	PA7P2	2	D4	15	1.2484
SM7.2_4	52	PA7P2	2	D4	15.5	1.2741
SM7.2_4	52	PA7P2	2	D4	23	1.4876
SM7.2_4	52	PA7P2	2	D4	11.5	0.8776
SM7.2_4	52	PA7P2	2	D4	18	1.4004
SM7.2_4	52	PA7P2	2	D4	18.5	1.4335
SM7.2_4	52	PA7P2	2	D4	16	1.3092
SM7.2_4	52	PA7P2	2	D4	14	1.1388
SM7.2_4	52	PA7P2	2	D4	12	0.99348
SM7.2_4	52	PA7P2	2	D4	1.5	0.17628
SM7.2_4	52	PA7P2	2	D4	22	1.4796
SM7.2_4	52	PA7P2	2	D4	16.5	1.3298
SM7.2_4	52	PA7P2	2	D4	5	0.1824
SM7.2_4	52	PA7P2	2	D4	2.5	0.17546
SM7.2_4	52	PA7P2	2	D4	11	0.7893
SM7.2_4	52	PA7P2	2	D4	9	0.39672
SM7.2_4	52	PA7P2	2	D4	0	0.19844
SM7.2_4	52	PA7P2	2	D4	8	0.27114
SM7.2_4	52	PA7P2	2	D4	0.5	0.17736
SM7.2_4	52	PA7P2	2	D4	17	1.3804
SM7.2_4	52	PA7P2	2	D4	8.5	0.32654
SM7.2_4	52	PA7P2	2	D4	14.5	1.19
SM7.2_4	52	PA7P2	2	D4	21.5	1.4788
SM7.2_4	52	PA7P2	2	D4	1	0.17568
SM7.2_4	52	PA7P2	2	D4	6	0.1909
SM7.2_4	52	PA7P2	2	D4	10.5	0.66862
SM7.2_4	52	PA7P2	2	D4	19.5	1.4526
SM7.2_4	52	PA7P2	2	D4	21	1.4783
SM7.2_4	52	PA7P2	2	D4	6.5	0.20078
SM7.2_4	52	PA7P2	2	D4	20.5	1.4651
SM7.2_4	52	PA7P2	2	D4	24	1.4849
SM7.2_4	52	PA7P2	2	D4	10	0.5494
SM7.2_4	52	PA7P2	2	D4	3.5	0.17654
SM7.2_4	52	PA7P2	2	D4	20	1.4656
SM7.2_4	52	PA7P2	2	D4	13.5	1.0973
SM7.2_4	52	PA7P2	2	D4	3	0.17566
SM7.2_4	52	PA7P2	2	D4	7.5	0.23592
SM7.2_4	52	PA7P2	2	D4	12.5	1.0487
SM7.2_4	52	PA7P2	2	D4	23.5	1.4823
SM7.2_4	52	PA7P2	2	D4	13	1.0808
SM7.2_4	52	PA7P2	2	D4	4.5	0.1797
SM7.2_4	52	PA7P2	2	D4	22.5	1.4745
SM7.2_4	52	PA7P2	2	D4	9.5	0.47312
SM7.2_4	52	PA7P2	2	D4	7	0.2143
SM7.2_4	52	PA7P2	2	D4	17.5	1.4017
SM7.2_5	53	PA7P2	2	D5	0.5	0.17152
SM7.2_5	53	PA7P2	2	D5	23	1.1773
SM7.2_5	53	PA7P2	2	D5	13	0.9056
SM7.2_5	53	PA7P2	2	D5	7	0.22878
SM7.2_5	53	PA7P2	2	D5	12	0.85058
SM7.2_5	53	PA7P2	2	D5	17.5	1.07
SM7.2_5	53	PA7P2	2	D5	16	1.0186
SM7.2_5	53	PA7P2	2	D5	11.5	0.8185
SM7.2_5	53	PA7P2	2	D5	2	0.1707
SM7.2_5	53	PA7P2	2	D5	24	1.1968
SM7.2_5	53	PA7P2	2	D5	18	1.0904
SM7.2_5	53	PA7P2	2	D5	2.5	0.17044
SM7.2_5	53	PA7P2	2	D5	5.5	0.18404
SM7.2_5	53	PA7P2	2	D5	8	0.31538
SM7.2_5	53	PA7P2	2	D5	3	0.1713
SM7.2_5	53	PA7P2	2	D5	19.5	1.145
SM7.2_5	53	PA7P2	2	D5	23.5	1.1856
SM7.2_5	53	PA7P2	2	D5	1.5	0.1704
SM7.2_5	53	PA7P2	2	D5	21.5	1.2029
SM7.2_5	53	PA7P2	2	D5	18.5	1.1126
SM7.2_5	53	PA7P2	2	D5	8.5	0.39706
SM7.2_5	53	PA7P2	2	D5	0	0.17698
SM7.2_5	53	PA7P2	2	D5	3.5	0.172
SM7.2_5	53	PA7P2	2	D5	6	0.19436
SM7.2_5	53	PA7P2	2	D5	20.5	1.1706
SM7.2_5	53	PA7P2	2	D5	11	0.7813
SM7.2_5	53	PA7P2	2	D5	14.5	0.96866
SM7.2_5	53	PA7P2	2	D5	4	0.17402
SM7.2_5	53	PA7P2	2	D5	20	1.1614
SM7.2_5	53	PA7P2	2	D5	10	0.66978
SM7.2_5	53	PA7P2	2	D5	7.5	0.26256
SM7.2_5	53	PA7P2	2	D5	1	0.17094
SM7.2_5	53	PA7P2	2	D5	13.5	0.92936
SM7.2_5	53	PA7P2	2	D5	10.5	0.73306
SM7.2_5	53	PA7P2	2	D5	9	0.4916
SM7.2_5	53	PA7P2	2	D5	21	1.1865
SM7.2_5	53	PA7P2	2	D5	16.5	1.0332
SM7.2_5	53	PA7P2	2	D5	6.5	0.20836
SM7.2_5	53	PA7P2	2	D5	22.5	1.1636
SM7.2_5	53	PA7P2	2	D5	4.5	0.17626
SM7.2_5	53	PA7P2	2	D5	12.5	0.87816
SM7.2_5	53	PA7P2	2	D5	9.5	0.58732
SM7.2_5	53	PA7P2	2	D5	5	0.17954
SM7.2_5	53	PA7P2	2	D5	19	1.1322
SM7.2_5	53	PA7P2	2	D5	22	1.178
SM7.2_5	53	PA7P2	2	D5	14	0.95028
SM7.2_5	53	PA7P2	2	D5	17	1.0488
SM7.2_5	53	PA7P2	2	D5	15	0.98562
SM7.2_5	53	PA7P2	2	D5	15.5	1.0044
SM7.2_6	53	PA7P2	2	D6	4	0.16182
SM7.2_6	53	PA7P2	2	D6	15.5	0.9955
SM7.2_6	53	PA7P2	2	D6	10	0.64802
SM7.2_6	53	PA7P2	2	D6	16	1.0191
SM7.2_6	53	PA7P2	2	D6	10.5	0.71618
SM7.2_6	53	PA7P2	2	D6	24	1.3773
SM7.2_6	53	PA7P2	2	D6	19.5	1.2241
SM7.2_6	53	PA7P2	2	D6	19	1.1909
SM7.2_6	53	PA7P2	2	D6	20.5	1.2733
SM7.2_6	53	PA7P2	2	D6	7	0.21956
SM7.2_6	53	PA7P2	2	D6	1	0.16304
SM7.2_6	53	PA7P2	2	D6	5	0.16948
SM7.2_6	53	PA7P2	2	D6	15	0.97508
SM7.2_6	53	PA7P2	2	D6	11	0.76678
SM7.2_6	53	PA7P2	2	D6	2.5	0.16384
SM7.2_6	53	PA7P2	2	D6	6.5	0.19852
SM7.2_6	53	PA7P2	2	D6	3.5	0.16078
SM7.2_6	53	PA7P2	2	D6	6	0.18382
SM7.2_6	53	PA7P2	2	D6	9	0.4789
SM7.2_6	53	PA7P2	2	D6	23.5	1.3645
SM7.2_6	53	PA7P2	2	D6	18	1.1287
SM7.2_6	53	PA7P2	2	D6	1.5	0.1602
SM7.2_6	53	PA7P2	2	D6	22.5	1.3478
SM7.2_6	53	PA7P2	2	D6	18.5	1.164
SM7.2_6	53	PA7P2	2	D6	8.5	0.39478
SM7.2_6	53	PA7P2	2	D6	9.5	0.56686
SM7.2_6	53	PA7P2	2	D6	12	0.83972
SM7.2_6	53	PA7P2	2	D6	17.5	1.1
SM7.2_6	53	PA7P2	2	D6	14	0.9422
SM7.2_6	53	PA7P2	2	D6	5.5	0.17356
SM7.2_6	53	PA7P2	2	D6	14.5	0.95844
SM7.2_6	53	PA7P2	2	D6	2	0.15876
SM7.2_6	53	PA7P2	2	D6	17	1.0726
SM7.2_6	53	PA7P2	2	D6	0.5	0.16458
SM7.2_6	53	PA7P2	2	D6	3	0.16008
SM7.2_6	53	PA7P2	2	D6	21.5	1.3124
SM7.2_6	53	PA7P2	2	D6	4.5	0.16798
SM7.2_6	53	PA7P2	2	D6	7.5	0.2531
SM7.2_6	53	PA7P2	2	D6	0	0.16894
SM7.2_6	53	PA7P2	2	D6	11.5	0.8072
SM7.2_6	53	PA7P2	2	D6	16.5	1.0449
SM7.2_6	53	PA7P2	2	D6	13.5	0.92082
SM7.2_6	53	PA7P2	2	D6	22	1.3312
SM7.2_6	53	PA7P2	2	D6	21	1.2972
SM7.2_6	53	PA7P2	2	D6	20	1.2447
SM7.2_6	53	PA7P2	2	D6	8	0.31108
SM7.2_6	53	PA7P2	2	D6	12.5	0.86938
SM7.2_6	53	PA7P2	2	D6	23	1.3556
SM7.2_6	53	PA7P2	2	D6	13	0.89622
SM7.2_7	54	PA7P2	2	D7	18.5	1.1073
SM7.2_7	54	PA7P2	2	D7	1.5	0.16774
SM7.2_7	54	PA7P2	2	D7	19.5	1.1646
SM7.2_7	54	PA7P2	2	D7	11.5	0.81574
SM7.2_7	54	PA7P2	2	D7	6.5	0.21024
SM7.2_7	54	PA7P2	2	D7	0.5	0.17318
SM7.2_7	54	PA7P2	2	D7	22	1.3029
SM7.2_7	54	PA7P2	2	D7	23.5	1.3485
SM7.2_7	54	PA7P2	2	D7	15	0.96792
SM7.2_7	54	PA7P2	2	D7	10	0.67572
SM7.2_7	54	PA7P2	2	D7	2.5	0.16616
SM7.2_7	54	PA7P2	2	D7	15.5	0.98304
SM7.2_7	54	PA7P2	2	D7	9.5	0.59524
SM7.2_7	54	PA7P2	2	D7	16.5	1.0189
SM7.2_7	54	PA7P2	2	D7	12.5	0.87046
SM7.2_7	54	PA7P2	2	D7	16	1.0005
SM7.2_7	54	PA7P2	2	D7	14	0.93322
SM7.2_7	54	PA7P2	2	D7	1	0.1815
SM7.2_7	54	PA7P2	2	D7	6	0.19404
SM7.2_7	54	PA7P2	2	D7	0	0.17272
SM7.2_7	54	PA7P2	2	D7	7.5	0.27564
SM7.2_7	54	PA7P2	2	D7	3.5	0.16928
SM7.2_7	54	PA7P2	2	D7	9	0.5086
SM7.2_7	54	PA7P2	2	D7	20.5	1.2222
SM7.2_7	54	PA7P2	2	D7	18	1.0828
SM7.2_7	54	PA7P2	2	D7	8.5	0.4391
SM7.2_7	54	PA7P2	2	D7	17	1.0393
SM7.2_7	54	PA7P2	2	D7	5.5	0.18876
SM7.2_7	54	PA7P2	2	D7	5	0.17774
SM7.2_7	54	PA7P2	2	D7	21	1.2485
SM7.2_7	54	PA7P2	2	D7	13.5	0.91402
SM7.2_7	54	PA7P2	2	D7	13	0.89232
SM7.2_7	54	PA7P2	2	D7	24	1.3596
SM7.2_7	54	PA7P2	2	D7	17.5	1.0603
SM7.2_7	54	PA7P2	2	D7	19	1.1313
SM7.2_7	54	PA7P2	2	D7	2	0.16682
SM7.2_7	54	PA7P2	2	D7	8	0.34144
SM7.2_7	54	PA7P2	2	D7	14.5	0.9541
SM7.2_7	54	PA7P2	2	D7	21.5	1.2815
SM7.2_7	54	PA7P2	2	D7	7	0.24188
SM7.2_7	54	PA7P2	2	D7	11	0.78016
SM7.2_7	54	PA7P2	2	D7	23	1.3303
SM7.2_7	54	PA7P2	2	D7	20	1.1904
SM7.2_7	54	PA7P2	2	D7	4	0.18084
SM7.2_7	54	PA7P2	2	D7	10.5	0.73604
SM7.2_7	54	PA7P2	2	D7	4.5	0.17212
SM7.2_7	54	PA7P2	2	D7	22.5	1.3142
SM7.2_7	54	PA7P2	2	D7	3	0.1669
SM7.2_7	54	PA7P2	2	D7	12	0.84444
SM7.2_8	54	PA7P2	2	D8	11	0.82612
SM7.2_8	54	PA7P2	2	D8	3.5	0.16722
SM7.2_8	54	PA7P2	2	D8	15.5	1.2734
SM7.2_8	54	PA7P2	2	D8	22.5	1.4454
SM7.2_8	54	PA7P2	2	D8	12.5	1.0033
SM7.2_8	54	PA7P2	2	D8	5	0.17252
SM7.2_8	54	PA7P2	2	D8	22	1.4375
SM7.2_8	54	PA7P2	2	D8	16	1.3271
SM7.2_8	54	PA7P2	2	D8	1	0.16542
SM7.2_8	54	PA7P2	2	D8	1.5	0.16612
SM7.2_8	54	PA7P2	2	D8	8.5	0.33216
SM7.2_8	54	PA7P2	2	D8	21.5	1.4353
SM7.2_8	54	PA7P2	2	D8	24	1.449
SM7.2_8	54	PA7P2	2	D8	18.5	1.4061
SM7.2_8	54	PA7P2	2	D8	13	1.0687
SM7.2_8	54	PA7P2	2	D8	12	0.95438
SM7.2_8	54	PA7P2	2	D8	9	0.41414
SM7.2_8	54	PA7P2	2	D8	18	1.3846
SM7.2_8	54	PA7P2	2	D8	14	1.1877
SM7.2_8	54	PA7P2	2	D8	21	1.4314
SM7.2_8	54	PA7P2	2	D8	8	0.27432
SM7.2_8	54	PA7P2	2	D8	17.5	1.3825
SM7.2_8	54	PA7P2	2	D8	5.5	0.17578
[truncated: 82,909 more chars]
