# Supplementary material for: Cross-resistance is modular in bacteria–phage interactions
Source: PLoS Biol. 2018 Oct 3;16(10):e2006057. doi: 10.1371/journal.pbio.2006057 (PMC6188897; doi:10.1371/journal.pbio.2006057)
Supplement: S4 Data — (TXT) [file pbio.2006057.s019.txt]

Phage	Bacteria	Date	Replicate	Count	Dilution	PFU_ml	Reference
14_1	Ancestor	14072016	1	29	7	5.80E+10	5.80E+10
14_1	Ancestor	17062018	1	11	7	2.20E+10	2.20E+10
14_1	Ancestor	14072016	2	24	7	4.80E+10	4.80E+10
14_1	Ancestor	22062018	2	6	8	1.20E+11	1.20E+11
14_1	Ancestor	14072016	3	22	7	4.40E+10	4.40E+10
14_1	Ancestor	22062018	3	29	7	5.80E+10	5.80E+10
14_1	pilB	14072016	1	24	7	4.80E+10	5.80E+10
14_1	pilB	17062018	1	10	7	2.00E+10	2.20E+10
14_1	pilB	14072016	2	28	7	5.60E+10	4.80E+10
14_1	pilB	22062018	2	5	8	1.00E+11	1.20E+11
14_1	pilB	14072016	3	29	7	5.80E+10	4.40E+10
14_1	pilB	22062018	3	43	7	8.60E+10	5.80E+10
PA10P1	Ancestor	14072016	1	9	8	1.80E+11	1.80E+11
PA10P1	Ancestor	14072016	2	10	8	2.00E+11	2.00E+11
PA10P1	Ancestor	14072016	3	10	8	2.00E+11	2.00E+11
PA10P1	pilB	14072016	1	5	9	1.00E+12	1.80E+11
PA10P1	pilB	14072016	2	18	8	3.60E+11	2.00E+11
PA10P1	pilB	14072016	3	17	8	3.40E+11	2.00E+11
PA10P2	Ancestor	17062018	1	14	7	2.80E+10	2.80E+10
PA10P2	Ancestor	22062018	2	11	8	2.20E+11	2.20E+11
PA10P2	Ancestor	22062018	3	12	8	2.40E+11	2.40E+11
PA10P2	pilB	17062018	1	17	7	3.40E+10	2.80E+10
PA10P2	pilB	22062018	2	7	8	1.40E+11	2.20E+11
PA10P2	pilB	22062018	3	7	8	1.40E+11	2.40E+11
PA10P3	Ancestor	17062018	1	12	8	2.40E+11	2.40E+11
PA10P3	Ancestor	22062018	2	21	8	4.20E+11	4.20E+11
PA10P3	Ancestor	22062018	3	17	8	3.40E+11	3.40E+11
PA10P3	pilB	17062018	1	8	8	1.60E+11	2.40E+11
PA10P3	pilB	22062018	2	17	8	3.40E+11	4.20E+11
PA10P3	pilB	22062018	3	14	8	2.80E+11	3.40E+11
PA11P1	Ancestor	17062018	1	11	7	2.20E+10	2.20E+10
PA11P1	Ancestor	22062018	2	15	8	3.00E+11	3.00E+11
PA11P1	Ancestor	22062018	3	8	8	1.60E+11	1.60E+11
PA11P1	pilB	17062018	1	5	7	1.00E+10	2.20E+10
PA11P1	pilB	22062018	2	18	8	3.60E+11	3.00E+11
PA11P1	pilB	22062018	3	12	8	2.40E+11	1.60E+11
PA11P2	Ancestor	17062018	1	23	7	4.60E+10	4.60E+10
PA11P2	Ancestor	22062018	2	23	7	4.60E+10	4.60E+10
PA11P2	Ancestor	22062018	3	20	7	4.00E+10	4.00E+10
PA11P2	pilB	17062018	1	17	7	3.40E+10	4.60E+10
PA11P2	pilB	22062018	2	29	7	5.80E+10	4.60E+10
PA11P2	pilB	22062018	3	10	7	2.00E+10	4.00E+10
PA12P1	Ancestor	17062018	1	21	7	4.20E+10	4.20E+10
PA12P1	Ancestor	22062018	2	16	8	3.20E+11	3.20E+11
PA12P1	Ancestor	22062018	3	10	8	2.00E+11	2.00E+11
PA12P1	pilB	17062018	1	9	7	1.80E+10	4.20E+10
PA12P1	pilB	22062018	2	17	8	3.40E+11	3.20E+11
PA12P1	pilB	22062018	3	12	8	2.40E+11	2.00E+11
PA12P2	Ancestor	17062018	1	10	8	2.00E+11	2.00E+11
PA12P2	Ancestor	22062018	2	33	8	6.60E+11	6.60E+11
PA12P2	Ancestor	22062018	3	16	8	3.20E+11	3.20E+11
PA12P2	pilB	17062018	1	8	8	1.60E+11	2.00E+11
PA12P2	pilB	22062018	2	31	8	6.20E+11	6.60E+11
PA12P2	pilB	22062018	3	16	8	3.20E+11	3.20E+11
PA13P1	Ancestor	17062018	1	27	7	5.40E+10	5.40E+10
PA13P1	Ancestor	22062018	2	27	8	5.40E+11	5.40E+11
PA13P1	Ancestor	22062018	3	9	8	1.80E+11	1.80E+11
PA13P1	pilB	17062018	1	27	7	5.40E+10	5.40E+10
PA13P1	pilB	22062018	2	25	8	5.00E+11	5.40E+11
PA13P1	pilB	22062018	3	23	8	4.60E+11	1.80E+11
PA13P2	Ancestor	17062018	1	8	8	1.60E+11	1.60E+11
PA13P2	Ancestor	22062018	2	13	8	2.60E+11	2.60E+11
PA13P2	Ancestor	22062018	3	10	8	2.00E+11	2.00E+11
PA13P2	pilB	17062018	1	11	8	2.20E+11	1.60E+11
PA13P2	pilB	22062018	2	21	8	4.20E+11	2.60E+11
PA13P2	pilB	22062018	3	9	8	1.80E+11	2.00E+11
PA14P2	Ancestor	17062018	1	8	7	1.60E+10	1.60E+10
PA14P2	pilB	17062018	1	14	7	2.80E+10	1.60E+10
PA1P1	Ancestor	14072016	1	12	8	2.40E+11	2.40E+11
PA1P1	Ancestor	17062018	1	8	7	1.60E+10	1.60E+10
PA1P1	Ancestor	14072016	2	5	8	1.00E+11	1.00E+11
PA1P1	Ancestor	22062018	2	20	7	4.00E+10	4.00E+10
PA1P1	Ancestor	14072016	3	8	8	1.60E+11	1.60E+11
PA1P1	Ancestor	22062018	3	29	7	5.80E+10	5.80E+10
PA1P1	pilB	14072016	1	8	8	1.60E+11	2.40E+11
PA1P1	pilB	17062018	1	6	7	1.20E+10	1.60E+10
PA1P1	pilB	14072016	2	4	8	8.00E+10	1.00E+11
PA1P1	pilB	22062018	2	20	7	4.00E+10	4.00E+10
PA1P1	pilB	14072016	3	8	8	1.60E+11	1.60E+11
PA1P1	pilB	22062018	3	26	7	5.20E+10	5.80E+10
PA1P2	Ancestor	14072016	1	4	7	8.00E+09	8.00E+09
PA1P2	Ancestor	17062018	1	11	5	2.20E+08	2.20E+08
PA1P2	Ancestor	14072016	2	4	7	8.00E+09	8.00E+09
PA1P2	Ancestor	22062018	2	9	6	1.80E+09	1.80E+09
PA1P2	Ancestor	14072016	3	8	7	1.60E+10	1.60E+10
PA1P2	Ancestor	22062018	3	13	6	2.60E+09	2.60E+09
PA1P2	pilB	14072016	1	11	6	2.20E+09	8.00E+09
PA1P2	pilB	17062018	1	10	5	2.00E+08	2.20E+08
PA1P2	pilB	14072016	2	8	7	1.60E+10	8.00E+09
PA1P2	pilB	22062018	2	7	6	1.40E+09	1.80E+09
PA1P2	pilB	14072016	3	4	7	8.00E+09	1.60E+10
PA1P2	pilB	22062018	3	12	6	2.40E+09	2.60E+09
PA1P3	Ancestor	17062018	1	24	6	4.80E+09	4.80E+09
PA1P3	Ancestor	22062018	2	7	7	1.40E+10	1.40E+10
PA1P3	Ancestor	22062018	3	11	7	2.20E+10	2.20E+10
PA1P3	pilB	17062018	1	21	6	4.20E+09	4.80E+09
PA1P3	pilB	22062018	2	9	7	1.80E+10	1.40E+10
PA1P3	pilB	22062018	3	10	7	2.00E+10	2.20E+10
PA1P4	Ancestor	17062018	1	29	7	5.80E+10	5.80E+10
PA1P4	Ancestor	22062018	2	6	8	1.20E+11	1.20E+11
PA1P4	Ancestor	22062018	3	33	7	6.60E+10	6.60E+10
PA1P4	pilB	17062018	1	23	7	4.60E+10	5.80E+10
PA1P4	pilB	22062018	2	46	7	9.20E+10	1.20E+11
PA1P4	pilB	22062018	3	29	7	5.80E+10	6.60E+10
PA1P5	Ancestor	17062018	1	16	7	3.20E+10	3.20E+10
PA1P5	Ancestor	22062018	2	37	7	7.40E+10	7.40E+10
PA1P5	Ancestor	22062018	3	35	7	7.00E+10	7.00E+10
PA1P5	pilB	17062018	1	19	7	3.80E+10	3.20E+10
PA1P5	pilB	22062018	2	31	7	6.20E+10	7.40E+10
PA1P5	pilB	22062018	3	31	7	6.20E+10	7.00E+10
PA2P1	Ancestor	14072016	1	4	8	8.00E+10	8.00E+10
PA2P1	pilB	14072016	1	5	8	1.00E+11	8.00E+10
PA2P1	Ancestor	17062018	1	7	7	1.40E+10	1.40E+10
PA2P1	pilB	17062018	1	9	7	1.80E+10	1.40E+10
PA2P1	Ancestor	14072016	2	6	8	1.20E+11	1.20E+11
PA2P1	pilB	14072016	2	4	8	8.00E+10	1.20E+11
PA2P1	Ancestor	14072016	3	4	8	8.00E+10	8.00E+10
PA2P1	pilB	14072016	3	7	8	1.40E+11	8.00E+10
PA4P2	Ancestor	17062018	1	15	7	3.00E+10	3.00E+10
PA4P2	Ancestor	22062018	2	12	8	2.40E+11	2.40E+11
PA4P2	Ancestor	22062018	3	5	8	1.00E+11	1.00E+11
PA4P2	pilB	17062018	1	10	7	2.00E+10	3.00E+10
PA4P2	pilB	22062018	2	4	8	8.00E+10	2.40E+11
PA4P2	pilB	22062018	3	11	8	2.20E+11	1.00E+11
PA5P1	Ancestor	17062018	1	22	7	4.40E+10	4.40E+10
PA5P1	Ancestor	22062018	2	16	8	3.20E+11	3.20E+11
PA5P1	Ancestor	22062018	3	21	8	4.20E+11	4.20E+11
PA5P1	pilB	17062018	1	19	7	3.80E+10	4.40E+10
PA5P1	pilB	22062018	2	24	8	4.80E+11	3.20E+11
PA5P1	pilB	22062018	3	24	8	4.80E+11	4.20E+11
PA5P2	Ancestor	14072016	1	6	7	1.20E+10	1.20E+10
PA5P2	Ancestor	17062018	1	17	7	3.40E+10	3.40E+10
PA5P2	Ancestor	14072016	2	5	7	1.00E+10	1.00E+10
PA5P2	Ancestor	22062018	2	12	6	2.40E+09	2.40E+09
PA5P2	Ancestor	14072016	3	8	7	1.60E+10	1.60E+10
PA5P2	Ancestor	22062018	3	48	5	9.60E+08	9.60E+08
PA5P2	pilB	14072016	1	0	0	0	1.20E+10
PA5P2	pilB	17062018	1	0	0	0	3.40E+10
PA5P2	pilB	14072016	2	0	0	0	1.00E+10
PA5P2	pilB	22062018	2	0	0	0	2.40E+09
PA5P2	pilB	14072016	3	0	0	0	1.60E+10
PA5P2	pilB	22062018	3	0	0	0	9.60E+08
PA7P1	Ancestor	17062018	1	6	8	1.20E+11	1.20E+11
PA7P1	Ancestor	22062018	2	28	8	5.60E+11	5.60E+11
PA7P1	Ancestor	22062018	3	23	8	4.60E+11	4.60E+11
PA7P1	pilB	17062018	1	35	7	7.00E+10	1.20E+11
PA7P1	pilB	22062018	2	17	8	3.40E+11	5.60E+11
PA7P1	pilB	22062018	3	24	8	4.80E+11	4.60E+11
PA7P2	Ancestor	17062018	1	14	8	2.80E+11	2.80E+11
PA7P2	Ancestor	22062018	2	19	7	3.80E+10	3.80E+10
PA7P2	Ancestor	22062018	3	4	8	8.00E+10	8.00E+10
PA7P2	pilB	17062018	1	20	8	4.00E+11	2.80E+11
PA7P2	pilB	22062018	2	36	7	7.20E+10	3.80E+10
PA7P2	pilB	22062018	3	36	7	7.20E+10	8.00E+10
PA8P1	Ancestor	17062018	1	34	7	6.80E+10	6.80E+10
PA8P1	Ancestor	22062018	2	21	8	4.20E+11	4.20E+11
PA8P1	Ancestor	22062018	3	19	8	3.80E+11	3.80E+11
PA8P1	pilB	17062018	1	7	8	1.40E+11	6.80E+10
PA8P1	pilB	22062018	2	36	8	7.20E+11	4.20E+11
PA8P1	pilB	22062018	3	30	8	6.00E+11	3.80E+11
PA8P2	Ancestor	17062018	1	37	7	7.40E+10	7.40E+10
PA8P2	Ancestor	22062018	2	19	8	3.80E+11	3.80E+11
PA8P2	Ancestor	22062018	3	17	8	3.40E+11	3.40E+11
PA8P2	pilB	17062018	1	31	7	6.20E+10	7.40E+10
PA8P2	pilB	22062018	2	18	8	3.60E+11	3.80E+11
PA8P2	pilB	22062018	3	13	8	2.60E+11	3.40E+11
phiKZ	Ancestor	14072016	1	9	6	1.80E+09	1.80E+09
phiKZ	pilB	14072016	1	0	0	0	1.80E+09
phiKZ	Ancestor	14072016	2	6	6	1.20E+09	1.20E+09
phiKZ	pilB	14072016	2	0	0	0	1.20E+09
phiKZ	Ancestor	22062018	2	10	8	2.00E+11	2.00E+11
phiKZ	pilB	22062018	2	0	0	0	2.00E+11
phiKZ	Ancestor	14072016	3	11	6	2.20E+09	2.20E+09
phiKZ	pilB	14072016	3	0	0	0	2.20E+09
phiKZ	Ancestor	22062018	3	8	8	1.60E+11	1.60E+11
phiKZ	pilB	22062018	3	0	0	0	1.60E+11
PNM	Ancestor	14072016	1	7	8	1.40E+11	1.40E+11
PNM	pilB	14072016	1	0	0	0	1.40E+11
PNM	Ancestor	14072016	2	4	8	8.00E+10	8.00E+10
PNM	pilB	14072016	2	0	0	0	8.00E+10
PNM	Ancestor	22062018	2	5	8	1.00E+11	1.00E+11
PNM	pilB	22062018	2	0	0	0	1.00E+11
PNM	Ancestor	14072016	3	1	8	2.00E+10	2.00E+10
PNM	pilB	14072016	3	0	0	0	2.00E+10
PNM	Ancestor	22062018	3	7	8	1.40E+11	1.40E+11
PNM	pilB	22062018	3	0	0	0	1.40E+11
PT7	Ancestor	14072016	1	8	8	1.60E+11	1.60E+11
PT7	Ancestor	17062018	1	18	7	3.60E+10	3.60E+10
PT7	Ancestor	14072016	2	8	8	1.60E+11	1.60E+11
PT7	Ancestor	22062018	2	69	7	1.38E+11	1.38E+11
PT7	Ancestor	14072016	3	3	8	6.00E+10	6.00E+10
PT7	Ancestor	22062018	3	41	7	8.20E+10	8.20E+10
PT7	pilB	14072016	1	0	0	0	1.60E+11
PT7	pilB	17062018	1	0	0	0	3.60E+10
PT7	pilB	14072016	2	0	0	0	1.60E+11
PT7	pilB	22062018	2	0	0	0	1.38E+11
PT7	pilB	14072016	3	0	0	0	6.00E+10
PT7	pilB	22062018	3	0	0	0	8.20E+10
