# Supplementary material for: Cross-resistance is modular in bacteria–phage interactions
Source: PLoS Biol. 2018 Oct 3;16(10):e2006057. doi: 10.1371/journal.pbio.2006057 (PMC6188897; doi:10.1371/journal.pbio.2006057)
Supplement: S5 Data — (TXT) [file pbio.2006057.s020.txt]

Phage1	Phage2	CR_Interaction	CRI	Replicate	Well	CFU_ml	MF
NONE	NONE	-	-	1	1	4.50E+09	-
NONE	NONE	-	-	1	2	5.50E+09	-
NONE	NONE	-	-	1	3	4.75E+09	-
NONE	NONE	-	-	1	4	2.25E+09	-
NONE	NONE	-	-	1	5	3.00E+09	-
NONE	NONE	-	-	1	6	5.00E+09	-
NONE	NONE	-	-	2	1	4.25E+09	-
NONE	NONE	-	-	2	2	5.50E+09	-
NONE	NONE	-	-	2	3	5.25E+09	-
NONE	NONE	-	-	2	4	5.00E+09	-
NONE	NONE	-	-	2	5	5.00E+09	-
NONE	NONE	-	-	2	6	1.00E+10	-
NONE	NONE	-	-	3	1	8.00E+09	-
NONE	NONE	-	-	3	2	1.00E+09	-
NONE	NONE	-	-	3	3	3.75E+09	-
NONE	NONE	-	-	3	4	6.25E+09	-
NONE	NONE	-	-	3	5	7.25E+09	-
NONE	NONE	-	-	3	6	5.75E+09	-
PA10P2	NONE	Alone	-	1	B10	433.3333333	8.48E-06
PA10P2	NONE	Alone	-	2	B10	400	7.83E-06
PA10P2	NONE	Alone	-	3	B10	800	1.57E-05
PA13P1	NONE	Alone	-	1	B11	416.6666667	8.15E-06
PA13P1	NONE	Alone	-	2	B11	1466.666667	2.87E-05
PA13P1	NONE	Alone	-	3	B11	900	1.76E-05
phiKZ	NONE	Alone	-	1	B2	83.33333333	1.63E-06
phiKZ	NONE	Alone	-	2	B2	250	4.89E-06
phiKZ	NONE	Alone	-	3	B2	116.6666667	2.28E-06
PNM	NONE	Alone	-	1	B3	366.6666667	7.17E-06
PNM	NONE	Alone	-	2	B3	216.6666667	4.24E-06
PNM	NONE	Alone	-	3	B3	233.3333333	4.57E-06
PT7	NONE	Alone	-	3	B4	33.33333333	6.52E-07
PT7	NONE	Alone	-	1	B4	0	0
PT7	NONE	Alone	-	2	B4	0	0
14_1	NONE	Alone	-	3	B5	2050	4.01E-05
14_1	NONE	Alone	-	1	B5	2433.333333	4.76E-05
14_1	NONE	Alone	-	2	B5	2566.666667	5.02E-05
PA2P1	NONE	Alone	-	2	B6	5450	0.00010663
PA2P1	NONE	Alone	-	3	B6	3716.666667	7.27E-05
PA2P1	NONE	Alone	-	1	B6	4066.666667	7.96E-05
PA5P1	NONE	Alone	-	2	B7	300	5.87E-06
PA5P1	NONE	Alone	-	3	B7	166.6666667	3.26E-06
PA5P1	NONE	Alone	-	1	B7	200	3.91E-06
PA5P2	NONE	Alone	-	2	B8	79350	0.0015525
PA5P2	NONE	Alone	-	3	B8	114983.3333	0.002249674
PA5P2	NONE	Alone	-	1	B8	66733.33333	0.001305652
PA7P2	NONE	Alone	-	2	B9	5233.333333	0.000102391
PA7P2	NONE	Alone	-	3	B9	4366.666667	8.54E-05
PA7P2	NONE	Alone	-	1	B9	4100	8.02E-05
PA10P2	PA13P1	Symmetrical	0.8	3	C10	450	8.80E-06
PA10P2	PA13P1	Symmetrical	0.8	2	C10	366.6666667	7.17E-06
PA10P2	PA13P1	Symmetrical	0.8	1	C10	0	0
phiKZ	PA5P1	None	0	2	C2	0	0
phiKZ	PA5P1	None	0	1	C2	0	0
phiKZ	PA5P1	None	0	3	C2	0	0
PNM	PA5P1	Asymmetrical	0.1	2	C3	0	0
PNM	PA5P1	Asymmetrical	0.1	1	C3	0	0
PNM	PA5P1	Asymmetrical	0.1	3	C3	0	0
PT7	PA5P1	Asymmetrical	0.1	1	C4	0	0
PT7	PA5P1	Asymmetrical	0.1	3	C4	0	0
PT7	PA5P1	Asymmetrical	0.1	2	C4	0	0
14_1	PA5P1	Asymmetrical	0.25	1	C5	200	3.91E-06
14_1	PA5P1	Asymmetrical	0.25	3	C5	300	5.87E-06
14_1	PA5P1	Asymmetrical	0.25	2	C5	416.6666667	8.15E-06
PA2P1	PA5P1	Asymmetrical	0.45	1	C6	350	6.85E-06
PA2P1	PA5P1	Asymmetrical	0.45	2	C6	516.6666667	1.01E-05
PA2P1	PA5P1	Asymmetrical	0.45	3	C6	550	1.08E-05
PA5P1	PA13P1	Asymmetrical	0.35	3	C7	383.3333333	7.50E-06
PA5P1	PA13P1	Asymmetrical	0.35	1	C7	200	3.91E-06
PA5P1	PA13P1	Asymmetrical	0.35	2	C7	233.3333333	4.57E-06
PA5P2	PA13P1	None	0	1	C8	7266.666667	0.000142174
PA5P2	PA13P1	None	0	3	C8	30133.33333	0.000589565
PA5P2	PA13P1	None	0	2	C8	16400	0.00032087
PA7P2	PA13P1	Symmetrical	0.6	3	C9	4500	8.80E-05
PA7P2	PA13P1	Symmetrical	0.6	2	C9	4816.666667	9.42E-05
PA7P2	PA13P1	Symmetrical	0.6	1	C9	1066.666667	2.09E-05
phiKZ	PNM	Symmetrical	0.5	1	D11	16.66666667	3.26E-07
phiKZ	PNM	Symmetrical	0.5	3	D11	150	2.93E-06
phiKZ	PNM	Symmetrical	0.5	2	D11	66.66666667	1.30E-06
phiKZ	PA5P2	Asymmetrical	0.35	1	D2	64400	0.00126
phiKZ	PA5P2	Asymmetrical	0.35	3	D2	97066.66667	0.00189913
phiKZ	PA5P2	Asymmetrical	0.35	2	D2	111466.6667	0.00218087
PNM	PA5P2	Symmetrical	0.311111111	2	D3	105316.6667	0.002060543
PNM	PA5P2	Symmetrical	0.311111111	1	D3	68183.33333	0.001334022
PNM	PA5P2	Symmetrical	0.311111111	3	D3	89750	0.001755978
PT7	PA5P2	Asymmetrical	0.15	1	D4	29433.33333	0.00057587
PT7	PA5P2	Asymmetrical	0.15	2	D4	53666.66667	0.00105
PT7	PA5P2	Asymmetrical	0.15	3	D4	85866.66667	0.00168
14_1	PA5P2	None	0	1	D5	0	0
14_1	PA5P2	None	0	3	D5	900	1.76E-05
14_1	PA5P2	None	0	2	D5	766.6666667	1.50E-05
PA2P1	PA5P2	None	0	1	D6	40400	0.000790435
PA2P1	PA5P2	None	0	3	D6	68950	0.001349022
PA2P1	PA5P2	None	0	2	D6	28133.33333	0.000550435
PA5P1	PA10P2	Asymmetrical	0.3	1	D7	16.66666667	3.26E-07
PA5P1	PA10P2	Asymmetrical	0.3	2	D7	16.66666667	3.26E-07
PA5P1	PA10P2	Asymmetrical	0.3	3	D7	16.66666667	3.26E-07
PA5P2	PA10P2	None	0	1	D8	33.33333333	6.52E-07
PA5P2	PA10P2	None	0	2	D8	3616.666667	7.08E-05
PA5P2	PA10P2	None	0	3	D8	4083.333333	7.99E-05
PA7P2	PA10P2	Symmetrical	0.9	1	D9	250	4.89E-06
PA7P2	PA10P2	Symmetrical	0.9	2	D9	266.6666667	5.22E-06
PA7P2	PA10P2	Symmetrical	0.9	3	D9	550	1.08E-05
PNM	PT7	Symmetrical	0.4	1	E10	66.66666667	1.30E-06
PNM	PT7	Symmetrical	0.4	3	E10	33.33333333	6.52E-07
PNM	PT7	Symmetrical	0.4	2	E10	33.33333333	6.52E-07
phiKZ	PT7	Asymmetrical	0.15	1	E11	116.6666667	2.28E-06
phiKZ	PT7	Asymmetrical	0.15	3	E11	50	9.78E-07
phiKZ	PT7	Asymmetrical	0.15	2	E11	66.66666667	1.30E-06
phiKZ	PA7P2	None	0	1	E2	0	0
phiKZ	PA7P2	None	0	3	E2	0	0
phiKZ	PA7P2	None	0	2	E2	83.33333333	1.63E-06
PNM	PA7P2	None	0	3	E3	0	0
PNM	PA7P2	None	0	1	E3	0	0
PNM	PA7P2	None	0	2	E3	0	0
PT7	PA7P2	Asymmetrical	0.05	3	E4	0	0
PT7	PA7P2	Asymmetrical	0.05	2	E4	0	0
PT7	PA7P2	Asymmetrical	0.05	1	E4	0	0
14_1	PA7P2	Symmetrical	0.95	3	E5	2750	5.38E-05
14_1	PA7P2	Symmetrical	0.95	2	E5	5800	0.000113478
14_1	PA7P2	Symmetrical	0.95	1	E5	6166.666667	0.000120652
PA2P1	PA7P2	Symmetrical	0.8	2	E6	15600	0.000305217
PA2P1	PA7P2	Symmetrical	0.8	3	E6	9516.666667	0.000186196
PA2P1	PA7P2	Symmetrical	0.8	1	E6	10083.33333	0.000197283
PA5P1	PA7P2	Asymmetrical	0.5	2	E7	333.3333333	6.52E-06
PA5P1	PA7P2	Asymmetrical	0.5	1	E7	300	5.87E-06
PA5P1	PA7P2	Asymmetrical	0.5	3	E7	100	1.96E-06
PA5P2	PA7P2	None	0	2	E8	20666.66667	0.000404348
PA5P2	PA7P2	None	0	1	E8	31266.66667	0.000611739
PA5P2	PA7P2	None	0	3	E8	48800	0.000954783
PNM	14_1	None	0	2	F10	0	0
PNM	14_1	None	0	3	F10	0	0
PNM	14_1	None	0	1	F10	0	0
phiKZ	14_1	None	0	2	F11	0	0
phiKZ	14_1	None	0	3	F11	0	0
phiKZ	14_1	None	0	1	F11	0	0
phiKZ	PA10P2	None	0	2	F2	0	0
phiKZ	PA10P2	None	0	1	F2	0	0
phiKZ	PA10P2	None	0	3	F2	16.66666667	3.26E-07
PNM	PA10P2	None	0	1	F3	0	0
PNM	PA10P2	None	0	2	F3	0	0
PNM	PA10P2	None	0	3	F3	0	0
PT7	PA10P2	None	0	1	F4	0	0
PT7	PA10P2	None	0	2	F4	0	0
PT7	PA10P2	None	0	3	F4	0	0
14_1	PA10P2	Symmetrical	1	1	F5	350	6.85E-06
14_1	PA10P2	Symmetrical	1	2	F5	216.6666667	4.24E-06
14_1	PA10P2	Symmetrical	1	3	F5	100	1.96E-06
PA2P1	PA10P2	Symmetrical	0.65	1	F6	233.3333333	4.57E-06
PA2P1	PA10P2	Symmetrical	0.65	2	F6	466.6666667	9.13E-06
PA2P1	PA10P2	Symmetrical	0.65	3	F6	66.66666667	1.30E-06
PA5P1	PA5P2	None	0	3	F7	0	0
PA5P1	PA5P2	None	0	1	F7	0	0
PA5P1	PA5P2	None	0	2	F7	16.66666667	3.26E-07
PT7	14_1	None	0	3	F9	0	0
PT7	14_1	None	0	1	F9	0	0
PT7	14_1	None	0	2	F9	0	0
PNM	PA2P1	None	0	1	G10	16.66666667	3.26E-07
PNM	PA2P1	None	0	3	G10	0	0
PNM	PA2P1	None	0	2	G10	0	0
phiKZ	PA2P1	None	0	1	G11	0	0
phiKZ	PA2P1	None	0	2	G11	50	9.78E-07
phiKZ	PA2P1	None	0	3	G11	116.6666667	2.28E-06
phiKZ	PA13P1	None	0	2	G2	66.66666667	1.30E-06
phiKZ	PA13P1	None	0	3	G2	0	0
phiKZ	PA13P1	None	0	1	G2	0	0
PNM	PA13P1	None	0	2	G3	0	0
PNM	PA13P1	None	0	3	G3	0	0
PNM	PA13P1	None	0	1	G3	0	0
PT7	PA13P1	None	0	1	G4	0	0
PT7	PA13P1	None	0	2	G4	0	0
PT7	PA13P1	None	0	3	G4	0	0
14_1	PA13P1	Symmetrical	0.65	1	G5	1850	3.62E-05
14_1	PA13P1	Symmetrical	0.65	2	G5	1866.666667	3.65E-05
14_1	PA13P1	Symmetrical	0.65	3	G5	3783.333333	7.40E-05
PA2P1	PA13P1	Symmetrical	0.85	2	G6	2733.333333	5.35E-05
PA2P1	PA13P1	Symmetrical	0.85	1	G6	3233.333333	6.33E-05
PA2P1	PA13P1	Symmetrical	0.85	3	G6	4500	8.80E-05
14_1	PA2P1	Symmetrical	0.85	2	G8	1133.333333	2.22E-05
14_1	PA2P1	Symmetrical	0.85	1	G8	1483.333333	2.90E-05
14_1	PA2P1	Symmetrical	0.85	3	G8	2416.666667	4.73E-05
PT7	PA2P1	None	0	1	G9	0	0
PT7	PA2P1	None	0	3	G9	16.66666667	3.26E-07
PT7	PA2P1	None	0	2	G9	0	0
