# Supplementary material for: Cross-resistance is modular in bacteria–phage interactions
Source: PLoS Biol. 2018 Oct 3;16(10):e2006057. doi: 10.1371/journal.pbio.2006057 (PMC6188897; doi:10.1371/journal.pbio.2006057)
Supplement: S6 Data — (TXT) [file pbio.2006057.s021.txt]

Phage1	Phage2	CR_Interaction	CRI	Replicate	Well	Time_h	Absorbance_OD600
14_1	NONE	Alone	-	2	B5	19	0.29028
14_1	NONE	Alone	-	2	B5	16	0.29174
14_1	NONE	Alone	-	3	B5	0.5	0.1938
14_1	NONE	Alone	-	1	B5	0	0.2058
14_1	NONE	Alone	-	1	B5	2	0.1867
14_1	NONE	Alone	-	3	B5	0	0.20636
14_1	NONE	Alone	-	1	B5	0.5	0.1847
14_1	NONE	Alone	-	1	B5	2.5	0.1902
14_1	NONE	Alone	-	3	B5	7	0.19808
14_1	NONE	Alone	-	1	B5	1	0.18394
14_1	NONE	Alone	-	2	B5	16.5	0.28612
14_1	NONE	Alone	-	3	B5	6.5	0.18282
14_1	NONE	Alone	-	2	B5	15	0.30552
14_1	NONE	Alone	-	2	B5	5.5	0.18444
14_1	NONE	Alone	-	1	B5	19.5	0.92816
14_1	NONE	Alone	-	1	B5	6	0.18068
14_1	NONE	Alone	-	2	B5	17	0.28216
14_1	NONE	Alone	-	2	B5	15.5	0.2965
14_1	NONE	Alone	-	2	B5	20	0.29508
14_1	NONE	Alone	-	2	B5	4.5	0.18592
14_1	NONE	Alone	-	1	B5	17	0.96638
14_1	NONE	Alone	-	2	B5	19.5	0.29468
14_1	NONE	Alone	-	2	B5	22	0.32586
14_1	NONE	Alone	-	1	B5	17.5	0.94408
14_1	NONE	Alone	-	1	B5	18	0.93082
14_1	NONE	Alone	-	1	B5	4.5	0.18306
14_1	NONE	Alone	-	1	B5	5	0.1818
14_1	NONE	Alone	-	1	B5	5.5	0.17498
14_1	NONE	Alone	-	2	B5	1	0.18166
14_1	NONE	Alone	-	2	B5	1.5	0.1848
14_1	NONE	Alone	-	3	B5	1	0.20048
14_1	NONE	Alone	-	3	B5	1.5	0.20112
14_1	NONE	Alone	-	1	B5	1.5	0.1842
14_1	NONE	Alone	-	1	B5	15	0.78742
14_1	NONE	Alone	-	2	B5	5	0.18454
14_1	NONE	Alone	-	3	B5	22	0.1964
14_1	NONE	Alone	-	3	B5	3	0.20154
14_1	NONE	Alone	-	3	B5	3.5	0.20088
14_1	NONE	Alone	-	3	B5	4	0.20124
14_1	NONE	Alone	-	3	B5	4.5	0.19146
14_1	NONE	Alone	-	3	B5	5	0.19998
14_1	NONE	Alone	-	3	B5	5.5	0.20014
14_1	NONE	Alone	-	3	B5	6	0.19982
14_1	NONE	Alone	-	1	B5	12.5	0.42752
14_1	NONE	Alone	-	1	B5	13	0.50294
14_1	NONE	Alone	-	1	B5	13.5	0.58196
14_1	NONE	Alone	-	1	B5	14	0.665
14_1	NONE	Alone	-	1	B5	14.5	0.73848
14_1	NONE	Alone	-	1	B5	15.5	0.81428
14_1	NONE	Alone	-	1	B5	16	0.83734
14_1	NONE	Alone	-	1	B5	16.5	0.90242
14_1	NONE	Alone	-	2	B5	13.5	0.26998
14_1	NONE	Alone	-	2	B5	14	0.2851
14_1	NONE	Alone	-	2	B5	14.5	0.30216
14_1	NONE	Alone	-	2	B5	7	0.18424
14_1	NONE	Alone	-	2	B5	7.5	0.18156
14_1	NONE	Alone	-	2	B5	8	0.18468
14_1	NONE	Alone	-	2	B5	17.5	0.2806
14_1	NONE	Alone	-	2	B5	18	0.28204
14_1	NONE	Alone	-	2	B5	20.5	0.3043
14_1	NONE	Alone	-	2	B5	21	0.30586
14_1	NONE	Alone	-	2	B5	21.5	0.30738
14_1	NONE	Alone	-	1	B5	22.5	0.88582
14_1	NONE	Alone	-	2	B5	22.5	0.34246
14_1	NONE	Alone	-	2	B5	23	0.35558
14_1	NONE	Alone	-	2	B5	23.5	0.36894
14_1	NONE	Alone	-	2	B5	24	0.39242
14_1	NONE	Alone	-	1	B5	7.5	0.18128
14_1	NONE	Alone	-	1	B5	4	0.1833
14_1	NONE	Alone	-	1	B5	20	0.9449
14_1	NONE	Alone	-	1	B5	20.5	0.94532
14_1	NONE	Alone	-	1	B5	23	0.89182
14_1	NONE	Alone	-	1	B5	23.5	0.90552
14_1	NONE	Alone	-	3	B5	2	0.19482
14_1	NONE	Alone	-	3	B5	2.5	0.2019
14_1	NONE	Alone	-	3	B5	21	0.1988
14_1	NONE	Alone	-	3	B5	22.5	0.19444
14_1	NONE	Alone	-	3	B5	23	0.19344
14_1	NONE	Alone	-	3	B5	23.5	0.19084
14_1	NONE	Alone	-	3	B5	24	0.18932
14_1	NONE	Alone	-	1	B5	18.5	0.93378
14_1	NONE	Alone	-	1	B5	19	0.92766
14_1	NONE	Alone	-	1	B5	10.5	0.22372
14_1	NONE	Alone	-	1	B5	11	0.24196
14_1	NONE	Alone	-	1	B5	11.5	0.28838
14_1	NONE	Alone	-	1	B5	12	0.3575
14_1	NONE	Alone	-	2	B5	18.5	0.28628
14_1	NONE	Alone	-	3	B5	7.5	0.19734
14_1	NONE	Alone	-	1	B5	22	0.89646
14_1	NONE	Alone	-	2	B5	10.5	0.19006
14_1	NONE	Alone	-	2	B5	11	0.19824
14_1	NONE	Alone	-	3	B5	8	0.1955
14_1	NONE	Alone	-	2	B5	6	0.18334
14_1	NONE	Alone	-	2	B5	6.5	0.18206
14_1	NONE	Alone	-	3	B5	9.5	0.19188
14_1	NONE	Alone	-	3	B5	10	0.18938
14_1	NONE	Alone	-	3	B5	10.5	0.18842
14_1	NONE	Alone	-	1	B5	6.5	0.18058
14_1	NONE	Alone	-	1	B5	7	0.1731
14_1	NONE	Alone	-	3	B5	19	0.19546
14_1	NONE	Alone	-	1	B5	21.5	0.90546
14_1	NONE	Alone	-	2	B5	3	0.18338
14_1	NONE	Alone	-	2	B5	3.5	0.18288
14_1	NONE	Alone	-	3	B5	21.5	0.19814
14_1	NONE	Alone	-	2	B5	11.5	0.21214
14_1	NONE	Alone	-	2	B5	12	0.21272
14_1	NONE	Alone	-	1	B5	3	0.18754
14_1	NONE	Alone	-	1	B5	3.5	0.18596
14_1	NONE	Alone	-	3	B5	17	0.18064
14_1	NONE	Alone	-	3	B5	17.5	0.18242
14_1	NONE	Alone	-	3	B5	18	0.18396
14_1	NONE	Alone	-	3	B5	18.5	0.1864
14_1	NONE	Alone	-	2	B5	8.5	0.18626
14_1	NONE	Alone	-	1	B5	24	0.90388
14_1	NONE	Alone	-	2	B5	9.5	0.18278
14_1	NONE	Alone	-	2	B5	10	0.18522
14_1	NONE	Alone	-	3	B5	13.5	0.17802
14_1	NONE	Alone	-	1	B5	8	0.18232
14_1	NONE	Alone	-	1	B5	8.5	0.18362
14_1	NONE	Alone	-	1	B5	9	0.1881
14_1	NONE	Alone	-	1	B5	9.5	0.1982
14_1	NONE	Alone	-	1	B5	10	0.2094
14_1	NONE	Alone	-	2	B5	13	0.24812
14_1	NONE	Alone	-	2	B5	0	0.19854
14_1	NONE	Alone	-	2	B5	0.5	0.18188
14_1	NONE	Alone	-	3	B5	20.5	0.1987
14_1	NONE	Alone	-	1	B5	21	0.91564
14_1	NONE	Alone	-	3	B5	19.5	0.19314
14_1	NONE	Alone	-	3	B5	20	0.19588
14_1	NONE	Alone	-	3	B5	9	0.19332
14_1	NONE	Alone	-	3	B5	14	0.17748
14_1	NONE	Alone	-	3	B5	14.5	0.17756
14_1	NONE	Alone	-	3	B5	8.5	0.19428
14_1	NONE	Alone	-	3	B5	11.5	0.18472
14_1	NONE	Alone	-	2	B5	12.5	0.22612
14_1	NONE	Alone	-	3	B5	16	0.17946
14_1	NONE	Alone	-	3	B5	16.5	0.17972
14_1	NONE	Alone	-	3	B5	15	0.17766
14_1	NONE	Alone	-	3	B5	12	0.18264
14_1	NONE	Alone	-	3	B5	11	0.18708
14_1	NONE	Alone	-	2	B5	9	0.18092
14_1	NONE	Alone	-	3	B5	15.5	0.17858
14_1	NONE	Alone	-	2	B5	4	0.18522
14_1	NONE	Alone	-	3	B5	13	0.17932
14_1	NONE	Alone	-	2	B5	2	0.18292
14_1	NONE	Alone	-	2	B5	2.5	0.1865
14_1	NONE	Alone	-	3	B5	12.5	0.18022
14_1	PA10P2	Symmetrical	1	3	F5	9	0.1935
14_1	PA10P2	Symmetrical	1	3	F5	8.5	0.19552
14_1	PA10P2	Symmetrical	1	1	F5	8.5	0.17694
14_1	PA10P2	Symmetrical	1	3	F5	9.5	0.18562
14_1	PA10P2	Symmetrical	1	1	F5	7.5	0.17722
14_1	PA10P2	Symmetrical	1	1	F5	8	0.1769
14_1	PA10P2	Symmetrical	1	1	F5	10.5	0.17756
14_1	PA10P2	Symmetrical	1	1	F5	9	0.17702
14_1	PA10P2	Symmetrical	1	1	F5	9.5	0.17678
14_1	PA10P2	Symmetrical	1	1	F5	10	0.17702
14_1	PA10P2	Symmetrical	1	1	F5	12.5	0.17668
14_1	PA10P2	Symmetrical	1	2	F5	3	0.17902
14_1	PA10P2	Symmetrical	1	2	F5	3.5	0.17878
14_1	PA10P2	Symmetrical	1	2	F5	10.5	0.17666
14_1	PA10P2	Symmetrical	1	2	F5	11	0.17706
14_1	PA10P2	Symmetrical	1	3	F5	7.5	0.19772
14_1	PA10P2	Symmetrical	1	3	F5	8	0.18846
14_1	PA10P2	Symmetrical	1	1	F5	15.5	0.17522
14_1	PA10P2	Symmetrical	1	1	F5	16	0.17546
14_1	PA10P2	Symmetrical	1	3	F5	10	0.19298
14_1	PA10P2	Symmetrical	1	1	F5	11	0.17664
14_1	PA10P2	Symmetrical	1	1	F5	11.5	0.17702
14_1	PA10P2	Symmetrical	1	1	F5	12	0.17676
14_1	PA10P2	Symmetrical	1	2	F5	23	0.17666
14_1	PA10P2	Symmetrical	1	2	F5	23.5	0.17716
14_1	PA10P2	Symmetrical	1	2	F5	24	0.1762
14_1	PA10P2	Symmetrical	1	1	F5	7	0.17714
14_1	PA10P2	Symmetrical	1	2	F5	4	0.17834
14_1	PA10P2	Symmetrical	1	2	F5	4.5	0.17882
14_1	PA10P2	Symmetrical	1	2	F5	5	0.17788
14_1	PA10P2	Symmetrical	1	2	F5	5.5	0.1781
14_1	PA10P2	Symmetrical	1	2	F5	6	0.17762
14_1	PA10P2	Symmetrical	1	2	F5	6.5	0.17744
14_1	PA10P2	Symmetrical	1	2	F5	7	0.17782
14_1	PA10P2	Symmetrical	1	2	F5	7.5	0.1771
14_1	PA10P2	Symmetrical	1	2	F5	1.5	0.18022
14_1	PA10P2	Symmetrical	1	2	F5	2	0.1798
14_1	PA10P2	Symmetrical	1	2	F5	2.5	0.17984
14_1	PA10P2	Symmetrical	1	1	F5	3	0.17812
14_1	PA10P2	Symmetrical	1	1	F5	13	0.17654
14_1	PA10P2	Symmetrical	1	1	F5	13.5	0.17638
14_1	PA10P2	Symmetrical	1	1	F5	14	0.1762
14_1	PA10P2	Symmetrical	1	1	F5	14.5	0.17642
14_1	PA10P2	Symmetrical	1	1	F5	15	0.17552
14_1	PA10P2	Symmetrical	1	3	F5	12.5	0.18746
14_1	PA10P2	Symmetrical	1	3	F5	13	0.18596
14_1	PA10P2	Symmetrical	1	1	F5	16.5	0.1753
14_1	PA10P2	Symmetrical	1	2	F5	8	0.17704
14_1	PA10P2	Symmetrical	1	2	F5	8.5	0.17748
14_1	PA10P2	Symmetrical	1	2	F5	9	0.17732
14_1	PA10P2	Symmetrical	1	2	F5	9.5	0.17698
14_1	PA10P2	Symmetrical	1	2	F5	10	0.17692
14_1	PA10P2	Symmetrical	1	2	F5	17.5	0.17548
14_1	PA10P2	Symmetrical	1	2	F5	18	0.1761
14_1	PA10P2	Symmetrical	1	2	F5	18.5	0.176
14_1	PA10P2	Symmetrical	1	2	F5	19	0.17684
14_1	PA10P2	Symmetrical	1	2	F5	19.5	0.17656
14_1	PA10P2	Symmetrical	1	2	F5	20	0.17722
14_1	PA10P2	Symmetrical	1	2	F5	20.5	0.17794
14_1	PA10P2	Symmetrical	1	2	F5	21	0.17846
14_1	PA10P2	Symmetrical	1	2	F5	21.5	0.17838
14_1	PA10P2	Symmetrical	1	2	F5	22	0.17714
14_1	PA10P2	Symmetrical	1	2	F5	22.5	0.17694
14_1	PA10P2	Symmetrical	1	2	F5	0.5	0.18152
14_1	PA10P2	Symmetrical	1	2	F5	1	0.18106
14_1	PA10P2	Symmetrical	1	3	F5	4.5	0.20248
14_1	PA10P2	Symmetrical	1	3	F5	5	0.19218
14_1	PA10P2	Symmetrical	1	3	F5	5.5	0.19272
14_1	PA10P2	Symmetrical	1	3	F5	6	0.1916
14_1	PA10P2	Symmetrical	1	3	F5	6.5	0.19744
14_1	PA10P2	Symmetrical	1	2	F5	16.5	0.17586
14_1	PA10P2	Symmetrical	1	2	F5	17	0.17568
14_1	PA10P2	Symmetrical	1	1	F5	0	0.17908
14_1	PA10P2	Symmetrical	1	1	F5	0.5	0.17866
14_1	PA10P2	Symmetrical	1	1	F5	1	0.17842
14_1	PA10P2	Symmetrical	1	1	F5	1.5	0.17782
14_1	PA10P2	Symmetrical	1	1	F5	2	0.17772
14_1	PA10P2	Symmetrical	1	1	F5	2.5	0.17824
14_1	PA10P2	Symmetrical	1	3	F5	23	0.1769
14_1	PA10P2	Symmetrical	1	3	F5	23.5	0.1789
14_1	PA10P2	Symmetrical	1	3	F5	24	0.17856
14_1	PA10P2	Symmetrical	1	3	F5	11	0.1852
14_1	PA10P2	Symmetrical	1	3	F5	11.5	0.18988
14_1	PA10P2	Symmetrical	1	3	F5	12	0.18882
14_1	PA10P2	Symmetrical	1	3	F5	0	0.21054
14_1	PA10P2	Symmetrical	1	3	F5	7	0.19874
14_1	PA10P2	Symmetrical	1	3	F5	1	0.20926
14_1	PA10P2	Symmetrical	1	3	F5	13.5	0.1856
14_1	PA10P2	Symmetrical	1	2	F5	11.5	0.17684
14_1	PA10P2	Symmetrical	1	1	F5	17	0.17606
14_1	PA10P2	Symmetrical	1	1	F5	17.5	0.17564
14_1	PA10P2	Symmetrical	1	1	F5	18	0.17586
14_1	PA10P2	Symmetrical	1	1	F5	18.5	0.17572
14_1	PA10P2	Symmetrical	1	3	F5	0.5	0.2081
14_1	PA10P2	Symmetrical	1	3	F5	3	0.2046
14_1	PA10P2	Symmetrical	1	3	F5	3.5	0.19548
14_1	PA10P2	Symmetrical	1	3	F5	4	0.19484
14_1	PA10P2	Symmetrical	1	2	F5	16	0.1763
14_1	PA10P2	Symmetrical	1	3	F5	19	0.17814
14_1	PA10P2	Symmetrical	1	3	F5	19.5	0.17852
14_1	PA10P2	Symmetrical	1	3	F5	1.5	0.20786
14_1	PA10P2	Symmetrical	1	3	F5	2	0.19598
14_1	PA10P2	Symmetrical	1	3	F5	2.5	0.19744
14_1	PA10P2	Symmetrical	1	2	F5	0	0.18412
14_1	PA10P2	Symmetrical	1	3	F5	16	0.1788
14_1	PA10P2	Symmetrical	1	3	F5	16.5	0.17986
14_1	PA10P2	Symmetrical	1	1	F5	3.5	0.17804
14_1	PA10P2	Symmetrical	1	2	F5	14.5	0.17602
14_1	PA10P2	Symmetrical	1	2	F5	15	0.1761
14_1	PA10P2	Symmetrical	1	2	F5	15.5	0.17556
14_1	PA10P2	Symmetrical	1	1	F5	19	0.17536
14_1	PA10P2	Symmetrical	1	1	F5	19.5	0.17578
14_1	PA10P2	Symmetrical	1	1	F5	20	0.1756
14_1	PA10P2	Symmetrical	1	3	F5	20	0.17942
14_1	PA10P2	Symmetrical	1	3	F5	20.5	0.17742
14_1	PA10P2	Symmetrical	1	3	F5	21	0.17882
14_1	PA10P2	Symmetrical	1	3	F5	21.5	0.17976
14_1	PA10P2	Symmetrical	1	3	F5	22	0.17926
14_1	PA10P2	Symmetrical	1	3	F5	22.5	0.17918
14_1	PA10P2	Symmetrical	1	2	F5	13.5	0.17626
14_1	PA10P2	Symmetrical	1	2	F5	14	0.17588
14_1	PA10P2	Symmetrical	1	3	F5	10.5	0.19106
14_1	PA10P2	Symmetrical	1	1	F5	4	0.17724
14_1	PA10P2	Symmetrical	1	3	F5	18	0.17866
14_1	PA10P2	Symmetrical	1	3	F5	18.5	0.1774
14_1	PA10P2	Symmetrical	1	1	F5	5	0.17748
14_1	PA10P2	Symmetrical	1	1	F5	20.5	0.1765
14_1	PA10P2	Symmetrical	1	1	F5	21	0.17582
14_1	PA10P2	Symmetrical	1	1	F5	21.5	0.17534
14_1	PA10P2	Symmetrical	1	2	F5	12	0.17622
14_1	PA10P2	Symmetrical	1	2	F5	12.5	0.17584
14_1	PA10P2	Symmetrical	1	2	F5	13	0.17602
14_1	PA10P2	Symmetrical	1	1	F5	23.5	0.17556
14_1	PA10P2	Symmetrical	1	1	F5	24	0.1764
14_1	PA10P2	Symmetrical	1	3	F5	17	0.17784
14_1	PA10P2	Symmetrical	1	3	F5	17.5	0.1785
14_1	PA10P2	Symmetrical	1	1	F5	6	0.17726
14_1	PA10P2	Symmetrical	1	1	F5	4.5	0.17758
14_1	PA10P2	Symmetrical	1	1	F5	22	0.17554
14_1	PA10P2	Symmetrical	1	1	F5	5.5	0.1774
14_1	PA10P2	Symmetrical	1	1	F5	23	0.17592
14_1	PA10P2	Symmetrical	1	1	F5	6.5	0.17744
14_1	PA10P2	Symmetrical	1	1	F5	22.5	0.17648
14_1	PA10P2	Symmetrical	1	3	F5	14.5	0.18486
14_1	PA10P2	Symmetrical	1	3	F5	15.5	0.1777
14_1	PA10P2	Symmetrical	1	3	F5	14	0.18704
14_1	PA10P2	Symmetrical	1	3	F5	15	0.18216
14_1	PA13P1	Symmetrical	0.65	3	G5	17	0.25568
14_1	PA13P1	Symmetrical	0.65	2	G5	12.5	0.17836
14_1	PA13P1	Symmetrical	0.65	2	G5	13.5	0.17828
14_1	PA13P1	Symmetrical	0.65	2	G5	14	0.17794
14_1	PA13P1	Symmetrical	0.65	3	G5	17.5	0.27448
14_1	PA13P1	Symmetrical	0.65	2	G5	13	0.1779
14_1	PA13P1	Symmetrical	0.65	1	G5	0.5	0.18718
14_1	PA13P1	Symmetrical	0.65	1	G5	1	0.1802
14_1	PA13P1	Symmetrical	0.65	1	G5	1.5	0.18032
14_1	PA13P1	Symmetrical	0.65	1	G5	0	0.1912
14_1	PA13P1	Symmetrical	0.65	2	G5	17.5	0.17752
14_1	PA13P1	Symmetrical	0.65	2	G5	18	0.1776
14_1	PA13P1	Symmetrical	0.65	2	G5	18.5	0.17718
14_1	PA13P1	Symmetrical	0.65	2	G5	19	0.1777
14_1	PA13P1	Symmetrical	0.65	2	G5	19.5	0.17662
14_1	PA13P1	Symmetrical	0.65	2	G5	20	0.17704
14_1	PA13P1	Symmetrical	0.65	2	G5	20.5	0.17722
14_1	PA13P1	Symmetrical	0.65	2	G5	14.5	0.1783
14_1	PA13P1	Symmetrical	0.65	2	G5	15	0.17792
14_1	PA13P1	Symmetrical	0.65	2	G5	15.5	0.1775
14_1	PA13P1	Symmetrical	0.65	2	G5	16	0.17808
14_1	PA13P1	Symmetrical	0.65	2	G5	16.5	0.17792
14_1	PA13P1	Symmetrical	0.65	2	G5	17	0.17786
14_1	PA13P1	Symmetrical	0.65	1	G5	14.5	0.55196
14_1	PA13P1	Symmetrical	0.65	1	G5	15	0.60562
14_1	PA13P1	Symmetrical	0.65	1	G5	15.5	0.6587
14_1	PA13P1	Symmetrical	0.65	1	G5	16	0.70648
14_1	PA13P1	Symmetrical	0.65	1	G5	16.5	0.75004
14_1	PA13P1	Symmetrical	0.65	1	G5	17	0.7972
14_1	PA13P1	Symmetrical	0.65	1	G5	17.5	1.0524
14_1	PA13P1	Symmetrical	0.65	1	G5	18	1.0477
14_1	PA13P1	Symmetrical	0.65	1	G5	18.5	0.9816
14_1	PA13P1	Symmetrical	0.65	1	G5	19	0.9733
14_1	PA13P1	Symmetrical	0.65	1	G5	19.5	0.95544
14_1	PA13P1	Symmetrical	0.65	1	G5	20	0.96392
14_1	PA13P1	Symmetrical	0.65	1	G5	20.5	0.97362
14_1	PA13P1	Symmetrical	0.65	1	G5	21	0.98004
14_1	PA13P1	Symmetrical	0.65	1	G5	21.5	0.98662
14_1	PA13P1	Symmetrical	0.65	1	G5	22	1.0017
14_1	PA13P1	Symmetrical	0.65	1	G5	22.5	1.0159
14_1	PA13P1	Symmetrical	0.65	1	G5	23	1.0173
14_1	PA13P1	Symmetrical	0.65	1	G5	23.5	1.0286
14_1	PA13P1	Symmetrical	0.65	1	G5	24	1.0416
14_1	PA13P1	Symmetrical	0.65	2	G5	6	0.18
14_1	PA13P1	Symmetrical	0.65	1	G5	5	0.17986
14_1	PA13P1	Symmetrical	0.65	1	G5	5.5	0.18018
14_1	PA13P1	Symmetrical	0.65	1	G5	6	0.17998
14_1	PA13P1	Symmetrical	0.65	1	G5	6.5	0.17998
14_1	PA13P1	Symmetrical	0.65	1	G5	7	0.17992
14_1	PA13P1	Symmetrical	0.65	1	G5	7.5	0.1801
14_1	PA13P1	Symmetrical	0.65	1	G5	8	0.18072
14_1	PA13P1	Symmetrical	0.65	1	G5	8.5	0.18074
14_1	PA13P1	Symmetrical	0.65	1	G5	9	0.18256
14_1	PA13P1	Symmetrical	0.65	1	G5	9.5	0.18494
14_1	PA13P1	Symmetrical	0.65	1	G5	10	0.18844
14_1	PA13P1	Symmetrical	0.65	1	G5	10.5	0.19598
14_1	PA13P1	Symmetrical	0.65	1	G5	11	0.20658
14_1	PA13P1	Symmetrical	0.65	1	G5	11.5	0.22228
14_1	PA13P1	Symmetrical	0.65	1	G5	12	0.24938
14_1	PA13P1	Symmetrical	0.65	1	G5	12.5	0.29096
14_1	PA13P1	Symmetrical	0.65	1	G5	13	0.34886
14_1	PA13P1	Symmetrical	0.65	1	G5	13.5	0.41766
14_1	PA13P1	Symmetrical	0.65	1	G5	14	0.4877
14_1	PA13P1	Symmetrical	0.65	3	G5	6	0.20482
14_1	PA13P1	Symmetrical	0.65	3	G5	6.5	0.1976
14_1	PA13P1	Symmetrical	0.65	3	G5	7	0.19782
14_1	PA13P1	Symmetrical	0.65	3	G5	7.5	0.19562
14_1	PA13P1	Symmetrical	0.65	3	G5	8	0.19356
14_1	PA13P1	Symmetrical	0.65	3	G5	8.5	0.19372
14_1	PA13P1	Symmetrical	0.65	3	G5	9	0.19434
14_1	PA13P1	Symmetrical	0.65	3	G5	9.5	0.19356
14_1	PA13P1	Symmetrical	0.65	3	G5	10	0.19368
14_1	PA13P1	Symmetrical	0.65	3	G5	10.5	0.19304
14_1	PA13P1	Symmetrical	0.65	3	G5	11	0.19308
14_1	PA13P1	Symmetrical	0.65	3	G5	11.5	0.1932
14_1	PA13P1	Symmetrical	0.65	3	G5	12	0.1942
14_1	PA13P1	Symmetrical	0.65	3	G5	12.5	0.1945
14_1	PA13P1	Symmetrical	0.65	3	G5	13	0.19534
14_1	PA13P1	Symmetrical	0.65	3	G5	13.5	0.19816
14_1	PA13P1	Symmetrical	0.65	3	G5	14	0.1999
14_1	PA13P1	Symmetrical	0.65	3	G5	14.5	0.20392
14_1	PA13P1	Symmetrical	0.65	3	G5	15	0.2089
14_1	PA13P1	Symmetrical	0.65	3	G5	15.5	0.21682
14_1	PA13P1	Symmetrical	0.65	3	G5	16	0.2317
14_1	PA13P1	Symmetrical	0.65	2	G5	6.5	0.1798
14_1	PA13P1	Symmetrical	0.65	2	G5	21	0.17706
14_1	PA13P1	Symmetrical	0.65	2	G5	21.5	0.17736
14_1	PA13P1	Symmetrical	0.65	2	G5	22	0.1769
14_1	PA13P1	Symmetrical	0.65	2	G5	22.5	0.17718
14_1	PA13P1	Symmetrical	0.65	2	G5	23	0.1771
14_1	PA13P1	Symmetrical	0.65	2	G5	23.5	0.17784
14_1	PA13P1	Symmetrical	0.65	2	G5	3.5	0.1803
14_1	PA13P1	Symmetrical	0.65	2	G5	4	0.1801
14_1	PA13P1	Symmetrical	0.65	2	G5	4.5	0.18098
14_1	PA13P1	Symmetrical	0.65	2	G5	5	0.1801
14_1	PA13P1	Symmetrical	0.65	2	G5	5.5	0.18012
14_1	PA13P1	Symmetrical	0.65	2	G5	24	0.17716
14_1	PA13P1	Symmetrical	0.65	2	G5	7	0.18004
14_1	PA13P1	Symmetrical	0.65	3	G5	3.5	0.2009
14_1	PA13P1	Symmetrical	0.65	3	G5	4	0.195
14_1	PA13P1	Symmetrical	0.65	3	G5	4.5	0.20304
14_1	PA13P1	Symmetrical	0.65	3	G5	5	0.20478
14_1	PA13P1	Symmetrical	0.65	3	G5	5.5	0.20394
14_1	PA13P1	Symmetrical	0.65	2	G5	9.5	0.17878
14_1	PA13P1	Symmetrical	0.65	2	G5	10	0.1789
14_1	PA13P1	Symmetrical	0.65	2	G5	10.5	0.17842
14_1	PA13P1	Symmetrical	0.65	2	G5	11	0.17872
14_1	PA13P1	Symmetrical	0.65	2	G5	11.5	0.17864
14_1	PA13P1	Symmetrical	0.65	2	G5	12	0.17816
14_1	PA13P1	Symmetrical	0.65	1	G5	3	0.18084
14_1	PA13P1	Symmetrical	0.65	1	G5	3.5	0.18102
14_1	PA13P1	Symmetrical	0.65	1	G5	4	0.18056
14_1	PA13P1	Symmetrical	0.65	1	G5	4.5	0.18054
14_1	PA13P1	Symmetrical	0.65	3	G5	18	0.2946
14_1	PA13P1	Symmetrical	0.65	3	G5	18.5	0.31406
14_1	PA13P1	Symmetrical	0.65	3	G5	19	0.33128
14_1	PA13P1	Symmetrical	0.65	3	G5	19.5	0.35322
14_1	PA13P1	Symmetrical	0.65	3	G5	20	0.36568
14_1	PA13P1	Symmetrical	0.65	3	G5	20.5	0.38228
14_1	PA13P1	Symmetrical	0.65	3	G5	0	0.20202
14_1	PA13P1	Symmetrical	0.65	1	G5	2	0.17958
14_1	PA13P1	Symmetrical	0.65	1	G5	2.5	0.18064
14_1	PA13P1	Symmetrical	0.65	3	G5	1.5	0.1922
14_1	PA13P1	Symmetrical	0.65	3	G5	2	0.19004
14_1	PA13P1	Symmetrical	0.65	3	G5	2.5	0.20072
14_1	PA13P1	Symmetrical	0.65	3	G5	3	0.20032
14_1	PA13P1	Symmetrical	0.65	3	G5	24	0.49814
14_1	PA13P1	Symmetrical	0.65	2	G5	7.5	0.17974
14_1	PA13P1	Symmetrical	0.65	2	G5	8	0.17908
14_1	PA13P1	Symmetrical	0.65	2	G5	8.5	0.17948
14_1	PA13P1	Symmetrical	0.65	2	G5	9	0.17964
14_1	PA13P1	Symmetrical	0.65	2	G5	2	0.18084
14_1	PA13P1	Symmetrical	0.65	2	G5	2.5	0.18102
14_1	PA13P1	Symmetrical	0.65	3	G5	0.5	0.20168
14_1	PA13P1	Symmetrical	0.65	3	G5	1	0.20084
14_1	PA13P1	Symmetrical	0.65	3	G5	21.5	0.41244
14_1	PA13P1	Symmetrical	0.65	3	G5	22	0.4425
14_1	PA13P1	Symmetrical	0.65	3	G5	22.5	0.46764
14_1	PA13P1	Symmetrical	0.65	3	G5	23	0.48102
14_1	PA13P1	Symmetrical	0.65	3	G5	16.5	0.24198
14_1	PA13P1	Symmetrical	0.65	2	G5	0	0.18486
14_1	PA13P1	Symmetrical	0.65	2	G5	0.5	0.18528
14_1	PA13P1	Symmetrical	0.65	2	G5	1	0.18026
14_1	PA13P1	Symmetrical	0.65	2	G5	1.5	0.1813
14_1	PA13P1	Symmetrical	0.65	3	G5	23.5	0.49096
14_1	PA13P1	Symmetrical	0.65	2	G5	3	0.18036
14_1	PA13P1	Symmetrical	0.65	3	G5	21	0.40188
14_1	PA2P1	Symmetrical	0.85	3	G8	2	0.17308
14_1	PA2P1	Symmetrical	0.85	3	G8	2.5	0.17322
14_1	PA2P1	Symmetrical	0.85	3	G8	0	0.17252
14_1	PA2P1	Symmetrical	0.85	3	G8	0.5	0.17376
14_1	PA2P1	Symmetrical	0.85	3	G8	1	0.17306
14_1	PA2P1	Symmetrical	0.85	3	G8	3.5	0.17296
14_1	PA2P1	Symmetrical	0.85	3	G8	4	0.17278
14_1	PA2P1	Symmetrical	0.85	3	G8	20	0.18252
14_1	PA2P1	Symmetrical	0.85	3	G8	20.5	0.1823
14_1	PA2P1	Symmetrical	0.85	3	G8	21	0.18278
14_1	PA2P1	Symmetrical	0.85	3	G8	1.5	0.17292
14_1	PA2P1	Symmetrical	0.85	1	G8	2	0.17726
14_1	PA2P1	Symmetrical	0.85	1	G8	2.5	0.17626
14_1	PA2P1	Symmetrical	0.85	1	G8	3	0.17676
14_1	PA2P1	Symmetrical	0.85	1	G8	3.5	0.17592
14_1	PA2P1	Symmetrical	0.85	1	G8	4	0.17682
14_1	PA2P1	Symmetrical	0.85	1	G8	4.5	0.17624
14_1	PA2P1	Symmetrical	0.85	1	G8	5	0.17652
14_1	PA2P1	Symmetrical	0.85	1	G8	5.5	0.17612
14_1	PA2P1	Symmetrical	0.85	1	G8	6	0.17716
14_1	PA2P1	Symmetrical	0.85	1	G8	6.5	0.17574
14_1	PA2P1	Symmetrical	0.85	1	G8	7	0.17676
14_1	PA2P1	Symmetrical	0.85	1	G8	7.5	0.17666
14_1	PA2P1	Symmetrical	0.85	1	G8	8	0.17732
14_1	PA2P1	Symmetrical	0.85	1	G8	8.5	0.17952
14_1	PA2P1	Symmetrical	0.85	1	G8	9	0.18106
14_1	PA2P1	Symmetrical	0.85	1	G8	9.5	0.18362
14_1	PA2P1	Symmetrical	0.85	3	G8	3	0.1726
14_1	PA2P1	Symmetrical	0.85	3	G8	17	0.1819
14_1	PA2P1	Symmetrical	0.85	3	G8	17.5	0.18188
14_1	PA2P1	Symmetrical	0.85	3	G8	18	0.18228
14_1	PA2P1	Symmetrical	0.85	3	G8	18.5	0.18168
14_1	PA2P1	Symmetrical	0.85	3	G8	19	0.18184
14_1	PA2P1	Symmetrical	0.85	3	G8	19.5	0.18152
14_1	PA2P1	Symmetrical	0.85	3	G8	6	0.17278
14_1	PA2P1	Symmetrical	0.85	3	G8	6.5	0.17278
14_1	PA2P1	Symmetrical	0.85	3	G8	7	0.1735
14_1	PA2P1	Symmetrical	0.85	3	G8	21.5	0.18264
14_1	PA2P1	Symmetrical	0.85	3	G8	22	0.18252
14_1	PA2P1	Symmetrical	0.85	3	G8	22.5	0.18336
14_1	PA2P1	Symmetrical	0.85	3	G8	23	0.18402
14_1	PA2P1	Symmetrical	0.85	3	G8	23.5	0.18436
14_1	PA2P1	Symmetrical	0.85	3	G8	24	0.18646
14_1	PA2P1	Symmetrical	0.85	2	G8	7.5	0.1778
14_1	PA2P1	Symmetrical	0.85	3	G8	4.5	0.17306
14_1	PA2P1	Symmetrical	0.85	3	G8	5	0.17334
14_1	PA2P1	Symmetrical	0.85	3	G8	5.5	0.1724
14_1	PA2P1	Symmetrical	0.85	1	G8	0	0.17596
14_1	PA2P1	Symmetrical	0.85	1	G8	0.5	0.1762
14_1	PA2P1	Symmetrical	0.85	1	G8	1	0.17608
14_1	PA2P1	Symmetrical	0.85	1	G8	1.5	0.1772
14_1	PA2P1	Symmetrical	0.85	3	G8	14	0.18414
14_1	PA2P1	Symmetrical	0.85	3	G8	14.5	0.18304
14_1	PA2P1	Symmetrical	0.85	3	G8	15	0.18294
14_1	PA2P1	Symmetrical	0.85	3	G8	15.5	0.18218
14_1	PA2P1	Symmetrical	0.85	3	G8	16	0.1819
14_1	PA2P1	Symmetrical	0.85	2	G8	20	0.17964
14_1	PA2P1	Symmetrical	0.85	2	G8	20.5	0.1788
14_1	PA2P1	Symmetrical	0.85	2	G8	21	0.17944
14_1	PA2P1	Symmetrical	0.85	2	G8	21.5	0.1795
14_1	PA2P1	Symmetrical	0.85	2	G8	22	0.17936
14_1	PA2P1	Symmetrical	0.85	2	G8	22.5	0.17904
14_1	PA2P1	Symmetrical	0.85	2	G8	23	0.17904
14_1	PA2P1	Symmetrical	0.85	2	G8	23.5	0.17836
14_1	PA2P1	Symmetrical	0.85	2	G8	24	0.17864
14_1	PA2P1	Symmetrical	0.85	2	G8	11	0.17722
14_1	PA2P1	Symmetrical	0.85	2	G8	11.5	0.17776
14_1	PA2P1	Symmetrical	0.85	2	G8	12	0.1775
14_1	PA2P1	Symmetrical	0.85	2	G8	12.5	0.17834
14_1	PA2P1	Symmetrical	0.85	2	G8	13	0.17834
14_1	PA2P1	Symmetrical	0.85	2	G8	13.5	0.17776
14_1	PA2P1	Symmetrical	0.85	2	G8	14	0.1782
14_1	PA2P1	Symmetrical	0.85	2	G8	14.5	0.1782
14_1	PA2P1	Symmetrical	0.85	2	G8	15	0.1781
14_1	PA2P1	Symmetrical	0.85	2	G8	15.5	0.17854
14_1	PA2P1	Symmetrical	0.85	2	G8	16	0.1783
14_1	PA2P1	Symmetrical	0.85	2	G8	16.5	0.17824
14_1	PA2P1	Symmetrical	0.85	2	G8	17	0.17826
14_1	PA2P1	Symmetrical	0.85	2	G8	17.5	0.17864
14_1	PA2P1	Symmetrical	0.85	2	G8	18	0.17824
14_1	PA2P1	Symmetrical	0.85	2	G8	18.5	0.17884
14_1	PA2P1	Symmetrical	0.85	2	G8	19	0.17934
14_1	PA2P1	Symmetrical	0.85	2	G8	19.5	0.17984
14_1	PA2P1	Symmetrical	0.85	1	G8	17.5	0.88712
14_1	PA2P1	Symmetrical	0.85	1	G8	18	0.8984
14_1	PA2P1	Symmetrical	0.85	1	G8	18.5	0.8973
14_1	PA2P1	Symmetrical	0.85	1	G8	19	0.90314
14_1	PA2P1	Symmetrical	0.85	1	G8	19.5	0.90712
14_1	PA2P1	Symmetrical	0.85	1	G8	20	0.90566
14_1	PA2P1	Symmetrical	0.85	1	G8	20.5	0.88354
14_1	PA2P1	Symmetrical	0.85	1	G8	21	0.86976
14_1	PA2P1	Symmetrical	0.85	1	G8	21.5	0.87296
14_1	PA2P1	Symmetrical	0.85	1	G8	22	0.85414
14_1	PA2P1	Symmetrical	0.85	1	G8	22.5	0.81834
14_1	PA2P1	Symmetrical	0.85	1	G8	23	0.80096
14_1	PA2P1	Symmetrical	0.85	1	G8	23.5	0.78808
14_1	PA2P1	Symmetrical	0.85	1	G8	24	0.78128
14_1	PA2P1	Symmetrical	0.85	3	G8	16.5	0.18222
14_1	PA2P1	Symmetrical	0.85	2	G8	0	0.19152
14_1	PA2P1	Symmetrical	0.85	2	G8	0.5	0.19808
14_1	PA2P1	Symmetrical	0.85	2	G8	1	0.20382
14_1	PA2P1	Symmetrical	0.85	2	G8	1.5	0.18094
14_1	PA2P1	Symmetrical	0.85	2	G8	2	0.18214
14_1	PA2P1	Symmetrical	0.85	2	G8	2.5	0.18482
14_1	PA2P1	Symmetrical	0.85	2	G8	3	0.18152
14_1	PA2P1	Symmetrical	0.85	2	G8	3.5	0.18032
14_1	PA2P1	Symmetrical	0.85	2	G8	4	0.1794
14_1	PA2P1	Symmetrical	0.85	2	G8	4.5	0.17886
14_1	PA2P1	Symmetrical	0.85	1	G8	10	0.18898
14_1	PA2P1	Symmetrical	0.85	1	G8	10.5	0.19726
14_1	PA2P1	Symmetrical	0.85	1	G8	11	0.21162
14_1	PA2P1	Symmetrical	0.85	1	G8	11.5	0.23262
14_1	PA2P1	Symmetrical	0.85	1	G8	12	0.27046
14_1	PA2P1	Symmetrical	0.85	1	G8	12.5	0.3281
14_1	PA2P1	Symmetrical	0.85	1	G8	13	0.40728
14_1	PA2P1	Symmetrical	0.85	1	G8	13.5	0.4842
14_1	PA2P1	Symmetrical	0.85	1	G8	14	0.55518
14_1	PA2P1	Symmetrical	0.85	1	G8	14.5	0.61814
14_1	PA2P1	Symmetrical	0.85	1	G8	15	0.6837
14_1	PA2P1	Symmetrical	0.85	1	G8	15.5	0.7207
14_1	PA2P1	Symmetrical	0.85	1	G8	16	0.79946
14_1	PA2P1	Symmetrical	0.85	1	G8	16.5	0.82488
14_1	PA2P1	Symmetrical	0.85	1	G8	17	0.85926
14_1	PA2P1	Symmetrical	0.85	3	G8	9.5	0.17732
14_1	PA2P1	Symmetrical	0.85	3	G8	10	0.17832
14_1	PA2P1	Symmetrical	0.85	3	G8	10.5	0.18132
14_1	PA2P1	Symmetrical	0.85	3	G8	11	0.18434
14_1	PA2P1	Symmetrical	0.85	3	G8	11.5	0.18646
14_1	PA2P1	Symmetrical	0.85	3	G8	12	0.18744
14_1	PA2P1	Symmetrical	0.85	3	G8	12.5	0.18678
14_1	PA2P1	Symmetrical	0.85	3	G8	13	0.1861
14_1	PA2P1	Symmetrical	0.85	3	G8	13.5	0.18476
14_1	PA2P1	Symmetrical	0.85	2	G8	10.5	0.17792
14_1	PA2P1	Symmetrical	0.85	3	G8	7.5	0.17334
14_1	PA2P1	Symmetrical	0.85	3	G8	8	0.17428
14_1	PA2P1	Symmetrical	0.85	2	G8	5	0.17828
14_1	PA2P1	Symmetrical	0.85	2	G8	5.5	0.17772
14_1	PA2P1	Symmetrical	0.85	2	G8	6	0.17822
14_1	PA2P1	Symmetrical	0.85	2	G8	6.5	0.1783
14_1	PA2P1	Symmetrical	0.85	2	G8	7	0.1771
14_1	PA2P1	Symmetrical	0.85	2	G8	8	0.17786
14_1	PA2P1	Symmetrical	0.85	2	G8	8.5	0.17724
14_1	PA2P1	Symmetrical	0.85	2	G8	9	0.17744
14_1	PA2P1	Symmetrical	0.85	2	G8	9.5	0.1777
14_1	PA2P1	Symmetrical	0.85	2	G8	10	0.17748
14_1	PA2P1	Symmetrical	0.85	3	G8	9	0.17566
14_1	PA2P1	Symmetrical	0.85	3	G8	8.5	0.1747
14_1	PA5P1	Asymmetrical	0.25	3	C5	23.5	0.283
14_1	PA5P1	Asymmetrical	0.25	2	C5	3.5	0.1695
14_1	PA5P1	Asymmetrical	0.25	3	C5	0	0.19234
14_1	PA5P1	Asymmetrical	0.25	1	C5	11.5	0.17134
14_1	PA5P1	Asymmetrical	0.25	2	C5	2.5	0.17034
14_1	PA5P1	Asymmetrical	0.25	2	C5	4	0.17
14_1	PA5P1	Asymmetrical	0.25	3	C5	3.5	0.18372
14_1	PA5P1	Asymmetrical	0.25	3	C5	0.5	0.18952
14_1	PA5P1	Asymmetrical	0.25	3	C5	20	0.40824
14_1	PA5P1	Asymmetrical	0.25	2	C5	22	0.19216
14_1	PA5P1	Asymmetrical	0.25	2	C5	3	0.17088
14_1	PA5P1	Asymmetrical	0.25	1	C5	11	0.17124
14_1	PA5P1	Asymmetrical	0.25	2	C5	21.5	0.1945
14_1	PA5P1	Asymmetrical	0.25	3	C5	18.5	0.5232
14_1	PA5P1	Asymmetrical	0.25	3	C5	20.5	0.3664
14_1	PA5P1	Asymmetrical	0.25	3	C5	24	0.27852
14_1	PA5P1	Asymmetrical	0.25	3	C5	18	0.52182
14_1	PA5P1	Asymmetrical	0.25	3	C5	2.5	0.18848
14_1	PA5P1	Asymmetrical	0.25	3	C5	3	0.18594
14_1	PA5P1	Asymmetrical	0.25	3	C5	23	0.28846
14_1	PA5P1	Asymmetrical	0.25	2	C5	21	0.19812
14_1	PA5P1	Asymmetrical	0.25	2	C5	4.5	0.16944
14_1	PA5P1	Asymmetrical	0.25	2	C5	5	0.16964
14_1	PA5P1	Asymmetrical	0.25	1	C5	4	0.17928
14_1	PA5P1	Asymmetrical	0.25	2	C5	0	0.17698
14_1	PA5P1	Asymmetrical	0.25	2	C5	22.5	0.19172
14_1	PA5P1	Asymmetrical	0.25	2	C5	23	0.1923
14_1	PA5P1	Asymmetrical	0.25	3	C5	19	0.49906
14_1	PA5P1	Asymmetrical	0.25	3	C5	19.5	0.45642
14_1	PA5P1	Asymmetrical	0.25	3	C5	1	0.18984
14_1	PA5P1	Asymmetrical	0.25	1	C5	9.5	0.17204
14_1	PA5P1	Asymmetrical	0.25	1	C5	10	0.1719
14_1	PA5P1	Asymmetrical	0.25	1	C5	10.5	0.17162
14_1	PA5P1	Asymmetrical	0.25	3	C5	21.5	0.32064
14_1	PA5P1	Asymmetrical	0.25	3	C5	10.5	0.17
14_1	PA5P1	Asymmetrical	0.25	3	C5	11	0.17166
14_1	PA5P1	Asymmetrical	0.25	1	C5	12	0.1709
14_1	PA5P1	Asymmetrical	0.25	1	C5	12.5	0.17078
14_1	PA5P1	Asymmetrical	0.25	3	C5	5.5	0.17836
14_1	PA5P1	Asymmetrical	0.25	3	C5	6	0.17816
14_1	PA5P1	Asymmetrical	0.25	2	C5	23.5	0.19358
14_1	PA5P1	Asymmetrical	0.25	2	C5	24	0.19334
14_1	PA5P1	Asymmetrical	0.25	2	C5	2	0.1709
14_1	PA5P1	Asymmetrical	0.25	3	C5	21	0.33798
14_1	PA5P1	Asymmetrical	0.25	3	C5	1.5	0.18936
14_1	PA5P1	Asymmetrical	0.25	3	C5	16	0.32966
14_1	PA5P1	Asymmetrical	0.25	3	C5	10	0.17044
14_1	PA5P1	Asymmetrical	0.25	1	C5	2.5	0.1834
14_1	PA5P1	Asymmetrical	0.25	1	C5	3	0.18148
14_1	PA5P1	Asymmetrical	0.25	1	C5	3.5	0.18154
14_1	PA5P1	Asymmetrical	0.25	3	C5	17	0.44218
14_1	PA5P1	Asymmetrical	0.25	3	C5	17.5	0.48794
14_1	PA5P1	Asymmetrical	0.25	3	C5	4.5	0.18126
14_1	PA5P1	Asymmetrical	0.25	2	C5	0.5	0.17328
14_1	PA5P1	Asymmetrical	0.25	2	C5	1	0.17268
14_1	PA5P1	Asymmetrical	0.25	2	C5	1.5	0.17222
14_1	PA5P1	Asymmetrical	0.25	3	C5	14.5	0.22672
14_1	PA5P1	Asymmetrical	0.25	3	C5	15	0.2483
14_1	PA5P1	Asymmetrical	0.25	3	C5	2	0.18746
14_1	PA5P1	Asymmetrical	0.25	2	C5	20.5	0.2023
14_1	PA5P1	Asymmetrical	0.25	1	C5	8	0.17314
14_1	PA5P1	Asymmetrical	0.25	1	C5	8.5	0.17304
14_1	PA5P1	Asymmetrical	0.25	1	C5	4.5	0.17846
14_1	PA5P1	Asymmetrical	0.25	3	C5	11.5	0.17354
14_1	PA5P1	Asymmetrical	0.25	3	C5	4	0.18166
14_1	PA5P1	Asymmetrical	0.25	1	C5	6	0.1756
14_1	PA5P1	Asymmetrical	0.25	3	C5	5	0.17938
14_1	PA5P1	Asymmetrical	0.25	3	C5	6.5	0.17504
14_1	PA5P1	Asymmetrical	0.25	3	C5	7	0.17406
14_1	PA5P1	Asymmetrical	0.25	3	C5	14	0.21094
14_1	PA5P1	Asymmetrical	0.25	1	C5	7	0.17428
14_1	PA5P1	Asymmetrical	0.25	3	C5	22	0.3066
14_1	PA5P1	Asymmetrical	0.25	3	C5	22.5	0.29622
14_1	PA5P1	Asymmetrical	0.25	3	C5	9.5	0.17028
14_1	PA5P1	Asymmetrical	0.25	1	C5	9	0.1731
14_1	PA5P1	Asymmetrical	0.25	2	C5	19.5	0.2087
14_1	PA5P1	Asymmetrical	0.25	1	C5	23.5	0.1951
14_1	PA5P1	Asymmetrical	0.25	3	C5	12	0.17596
14_1	PA5P1	Asymmetrical	0.25	3	C5	16.5	0.39016
14_1	PA5P1	Asymmetrical	0.25	3	C5	12.5	0.18058
14_1	PA5P1	Asymmetrical	0.25	3	C5	13	0.18606
14_1	PA5P1	Asymmetrical	0.25	3	C5	13.5	0.19766
14_1	PA5P1	Asymmetrical	0.25	1	C5	14	0.16962
14_1	PA5P1	Asymmetrical	0.25	1	C5	0.5	0.191
14_1	PA5P1	Asymmetrical	0.25	1	C5	1	0.18802
14_1	PA5P1	Asymmetrical	0.25	3	C5	15.5	0.2831
14_1	PA5P1	Asymmetrical	0.25	1	C5	2	0.18436
14_1	PA5P1	Asymmetrical	0.25	2	C5	19	0.21028
14_1	PA5P1	Asymmetrical	0.25	1	C5	16.5	0.16938
14_1	PA5P1	Asymmetrical	0.25	1	C5	17	0.17022
14_1	PA5P1	Asymmetrical	0.25	1	C5	24	0.20134
14_1	PA5P1	Asymmetrical	0.25	1	C5	5.5	0.1768
14_1	PA5P1	Asymmetrical	0.25	2	C5	5.5	0.1692
14_1	PA5P1	Asymmetrical	0.25	1	C5	13	0.17058
14_1	PA5P1	Asymmetrical	0.25	1	C5	13.5	0.17032
14_1	PA5P1	Asymmetrical	0.25	1	C5	6.5	0.17542
14_1	PA5P1	Asymmetrical	0.25	3	C5	7.5	0.17296
14_1	PA5P1	Asymmetrical	0.25	3	C5	8	0.17154
14_1	PA5P1	Asymmetrical	0.25	3	C5	8.5	0.17124
14_1	PA5P1	Asymmetrical	0.25	1	C5	7.5	0.17432
14_1	PA5P1	Asymmetrical	0.25	1	C5	16	0.16966
14_1	PA5P1	Asymmetrical	0.25	2	C5	18	0.21304
14_1	PA5P1	Asymmetrical	0.25	2	C5	18.5	0.21244
14_1	PA5P1	Asymmetrical	0.25	1	C5	5	0.17692
14_1	PA5P1	Asymmetrical	0.25	2	C5	12	0.16954
14_1	PA5P1	Asymmetrical	0.25	1	C5	18	0.17082
14_1	PA5P1	Asymmetrical	0.25	1	C5	18.5	0.1706
14_1	PA5P1	Asymmetrical	0.25	1	C5	19	0.17098
14_1	PA5P1	Asymmetrical	0.25	2	C5	14	0.17902
14_1	PA5P1	Asymmetrical	0.25	1	C5	0	0.20888
14_1	PA5P1	Asymmetrical	0.25	1	C5	21	0.1777
14_1	PA5P1	Asymmetrical	0.25	1	C5	21.5	0.17934
14_1	PA5P1	Asymmetrical	0.25	3	C5	9	0.17036
14_1	PA5P1	Asymmetrical	0.25	2	C5	20	0.20626
14_1	PA5P1	Asymmetrical	0.25	2	C5	10.5	0.16824
14_1	PA5P1	Asymmetrical	0.25	2	C5	11	0.16814
14_1	PA5P1	Asymmetrical	0.25	2	C5	11.5	0.16844
14_1	PA5P1	Asymmetrical	0.25	2	C5	10	0.16794
14_1	PA5P1	Asymmetrical	0.25	2	C5	12.5	0.1702
14_1	PA5P1	Asymmetrical	0.25	2	C5	13	0.17278
14_1	PA5P1	Asymmetrical	0.25	2	C5	6	0.16856
14_1	PA5P1	Asymmetrical	0.25	1	C5	17.5	0.16994
14_1	PA5P1	Asymmetrical	0.25	2	C5	6.5	0.16834
14_1	PA5P1	Asymmetrical	0.25	2	C5	7	0.16894
14_1	PA5P1	Asymmetrical	0.25	1	C5	14.5	0.1706
14_1	PA5P1	Asymmetrical	0.25	1	C5	1.5	0.18546
14_1	PA5P1	Asymmetrical	0.25	1	C5	15.5	0.17004
14_1	PA5P1	Asymmetrical	0.25	1	C5	22	0.18246
14_1	PA5P1	Asymmetrical	0.25	1	C5	22.5	0.1856
14_1	PA5P1	Asymmetrical	0.25	1	C5	23	0.18882
14_1	PA5P1	Asymmetrical	0.25	1	C5	15	0.16976
14_1	PA5P1	Asymmetrical	0.25	1	C5	19.5	0.17188
14_1	PA5P1	Asymmetrical	0.25	1	C5	20	0.17342
14_1	PA5P1	Asymmetrical	0.25	2	C5	13.5	0.17536
14_1	PA5P1	Asymmetrical	0.25	2	C5	9.5	0.16836
14_1	PA5P1	Asymmetrical	0.25	2	C5	16.5	0.20972
14_1	PA5P1	Asymmetrical	0.25	2	C5	8.5	0.16856
14_1	PA5P1	Asymmetrical	0.25	1	C5	20.5	0.17534
14_1	PA5P1	Asymmetrical	0.25	2	C5	15	0.18932
14_1	PA5P1	Asymmetrical	0.25	2	C5	16	0.20372
14_1	PA5P1	Asymmetrical	0.25	2	C5	8	0.1685
14_1	PA5P1	Asymmetrical	0.25	2	C5	9	0.16806
14_1	PA5P1	Asymmetrical	0.25	2	C5	17	0.21376
14_1	PA5P1	Asymmetrical	0.25	2	C5	17.5	0.2141
14_1	PA5P1	Asymmetrical	0.25	2	C5	7.5	0.16792
14_1	PA5P1	Asymmetrical	0.25	2	C5	14.5	0.18398
14_1	PA5P1	Asymmetrical	0.25	2	C5	15.5	0.19552
14_1	PA5P2	None	0	3	D5	7	0.1666
14_1	PA5P2	None	0	1	D5	21.5	0.20282
14_1	PA5P2	None	0	1	D5	20.5	0.20654
14_1	PA5P2	None	0	1	D5	17	0.20892
14_1	PA5P2	None	0	3	D5	7.5	0.16782
14_1	PA5P2	None	0	3	D5	8	0.16686
14_1	PA5P2	None	0	1	D5	21	0.20404
14_1	PA5P2	None	0	1	D5	19	0.21542
14_1	PA5P2	None	0	1	D5	17.5	0.21238
14_1	PA5P2	None	0	1	D5	20	0.20872
14_1	PA5P2	None	0	1	D5	16.5	0.20574
14_1	PA5P2	None	0	2	D5	23	0.18034
14_1	PA5P2	None	0	2	D5	23.5	0.17986
14_1	PA5P2	None	0	3	D5	5.5	0.16748
14_1	PA5P2	None	0	3	D5	4	0.16694
14_1	PA5P2	None	0	3	D5	6.5	0.16642
14_1	PA5P2	None	0	2	D5	12	0.19082
14_1	PA5P2	None	0	2	D5	6.5	0.18098
14_1	PA5P2	None	0	3	D5	6	0.16694
14_1	PA5P2	None	0	2	D5	7.5	0.18556
14_1	PA5P2	None	0	3	D5	24	0.17526
14_1	PA5P2	None	0	1	D5	19.5	0.21202
14_1	PA5P2	None	0	3	D5	3.5	0.1672
14_1	PA5P2	None	0	2	D5	8.5	0.18566
14_1	PA5P2	None	0	2	D5	9	0.18598
14_1	PA5P2	None	0	2	D5	9.5	0.18574
14_1	PA5P2	None	0	2	D5	4	0.18164
14_1	PA5P2	None	0	2	D5	4.5	0.1814
14_1	PA5P2	None	0	2	D5	5	0.18112
14_1	PA5P2	None	0	2	D5	5.5	0.1803
14_1	PA5P2	None	0	1	D5	8	0.19308
14_1	PA5P2	None	0	1	D5	8.5	0.17704
14_1	PA5P2	None	0	1	D5	9	0.17928
14_1	PA5P2	None	0	1	D5	9.5	0.17746
14_1	PA5P2	None	0	3	D5	3	0.16742
14_1	PA5P2	None	0	2	D5	8	0.18504
14_1	PA5P2	None	0	1	D5	12.5	0.1771
14_1	PA5P2	None	0	1	D5	11	0.17638
14_1	PA5P2	None	0	1	D5	11.5	0.17608
14_1	PA5P2	None	0	2	D5	10	0.18692
14_1	PA5P2	None	0	2	D5	10.5	0.18748
14_1	PA5P2	None	0	2	D5	11	0.1889
14_1	PA5P2	None	0	2	D5	11.5	0.1899
14_1	PA5P2	None	0	2	D5	6	0.18544
14_1	PA5P2	None	0	3	D5	1.5	0.1681
14_1	PA5P2	None	0	2	D5	7	0.18046
14_1	PA5P2	None	0	3	D5	23.5	0.1752
14_1	PA5P2	None	0	3	D5	23	0.17586
14_1	PA5P2	None	0	1	D5	12	0.17722
14_1	PA5P2	None	0	2	D5	2	0.18594
14_1	PA5P2	None	0	2	D5	2.5	0.18378
14_1	PA5P2	None	0	2	D5	3	0.18744
14_1	PA5P2	None	0	2	D5	3.5	0.18302
14_1	PA5P2	None	0	3	D5	15	0.19684
14_1	PA5P2	None	0	3	D5	15.5	0.20278
14_1	PA5P2	None	0	3	D5	16	0.20466
14_1	PA5P2	None	0	3	D5	0.5	0.16902
14_1	PA5P2	None	0	1	D5	22	0.20192
14_1	PA5P2	None	0	1	D5	22.5	0.20318
14_1	PA5P2	None	0	3	D5	8.5	0.16736
14_1	PA5P2	None	0	1	D5	18	0.2163
14_1	PA5P2	None	0	2	D5	1.5	0.18702
14_1	PA5P2	None	0	3	D5	2.5	0.1673
14_1	PA5P2	None	0	3	D5	4.5	0.16634
14_1	PA5P2	None	0	3	D5	5	0.16708
14_1	PA5P2	None	0	2	D5	17	0.19486
14_1	PA5P2	None	0	2	D5	18	0.1898
14_1	PA5P2	None	0	2	D5	18.5	0.18796
14_1	PA5P2	None	0	2	D5	19	0.18586
14_1	PA5P2	None	0	1	D5	7.5	0.18066
14_1	PA5P2	None	0	3	D5	1	0.1695
14_1	PA5P2	None	0	3	D5	20.5	0.17812
14_1	PA5P2	None	0	3	D5	21	0.17788
14_1	PA5P2	None	0	3	D5	21.5	0.17708
14_1	PA5P2	None	0	3	D5	2	0.16836
14_1	PA5P2	None	0	1	D5	18.5	0.21668
14_1	PA5P2	None	0	3	D5	12.5	0.1754
14_1	PA5P2	None	0	3	D5	11	0.17082
14_1	PA5P2	None	0	3	D5	11.5	0.17134
14_1	PA5P2	None	0	3	D5	12	0.17352
14_1	PA5P2	None	0	3	D5	14.5	0.19252
14_1	PA5P2	None	0	2	D5	24	0.17916
14_1	PA5P2	None	0	3	D5	19	0.17978
14_1	PA5P2	None	0	3	D5	0	0.1736
14_1	PA5P2	None	0	1	D5	7	0.1819
14_1	PA5P2	None	0	2	D5	12.5	0.19284
14_1	PA5P2	None	0	2	D5	13	0.193
14_1	PA5P2	None	0	3	D5	9	0.16778
14_1	PA5P2	None	0	3	D5	17	0.19752
14_1	PA5P2	None	0	3	D5	22.5	0.17592
14_1	PA5P2	None	0	3	D5	10	0.16934
14_1	PA5P2	None	0	3	D5	10.5	0.16952
14_1	PA5P2	None	0	3	D5	17.5	0.19154
14_1	PA5P2	None	0	2	D5	17.5	0.19172
14_1	PA5P2	None	0	3	D5	18.5	0.18128
14_1	PA5P2	None	0	1	D5	13.5	0.18066
14_1	PA5P2	None	0	2	D5	19.5	0.18412
14_1	PA5P2	None	0	2	D5	20	0.18338
14_1	PA5P2	None	0	3	D5	20	0.178
14_1	PA5P2	None	0	2	D5	0	0.18416
14_1	PA5P2	None	0	2	D5	0.5	0.18706
14_1	PA5P2	None	0	3	D5	22	0.17614
14_1	PA5P2	None	0	3	D5	9.5	0.16852
14_1	PA5P2	None	0	1	D5	24	0.20514
14_1	PA5P2	None	0	3	D5	16.5	0.20186
14_1	PA5P2	None	0	2	D5	22	0.1805
14_1	PA5P2	None	0	2	D5	22.5	0.18078
14_1	PA5P2	None	0	1	D5	13	0.17862
14_1	PA5P2	None	0	2	D5	14.5	0.20046
14_1	PA5P2	None	0	1	D5	6	0.18438
14_1	PA5P2	None	0	1	D5	6.5	0.18434
14_1	PA5P2	None	0	2	D5	20.5	0.18238
14_1	PA5P2	None	0	3	D5	13	0.1777
14_1	PA5P2	None	0	3	D5	13.5	0.18158
14_1	PA5P2	None	0	2	D5	13.5	0.19572
14_1	PA5P2	None	0	1	D5	23.5	0.20316
14_1	PA5P2	None	0	1	D5	2.5	0.19596
14_1	PA5P2	None	0	1	D5	3	0.19362
14_1	PA5P2	None	0	1	D5	3.5	0.19306
14_1	PA5P2	None	0	2	D5	14	0.1974
14_1	PA5P2	None	0	3	D5	18	0.18502
14_1	PA5P2	None	0	1	D5	5	0.1831
14_1	PA5P2	None	0	2	D5	15	0.20234
14_1	PA5P2	None	0	1	D5	14	0.1828
14_1	PA5P2	None	0	3	D5	19.5	0.17898
14_1	PA5P2	None	0	2	D5	16	0.20156
14_1	PA5P2	None	0	1	D5	14.5	0.18594
14_1	PA5P2	None	0	2	D5	1	0.18878
14_1	PA5P2	None	0	1	D5	23	0.20146
14_1	PA5P2	None	0	1	D5	16	0.20104
14_1	PA5P2	None	0	1	D5	10	0.17652
14_1	PA5P2	None	0	1	D5	10.5	0.17696
14_1	PA5P2	None	0	1	D5	4	0.18612
14_1	PA5P2	None	0	1	D5	4.5	0.18418
14_1	PA5P2	None	0	1	D5	0.5	0.19218
14_1	PA5P2	None	0	1	D5	5.5	0.18592
14_1	PA5P2	None	0	3	D5	14	0.18616
14_1	PA5P2	None	0	2	D5	15.5	0.2023
14_1	PA5P2	None	0	2	D5	21.5	0.18114
14_1	PA5P2	None	0	1	D5	1	0.19968
14_1	PA5P2	None	0	1	D5	1.5	0.19782
14_1	PA5P2	None	0	1	D5	15.5	0.19552
14_1	PA5P2	None	0	1	D5	0	0.20242
14_1	PA5P2	None	0	2	D5	21	0.18152
14_1	PA5P2	None	0	1	D5	2	0.19652
14_1	PA5P2	None	0	1	D5	15	0.18982
14_1	PA5P2	None	0	2	D5	16.5	0.19854
14_1	PA7P2	Symmetrical	0.95	1	E5	0	0.17664
14_1	PA7P2	Symmetrical	0.95	1	E5	22.5	1.0116
14_1	PA7P2	Symmetrical	0.95	3	E5	17.5	0.28244
14_1	PA7P2	Symmetrical	0.95	3	E5	0	0.214
14_1	PA7P2	Symmetrical	0.95	1	E5	23	1.0016
14_1	PA7P2	Symmetrical	0.95	1	E5	1	0.17506
14_1	PA7P2	Symmetrical	0.95	1	E5	2	0.17494
14_1	PA7P2	Symmetrical	0.95	2	E5	20	0.4189
14_1	PA7P2	Symmetrical	0.95	2	E5	20.5	0.37052
14_1	PA7P2	Symmetrical	0.95	1	E5	21.5	1.0033
14_1	PA7P2	Symmetrical	0.95	1	E5	22	1.0104
14_1	PA7P2	Symmetrical	0.95	3	E5	0.5	0.17846
14_1	PA7P2	Symmetrical	0.95	3	E5	18	0.2941
14_1	PA7P2	Symmetrical	0.95	3	E5	1	0.17874
14_1	PA7P2	Symmetrical	0.95	3	E5	17	0.26998
14_1	PA7P2	Symmetrical	0.95	3	E5	10	0.1807
14_1	PA7P2	Symmetrical	0.95	3	E5	10.5	0.181
14_1	PA7P2	Symmetrical	0.95	3	E5	11	0.18238
14_1	PA7P2	Symmetrical	0.95	1	E5	0.5	0.17554
14_1	PA7P2	Symmetrical	0.95	1	E5	1.5	0.17484
14_1	PA7P2	Symmetrical	0.95	1	E5	20.5	0.97264
14_1	PA7P2	Symmetrical	0.95	1	E5	21	0.98198
14_1	PA7P2	Symmetrical	0.95	2	E5	16	0.38158
14_1	PA7P2	Symmetrical	0.95	1	E5	2.5	0.17528
14_1	PA7P2	Symmetrical	0.95	1	E5	3	0.17502
14_1	PA7P2	Symmetrical	0.95	1	E5	3.5	0.17532
14_1	PA7P2	Symmetrical	0.95	1	E5	4	0.1747
14_1	PA7P2	Symmetrical	0.95	1	E5	4.5	0.17456
14_1	PA7P2	Symmetrical	0.95	1	E5	5	0.17422
14_1	PA7P2	Symmetrical	0.95	1	E5	5.5	0.17424
14_1	PA7P2	Symmetrical	0.95	1	E5	6	0.17368
14_1	PA7P2	Symmetrical	0.95	1	E5	6.5	0.17422
14_1	PA7P2	Symmetrical	0.95	2	E5	14.5	0.24606
14_1	PA7P2	Symmetrical	0.95	2	E5	15	0.283
14_1	PA7P2	Symmetrical	0.95	2	E5	15.5	0.32844
14_1	PA7P2	Symmetrical	0.95	2	E5	9	0.17588
14_1	PA7P2	Symmetrical	0.95	2	E5	9.5	0.1762
14_1	PA7P2	Symmetrical	0.95	2	E5	10	0.17706
14_1	PA7P2	Symmetrical	0.95	2	E5	10.5	0.17816
14_1	PA7P2	Symmetrical	0.95	2	E5	11	0.1802
14_1	PA7P2	Symmetrical	0.95	2	E5	11.5	0.1814
14_1	PA7P2	Symmetrical	0.95	2	E5	12	0.18418
14_1	PA7P2	Symmetrical	0.95	2	E5	12.5	0.1881
14_1	PA7P2	Symmetrical	0.95	2	E5	13	0.19618
14_1	PA7P2	Symmetrical	0.95	2	E5	13.5	0.2075
14_1	PA7P2	Symmetrical	0.95	2	E5	21	0.35084
14_1	PA7P2	Symmetrical	0.95	2	E5	21.5	0.3328
14_1	PA7P2	Symmetrical	0.95	2	E5	8.5	0.17572
14_1	PA7P2	Symmetrical	0.95	1	E5	20	0.9787
14_1	PA7P2	Symmetrical	0.95	3	E5	12	0.18836
14_1	PA7P2	Symmetrical	0.95	3	E5	12.5	0.1927
14_1	PA7P2	Symmetrical	0.95	3	E5	13	0.19644
14_1	PA7P2	Symmetrical	0.95	3	E5	13.5	0.20108
14_1	PA7P2	Symmetrical	0.95	3	E5	14	0.20784
14_1	PA7P2	Symmetrical	0.95	3	E5	14.5	0.21658
14_1	PA7P2	Symmetrical	0.95	1	E5	23.5	1.0096
14_1	PA7P2	Symmetrical	0.95	1	E5	24	1.0068
14_1	PA7P2	Symmetrical	0.95	2	E5	0	0.17636
14_1	PA7P2	Symmetrical	0.95	2	E5	14	0.2225
14_1	PA7P2	Symmetrical	0.95	1	E5	19	0.96084
14_1	PA7P2	Symmetrical	0.95	1	E5	19.5	0.9602
14_1	PA7P2	Symmetrical	0.95	3	E5	19	0.31734
14_1	PA7P2	Symmetrical	0.95	3	E5	19.5	0.32892
14_1	PA7P2	Symmetrical	0.95	3	E5	20	0.33846
14_1	PA7P2	Symmetrical	0.95	3	E5	20.5	0.34872
14_1	PA7P2	Symmetrical	0.95	3	E5	21	0.35778
14_1	PA7P2	Symmetrical	0.95	3	E5	1.5	0.1786
14_1	PA7P2	Symmetrical	0.95	3	E5	22	0.37242
14_1	PA7P2	Symmetrical	0.95	3	E5	22.5	0.38108
14_1	PA7P2	Symmetrical	0.95	3	E5	23	0.39132
14_1	PA7P2	Symmetrical	0.95	3	E5	23.5	0.40064
14_1	PA7P2	Symmetrical	0.95	2	E5	0.5	0.17528
14_1	PA7P2	Symmetrical	0.95	2	E5	1	0.17526
14_1	PA7P2	Symmetrical	0.95	3	E5	18.5	0.30542
14_1	PA7P2	Symmetrical	0.95	3	E5	5.5	0.18004
14_1	PA7P2	Symmetrical	0.95	3	E5	6	0.1796
14_1	PA7P2	Symmetrical	0.95	3	E5	6.5	0.17942
14_1	PA7P2	Symmetrical	0.95	3	E5	7	0.17952
14_1	PA7P2	Symmetrical	0.95	3	E5	7.5	0.17972
14_1	PA7P2	Symmetrical	0.95	3	E5	8	0.17898
14_1	PA7P2	Symmetrical	0.95	3	E5	8.5	0.1792
14_1	PA7P2	Symmetrical	0.95	3	E5	9	0.17952
14_1	PA7P2	Symmetrical	0.95	3	E5	9.5	0.1795
14_1	PA7P2	Symmetrical	0.95	1	E5	17	1.0755
14_1	PA7P2	Symmetrical	0.95	1	E5	17.5	0.97024
14_1	PA7P2	Symmetrical	0.95	1	E5	18	0.96784
14_1	PA7P2	Symmetrical	0.95	1	E5	18.5	0.9624
14_1	PA7P2	Symmetrical	0.95	2	E5	6.5	0.17486
14_1	PA7P2	Symmetrical	0.95	3	E5	11.5	0.18506
14_1	PA7P2	Symmetrical	0.95	2	E5	22	0.3339
14_1	PA7P2	Symmetrical	0.95	2	E5	22.5	0.33158
14_1	PA7P2	Symmetrical	0.95	2	E5	16.5	0.4415
14_1	PA7P2	Symmetrical	0.95	2	E5	17	0.50304
14_1	PA7P2	Symmetrical	0.95	2	E5	17.5	0.54796
14_1	PA7P2	Symmetrical	0.95	2	E5	18	0.56862
14_1	PA7P2	Symmetrical	0.95	3	E5	15	0.22424
14_1	PA7P2	Symmetrical	0.95	3	E5	15.5	0.2347
14_1	PA7P2	Symmetrical	0.95	3	E5	16	0.24582
14_1	PA7P2	Symmetrical	0.95	3	E5	16.5	0.25812
14_1	PA7P2	Symmetrical	0.95	2	E5	6	0.17498
14_1	PA7P2	Symmetrical	0.95	2	E5	8	0.17502
14_1	PA7P2	Symmetrical	0.95	2	E5	7	0.17542
14_1	PA7P2	Symmetrical	0.95	1	E5	13	0.40004
14_1	PA7P2	Symmetrical	0.95	1	E5	13.5	0.47472
14_1	PA7P2	Symmetrical	0.95	2	E5	23	0.32914
14_1	PA7P2	Symmetrical	0.95	2	E5	23.5	0.3286
14_1	PA7P2	Symmetrical	0.95	2	E5	24	0.33326
14_1	PA7P2	Symmetrical	0.95	3	E5	2	0.17926
14_1	PA7P2	Symmetrical	0.95	3	E5	2.5	0.17874
14_1	PA7P2	Symmetrical	0.95	3	E5	3	0.1793
14_1	PA7P2	Symmetrical	0.95	3	E5	3.5	0.17874
14_1	PA7P2	Symmetrical	0.95	3	E5	24	0.40776
14_1	PA7P2	Symmetrical	0.95	2	E5	7.5	0.17534
14_1	PA7P2	Symmetrical	0.95	3	E5	4	0.17956
14_1	PA7P2	Symmetrical	0.95	1	E5	12.5	0.33148
14_1	PA7P2	Symmetrical	0.95	3	E5	5	0.17946
14_1	PA7P2	Symmetrical	0.95	1	E5	7	0.17412
14_1	PA7P2	Symmetrical	0.95	1	E5	14	0.5401
14_1	PA7P2	Symmetrical	0.95	1	E5	14.5	0.60574
14_1	PA7P2	Symmetrical	0.95	1	E5	15	0.67464
14_1	PA7P2	Symmetrical	0.95	1	E5	15.5	0.75124
14_1	PA7P2	Symmetrical	0.95	1	E5	16	0.7893
14_1	PA7P2	Symmetrical	0.95	1	E5	16.5	0.85696
14_1	PA7P2	Symmetrical	0.95	2	E5	19	0.52242
14_1	PA7P2	Symmetrical	0.95	2	E5	19.5	0.47084
14_1	PA7P2	Symmetrical	0.95	2	E5	5.5	0.1754
14_1	PA7P2	Symmetrical	0.95	2	E5	4.5	0.17552
14_1	PA7P2	Symmetrical	0.95	3	E5	4.5	0.17914
14_1	PA7P2	Symmetrical	0.95	1	E5	11.5	0.235
14_1	PA7P2	Symmetrical	0.95	1	E5	12	0.27312
14_1	PA7P2	Symmetrical	0.95	1	E5	7.5	0.17462
14_1	PA7P2	Symmetrical	0.95	1	E5	8	0.1749
14_1	PA7P2	Symmetrical	0.95	1	E5	8.5	0.17532
14_1	PA7P2	Symmetrical	0.95	1	E5	9	0.17794
14_1	PA7P2	Symmetrical	0.95	3	E5	21.5	0.36584
14_1	PA7P2	Symmetrical	0.95	2	E5	18.5	0.55682
14_1	PA7P2	Symmetrical	0.95	1	E5	9.5	0.1811
14_1	PA7P2	Symmetrical	0.95	1	E5	10	0.18698
14_1	PA7P2	Symmetrical	0.95	1	E5	10.5	0.19638
14_1	PA7P2	Symmetrical	0.95	2	E5	2.5	0.1755
14_1	PA7P2	Symmetrical	0.95	1	E5	11	0.21134
14_1	PA7P2	Symmetrical	0.95	2	E5	1.5	0.17554
14_1	PA7P2	Symmetrical	0.95	2	E5	2	0.17514
14_1	PA7P2	Symmetrical	0.95	2	E5	4	0.17562
14_1	PA7P2	Symmetrical	0.95	2	E5	3	0.1757
14_1	PA7P2	Symmetrical	0.95	2	E5	5	0.17552
14_1	PA7P2	Symmetrical	0.95	2	E5	3.5	0.17552
Blank	Blank	NA	NA	1	A1	0	0.16122
Blank	Blank	NA	NA	1	A1	0.5	0.16198
Blank	Blank	NA	NA	1	A1	1	0.1635
Blank	Blank	NA	NA	1	A1	1.5	0.16324
Blank	Blank	NA	NA	1	A1	2	0.16384
Blank	Blank	NA	NA	1	A1	2.5	0.16442
Blank	Blank	NA	NA	1	A1	3	0.1641
Blank	Blank	NA	NA	1	A1	3.5	0.16428
Blank	Blank	NA	NA	1	A1	4	0.16468
Blank	Blank	NA	NA	1	A1	4.5	0.16414
Blank	Blank	NA	NA	1	A1	5	0.16616
Blank	Blank	NA	NA	1	A1	5.5	0.16492
Blank	Blank	NA	NA	1	A1	6	0.16568
Blank	Blank	NA	NA	1	A1	6.5	0.16584
Blank	Blank	NA	NA	1	A1	7	0.16608
Blank	Blank	NA	NA	1	A1	7.5	0.16626
Blank	Blank	NA	NA	1	A1	8	0.166
Blank	Blank	NA	NA	1	A1	8.5	0.1666
Blank	Blank	NA	NA	1	A1	9	0.167
Blank	Blank	NA	NA	1	A1	9.5	0.16628
Blank	Blank	NA	NA	1	A1	10	0.16674
Blank	Blank	NA	NA	1	A1	10.5	0.16676
Blank	Blank	NA	NA	1	A1	11	0.16696
Blank	Blank	NA	NA	1	A1	11.5	0.16742
Blank	Blank	NA	NA	1	A1	12	0.16782
Blank	Blank	NA	NA	1	A1	12.5	0.16684
Blank	Blank	NA	NA	1	A1	13	0.16748
Blank	Blank	NA	NA	1	A1	13.5	0.16776
Blank	Blank	NA	NA	1	A1	14	0.16782
Blank	Blank	NA	NA	1	A1	14.5	0.16806
Blank	Blank	NA	NA	1	A1	15	0.16818
Blank	Blank	NA	NA	1	A1	15.5	0.16792
Blank	Blank	NA	NA	1	A1	16	0.16818
Blank	Blank	NA	NA	1	A1	16.5	0.1684
Blank	Blank	NA	NA	1	A1	17	0.1685
Blank	Blank	NA	NA	1	A1	17.5	0.1688
Blank	Blank	NA	NA	1	A1	18	0.16902
Blank	Blank	NA	NA	1	A1	18.5	0.1687
Blank	Blank	NA	NA	1	A1	19	0.1696
Blank	Blank	NA	NA	1	A1	19.5	0.16936
Blank	Blank	NA	NA	1	A1	20	0.16982
Blank	Blank	NA	NA	1	A1	20.5	0.16964
Blank	Blank	NA	NA	1	A1	21	0.17034
Blank	Blank	NA	NA	1	A1	21.5	0.17004
Blank	Blank	NA	NA	1	A1	22	0.16984
Blank	Blank	NA	NA	1	A1	22.5	0.17046
Blank	Blank	NA	NA	1	A1	23	0.17012
Blank	Blank	NA	NA	1	A1	23.5	0.17072
Blank	Blank	NA	NA	1	A1	24	0.17012
Blank	Blank	NA	NA	2	A1	0	0.15746
Blank	Blank	NA	NA	2	A1	0.5	0.16184
Blank	Blank	NA	NA	2	A1	1	0.16266
Blank	Blank	NA	NA	2	A1	1.5	0.16262
Blank	Blank	NA	NA	2	A1	2	0.16332
Blank	Blank	NA	NA	2	A1	2.5	0.16348
Blank	Blank	NA	NA	2	A1	3	0.16392
Blank	Blank	NA	NA	3	A1	0	0.1804
Blank	Blank	NA	NA	3	A1	0.5	0.17608
Blank	Blank	NA	NA	3	A1	1	0.17552
Blank	Blank	NA	NA	3	A1	1.5	0.17558
Blank	Blank	NA	NA	3	A1	2	0.17488
Blank	Blank	NA	NA	3	A1	2.5	0.17542
Blank	Blank	NA	NA	3	A1	3	0.1751
Blank	Blank	NA	NA	3	A1	3.5	0.17536
Blank	Blank	NA	NA	3	A1	4	0.17486
Blank	Blank	NA	NA	3	A1	4.5	0.17492
Blank	Blank	NA	NA	3	A1	5	0.1747
Blank	Blank	NA	NA	3	A1	5.5	0.17472
Blank	Blank	NA	NA	3	A1	6	0.17512
Blank	Blank	NA	NA	3	A1	6.5	0.1737
Blank	Blank	NA	NA	3	A1	7	0.17398
Blank	Blank	NA	NA	3	A1	7.5	0.17398
Blank	Blank	NA	NA	3	A1	8	0.17396
Blank	Blank	NA	NA	3	A1	8.5	0.17452
Blank	Blank	NA	NA	3	A1	9	0.1746
Blank	Blank	NA	NA	3	A1	9.5	0.1747
Blank	Blank	NA	NA	3	A1	10	0.17436
Blank	Blank	NA	NA	3	A1	10.5	0.17446
Blank	Blank	NA	NA	3	A1	11	0.17348
Blank	Blank	NA	NA	3	A1	11.5	0.17346
Blank	Blank	NA	NA	3	A1	12	0.1734
Blank	Blank	NA	NA	3	A1	12.5	0.174
Blank	Blank	NA	NA	3	A1	13	0.17398
Blank	Blank	NA	NA	3	A1	13.5	0.17396
Blank	Blank	NA	NA	3	A1	14	0.1748
Blank	Blank	NA	NA	3	A1	14.5	0.17432
Blank	Blank	NA	NA	3	A1	15	0.1745
Blank	Blank	NA	NA	3	A1	15.5	0.1738
Blank	Blank	NA	NA	3	A1	16	0.17416
Blank	Blank	NA	NA	2	A1	20	0.17082
Blank	Blank	NA	NA	2	A1	20.5	0.17104
Blank	Blank	NA	NA	2	A1	21	0.17148
Blank	Blank	NA	NA	2	A1	21.5	0.17172
Blank	Blank	NA	NA	2	A1	22	0.17184
Blank	Blank	NA	NA	2	A1	22.5	0.17064
Blank	Blank	NA	NA	2	A1	23	0.17272
Blank	Blank	NA	NA	2	A1	3.5	0.16406
Blank	Blank	NA	NA	2	A1	4	0.16414
Blank	Blank	NA	NA	2	A1	4.5	0.16422
Blank	Blank	NA	NA	2	A1	5	0.16516
Blank	Blank	NA	NA	2	A1	5.5	0.16556
Blank	Blank	NA	NA	2	A1	6	0.16504
Blank	Blank	NA	NA	2	A1	6.5	0.16518
Blank	Blank	NA	NA	2	A1	7	0.16498
Blank	Blank	NA	NA	2	A1	7.5	0.16538
Blank	Blank	NA	NA	2	A1	8	0.16578
Blank	Blank	NA	NA	2	A1	8.5	0.16588
Blank	Blank	NA	NA	2	A1	9	0.16628
Blank	Blank	NA	NA	2	A1	9.5	0.16684
Blank	Blank	NA	NA	2	A1	10	0.16662
Blank	Blank	NA	NA	2	A1	10.5	0.16712
Blank	Blank	NA	NA	2	A1	11	0.16834
Blank	Blank	NA	NA	2	A1	11.5	0.16804
Blank	Blank	NA	NA	2	A1	12	0.16754
Blank	Blank	NA	NA	2	A1	12.5	0.16868
Blank	Blank	NA	NA	2	A1	13	0.1685
Blank	Blank	NA	NA	2	A1	13.5	0.16948
Blank	Blank	NA	NA	2	A1	14	0.16856
Blank	Blank	NA	NA	2	A1	14.5	0.16924
Blank	Blank	NA	NA	2	A1	15	0.16956
Blank	Blank	NA	NA	2	A1	15.5	0.17054
Blank	Blank	NA	NA	2	A1	16	0.17026
Blank	Blank	NA	NA	2	A1	16.5	0.17062
Blank	Blank	NA	NA	2	A1	17	0.17098
Blank	Blank	NA	NA	2	A1	17.5	0.17066
Blank	Blank	NA	NA	2	A1	18	0.17082
Blank	Blank	NA	NA	2	A1	18.5	0.17152
Blank	Blank	NA	NA	2	A1	19	0.17056
Blank	Blank	NA	NA	2	A1	19.5	0.17172
Blank	Blank	NA	NA	3	A1	22	0.17638
Blank	Blank	NA	NA	3	A1	22.5	0.17648
Blank	Blank	NA	NA	3	A1	16.5	0.17434
Blank	Blank	NA	NA	3	A1	17	0.17478
Blank	Blank	NA	NA	3	A1	17.5	0.17442
Blank	Blank	NA	NA	3	A1	18	0.17464
Blank	Blank	NA	NA	3	A1	18.5	0.17492
Blank	Blank	NA	NA	2	A1	23.5	0.173
Blank	Blank	NA	NA	2	A1	24	0.17248
Blank	Blank	NA	NA	3	A1	20	0.17516
Blank	Blank	NA	NA	3	A1	20.5	0.17536
Blank	Blank	NA	NA	3	A1	21	0.1758
Blank	Blank	NA	NA	3	A1	21.5	0.17558
Blank	Blank	NA	NA	3	A1	24	0.17674
Blank	Blank	NA	NA	3	A1	19.5	0.17508
Blank	Blank	NA	NA	3	A1	23	0.17618
Blank	Blank	NA	NA	3	A1	23.5	0.17594
Blank	Blank	NA	NA	3	A1	19	0.17564
Blank	Blank	NA	NA	3	A10	21.5	0.19364
Blank	Blank	NA	NA	3	A10	21	0.198
Blank	Blank	NA	NA	3	A10	17	0.18668
Blank	Blank	NA	NA	3	A10	22	0.1928
Blank	Blank	NA	NA	3	A10	18	0.18934
Blank	Blank	NA	NA	3	A10	18.5	0.18942
Blank	Blank	NA	NA	3	A10	19	0.1907
Blank	Blank	NA	NA	3	A10	17.5	0.18784
Blank	Blank	NA	NA	1	A10	0	0.19152
Blank	Blank	NA	NA	1	A10	0.5	0.19012
Blank	Blank	NA	NA	1	A10	1	0.1899
Blank	Blank	NA	NA	1	A10	1.5	0.18926
Blank	Blank	NA	NA	1	A10	2	0.19134
Blank	Blank	NA	NA	1	A10	2.5	0.19118
Blank	Blank	NA	NA	1	A10	3	0.18974
Blank	Blank	NA	NA	1	A10	3.5	0.18738
Blank	Blank	NA	NA	1	A10	4	0.18772
Blank	Blank	NA	NA	1	A10	4.5	0.17718
Blank	Blank	NA	NA	1	A10	5	0.18834
Blank	Blank	NA	NA	1	A10	5.5	0.18778
Blank	Blank	NA	NA	1	A10	6	0.18826
Blank	Blank	NA	NA	3	A10	19.5	0.19128
Blank	Blank	NA	NA	3	A10	20	0.1903
Blank	Blank	NA	NA	3	A10	20.5	0.19896
Blank	Blank	NA	NA	3	A10	0	0.1883
Blank	Blank	NA	NA	3	A10	0.5	0.18508
Blank	Blank	NA	NA	3	A10	1	0.18472
Blank	Blank	NA	NA	3	A10	1.5	0.18436
Blank	Blank	NA	NA	3	A10	2	0.18338
Blank	Blank	NA	NA	3	A10	2.5	0.18358
Blank	Blank	NA	NA	3	A10	3	0.18298
Blank	Blank	NA	NA	3	A10	3.5	0.18216
Blank	Blank	NA	NA	3	A10	4	0.18254
Blank	Blank	NA	NA	3	A10	4.5	0.182
Blank	Blank	NA	NA	3	A10	5	0.1816
Blank	Blank	NA	NA	3	A10	5.5	0.1803
Blank	Blank	NA	NA	3	A10	6	0.18118
Blank	Blank	NA	NA	3	A10	6.5	0.18166
Blank	Blank	NA	NA	3	A10	7	0.18136
Blank	Blank	NA	NA	3	A10	7.5	0.18064
Blank	Blank	NA	NA	3	A10	8	0.18172
Blank	Blank	NA	NA	3	A10	8.5	0.18156
Blank	Blank	NA	NA	3	A10	9	0.18142
Blank	Blank	NA	NA	3	A10	9.5	0.18142
Blank	Blank	NA	NA	3	A10	10	0.18064
Blank	Blank	NA	NA	3	A10	10.5	0.17952
Blank	Blank	NA	NA	3	A10	11	0.17862
Blank	Blank	NA	NA	3	A10	11.5	0.17746
Blank	Blank	NA	NA	3	A10	12	0.17804
Blank	Blank	NA	NA	3	A10	12.5	0.1766
Blank	Blank	NA	NA	3	A10	13	0.18198
Blank	Blank	NA	NA	3	A10	13.5	0.18286
Blank	Blank	NA	NA	3	A10	14	0.18368
Blank	Blank	NA	NA	3	A10	14.5	0.18328
Blank	Blank	NA	NA	3	A10	15	0.18398
Blank	Blank	NA	NA	3	A10	15.5	0.18454
Blank	Blank	NA	NA	3	A10	16	0.18594
Blank	Blank	NA	NA	3	A10	16.5	0.18578
Blank	Blank	NA	NA	2	A10	0	0.17624
Blank	Blank	NA	NA	2	A10	0.5	0.1749
Blank	Blank	NA	NA	2	A10	1	0.17556
Blank	Blank	NA	NA	2	A10	1.5	0.17504
Blank	Blank	NA	NA	2	A10	2	0.17602
Blank	Blank	NA	NA	2	A10	2.5	0.17586
Blank	Blank	NA	NA	2	A10	3	0.17616
Blank	Blank	NA	NA	2	A10	3.5	0.17576
Blank	Blank	NA	NA	2	A10	4	0.1761
Blank	Blank	NA	NA	2	A10	4.5	0.1761
Blank	Blank	NA	NA	3	A10	22.5	0.19324
Blank	Blank	NA	NA	3	A10	23	0.19308
Blank	Blank	NA	NA	3	A10	23.5	0.1966
Blank	Blank	NA	NA	3	A10	24	0.18504
Blank	Blank	NA	NA	2	A10	7.5	0.17596
Blank	Blank	NA	NA	2	A10	8	0.17666
Blank	Blank	NA	NA	2	A10	8.5	0.17724
Blank	Blank	NA	NA	2	A10	9	0.17692
Blank	Blank	NA	NA	2	A10	9.5	0.1774
Blank	Blank	NA	NA	2	A10	10	0.1772
Blank	Blank	NA	NA	2	A10	10.5	0.17686
Blank	Blank	NA	NA	2	A10	11	0.177
Blank	Blank	NA	NA	2	A10	11.5	0.17668
Blank	Blank	NA	NA	2	A10	12	0.1773
Blank	Blank	NA	NA	2	A10	12.5	0.17714
Blank	Blank	NA	NA	2	A10	13	0.17726
Blank	Blank	NA	NA	2	A10	13.5	0.17716
Blank	Blank	NA	NA	2	A10	14	0.17754
Blank	Blank	NA	NA	2	A10	14.5	0.1784
Blank	Blank	NA	NA	2	A10	15	0.1775
Blank	Blank	NA	NA	2	A10	15.5	0.17832
Blank	Blank	NA	NA	2	A10	16	0.17836
Blank	Blank	NA	NA	2	A10	16.5	0.1785
Blank	Blank	NA	NA	2	A10	17	0.17836
Blank	Blank	NA	NA	2	A10	17.5	0.17886
Blank	Blank	NA	NA	2	A10	18	0.17836
Blank	Blank	NA	NA	2	A10	18.5	0.1791
Blank	Blank	NA	NA	2	A10	19	0.17924
Blank	Blank	NA	NA	2	A10	19.5	0.17874
Blank	Blank	NA	NA	2	A10	20	0.17952
Blank	Blank	NA	NA	2	A10	20.5	0.17888
Blank	Blank	NA	NA	2	A10	21	0.17948
Blank	Blank	NA	NA	2	A10	21.5	0.17938
Blank	Blank	NA	NA	2	A10	22	0.17974
Blank	Blank	NA	NA	1	A10	6.5	0.189
Blank	Blank	NA	NA	1	A10	7	0.18886
Blank	Blank	NA	NA	1	A10	7.5	0.17878
Blank	Blank	NA	NA	1	A10	8	0.1885
Blank	Blank	NA	NA	1	A10	8.5	0.1787
Blank	Blank	NA	NA	1	A10	9	0.18778
Blank	Blank	NA	NA	1	A10	9.5	0.18752
Blank	Blank	NA	NA	1	A10	10	0.18078
Blank	Blank	NA	NA	1	A10	10.5	0.1869
Blank	Blank	NA	NA	1	A10	11	0.1853
Blank	Blank	NA	NA	1	A10	11.5	0.185
Blank	Blank	NA	NA	1	A10	12	0.1842
Blank	Blank	NA	NA	1	A10	12.5	0.18384
Blank	Blank	NA	NA	1	A10	13	0.17986
Blank	Blank	NA	NA	1	A10	13.5	0.1822
Blank	Blank	NA	NA	1	A10	14	0.18074
Blank	Blank	NA	NA	1	A10	14.5	0.17968
Blank	Blank	NA	NA	1	A10	15	0.18006
Blank	Blank	NA	NA	1	A10	15.5	0.17876
Blank	Blank	NA	NA	1	A10	16	0.17824
Blank	Blank	NA	NA	1	A10	16.5	0.17924
Blank	Blank	NA	NA	1	A10	17	0.17052
Blank	Blank	NA	NA	1	A10	17.5	0.17976
Blank	Blank	NA	NA	1	A10	18	0.17864
Blank	Blank	NA	NA	1	A10	18.5	0.17882
Blank	Blank	NA	NA	1	A10	19	0.17896
Blank	Blank	NA	NA	1	A10	19.5	0.17962
Blank	Blank	NA	NA	1	A10	20	0.1793
Blank	Blank	NA	NA	1	A10	20.5	0.17974
Blank	Blank	NA	NA	1	A10	21	0.17944
Blank	Blank	NA	NA	1	A10	21.5	0.17936
Blank	Blank	NA	NA	1	A10	22	0.17852
Blank	Blank	NA	NA	1	A10	22.5	0.18098
Blank	Blank	NA	NA	1	A10	23	0.18026
Blank	Blank	NA	NA	1	A10	23.5	0.17908
Blank	Blank	NA	NA	1	A10	24	0.17992
Blank	Blank	NA	NA	2	A10	6	0.17638
Blank	Blank	NA	NA	2	A10	6.5	0.17644
Blank	Blank	NA	NA	2	A10	7	0.1764
Blank	Blank	NA	NA	2	A10	23.5	0.17972
Blank	Blank	NA	NA	2	A10	24	0.17986
Blank	Blank	NA	NA	2	A10	22.5	0.1789
Blank	Blank	NA	NA	2	A10	23	0.17912
Blank	Blank	NA	NA	2	A10	5	0.17618
Blank	Blank	NA	NA	2	A10	5.5	0.17668
Blank	Blank	NA	NA	1	A11	4.5	0.16884
Blank	Blank	NA	NA	1	A11	5	0.16938
Blank	Blank	NA	NA	1	A11	1.5	0.1681
Blank	Blank	NA	NA	1	A11	2	0.16832
Blank	Blank	NA	NA	1	A11	0	0.16934
Blank	Blank	NA	NA	1	A11	0.5	0.16786
Blank	Blank	NA	NA	1	A11	1	0.16794
Blank	Blank	NA	NA	1	A11	8	0.16832
Blank	Blank	NA	NA	1	A11	8.5	0.1688
Blank	Blank	NA	NA	1	A11	9	0.1693
Blank	Blank	NA	NA	1	A11	9.5	0.1697
Blank	Blank	NA	NA	1	A11	10	0.16994
Blank	Blank	NA	NA	1	A11	10.5	0.17
Blank	Blank	NA	NA	1	A11	11	0.16978
Blank	Blank	NA	NA	1	A11	11.5	0.16958
Blank	Blank	NA	NA	1	A11	12	0.16986
Blank	Blank	NA	NA	1	A11	12.5	0.17008
Blank	Blank	NA	NA	1	A11	13	0.16958
Blank	Blank	NA	NA	1	A11	13.5	0.17014
Blank	Blank	NA	NA	1	A11	14	0.17026
Blank	Blank	NA	NA	1	A11	14.5	0.17022
Blank	Blank	NA	NA	1	A11	15	0.17066
Blank	Blank	NA	NA	1	A11	15.5	0.1705
Blank	Blank	NA	NA	1	A11	16	0.17068
Blank	Blank	NA	NA	1	A11	16.5	0.17098
Blank	Blank	NA	NA	1	A11	17	0.17002
Blank	Blank	NA	NA	1	A11	17.5	0.1717
Blank	Blank	NA	NA	1	A11	18	0.17064
Blank	Blank	NA	NA	1	A11	18.5	0.17146
Blank	Blank	NA	NA	1	A11	19	0.17174
Blank	Blank	NA	NA	1	A11	19.5	0.1721
Blank	Blank	NA	NA	1	A11	20	0.17202
Blank	Blank	NA	NA	1	A11	20.5	0.17196
Blank	Blank	NA	NA	1	A11	21	0.1726
Blank	Blank	NA	NA	1	A11	21.5	0.17278
Blank	Blank	NA	NA	1	A11	22	0.17228
Blank	Blank	NA	NA	1	A11	2.5	0.16824
Blank	Blank	NA	NA	1	A11	3	0.16874
Blank	Blank	NA	NA	1	A11	3.5	0.1692
Blank	Blank	NA	NA	1	A11	4	0.16878
Blank	Blank	NA	NA	3	A11	17	0.16828
Blank	Blank	NA	NA	3	A11	17.5	0.16866
Blank	Blank	NA	NA	1	A11	5.5	0.16872
Blank	Blank	NA	NA	1	A11	6	0.16892
Blank	Blank	NA	NA	1	A11	6.5	0.16924
Blank	Blank	NA	NA	1	A11	7	0.16874
Blank	Blank	NA	NA	1	A11	7.5	0.16908
Blank	Blank	NA	NA	3	A11	0	0.16826
Blank	Blank	NA	NA	3	A11	0.5	0.16384
Blank	Blank	NA	NA	3	A11	1	0.16396
Blank	Blank	NA	NA	3	A11	1.5	0.16422
Blank	Blank	NA	NA	3	A11	2	0.1638
Blank	Blank	NA	NA	3	A11	2.5	0.16474
Blank	Blank	NA	NA	3	A11	3	0.16496
Blank	Blank	NA	NA	3	A11	3.5	0.1648
Blank	Blank	NA	NA	3	A11	4	0.16478
Blank	Blank	NA	NA	3	A11	4.5	0.16548
Blank	Blank	NA	NA	3	A11	5	0.16458
Blank	Blank	NA	NA	3	A11	5.5	0.16422
Blank	Blank	NA	NA	3	A11	6	0.16528
Blank	Blank	NA	NA	3	A11	6.5	0.16552
Blank	Blank	NA	NA	3	A11	7	0.16572
Blank	Blank	NA	NA	3	A11	7.5	0.16504
Blank	Blank	NA	NA	3	A11	8	0.16658
Blank	Blank	NA	NA	3	A11	8.5	0.166
Blank	Blank	NA	NA	3	A11	9	0.16634
Blank	Blank	NA	NA	3	A11	9.5	0.16642
Blank	Blank	NA	NA	3	A11	10	0.16608
Blank	Blank	NA	NA	3	A11	10.5	0.16678
Blank	Blank	NA	NA	3	A11	11	0.1665
Blank	Blank	NA	NA	3	A11	11.5	0.16664
Blank	Blank	NA	NA	3	A11	12	0.16662
Blank	Blank	NA	NA	3	A11	12.5	0.16672
Blank	Blank	NA	NA	3	A11	13	0.16674
Blank	Blank	NA	NA	3	A11	13.5	0.1672
Blank	Blank	NA	NA	3	A11	14	0.16776
Blank	Blank	NA	NA	1	A11	22.5	0.17318
Blank	Blank	NA	NA	1	A11	23	0.17316
Blank	Blank	NA	NA	1	A11	23.5	0.1726
Blank	Blank	NA	NA	1	A11	24	0.17286
Blank	Blank	NA	NA	2	A11	20	0.1707
Blank	Blank	NA	NA	2	A11	20.5	0.17116
Blank	Blank	NA	NA	3	A11	18	0.16852
Blank	Blank	NA	NA	3	A11	18.5	0.1684
Blank	Blank	NA	NA	3	A11	19	0.16872
Blank	Blank	NA	NA	3	A11	19.5	0.16892
Blank	Blank	NA	NA	3	A11	20	0.1692
Blank	Blank	NA	NA	3	A11	20.5	0.1685
Blank	Blank	NA	NA	3	A11	21	0.16838
Blank	Blank	NA	NA	3	A11	21.5	0.1693
Blank	Blank	NA	NA	3	A11	22	0.16956
Blank	Blank	NA	NA	3	A11	22.5	0.16938
Blank	Blank	NA	NA	3	A11	23	0.1693
Blank	Blank	NA	NA	3	A11	23.5	0.16944
Blank	Blank	NA	NA	3	A11	24	0.16896
Blank	Blank	NA	NA	2	A11	7.5	0.16822
Blank	Blank	NA	NA	2	A11	8	0.1685
Blank	Blank	NA	NA	2	A11	8.5	0.16862
Blank	Blank	NA	NA	2	A11	9	0.16922
Blank	Blank	NA	NA	2	A11	9.5	0.16916
Blank	Blank	NA	NA	2	A11	10	0.16954
Blank	Blank	NA	NA	2	A11	10.5	0.16882
Blank	Blank	NA	NA	2	A11	11	0.16966
Blank	Blank	NA	NA	2	A11	11.5	0.16916
Blank	Blank	NA	NA	2	A11	12	0.16964
Blank	Blank	NA	NA	2	A11	12.5	0.1691
Blank	Blank	NA	NA	2	A11	13	0.16992
Blank	Blank	NA	NA	2	A11	13.5	0.1697
Blank	Blank	NA	NA	2	A11	14	0.16974
Blank	Blank	NA	NA	2	A11	14.5	0.17022
Blank	Blank	NA	NA	2	A11	15	0.17012
Blank	Blank	NA	NA	2	A11	15.5	0.17004
Blank	Blank	NA	NA	2	A11	16	0.17022
Blank	Blank	NA	NA	2	A11	16.5	0.1706
Blank	Blank	NA	NA	2	A11	17	0.17038
Blank	Blank	NA	NA	2	A11	17.5	0.17046
Blank	Blank	NA	NA	2	A11	18	0.17054
Blank	Blank	NA	NA	2	A11	18.5	0.17092
Blank	Blank	NA	NA	2	A11	19	0.17102
Blank	Blank	NA	NA	2	A11	19.5	0.1708
Blank	Blank	NA	NA	3	A11	16	0.1681
Blank	Blank	NA	NA	3	A11	16.5	0.16748
Blank	Blank	NA	NA	2	A11	21	0.17104
Blank	Blank	NA	NA	2	A11	21.5	0.1718
Blank	Blank	NA	NA	2	A11	22	0.17214
Blank	Blank	NA	NA	2	A11	22.5	0.17142
Blank	Blank	NA	NA	2	A11	23	0.17138
Blank	Blank	NA	NA	2	A11	23.5	0.17272
Blank	Blank	NA	NA	2	A11	24	0.17236
Blank	Blank	NA	NA	2	A11	3.5	0.16754
Blank	Blank	NA	NA	2	A11	4	0.16746
Blank	Blank	NA	NA	2	A11	4.5	0.16758
Blank	Blank	NA	NA	2	A11	5	0.16746
Blank	Blank	NA	NA	2	A11	5.5	0.16792
Blank	Blank	NA	NA	2	A11	6	0.16838
Blank	Blank	NA	NA	2	A11	6.5	0.16846
Blank	Blank	NA	NA	2	A11	7	0.1681
Blank	Blank	NA	NA	2	A11	0.5	0.16604
Blank	Blank	NA	NA	2	A11	1	0.1667
Blank	Blank	NA	NA	2	A11	1.5	0.16646
Blank	Blank	NA	NA	2	A11	2	0.16738
Blank	Blank	NA	NA	2	A11	2.5	0.16782
Blank	Blank	NA	NA	2	A11	3	0.16752
Blank	Blank	NA	NA	3	A11	14.5	0.16774
Blank	Blank	NA	NA	3	A11	15	0.1677
Blank	Blank	NA	NA	3	A11	15.5	0.16718
Blank	Blank	NA	NA	2	A11	0	0.16746
Blank	Blank	NA	NA	3	A12	24	0.17696
Blank	Blank	NA	NA	2	A12	9	0.17024
Blank	Blank	NA	NA	2	A12	9.5	0.17042
Blank	Blank	NA	NA	3	A12	21	0.19542
Blank	Blank	NA	NA	3	A12	21.5	0.18794
Blank	Blank	NA	NA	3	A12	22	0.1959
Blank	Blank	NA	NA	3	A12	22.5	0.1781
Blank	Blank	NA	NA	3	A12	23	0.1951
Blank	Blank	NA	NA	3	A12	23.5	0.20126
Blank	Blank	NA	NA	2	A12	13.5	0.17366
Blank	Blank	NA	NA	2	A12	7.5	0.16854
Blank	Blank	NA	NA	2	A12	8	0.16924
Blank	Blank	NA	NA	2	A12	8.5	0.16918
Blank	Blank	NA	NA	1	A12	0	0.1746
Blank	Blank	NA	NA	1	A12	0.5	0.17388
Blank	Blank	NA	NA	2	A12	10	0.17142
Blank	Blank	NA	NA	2	A12	10.5	0.17044
Blank	Blank	NA	NA	2	A12	11	0.17172
Blank	Blank	NA	NA	2	A12	11.5	0.17198
Blank	Blank	NA	NA	2	A12	12	0.17268
Blank	Blank	NA	NA	2	A12	12.5	0.17206
Blank	Blank	NA	NA	2	A12	13	0.17358
Blank	Blank	NA	NA	3	A12	17	0.198
Blank	Blank	NA	NA	3	A12	17.5	0.1764
Blank	Blank	NA	NA	3	A12	18	0.18574
Blank	Blank	NA	NA	3	A12	18.5	0.17576
Blank	Blank	NA	NA	3	A12	19	0.19008
Blank	Blank	NA	NA	3	A12	19.5	0.19882
Blank	Blank	NA	NA	3	A12	20	0.17596
Blank	Blank	NA	NA	3	A12	20.5	0.19732
Blank	Blank	NA	NA	1	A12	8	0.17398
Blank	Blank	NA	NA	1	A12	8.5	0.1741
Blank	Blank	NA	NA	1	A12	9	0.17464
Blank	Blank	NA	NA	1	A12	9.5	0.17268
Blank	Blank	NA	NA	1	A12	10	0.17584
Blank	Blank	NA	NA	1	A12	10.5	0.17664
Blank	Blank	NA	NA	1	A12	11	0.17256
Blank	Blank	NA	NA	1	A12	11.5	0.17296
Blank	Blank	NA	NA	1	A12	12	0.1738
Blank	Blank	NA	NA	1	A12	12.5	0.17412
Blank	Blank	NA	NA	1	A12	13	0.17756
Blank	Blank	NA	NA	1	A12	13.5	0.1783
Blank	Blank	NA	NA	1	A12	14	0.1753
Blank	Blank	NA	NA	1	A12	14.5	0.1782
Blank	Blank	NA	NA	1	A12	15	0.17918
Blank	Blank	NA	NA	1	A12	15.5	0.18796
Blank	Blank	NA	NA	1	A12	16	0.17964
Blank	Blank	NA	NA	1	A12	16.5	0.18018
Blank	Blank	NA	NA	1	A12	17	0.17954
Blank	Blank	NA	NA	1	A12	17.5	0.1807
Blank	Blank	NA	NA	2	A12	14	0.17368
Blank	Blank	NA	NA	2	A12	14.5	0.17476
Blank	Blank	NA	NA	2	A12	15	0.17468
Blank	Blank	NA	NA	2	A12	15.5	0.17544
Blank	Blank	NA	NA	2	A12	16	0.1758
Blank	Blank	NA	NA	2	A12	16.5	0.17602
Blank	Blank	NA	NA	1	A12	1	0.17342
Blank	Blank	NA	NA	1	A12	1.5	0.17392
Blank	Blank	NA	NA	1	A12	2	0.1737
Blank	Blank	NA	NA	1	A12	2.5	0.1721
Blank	Blank	NA	NA	1	A12	3	0.17274
Blank	Blank	NA	NA	1	A12	3.5	0.17248
Blank	Blank	NA	NA	1	A12	4	0.17204
Blank	Blank	NA	NA	1	A12	4.5	0.1744
Blank	Blank	NA	NA	1	A12	5	0.17408
Blank	Blank	NA	NA	1	A12	5.5	0.17318
Blank	Blank	NA	NA	1	A12	6	0.17266
Blank	Blank	NA	NA	1	A12	6.5	0.17278
Blank	Blank	NA	NA	1	A12	7	0.17346
Blank	Blank	NA	NA	1	A12	7.5	0.17384
Blank	Blank	NA	NA	3	A12	0	0.19762
Blank	Blank	NA	NA	3	A12	0.5	0.18828
Blank	Blank	NA	NA	3	A12	1	0.18402
Blank	Blank	NA	NA	3	A12	1.5	0.18242
Blank	Blank	NA	NA	3	A12	2	0.18078
Blank	Blank	NA	NA	3	A12	2.5	0.18136
Blank	Blank	NA	NA	3	A12	3	0.18154
Blank	Blank	NA	NA	3	A12	3.5	0.18092
Blank	Blank	NA	NA	3	A12	4	0.18216
Blank	Blank	NA	NA	3	A12	4.5	0.18232
Blank	Blank	NA	NA	3	A12	5	0.1817
Blank	Blank	NA	NA	3	A12	5.5	0.18222
Blank	Blank	NA	NA	3	A12	6	0.18244
Blank	Blank	NA	NA	3	A12	6.5	0.18344
Blank	Blank	NA	NA	3	A12	7	0.18348
Blank	Blank	NA	NA	3	A12	7.5	0.18272
Blank	Blank	NA	NA	3	A12	8	0.18392
Blank	Blank	NA	NA	3	A12	8.5	0.1836
Blank	Blank	NA	NA	3	A12	9	0.18352
Blank	Blank	NA	NA	3	A12	9.5	0.18286
Blank	Blank	NA	NA	3	A12	10	0.18192
Blank	Blank	NA	NA	3	A12	10.5	0.18068
Blank	Blank	NA	NA	3	A12	11	0.19048
Blank	Blank	NA	NA	3	A12	11.5	0.18478
Blank	Blank	NA	NA	3	A12	12	0.18746
Blank	Blank	NA	NA	3	A12	12.5	0.18042
Blank	Blank	NA	NA	3	A12	13	0.18182
Blank	Blank	NA	NA	3	A12	13.5	0.20644
Blank	Blank	NA	NA	3	A12	14	0.2065
Blank	Blank	NA	NA	3	A12	14.5	0.20522
Blank	Blank	NA	NA	3	A12	15	0.17838
Blank	Blank	NA	NA	3	A12	15.5	0.17588
Blank	Blank	NA	NA	3	A12	16	0.17586
Blank	Blank	NA	NA	3	A12	16.5	0.18156
Blank	Blank	NA	NA	2	A12	0	0.16072
Blank	Blank	NA	NA	2	A12	0.5	0.1617
Blank	Blank	NA	NA	2	A12	1	0.16304
Blank	Blank	NA	NA	2	A12	1.5	0.16364
Blank	Blank	NA	NA	2	A12	2	0.16432
Blank	Blank	NA	NA	2	A12	2.5	0.1652
Blank	Blank	NA	NA	2	A12	3	0.16526
Blank	Blank	NA	NA	2	A12	3.5	0.16578
Blank	Blank	NA	NA	2	A12	4	0.16624
Blank	Blank	NA	NA	2	A12	4.5	0.16668
Blank	Blank	NA	NA	2	A12	5	0.16668
Blank	Blank	NA	NA	2	A12	5.5	0.1677
Blank	Blank	NA	NA	2	A12	6	0.16832
Blank	Blank	NA	NA	2	A12	6.5	0.16838
Blank	Blank	NA	NA	2	A12	7	0.16864
Blank	Blank	NA	NA	1	A12	18.5	0.18088
Blank	Blank	NA	NA	1	A12	19	0.18166
Blank	Blank	NA	NA	1	A12	19.5	0.17988
Blank	Blank	NA	NA	1	A12	20	0.1819
Blank	Blank	NA	NA	1	A12	20.5	0.1815
Blank	Blank	NA	NA	2	A12	17	0.1766
Blank	Blank	NA	NA	2	A12	17.5	0.17704
Blank	Blank	NA	NA	2	A12	18	0.17714
Blank	Blank	NA	NA	2	A12	18.5	0.17754
Blank	Blank	NA	NA	2	A12	19	0.17768
Blank	Blank	NA	NA	2	A12	19.5	0.17768
Blank	Blank	NA	NA	2	A12	20	0.1782
Blank	Blank	NA	NA	1	A12	18	0.17766
Blank	Blank	NA	NA	2	A12	21	0.17808
Blank	Blank	NA	NA	2	A12	21.5	0.17952
Blank	Blank	NA	NA	2	A12	22	0.1801
Blank	Blank	NA	NA	2	A12	22.5	0.18004
Blank	Blank	NA	NA	2	A12	23	0.17962
Blank	Blank	NA	NA	2	A12	23.5	0.18122
Blank	Blank	NA	NA	2	A12	24	0.18146
Blank	Blank	NA	NA	1	A12	21.5	0.18344
Blank	Blank	NA	NA	1	A12	22	0.18294
Blank	Blank	NA	NA	1	A12	22.5	0.1826
Blank	Blank	NA	NA	1	A12	23	0.18426
Blank	Blank	NA	NA	1	A12	23.5	0.18238
Blank	Blank	NA	NA	2	A12	20.5	0.1789
Blank	Blank	NA	NA	1	A12	24	0.18264
Blank	Blank	NA	NA	1	A12	21	0.18016
Blank	Blank	NA	NA	1	A2	0.5	0.16454
Blank	Blank	NA	NA	2	A2	5	0.16558
Blank	Blank	NA	NA	2	A2	5.5	0.16636
Blank	Blank	NA	NA	1	A2	0	0.16408
Blank	Blank	NA	NA	2	A2	4.5	0.1657
Blank	Blank	NA	NA	2	A2	7	0.16612
Blank	Blank	NA	NA	2	A2	7.5	0.16656
Blank	Blank	NA	NA	2	A2	8	0.16608
Blank	Blank	NA	NA	2	A2	8.5	0.16626
Blank	Blank	NA	NA	2	A2	9	0.16696
Blank	Blank	NA	NA	2	A2	9.5	0.1668
Blank	Blank	NA	NA	2	A2	10	0.16704
Blank	Blank	NA	NA	2	A2	10.5	0.16748
Blank	Blank	NA	NA	2	A2	11	0.16746
Blank	Blank	NA	NA	2	A2	11.5	0.16774
Blank	Blank	NA	NA	2	A2	12	0.16756
Blank	Blank	NA	NA	2	A2	6	0.16654
Blank	Blank	NA	NA	2	A2	6.5	0.16612
Blank	Blank	NA	NA	2	A2	13.5	0.16764
Blank	Blank	NA	NA	2	A2	14	0.16782
Blank	Blank	NA	NA	2	A2	14.5	0.16782
Blank	Blank	NA	NA	2	A2	15	0.16828
Blank	Blank	NA	NA	2	A2	15.5	0.16814
Blank	Blank	NA	NA	2	A2	16	0.16812
Blank	Blank	NA	NA	1	A2	1	0.16556
Blank	Blank	NA	NA	1	A2	1.5	0.1661
Blank	Blank	NA	NA	1	A2	2	0.1663
Blank	Blank	NA	NA	1	A2	2.5	0.16618
Blank	Blank	NA	NA	1	A2	3	0.16666
Blank	Blank	NA	NA	2	A2	12.5	0.1681
Blank	Blank	NA	NA	2	A2	13	0.16742
Blank	Blank	NA	NA	2	A2	0	0.15788
Blank	Blank	NA	NA	2	A2	0.5	0.16334
Blank	Blank	NA	NA	2	A2	1	0.16404
Blank	Blank	NA	NA	2	A2	1.5	0.16476
Blank	Blank	NA	NA	2	A2	2	0.16488
Blank	Blank	NA	NA	2	A2	2.5	0.16494
Blank	Blank	NA	NA	2	A2	3	0.16534
Blank	Blank	NA	NA	2	A2	3.5	0.1658
Blank	Blank	NA	NA	2	A2	4	0.16528
Blank	Blank	NA	NA	1	A2	8.5	0.16734
Blank	Blank	NA	NA	1	A2	9	0.16734
Blank	Blank	NA	NA	1	A2	9.5	0.16744
Blank	Blank	NA	NA	1	A2	10	0.16782
Blank	Blank	NA	NA	1	A2	10.5	0.1676
Blank	Blank	NA	NA	1	A2	11	0.16828
Blank	Blank	NA	NA	1	A2	11.5	0.16758
Blank	Blank	NA	NA	1	A2	12	0.16814
Blank	Blank	NA	NA	1	A2	12.5	0.16786
Blank	Blank	NA	NA	1	A2	13	0.16792
Blank	Blank	NA	NA	1	A2	13.5	0.16782
Blank	Blank	NA	NA	1	A2	14	0.16868
Blank	Blank	NA	NA	1	A2	14.5	0.16806
Blank	Blank	NA	NA	1	A2	15	0.16876
Blank	Blank	NA	NA	1	A2	15.5	0.16788
Blank	Blank	NA	NA	1	A2	16	0.16806
Blank	Blank	NA	NA	1	A2	16.5	0.16846
Blank	Blank	NA	NA	1	A2	17	0.1685
Blank	Blank	NA	NA	1	A2	17.5	0.16838
Blank	Blank	NA	NA	1	A2	18	0.16838
Blank	Blank	NA	NA	1	A2	18.5	0.16868
Blank	Blank	NA	NA	1	A2	19	0.16872
Blank	Blank	NA	NA	1	A2	19.5	0.1687
Blank	Blank	NA	NA	1	A2	20	0.16854
Blank	Blank	NA	NA	2	A2	16.5	0.1685
Blank	Blank	NA	NA	2	A2	17	0.16852
Blank	Blank	NA	NA	2	A2	17.5	0.16824
Blank	Blank	NA	NA	2	A2	18	0.16868
Blank	Blank	NA	NA	2	A2	18.5	0.16872
Blank	Blank	NA	NA	2	A2	19	0.16842
Blank	Blank	NA	NA	1	A2	3.5	0.16662
Blank	Blank	NA	NA	1	A2	4	0.16696
Blank	Blank	NA	NA	1	A2	4.5	0.167
Blank	Blank	NA	NA	1	A2	5	0.16698
Blank	Blank	NA	NA	1	A2	5.5	0.16726
Blank	Blank	NA	NA	1	A2	6	0.16746
Blank	Blank	NA	NA	1	A2	6.5	0.1668
Blank	Blank	NA	NA	1	A2	7	0.16786
Blank	Blank	NA	NA	1	A2	7.5	0.16738
Blank	Blank	NA	NA	1	A2	8	0.168
Blank	Blank	NA	NA	3	A2	0	0.2092
Blank	Blank	NA	NA	3	A2	0.5	0.18936
Blank	Blank	NA	NA	3	A2	1	0.18752
Blank	Blank	NA	NA	3	A2	1.5	0.18812
Blank	Blank	NA	NA	3	A2	2	0.18812
Blank	Blank	NA	NA	3	A2	2.5	0.1892
Blank	Blank	NA	NA	3	A2	3	0.18972
Blank	Blank	NA	NA	3	A2	3.5	0.19102
Blank	Blank	NA	NA	3	A2	4	0.1912
Blank	Blank	NA	NA	3	A2	4.5	0.19174
Blank	Blank	NA	NA	3	A2	5	0.1917
Blank	Blank	NA	NA	3	A2	5.5	0.19274
Blank	Blank	NA	NA	3	A2	6	0.19368
Blank	Blank	NA	NA	3	A2	6.5	0.19414
Blank	Blank	NA	NA	3	A2	7	0.19434
Blank	Blank	NA	NA	3	A2	7.5	0.19514
Blank	Blank	NA	NA	3	A2	8	0.19628
Blank	Blank	NA	NA	3	A2	8.5	0.18348
Blank	Blank	NA	NA	3	A2	9	0.19936
Blank	Blank	NA	NA	3	A2	9.5	0.19636
Blank	Blank	NA	NA	3	A2	10	0.1904
Blank	Blank	NA	NA	3	A2	10.5	0.19696
Blank	Blank	NA	NA	3	A2	11	0.1969
Blank	Blank	NA	NA	3	A2	11.5	0.18592
Blank	Blank	NA	NA	3	A2	12	0.19732
Blank	Blank	NA	NA	3	A2	12.5	0.17934
Blank	Blank	NA	NA	3	A2	13	0.1997
Blank	Blank	NA	NA	3	A2	13.5	0.1789
Blank	Blank	NA	NA	3	A2	14	0.18028
Blank	Blank	NA	NA	3	A2	14.5	0.19644
Blank	Blank	NA	NA	3	A2	15	0.2007
Blank	Blank	NA	NA	3	A2	15.5	0.19766
Blank	Blank	NA	NA	3	A2	16	0.18742
Blank	Blank	NA	NA	3	A2	16.5	0.1828
Blank	Blank	NA	NA	3	A2	17	0.1733
Blank	Blank	NA	NA	3	A2	17.5	0.19732
Blank	Blank	NA	NA	3	A2	18	0.19618
Blank	Blank	NA	NA	3	A2	18.5	0.17922
Blank	Blank	NA	NA	3	A2	19	0.19656
Blank	Blank	NA	NA	3	A2	19.5	0.18924
Blank	Blank	NA	NA	3	A2	20	0.19872
Blank	Blank	NA	NA	3	A2	20.5	0.19782
Blank	Blank	NA	NA	3	A2	21	0.18734
Blank	Blank	NA	NA	3	A2	21.5	0.19544
Blank	Blank	NA	NA	3	A2	22	0.19836
Blank	Blank	NA	NA	3	A2	22.5	0.17956
Blank	Blank	NA	NA	3	A2	23	0.19856
Blank	Blank	NA	NA	3	A2	23.5	0.1735
Blank	Blank	NA	NA	3	A2	24	0.1701
Blank	Blank	NA	NA	2	A2	21.5	0.16888
Blank	Blank	NA	NA	2	A2	22	0.16896
Blank	Blank	NA	NA	2	A2	22.5	0.16866
Blank	Blank	NA	NA	1	A2	20.5	0.16836
Blank	Blank	NA	NA	1	A2	21	0.16878
Blank	Blank	NA	NA	1	A2	21.5	0.1696
Blank	Blank	NA	NA	1	A2	22	0.1689
Blank	Blank	NA	NA	1	A2	22.5	0.16956
Blank	Blank	NA	NA	1	A2	23	0.16948
Blank	Blank	NA	NA	2	A2	19.5	0.16842
Blank	Blank	NA	NA	2	A2	20	0.16838
Blank	Blank	NA	NA	2	A2	20.5	0.16848
Blank	Blank	NA	NA	2	A2	21	0.16866
Blank	Blank	NA	NA	2	A2	23.5	0.1694
Blank	Blank	NA	NA	2	A2	24	0.16926
Blank	Blank	NA	NA	1	A2	23.5	0.16908
Blank	Blank	NA	NA	2	A2	23	0.1691
Blank	Blank	NA	NA	1	A2	24	0.16908
Blank	Blank	NA	NA	3	A3	0	0.22294
Blank	Blank	NA	NA	3	A3	0.5	0.20572
Blank	Blank	NA	NA	3	A3	1	0.20494
Blank	Blank	NA	NA	3	A3	4	0.2033
Blank	Blank	NA	NA	3	A3	4.5	0.20336
Blank	Blank	NA	NA	3	A3	3	0.20378
Blank	Blank	NA	NA	3	A3	3.5	0.20364
Blank	Blank	NA	NA	3	A3	6	0.18528
Blank	Blank	NA	NA	3	A3	6.5	0.2016
Blank	Blank	NA	NA	3	A3	7	0.19994
Blank	Blank	NA	NA	3	A3	7.5	0.18328
Blank	Blank	NA	NA	3	A3	1.5	0.20468
Blank	Blank	NA	NA	3	A3	2	0.20416
Blank	Blank	NA	NA	3	A3	2.5	0.2038
Blank	Blank	NA	NA	2	A3	0	0.16474
Blank	Blank	NA	NA	2	A3	0.5	0.1661
Blank	Blank	NA	NA	2	A3	1	0.16728
Blank	Blank	NA	NA	2	A3	1.5	0.1677
Blank	Blank	NA	NA	3	A3	5	0.18724
Blank	Blank	NA	NA	3	A3	5.5	0.20184
Blank	Blank	NA	NA	2	A3	3	0.16858
Blank	Blank	NA	NA	2	A3	3.5	0.16844
Blank	Blank	NA	NA	2	A3	4	0.16844
Blank	Blank	NA	NA	2	A3	4.5	0.16852
Blank	Blank	NA	NA	2	A3	5	0.16788
Blank	Blank	NA	NA	2	A3	5.5	0.16756
Blank	Blank	NA	NA	2	A3	6	0.1689
Blank	Blank	NA	NA	2	A3	6.5	0.16858
Blank	Blank	NA	NA	2	A3	7	0.16916
Blank	Blank	NA	NA	2	A3	7.5	0.1687
Blank	Blank	NA	NA	2	A3	8	0.1686
Blank	Blank	NA	NA	2	A3	2	0.16798
Blank	Blank	NA	NA	2	A3	2.5	0.16826
Blank	Blank	NA	NA	2	A3	9.5	0.16966
Blank	Blank	NA	NA	2	A3	10	0.16908
Blank	Blank	NA	NA	2	A3	10.5	0.16856
Blank	Blank	NA	NA	2	A3	11	0.16948
Blank	Blank	NA	NA	2	A3	11.5	0.17026
Blank	Blank	NA	NA	3	A3	8	0.1991
Blank	Blank	NA	NA	3	A3	8.5	0.19672
Blank	Blank	NA	NA	3	A3	9	0.19776
Blank	Blank	NA	NA	3	A3	9.5	0.17884
Blank	Blank	NA	NA	3	A3	10	0.19522
Blank	Blank	NA	NA	3	A3	10.5	0.19464
Blank	Blank	NA	NA	2	A3	8.5	0.16902
Blank	Blank	NA	NA	2	A3	9	0.16958
Blank	Blank	NA	NA	1	A3	0	0.17138
Blank	Blank	NA	NA	1	A3	0.5	0.17008
Blank	Blank	NA	NA	1	A3	1	0.1713
Blank	Blank	NA	NA	1	A3	1.5	0.17122
Blank	Blank	NA	NA	1	A3	2	0.17106
Blank	Blank	NA	NA	1	A3	2.5	0.17146
Blank	Blank	NA	NA	1	A3	3	0.17246
Blank	Blank	NA	NA	1	A3	3.5	0.1722
Blank	Blank	NA	NA	1	A3	4	0.17174
Blank	Blank	NA	NA	1	A3	4.5	0.17254
Blank	Blank	NA	NA	1	A3	5	0.16958
Blank	Blank	NA	NA	1	A3	5.5	0.16994
Blank	Blank	NA	NA	1	A3	6	0.17012
Blank	Blank	NA	NA	1	A3	6.5	0.1698
Blank	Blank	NA	NA	1	A3	7	0.16878
Blank	Blank	NA	NA	1	A3	7.5	0.17006
Blank	Blank	NA	NA	1	A3	8	0.1706
Blank	Blank	NA	NA	1	A3	8.5	0.17066
Blank	Blank	NA	NA	1	A3	9	0.17068
Blank	Blank	NA	NA	1	A3	9.5	0.17078
Blank	Blank	NA	NA	1	A3	10	0.17042
Blank	Blank	NA	NA	1	A3	10.5	0.17042
Blank	Blank	NA	NA	1	A3	11	0.16968
Blank	Blank	NA	NA	1	A3	11.5	0.17018
Blank	Blank	NA	NA	1	A3	12	0.17136
Blank	Blank	NA	NA	1	A3	12.5	0.17128
Blank	Blank	NA	NA	1	A3	13	0.17062
Blank	Blank	NA	NA	1	A3	13.5	0.17202
Blank	Blank	NA	NA	1	A3	14	0.17156
Blank	Blank	NA	NA	1	A3	14.5	0.1718
Blank	Blank	NA	NA	1	A3	15	0.17074
Blank	Blank	NA	NA	1	A3	15.5	0.1714
Blank	Blank	NA	NA	1	A3	16	0.17158
Blank	Blank	NA	NA	1	A3	16.5	0.1711
Blank	Blank	NA	NA	1	A3	17	0.1718
Blank	Blank	NA	NA	1	A3	17.5	0.17028
Blank	Blank	NA	NA	1	A3	18	0.17352
Blank	Blank	NA	NA	1	A3	18.5	0.17014
Blank	Blank	NA	NA	1	A3	19	0.16976
Blank	Blank	NA	NA	1	A3	19.5	0.17142
Blank	Blank	NA	NA	1	A3	20	0.17142
Blank	Blank	NA	NA	1	A3	20.5	0.17076
Blank	Blank	NA	NA	1	A3	21	0.17076
Blank	Blank	NA	NA	1	A3	21.5	0.17134
Blank	Blank	NA	NA	1	A3	22	0.17052
Blank	Blank	NA	NA	1	A3	22.5	0.17088
Blank	Blank	NA	NA	1	A3	23	0.17092
Blank	Blank	NA	NA	1	A3	23.5	0.17032
Blank	Blank	NA	NA	1	A3	24	0.17044
Blank	Blank	NA	NA	3	A3	16	0.17694
Blank	Blank	NA	NA	3	A3	16.5	0.18294
Blank	Blank	NA	NA	3	A3	17	0.17752
Blank	Blank	NA	NA	3	A3	17.5	0.1782
Blank	Blank	NA	NA	3	A3	18	0.19246
Blank	Blank	NA	NA	3	A3	18.5	0.18178
Blank	Blank	NA	NA	3	A3	19	0.17876
Blank	Blank	NA	NA	3	A3	19.5	0.18
Blank	Blank	NA	NA	3	A3	20	0.19136
Blank	Blank	NA	NA	3	A3	20.5	0.17506
Blank	Blank	NA	NA	3	A3	21	0.17346
Blank	Blank	NA	NA	3	A3	21.5	0.19002
Blank	Blank	NA	NA	3	A3	22	0.18112
Blank	Blank	NA	NA	3	A3	22.5	0.1821
Blank	Blank	NA	NA	3	A3	23	0.18152
Blank	Blank	NA	NA	3	A3	23.5	0.17146
Blank	Blank	NA	NA	3	A3	24	0.1832
Blank	Blank	NA	NA	3	A3	11	0.17804
Blank	Blank	NA	NA	3	A3	11.5	0.1779
Blank	Blank	NA	NA	3	A3	12	0.17648
Blank	Blank	NA	NA	3	A3	12.5	0.1922
Blank	Blank	NA	NA	3	A3	13	0.19282
Blank	Blank	NA	NA	3	A3	13.5	0.19184
Blank	Blank	NA	NA	3	A3	14	0.17632
Blank	Blank	NA	NA	2	A3	12	0.17036
Blank	Blank	NA	NA	2	A3	12.5	0.1691
Blank	Blank	NA	NA	2	A3	13	0.17006
Blank	Blank	NA	NA	2	A3	13.5	0.17054
Blank	Blank	NA	NA	2	A3	14	0.16886
Blank	Blank	NA	NA	2	A3	14.5	0.17002
Blank	Blank	NA	NA	2	A3	21.5	0.16962
Blank	Blank	NA	NA	2	A3	22	0.16948
Blank	Blank	NA	NA	2	A3	22.5	0.16988
Blank	Blank	NA	NA	2	A3	23	0.16956
Blank	Blank	NA	NA	2	A3	23.5	0.16996
Blank	Blank	NA	NA	2	A3	24	0.1697
Blank	Blank	NA	NA	2	A3	17.5	0.17026
Blank	Blank	NA	NA	3	A3	14.5	0.19272
Blank	Blank	NA	NA	3	A3	15	0.18796
Blank	Blank	NA	NA	3	A3	15.5	0.1915
Blank	Blank	NA	NA	2	A3	20	0.16982
Blank	Blank	NA	NA	2	A3	20.5	0.16962
Blank	Blank	NA	NA	2	A3	21	0.16898
Blank	Blank	NA	NA	2	A3	16.5	0.1703
Blank	Blank	NA	NA	2	A3	15	0.17046
Blank	Blank	NA	NA	2	A3	15.5	0.17028
Blank	Blank	NA	NA	2	A3	16	0.17062
Blank	Blank	NA	NA	2	A3	18.5	0.16996
Blank	Blank	NA	NA	2	A3	17	0.17066
Blank	Blank	NA	NA	2	A3	19.5	0.16934
Blank	Blank	NA	NA	2	A3	18	0.16988
Blank	Blank	NA	NA	2	A3	19	0.1696
Blank	Blank	NA	NA	1	A4	8.5	0.16864
Blank	Blank	NA	NA	1	A4	11.5	0.16942
Blank	Blank	NA	NA	1	A4	7	0.16946
Blank	Blank	NA	NA	1	A4	7.5	0.16736
Blank	Blank	NA	NA	1	A4	8	0.17066
Blank	Blank	NA	NA	1	A4	9	0.16928
Blank	Blank	NA	NA	1	A4	9.5	0.17284
Blank	Blank	NA	NA	1	A4	10	0.17062
Blank	Blank	NA	NA	1	A4	10.5	0.17086
Blank	Blank	NA	NA	1	A4	11	0.1676
Blank	Blank	NA	NA	1	A4	4.5	0.17232
Blank	Blank	NA	NA	1	A4	5	0.17226
Blank	Blank	NA	NA	1	A4	5.5	0.16676
Blank	Blank	NA	NA	1	A4	6	0.1712
Blank	Blank	NA	NA	1	A4	6.5	0.16816
Blank	Blank	NA	NA	1	A4	13.5	0.16934
Blank	Blank	NA	NA	1	A4	14	0.16478
Blank	Blank	NA	NA	1	A4	14.5	0.1706
Blank	Blank	NA	NA	3	A4	0	0.19536
Blank	Blank	NA	NA	3	A4	0.5	0.1782
Blank	Blank	NA	NA	3	A4	1	0.17808
Blank	Blank	NA	NA	3	A4	1.5	0.17688
Blank	Blank	NA	NA	3	A4	2	0.17722
Blank	Blank	NA	NA	3	A4	2.5	0.17764
Blank	Blank	NA	NA	3	A4	3	0.177
Blank	Blank	NA	NA	1	A4	12	0.1696
Blank	Blank	NA	NA	1	A4	12.5	0.16888
Blank	Blank	NA	NA	1	A4	13	0.17128
Blank	Blank	NA	NA	1	A4	0	0.17478
Blank	Blank	NA	NA	1	A4	0.5	0.1725
Blank	Blank	NA	NA	1	A4	1	0.17488
Blank	Blank	NA	NA	1	A4	1.5	0.17448
Blank	Blank	NA	NA	1	A4	2	0.17606
Blank	Blank	NA	NA	1	A4	2.5	0.175
Blank	Blank	NA	NA	1	A4	3	0.17392
Blank	Blank	NA	NA	1	A4	3.5	0.17484
Blank	Blank	NA	NA	1	A4	4	0.175
Blank	Blank	NA	NA	2	A4	0	0.15756
Blank	Blank	NA	NA	2	A4	0.5	0.15988
Blank	Blank	NA	NA	2	A4	1	0.16068
Blank	Blank	NA	NA	2	A4	1.5	0.16124
Blank	Blank	NA	NA	2	A4	2	0.16178
Blank	Blank	NA	NA	2	A4	2.5	0.16184
Blank	Blank	NA	NA	2	A4	3	0.16204
Blank	Blank	NA	NA	2	A4	3.5	0.16164
Blank	Blank	NA	NA	2	A4	4	0.16278
Blank	Blank	NA	NA	2	A4	4.5	0.16324
Blank	Blank	NA	NA	2	A4	5	0.16256
Blank	Blank	NA	NA	2	A4	5.5	0.16346
Blank	Blank	NA	NA	2	A4	6	0.16284
Blank	Blank	NA	NA	2	A4	6.5	0.16324
Blank	Blank	NA	NA	2	A4	7	0.16352
Blank	Blank	NA	NA	2	A4	7.5	0.16308
Blank	Blank	NA	NA	2	A4	8	0.16352
Blank	Blank	NA	NA	2	A4	8.5	0.1637
Blank	Blank	NA	NA	2	A4	9	0.16368
Blank	Blank	NA	NA	2	A4	9.5	0.16412
Blank	Blank	NA	NA	2	A4	10	0.16422
Blank	Blank	NA	NA	2	A4	10.5	0.16382
Blank	Blank	NA	NA	2	A4	11	0.16406
Blank	Blank	NA	NA	2	A4	11.5	0.16382
Blank	Blank	NA	NA	2	A4	12	0.1641
Blank	Blank	NA	NA	2	A4	12.5	0.16368
Blank	Blank	NA	NA	2	A4	13	0.1642
Blank	Blank	NA	NA	2	A4	13.5	0.16476
Blank	Blank	NA	NA	2	A4	14	0.1642
Blank	Blank	NA	NA	2	A4	14.5	0.16518
Blank	Blank	NA	NA	2	A4	15	0.16408
Blank	Blank	NA	NA	2	A4	15.5	0.16466
Blank	Blank	NA	NA	2	A4	16	0.16554
Blank	Blank	NA	NA	2	A4	16.5	0.16438
Blank	Blank	NA	NA	2	A4	17	0.16478
Blank	Blank	NA	NA	2	A4	17.5	0.16472
Blank	Blank	NA	NA	2	A4	18	0.16478
Blank	Blank	NA	NA	2	A4	18.5	0.1649
Blank	Blank	NA	NA	2	A4	19	0.165
Blank	Blank	NA	NA	2	A4	19.5	0.16476
Blank	Blank	NA	NA	2	A4	20	0.16548
Blank	Blank	NA	NA	2	A4	20.5	0.165
Blank	Blank	NA	NA	2	A4	21	0.16506
Blank	Blank	NA	NA	2	A4	21.5	0.1652
Blank	Blank	NA	NA	2	A4	22	0.16528
Blank	Blank	NA	NA	2	A4	22.5	0.16492
Blank	Blank	NA	NA	2	A4	23	0.16528
Blank	Blank	NA	NA	2	A4	23.5	0.16572
Blank	Blank	NA	NA	2	A4	24	0.16556
Blank	Blank	NA	NA	3	A4	20	0.17544
Blank	Blank	NA	NA	3	A4	20.5	0.17566
Blank	Blank	NA	NA	3	A4	21	0.17446
Blank	Blank	NA	NA	3	A4	21.5	0.17542
Blank	Blank	NA	NA	3	A4	22	0.1753
Blank	Blank	NA	NA	3	A4	22.5	0.17558
Blank	Blank	NA	NA	3	A4	23	0.1759
Blank	Blank	NA	NA	3	A4	3.5	0.17668
Blank	Blank	NA	NA	3	A4	4	0.17738
Blank	Blank	NA	NA	3	A4	4.5	0.17684
Blank	Blank	NA	NA	3	A4	5	0.17654
Blank	Blank	NA	NA	3	A4	5.5	0.17706
Blank	Blank	NA	NA	3	A4	6	0.17604
Blank	Blank	NA	NA	1	A4	15	0.16494
Blank	Blank	NA	NA	1	A4	15.5	0.16994
Blank	Blank	NA	NA	1	A4	16	0.16766
Blank	Blank	NA	NA	1	A4	16.5	0.1649
Blank	Blank	NA	NA	1	A4	17	0.16878
Blank	Blank	NA	NA	1	A4	17.5	0.16542
Blank	Blank	NA	NA	1	A4	18	0.16506
Blank	Blank	NA	NA	1	A4	18.5	0.16868
Blank	Blank	NA	NA	1	A4	19	0.16836
Blank	Blank	NA	NA	1	A4	19.5	0.16652
Blank	Blank	NA	NA	1	A4	20	0.16866
Blank	Blank	NA	NA	1	A4	20.5	0.16796
Blank	Blank	NA	NA	1	A4	21	0.16638
Blank	Blank	NA	NA	1	A4	21.5	0.16728
Blank	Blank	NA	NA	1	A4	22	0.16784
Blank	Blank	NA	NA	1	A4	22.5	0.16604
Blank	Blank	NA	NA	1	A4	23	0.16656
Blank	Blank	NA	NA	1	A4	23.5	0.16468
Blank	Blank	NA	NA	1	A4	24	0.16658
Blank	Blank	NA	NA	3	A4	16	0.17596
Blank	Blank	NA	NA	3	A4	16.5	0.1755
Blank	Blank	NA	NA	3	A4	17	0.17554
Blank	Blank	NA	NA	3	A4	17.5	0.1753
Blank	Blank	NA	NA	3	A4	18	0.17544
Blank	Blank	NA	NA	3	A4	18.5	0.17554
Blank	Blank	NA	NA	3	A4	19	0.1747
Blank	Blank	NA	NA	3	A4	19.5	0.17448
Blank	Blank	NA	NA	3	A4	6.5	0.17652
Blank	Blank	NA	NA	3	A4	7	0.17614
Blank	Blank	NA	NA	3	A4	7.5	0.17582
Blank	Blank	NA	NA	3	A4	8	0.17574
Blank	Blank	NA	NA	3	A4	8.5	0.17654
Blank	Blank	NA	NA	3	A4	9	0.17536
Blank	Blank	NA	NA	3	A4	9.5	0.17646
Blank	Blank	NA	NA	3	A4	23.5	0.17476
Blank	Blank	NA	NA	3	A4	24	0.17466
Blank	Blank	NA	NA	3	A4	11	0.1759
Blank	Blank	NA	NA	3	A4	11.5	0.176
Blank	Blank	NA	NA	3	A4	12	0.1755
Blank	Blank	NA	NA	3	A4	12.5	0.17566
Blank	Blank	NA	NA	3	A4	13	0.17558
Blank	Blank	NA	NA	3	A4	13.5	0.17596
Blank	Blank	NA	NA	3	A4	14	0.17516
Blank	Blank	NA	NA	3	A4	14.5	0.17528
Blank	Blank	NA	NA	3	A4	15	0.17588
Blank	Blank	NA	NA	3	A4	15.5	0.1755
Blank	Blank	NA	NA	3	A4	10	0.17582
Blank	Blank	NA	NA	3	A4	10.5	0.17616
Blank	Blank	NA	NA	2	A5	3	0.15468
Blank	Blank	NA	NA	2	A5	4.5	0.15538
Blank	Blank	NA	NA	2	A5	5	0.15544
Blank	Blank	NA	NA	2	A5	5.5	0.15568
Blank	Blank	NA	NA	2	A5	6	0.15552
Blank	Blank	NA	NA	2	A5	0	0.15068
Blank	Blank	NA	NA	2	A5	0.5	0.15212
Blank	Blank	NA	NA	2	A5	1	0.153
Blank	Blank	NA	NA	2	A5	1.5	0.15344
Blank	Blank	NA	NA	2	A5	2	0.15422
Blank	Blank	NA	NA	2	A5	2.5	0.15384
Blank	Blank	NA	NA	1	A5	0	0.17076
Blank	Blank	NA	NA	1	A5	0.5	0.16958
Blank	Blank	NA	NA	1	A5	1	0.16998
Blank	Blank	NA	NA	1	A5	1.5	0.16982
Blank	Blank	NA	NA	1	A5	2	0.1709
Blank	Blank	NA	NA	1	A5	2.5	0.17038
Blank	Blank	NA	NA	1	A5	3	0.17134
Blank	Blank	NA	NA	1	A5	3.5	0.16926
Blank	Blank	NA	NA	1	A5	4	0.16136
Blank	Blank	NA	NA	1	A5	4.5	0.16772
Blank	Blank	NA	NA	1	A5	5	0.16756
Blank	Blank	NA	NA	1	A5	5.5	0.16668
Blank	Blank	NA	NA	1	A5	6	0.16502
Blank	Blank	NA	NA	1	A5	6.5	0.15664
Blank	Blank	NA	NA	1	A5	7	0.16412
Blank	Blank	NA	NA	2	A5	3.5	0.15422
Blank	Blank	NA	NA	2	A5	4	0.15532
Blank	Blank	NA	NA	3	A5	0	0.1661
Blank	Blank	NA	NA	3	A5	0.5	0.16356
Blank	Blank	NA	NA	3	A5	1	0.163
Blank	Blank	NA	NA	3	A5	1.5	0.16276
Blank	Blank	NA	NA	3	A5	2	0.16308
Blank	Blank	NA	NA	3	A5	2.5	0.1634
Blank	Blank	NA	NA	3	A5	3	0.16352
Blank	Blank	NA	NA	3	A5	3.5	0.16316
Blank	Blank	NA	NA	3	A5	4	0.16328
Blank	Blank	NA	NA	3	A5	4.5	0.16314
Blank	Blank	NA	NA	3	A5	5	0.163
Blank	Blank	NA	NA	3	A5	5.5	0.16284
Blank	Blank	NA	NA	3	A5	6	0.16312
Blank	Blank	NA	NA	3	A5	6.5	0.16302
Blank	Blank	NA	NA	3	A5	7	0.16296
Blank	Blank	NA	NA	3	A5	7.5	0.16326
Blank	Blank	NA	NA	3	A5	8	0.16346
Blank	Blank	NA	NA	3	A5	8.5	0.1635
Blank	Blank	NA	NA	3	A5	9	0.16348
Blank	Blank	NA	NA	3	A5	9.5	0.16392
Blank	Blank	NA	NA	3	A5	10	0.16366
Blank	Blank	NA	NA	3	A5	10.5	0.16344
Blank	Blank	NA	NA	3	A5	11	0.16344
Blank	Blank	NA	NA	3	A5	11.5	0.16334
Blank	Blank	NA	NA	3	A5	12	0.16384
Blank	Blank	NA	NA	3	A5	12.5	0.16326
Blank	Blank	NA	NA	3	A5	13	0.16348
Blank	Blank	NA	NA	3	A5	13.5	0.16326
Blank	Blank	NA	NA	3	A5	14	0.164
Blank	Blank	NA	NA	3	A5	14.5	0.1635
Blank	Blank	NA	NA	3	A5	15	0.16378
Blank	Blank	NA	NA	3	A5	15.5	0.16346
Blank	Blank	NA	NA	3	A5	16	0.16366
Blank	Blank	NA	NA	3	A5	16.5	0.1644
Blank	Blank	NA	NA	3	A5	17	0.16398
Blank	Blank	NA	NA	3	A5	17.5	0.16342
Blank	Blank	NA	NA	3	A5	18	0.16404
Blank	Blank	NA	NA	3	A5	18.5	0.16374
Blank	Blank	NA	NA	3	A5	19	0.16376
Blank	Blank	NA	NA	3	A5	19.5	0.1637
Blank	Blank	NA	NA	3	A5	20	0.16396
Blank	Blank	NA	NA	3	A5	20.5	0.16398
Blank	Blank	NA	NA	3	A5	21	0.16328
Blank	Blank	NA	NA	3	A5	21.5	0.16386
Blank	Blank	NA	NA	3	A5	22	0.16456
Blank	Blank	NA	NA	2	A5	6.5	0.15606
Blank	Blank	NA	NA	2	A5	7	0.15604
Blank	Blank	NA	NA	2	A5	7.5	0.15568
Blank	Blank	NA	NA	2	A5	8	0.156
Blank	Blank	NA	NA	2	A5	8.5	0.1562
Blank	Blank	NA	NA	2	A5	9	0.15674
Blank	Blank	NA	NA	2	A5	9.5	0.15692
Blank	Blank	NA	NA	2	A5	10	0.15676
Blank	Blank	NA	NA	2	A5	10.5	0.15696
Blank	Blank	NA	NA	2	A5	11	0.15714
Blank	Blank	NA	NA	2	A5	11.5	0.15684
Blank	Blank	NA	NA	2	A5	12	0.1569
Blank	Blank	NA	NA	2	A5	12.5	0.1568
Blank	Blank	NA	NA	2	A5	13	0.15758
Blank	Blank	NA	NA	2	A5	13.5	0.15728
Blank	Blank	NA	NA	2	A5	14	0.1574
Blank	Blank	NA	NA	2	A5	14.5	0.15806
Blank	Blank	NA	NA	2	A5	15	0.15702
Blank	Blank	NA	NA	2	A5	15.5	0.15812
Blank	Blank	NA	NA	2	A5	16	0.15762
Blank	Blank	NA	NA	2	A5	16.5	0.15788
Blank	Blank	NA	NA	2	A5	17	0.15748
Blank	Blank	NA	NA	2	A5	17.5	0.15848
Blank	Blank	NA	NA	2	A5	18	0.15818
Blank	Blank	NA	NA	2	A5	18.5	0.15832
Blank	Blank	NA	NA	2	A5	19	0.15814
Blank	Blank	NA	NA	2	A5	19.5	0.15782
Blank	Blank	NA	NA	2	A5	20	0.15888
Blank	Blank	NA	NA	2	A5	20.5	0.15804
Blank	Blank	NA	NA	2	A5	21	0.15866
Blank	Blank	NA	NA	2	A5	21.5	0.1588
Blank	Blank	NA	NA	2	A5	22	0.15868
Blank	Blank	NA	NA	2	A5	22.5	0.15848
Blank	Blank	NA	NA	2	A5	23	0.1591
Blank	Blank	NA	NA	1	A5	7.5	0.16496
Blank	Blank	NA	NA	1	A5	8	0.16392
Blank	Blank	NA	NA	1	A5	8.5	0.1596
Blank	Blank	NA	NA	1	A5	9	0.15822
Blank	Blank	NA	NA	1	A5	9.5	0.16196
Blank	Blank	NA	NA	1	A5	10	0.16178
Blank	Blank	NA	NA	1	A5	10.5	0.15792
Blank	Blank	NA	NA	1	A5	11	0.16134
Blank	Blank	NA	NA	1	A5	11.5	0.16192
Blank	Blank	NA	NA	1	A5	12	0.1619
Blank	Blank	NA	NA	1	A5	12.5	0.16032
Blank	Blank	NA	NA	1	A5	13	0.15722
Blank	Blank	NA	NA	1	A5	13.5	0.16178
Blank	Blank	NA	NA	1	A5	14	0.16006
Blank	Blank	NA	NA	1	A5	14.5	0.16152
Blank	Blank	NA	NA	1	A5	15	0.15918
Blank	Blank	NA	NA	1	A5	15.5	0.16272
Blank	Blank	NA	NA	1	A5	16	0.16006
Blank	Blank	NA	NA	1	A5	16.5	0.16044
Blank	Blank	NA	NA	1	A5	17	0.15928
Blank	Blank	NA	NA	1	A5	17.5	0.15752
Blank	Blank	NA	NA	1	A5	18	0.16012
Blank	Blank	NA	NA	1	A5	18.5	0.15954
Blank	Blank	NA	NA	1	A5	19	0.15904
Blank	Blank	NA	NA	1	A5	19.5	0.15814
Blank	Blank	NA	NA	1	A5	20	0.15946
Blank	Blank	NA	NA	1	A5	20.5	0.15828
Blank	Blank	NA	NA	1	A5	21	0.15918
Blank	Blank	NA	NA	1	A5	21.5	0.16044
Blank	Blank	NA	NA	1	A5	22	0.15894
Blank	Blank	NA	NA	1	A5	22.5	0.16126
Blank	Blank	NA	NA	1	A5	23	0.1587
Blank	Blank	NA	NA	1	A5	23.5	0.15986
Blank	Blank	NA	NA	1	A5	24	0.1592
Blank	Blank	NA	NA	3	A5	22.5	0.16376
Blank	Blank	NA	NA	3	A5	23	0.1642
Blank	Blank	NA	NA	3	A5	23.5	0.1639
Blank	Blank	NA	NA	3	A5	24	0.16384
Blank	Blank	NA	NA	2	A5	24	0.1592
Blank	Blank	NA	NA	2	A5	23.5	0.15914
Blank	Blank	NA	NA	1	A6	2.5	0.16488
Blank	Blank	NA	NA	1	A6	3	0.16554
Blank	Blank	NA	NA	1	A6	2	0.16666
Blank	Blank	NA	NA	1	A6	4.5	0.16748
Blank	Blank	NA	NA	1	A6	5	0.16788
Blank	Blank	NA	NA	1	A6	5.5	0.16744
Blank	Blank	NA	NA	1	A6	6	0.16822
Blank	Blank	NA	NA	1	A6	0	0.1659
Blank	Blank	NA	NA	1	A6	0.5	0.1655
Blank	Blank	NA	NA	1	A6	1	0.1659
Blank	Blank	NA	NA	1	A6	1.5	0.16662
Blank	Blank	NA	NA	1	A6	8.5	0.1641
Blank	Blank	NA	NA	1	A6	9	0.16544
Blank	Blank	NA	NA	1	A6	9.5	0.16508
Blank	Blank	NA	NA	1	A6	10	0.16756
Blank	Blank	NA	NA	1	A6	10.5	0.1682
Blank	Blank	NA	NA	1	A6	11	0.16286
Blank	Blank	NA	NA	1	A6	11.5	0.16578
Blank	Blank	NA	NA	1	A6	12	0.16388
Blank	Blank	NA	NA	1	A6	12.5	0.16452
Blank	Blank	NA	NA	1	A6	13	0.16516
Blank	Blank	NA	NA	1	A6	13.5	0.16348
Blank	Blank	NA	NA	1	A6	14	0.1646
Blank	Blank	NA	NA	1	A6	14.5	0.1637
Blank	Blank	NA	NA	1	A6	15	0.16496
Blank	Blank	NA	NA	1	A6	15.5	0.1637
Blank	Blank	NA	NA	1	A6	16	0.16368
Blank	Blank	NA	NA	1	A6	16.5	0.16524
Blank	Blank	NA	NA	1	A6	17	0.16348
Blank	Blank	NA	NA	1	A6	17.5	0.16546
Blank	Blank	NA	NA	1	A6	18	0.16426
Blank	Blank	NA	NA	1	A6	18.5	0.16384
Blank	Blank	NA	NA	1	A6	19	0.16504
Blank	Blank	NA	NA	1	A6	19.5	0.16444
Blank	Blank	NA	NA	1	A6	20	0.16426
Blank	Blank	NA	NA	1	A6	20.5	0.16418
Blank	Blank	NA	NA	1	A6	21	0.16516
Blank	Blank	NA	NA	1	A6	21.5	0.16498
Blank	Blank	NA	NA	1	A6	22	0.1644
Blank	Blank	NA	NA	1	A6	22.5	0.16472
Blank	Blank	NA	NA	1	A6	23	0.16506
Blank	Blank	NA	NA	1	A6	3.5	0.16592
Blank	Blank	NA	NA	1	A6	4	0.16714
Blank	Blank	NA	NA	2	A6	0	0.15932
Blank	Blank	NA	NA	2	A6	0.5	0.16056
Blank	Blank	NA	NA	2	A6	1	0.16154
Blank	Blank	NA	NA	2	A6	1.5	0.16124
Blank	Blank	NA	NA	1	A6	6.5	0.16688
Blank	Blank	NA	NA	1	A6	7	0.16628
Blank	Blank	NA	NA	1	A6	7.5	0.1642
Blank	Blank	NA	NA	1	A6	8	0.1635
Blank	Blank	NA	NA	3	A6	0	0.18992
Blank	Blank	NA	NA	3	A6	0.5	0.19254
Blank	Blank	NA	NA	3	A6	1	0.19198
Blank	Blank	NA	NA	3	A6	1.5	0.19192
Blank	Blank	NA	NA	3	A6	2	0.19132
Blank	Blank	NA	NA	3	A6	2.5	0.19184
Blank	Blank	NA	NA	3	A6	3	0.19138
Blank	Blank	NA	NA	3	A6	3.5	0.19166
Blank	Blank	NA	NA	3	A6	4	0.19118
Blank	Blank	NA	NA	3	A6	4.5	0.19194
Blank	Blank	NA	NA	3	A6	5	0.19148
Blank	Blank	NA	NA	3	A6	5.5	0.19118
Blank	Blank	NA	NA	3	A6	6	0.1925
Blank	Blank	NA	NA	3	A6	6.5	0.19266
Blank	Blank	NA	NA	3	A6	7	0.19316
Blank	Blank	NA	NA	3	A6	7.5	0.19294
Blank	Blank	NA	NA	3	A6	8	0.19432
Blank	Blank	NA	NA	3	A6	8.5	0.1951
Blank	Blank	NA	NA	3	A6	9	0.19512
Blank	Blank	NA	NA	3	A6	9.5	0.19614
Blank	Blank	NA	NA	3	A6	10	0.19104
Blank	Blank	NA	NA	3	A6	10.5	0.19708
Blank	Blank	NA	NA	3	A6	11	0.19768
Blank	Blank	NA	NA	3	A6	11.5	0.19778
Blank	Blank	NA	NA	3	A6	12	0.19866
Blank	Blank	NA	NA	3	A6	12.5	0.199
Blank	Blank	NA	NA	3	A6	13	0.1993
Blank	Blank	NA	NA	3	A6	13.5	0.18548
Blank	Blank	NA	NA	3	A6	14	0.19966
Blank	Blank	NA	NA	3	A6	14.5	0.18466
Blank	Blank	NA	NA	1	A6	23.5	0.1647
Blank	Blank	NA	NA	1	A6	24	0.1644
Blank	Blank	NA	NA	2	A6	20	0.16502
Blank	Blank	NA	NA	2	A6	20.5	0.16472
Blank	Blank	NA	NA	2	A6	21	0.1649
Blank	Blank	NA	NA	2	A6	21.5	0.16528
Blank	Blank	NA	NA	2	A6	2	0.1623
Blank	Blank	NA	NA	2	A6	2.5	0.1625
Blank	Blank	NA	NA	2	A6	3	0.16256
Blank	Blank	NA	NA	2	A6	3.5	0.16236
Blank	Blank	NA	NA	2	A6	4	0.16272
Blank	Blank	NA	NA	2	A6	4.5	0.16294
Blank	Blank	NA	NA	2	A6	5	0.16316
Blank	Blank	NA	NA	2	A6	5.5	0.1636
Blank	Blank	NA	NA	2	A6	6	0.16342
Blank	Blank	NA	NA	2	A6	6.5	0.16338
Blank	Blank	NA	NA	2	A6	7	0.16304
Blank	Blank	NA	NA	2	A6	7.5	0.1632
Blank	Blank	NA	NA	2	A6	8	0.16352
Blank	Blank	NA	NA	2	A6	8.5	0.16332
Blank	Blank	NA	NA	2	A6	9	0.16416
Blank	Blank	NA	NA	2	A6	9.5	0.16444
Blank	Blank	NA	NA	2	A6	10	0.16432
Blank	Blank	NA	NA	2	A6	10.5	0.1643
Blank	Blank	NA	NA	2	A6	11	0.1645
Blank	Blank	NA	NA	2	A6	11.5	0.16434
Blank	Blank	NA	NA	2	A6	12	0.16452
Blank	Blank	NA	NA	2	A6	12.5	0.16438
Blank	Blank	NA	NA	2	A6	13	0.16462
Blank	Blank	NA	NA	2	A6	13.5	0.1641
Blank	Blank	NA	NA	2	A6	14	0.16438
Blank	Blank	NA	NA	2	A6	14.5	0.16486
Blank	Blank	NA	NA	2	A6	15	0.16468
Blank	Blank	NA	NA	2	A6	15.5	0.16502
Blank	Blank	NA	NA	2	A6	16	0.16518
Blank	Blank	NA	NA	2	A6	16.5	0.16528
Blank	Blank	NA	NA	2	A6	17	0.16484
Blank	Blank	NA	NA	2	A6	17.5	0.16546
Blank	Blank	NA	NA	2	A6	18	0.16504
Blank	Blank	NA	NA	2	A6	18.5	0.16516
Blank	Blank	NA	NA	2	A6	19	0.1649
Blank	Blank	NA	NA	2	A6	19.5	0.16496
Blank	Blank	NA	NA	3	A6	15.5	0.19754
Blank	Blank	NA	NA	3	A6	16	0.18058
Blank	Blank	NA	NA	3	A6	16.5	0.17918
Blank	Blank	NA	NA	3	A6	17	0.196
Blank	Blank	NA	NA	2	A6	22	0.16554
Blank	Blank	NA	NA	2	A6	22.5	0.165
Blank	Blank	NA	NA	2	A6	23	0.16608
Blank	Blank	NA	NA	2	A6	23.5	0.16586
Blank	Blank	NA	NA	2	A6	24	0.16548
Blank	Blank	NA	NA	3	A6	20	0.18858
Blank	Blank	NA	NA	3	A6	20.5	0.17322
Blank	Blank	NA	NA	3	A6	21	0.17676
Blank	Blank	NA	NA	3	A6	21.5	0.16152
Blank	Blank	NA	NA	3	A6	22	0.18334
Blank	Blank	NA	NA	3	A6	22.5	0.18062
Blank	Blank	NA	NA	3	A6	23	0.18058
Blank	Blank	NA	NA	3	A6	23.5	0.17824
Blank	Blank	NA	NA	3	A6	24	0.1769
Blank	Blank	NA	NA	3	A6	17.5	0.17286
Blank	Blank	NA	NA	3	A6	18	0.19364
Blank	Blank	NA	NA	3	A6	18.5	0.17156
Blank	Blank	NA	NA	3	A6	19	0.17554
Blank	Blank	NA	NA	3	A6	19.5	0.1893
Blank	Blank	NA	NA	3	A6	15	0.19872
Blank	Blank	NA	NA	2	A7	7	0.1565
Blank	Blank	NA	NA	2	A7	7.5	0.15676
Blank	Blank	NA	NA	2	A7	8	0.1566
Blank	Blank	NA	NA	2	A7	9	0.15746
Blank	Blank	NA	NA	2	A7	9.5	0.15744
Blank	Blank	NA	NA	2	A7	10	0.15744
Blank	Blank	NA	NA	2	A7	10.5	0.1574
Blank	Blank	NA	NA	2	A7	4.5	0.1557
Blank	Blank	NA	NA	2	A7	5	0.15564
Blank	Blank	NA	NA	2	A7	5.5	0.15664
Blank	Blank	NA	NA	2	A7	6	0.1568
Blank	Blank	NA	NA	2	A7	6.5	0.15678
Blank	Blank	NA	NA	2	A7	13.5	0.15784
Blank	Blank	NA	NA	2	A7	14	0.15808
Blank	Blank	NA	NA	2	A7	14.5	0.15812
Blank	Blank	NA	NA	2	A7	8.5	0.15676
Blank	Blank	NA	NA	1	A7	0	0.16242
Blank	Blank	NA	NA	1	A7	0.5	0.15882
Blank	Blank	NA	NA	1	A7	1	0.15914
Blank	Blank	NA	NA	1	A7	1.5	0.15896
Blank	Blank	NA	NA	2	A7	11	0.15772
Blank	Blank	NA	NA	2	A7	11.5	0.15746
Blank	Blank	NA	NA	2	A7	12	0.15762
Blank	Blank	NA	NA	2	A7	12.5	0.1576
Blank	Blank	NA	NA	2	A7	13	0.15796
Blank	Blank	NA	NA	2	A7	0	0.15286
Blank	Blank	NA	NA	2	A7	0.5	0.15324
Blank	Blank	NA	NA	2	A7	1	0.15414
Blank	Blank	NA	NA	2	A7	1.5	0.15442
Blank	Blank	NA	NA	2	A7	2	0.15462
Blank	Blank	NA	NA	2	A7	2.5	0.15504
Blank	Blank	NA	NA	2	A7	3	0.15526
Blank	Blank	NA	NA	2	A7	3.5	0.15554
Blank	Blank	NA	NA	2	A7	4	0.15578
Blank	Blank	NA	NA	1	A7	8	0.15704
Blank	Blank	NA	NA	1	A7	8.5	0.15742
Blank	Blank	NA	NA	1	A7	9	0.15646
Blank	Blank	NA	NA	1	A7	9.5	0.15232
Blank	Blank	NA	NA	1	A7	10	0.15654
Blank	Blank	NA	NA	1	A7	10.5	0.15604
Blank	Blank	NA	NA	1	A7	11	0.1565
Blank	Blank	NA	NA	1	A7	11.5	0.1548
Blank	Blank	NA	NA	1	A7	12	0.15768
Blank	Blank	NA	NA	1	A7	12.5	0.1564
Blank	Blank	NA	NA	1	A7	13	0.15568
Blank	Blank	NA	NA	1	A7	13.5	0.15834
Blank	Blank	NA	NA	1	A7	14	0.15852
Blank	Blank	NA	NA	1	A7	14.5	0.1585
Blank	Blank	NA	NA	1	A7	15	0.15742
Blank	Blank	NA	NA	1	A7	15.5	0.15788
Blank	Blank	NA	NA	1	A7	16	0.15748
Blank	Blank	NA	NA	1	A7	16.5	0.15826
Blank	Blank	NA	NA	1	A7	17	0.1568
Blank	Blank	NA	NA	1	A7	17.5	0.15798
Blank	Blank	NA	NA	1	A7	18	0.15862
Blank	Blank	NA	NA	2	A7	15	0.15826
Blank	Blank	NA	NA	2	A7	15.5	0.1585
Blank	Blank	NA	NA	2	A7	16	0.1584
Blank	Blank	NA	NA	2	A7	16.5	0.15858
Blank	Blank	NA	NA	2	A7	17	0.15874
Blank	Blank	NA	NA	2	A7	17.5	0.15902
Blank	Blank	NA	NA	2	A7	18	0.1591
Blank	Blank	NA	NA	1	A7	2	0.1617
Blank	Blank	NA	NA	1	A7	2.5	0.15904
Blank	Blank	NA	NA	1	A7	3	0.1592
Blank	Blank	NA	NA	1	A7	3.5	0.1606
Blank	Blank	NA	NA	1	A7	4	0.14976
Blank	Blank	NA	NA	1	A7	4.5	0.15672
Blank	Blank	NA	NA	1	A7	5	0.14818
Blank	Blank	NA	NA	1	A7	5.5	0.15734
Blank	Blank	NA	NA	1	A7	6	0.15726
Blank	Blank	NA	NA	1	A7	6.5	0.15656
Blank	Blank	NA	NA	1	A7	7	0.15716
Blank	Blank	NA	NA	1	A7	7.5	0.1563
Blank	Blank	NA	NA	3	A7	0	0.18252
Blank	Blank	NA	NA	3	A7	0.5	0.18314
Blank	Blank	NA	NA	3	A7	1	0.1815
Blank	Blank	NA	NA	3	A7	1.5	0.18132
Blank	Blank	NA	NA	3	A7	2	0.181
Blank	Blank	NA	NA	3	A7	2.5	0.1811
Blank	Blank	NA	NA	3	A7	3	0.1812
Blank	Blank	NA	NA	3	A7	3.5	0.18076
Blank	Blank	NA	NA	3	A7	4	0.18088
Blank	Blank	NA	NA	3	A7	4.5	0.1807
Blank	Blank	NA	NA	3	A7	5	0.17946
Blank	Blank	NA	NA	3	A7	5.5	0.1795
Blank	Blank	NA	NA	3	A7	6	0.1798
Blank	Blank	NA	NA	3	A7	6.5	0.17998
Blank	Blank	NA	NA	3	A7	7	0.17904
Blank	Blank	NA	NA	3	A7	7.5	0.17808
Blank	Blank	NA	NA	3	A7	8	0.17914
Blank	Blank	NA	NA	3	A7	8.5	0.17924
Blank	Blank	NA	NA	3	A7	9	0.17898
Blank	Blank	NA	NA	3	A7	9.5	0.17876
Blank	Blank	NA	NA	3	A7	10	0.17326
Blank	Blank	NA	NA	3	A7	10.5	0.17844
Blank	Blank	NA	NA	3	A7	11	0.17804
Blank	Blank	NA	NA	3	A7	11.5	0.17746
Blank	Blank	NA	NA	3	A7	12	0.17508
Blank	Blank	NA	NA	3	A7	12.5	0.17774
Blank	Blank	NA	NA	3	A7	13	0.17754
Blank	Blank	NA	NA	3	A7	13.5	0.17284
Blank	Blank	NA	NA	3	A7	14	0.17332
Blank	Blank	NA	NA	3	A7	14.5	0.17686
Blank	Blank	NA	NA	3	A7	15	0.17396
Blank	Blank	NA	NA	3	A7	15.5	0.16712
Blank	Blank	NA	NA	3	A7	16	0.16924
Blank	Blank	NA	NA	3	A7	16.5	0.17638
Blank	Blank	NA	NA	3	A7	17	0.17604
Blank	Blank	NA	NA	3	A7	17.5	0.1761
Blank	Blank	NA	NA	3	A7	18	0.17798
Blank	Blank	NA	NA	3	A7	18.5	0.17704
Blank	Blank	NA	NA	3	A7	19	0.17682
Blank	Blank	NA	NA	3	A7	19.5	0.17596
Blank	Blank	NA	NA	3	A7	20	0.17206
Blank	Blank	NA	NA	3	A7	20.5	0.17604
Blank	Blank	NA	NA	3	A7	21	0.16854
Blank	Blank	NA	NA	3	A7	21.5	0.17216
Blank	Blank	NA	NA	3	A7	22	0.17586
Blank	Blank	NA	NA	3	A7	22.5	0.17686
Blank	Blank	NA	NA	3	A7	23	0.17528
Blank	Blank	NA	NA	3	A7	23.5	0.178
Blank	Blank	NA	NA	3	A7	24	0.17496
Blank	Blank	NA	NA	2	A7	20.5	0.15906
Blank	Blank	NA	NA	2	A7	21	0.1587
Blank	Blank	NA	NA	1	A7	18.5	0.15788
Blank	Blank	NA	NA	1	A7	19	0.1598
Blank	Blank	NA	NA	1	A7	19.5	0.15952
Blank	Blank	NA	NA	1	A7	20	0.15872
Blank	Blank	NA	NA	1	A7	20.5	0.16022
Blank	Blank	NA	NA	1	A7	21	0.1612
Blank	Blank	NA	NA	1	A7	21.5	0.15948
Blank	Blank	NA	NA	2	A7	18.5	0.15914
Blank	Blank	NA	NA	2	A7	19	0.1589
Blank	Blank	NA	NA	2	A7	19.5	0.1588
Blank	Blank	NA	NA	2	A7	20	0.15936
Blank	Blank	NA	NA	1	A7	23.5	0.16036
Blank	Blank	NA	NA	1	A7	24	0.16058
Blank	Blank	NA	NA	2	A7	21.5	0.15936
Blank	Blank	NA	NA	2	A7	22	0.1594
Blank	Blank	NA	NA	2	A7	22.5	0.1593
Blank	Blank	NA	NA	2	A7	23	0.15898
Blank	Blank	NA	NA	2	A7	23.5	0.15998
Blank	Blank	NA	NA	2	A7	24	0.16018
Blank	Blank	NA	NA	1	A7	23	0.16084
Blank	Blank	NA	NA	1	A7	22	0.15992
Blank	Blank	NA	NA	1	A7	22.5	0.1603
Blank	Blank	NA	NA	3	A8	4.5	0.1629
Blank	Blank	NA	NA	3	A8	4	0.16012
Blank	Blank	NA	NA	3	A8	0	0.1831
Blank	Blank	NA	NA	3	A8	0.5	0.16528
Blank	Blank	NA	NA	3	A8	1	0.16494
Blank	Blank	NA	NA	3	A8	1.5	0.1646
Blank	Blank	NA	NA	3	A8	2	0.16396
Blank	Blank	NA	NA	3	A8	2.5	0.16388
Blank	Blank	NA	NA	3	A8	3	0.16372
Blank	Blank	NA	NA	3	A8	3.5	0.16292
Blank	Blank	NA	NA	3	A8	17	0.16114
Blank	Blank	NA	NA	3	A8	17.5	0.16132
Blank	Blank	NA	NA	3	A8	5	0.16196
Blank	Blank	NA	NA	3	A8	5.5	0.16196
Blank	Blank	NA	NA	3	A8	6	0.15996
Blank	Blank	NA	NA	3	A8	6.5	0.16284
Blank	Blank	NA	NA	3	A8	7	0.16126
Blank	Blank	NA	NA	3	A8	20.5	0.1613
Blank	Blank	NA	NA	3	A8	21	0.16062
Blank	Blank	NA	NA	3	A8	21.5	0.1617
Blank	Blank	NA	NA	3	A8	22	0.16114
Blank	Blank	NA	NA	3	A8	22.5	0.16204
Blank	Blank	NA	NA	3	A8	23	0.16176
Blank	Blank	NA	NA	3	A8	23.5	0.16208
Blank	Blank	NA	NA	3	A8	24	0.16128
Blank	Blank	NA	NA	3	A8	18	0.16118
Blank	Blank	NA	NA	3	A8	18.5	0.16146
Blank	Blank	NA	NA	3	A8	19	0.1606
Blank	Blank	NA	NA	3	A8	19.5	0.16138
Blank	Blank	NA	NA	3	A8	20	0.16158
Blank	Blank	NA	NA	2	A8	10	0.15678
Blank	Blank	NA	NA	3	A8	7.5	0.1599
Blank	Blank	NA	NA	3	A8	8	0.16216
Blank	Blank	NA	NA	3	A8	8.5	0.1618
Blank	Blank	NA	NA	3	A8	9	0.16124
Blank	Blank	NA	NA	3	A8	9.5	0.1613
Blank	Blank	NA	NA	3	A8	10	0.16108
Blank	Blank	NA	NA	3	A8	10.5	0.16102
Blank	Blank	NA	NA	2	A8	7.5	0.15596
Blank	Blank	NA	NA	2	A8	8	0.15606
Blank	Blank	NA	NA	2	A8	8.5	0.1565
Blank	Blank	NA	NA	2	A8	9	0.15668
Blank	Blank	NA	NA	2	A8	9.5	0.1567
Blank	Blank	NA	NA	1	A8	0	0.1691
Blank	Blank	NA	NA	1	A8	0.5	0.16798
Blank	Blank	NA	NA	1	A8	1	0.16932
Blank	Blank	NA	NA	1	A8	1.5	0.1688
Blank	Blank	NA	NA	1	A8	2	0.16622
Blank	Blank	NA	NA	1	A8	2.5	0.1647
Blank	Blank	NA	NA	1	A8	3	0.15884
Blank	Blank	NA	NA	1	A8	3.5	0.16424
Blank	Blank	NA	NA	1	A8	4	0.16386
Blank	Blank	NA	NA	1	A8	4.5	0.16354
Blank	Blank	NA	NA	1	A8	5	0.16416
Blank	Blank	NA	NA	1	A8	5.5	0.1644
Blank	Blank	NA	NA	1	A8	6	0.16384
Blank	Blank	NA	NA	1	A8	6.5	0.1632
Blank	Blank	NA	NA	1	A8	7	0.15938
Blank	Blank	NA	NA	1	A8	7.5	0.16376
Blank	Blank	NA	NA	1	A8	8	0.16378
Blank	Blank	NA	NA	1	A8	8.5	0.16228
Blank	Blank	NA	NA	1	A8	9	0.16042
Blank	Blank	NA	NA	1	A8	9.5	0.15538
Blank	Blank	NA	NA	1	A8	10	0.1598
Blank	Blank	NA	NA	1	A8	10.5	0.15526
Blank	Blank	NA	NA	1	A8	11	0.15958
Blank	Blank	NA	NA	1	A8	11.5	0.15568
Blank	Blank	NA	NA	1	A8	12	0.15992
Blank	Blank	NA	NA	1	A8	12.5	0.15562
Blank	Blank	NA	NA	1	A8	13	0.1569
Blank	Blank	NA	NA	1	A8	13.5	0.16012
Blank	Blank	NA	NA	1	A8	14	0.15698
Blank	Blank	NA	NA	1	A8	14.5	0.15894
Blank	Blank	NA	NA	1	A8	15	0.15772
Blank	Blank	NA	NA	1	A8	15.5	0.1593
Blank	Blank	NA	NA	1	A8	16	0.15952
Blank	Blank	NA	NA	1	A8	16.5	0.15798
Blank	Blank	NA	NA	1	A8	17	0.15828
Blank	Blank	NA	NA	1	A8	17.5	0.159
Blank	Blank	NA	NA	1	A8	18	0.15892
Blank	Blank	NA	NA	1	A8	18.5	0.16072
Blank	Blank	NA	NA	1	A8	19	0.1588
Blank	Blank	NA	NA	1	A8	19.5	0.16036
Blank	Blank	NA	NA	1	A8	20	0.16086
Blank	Blank	NA	NA	1	A8	20.5	0.158
Blank	Blank	NA	NA	1	A8	21	0.1606
Blank	Blank	NA	NA	1	A8	21.5	0.15964
Blank	Blank	NA	NA	1	A8	22	0.15864
Blank	Blank	NA	NA	1	A8	22.5	0.16056
Blank	Blank	NA	NA	1	A8	23	0.16006
Blank	Blank	NA	NA	1	A8	23.5	0.15956
Blank	Blank	NA	NA	1	A8	24	0.16056
Blank	Blank	NA	NA	2	A8	0	0.15068
Blank	Blank	NA	NA	2	A8	0.5	0.15172
Blank	Blank	NA	NA	2	A8	1	0.15296
Blank	Blank	NA	NA	2	A8	1.5	0.15398
Blank	Blank	NA	NA	2	A8	2	0.15394
Blank	Blank	NA	NA	2	A8	2.5	0.15484
Blank	Blank	NA	NA	2	A8	3	0.15488
Blank	Blank	NA	NA	2	A8	3.5	0.1548
Blank	Blank	NA	NA	2	A8	4	0.15512
Blank	Blank	NA	NA	2	A8	4.5	0.15544
Blank	Blank	NA	NA	2	A8	5	0.15466
Blank	Blank	NA	NA	2	A8	5.5	0.15564
Blank	Blank	NA	NA	2	A8	6	0.15576
Blank	Blank	NA	NA	2	A8	6.5	0.15598
Blank	Blank	NA	NA	2	A8	7	0.15604
Blank	Blank	NA	NA	3	A8	11	0.16128
Blank	Blank	NA	NA	3	A8	11.5	0.16142
Blank	Blank	NA	NA	3	A8	12	0.16094
Blank	Blank	NA	NA	3	A8	12.5	0.16102
Blank	Blank	NA	NA	3	A8	13	0.1606
Blank	Blank	NA	NA	3	A8	13.5	0.1608
Blank	Blank	NA	NA	2	A8	10.5	0.15662
Blank	Blank	NA	NA	2	A8	11	0.15748
Blank	Blank	NA	NA	2	A8	11.5	0.15708
Blank	Blank	NA	NA	2	A8	12	0.15748
Blank	Blank	NA	NA	2	A8	12.5	0.15748
Blank	Blank	NA	NA	2	A8	13	0.15784
Blank	Blank	NA	NA	2	A8	13.5	0.15806
Blank	Blank	NA	NA	2	A8	20.5	0.1594
Blank	Blank	NA	NA	2	A8	21	0.15868
Blank	Blank	NA	NA	2	A8	21.5	0.15956
Blank	Blank	NA	NA	2	A8	22	0.15916
Blank	Blank	NA	NA	2	A8	22.5	0.15994
Blank	Blank	NA	NA	2	A8	23	0.15924
Blank	Blank	NA	NA	3	A8	14	0.1609
Blank	Blank	NA	NA	3	A8	14.5	0.16092
Blank	Blank	NA	NA	3	A8	15	0.1613
Blank	Blank	NA	NA	3	A8	15.5	0.16062
Blank	Blank	NA	NA	3	A8	16	0.16128
Blank	Blank	NA	NA	3	A8	16.5	0.1607
Blank	Blank	NA	NA	2	A8	20	0.15952
Blank	Blank	NA	NA	2	A8	15.5	0.1586
Blank	Blank	NA	NA	2	A8	14	0.15816
Blank	Blank	NA	NA	2	A8	14.5	0.15842
Blank	Blank	NA	NA	2	A8	15	0.15818
Blank	Blank	NA	NA	2	A8	17.5	0.15902
Blank	Blank	NA	NA	2	A8	16	0.15874
Blank	Blank	NA	NA	2	A8	23.5	0.16056
Blank	Blank	NA	NA	2	A8	24	0.15968
Blank	Blank	NA	NA	2	A8	19.5	0.15914
Blank	Blank	NA	NA	2	A8	18	0.15908
Blank	Blank	NA	NA	2	A8	18.5	0.1586
Blank	Blank	NA	NA	2	A8	19	0.15896
Blank	Blank	NA	NA	2	A8	17	0.15868
Blank	Blank	NA	NA	2	A8	16.5	0.1584
Blank	Blank	NA	NA	1	A9	7	0.16378
Blank	Blank	NA	NA	1	A9	8	0.16448
Blank	Blank	NA	NA	1	A9	7.5	0.1645
Blank	Blank	NA	NA	1	A9	9.5	0.1636
Blank	Blank	NA	NA	1	A9	10	0.16546
Blank	Blank	NA	NA	1	A9	8.5	0.16424
Blank	Blank	NA	NA	1	A9	9	0.16498
Blank	Blank	NA	NA	1	A9	4.5	0.16662
Blank	Blank	NA	NA	1	A9	5	0.1663
Blank	Blank	NA	NA	1	A9	5.5	0.16344
Blank	Blank	NA	NA	1	A9	6	0.1639
Blank	Blank	NA	NA	1	A9	6.5	0.16388
Blank	Blank	NA	NA	1	A9	13.5	0.16606
Blank	Blank	NA	NA	3	A9	0	0.17966
Blank	Blank	NA	NA	3	A9	0.5	0.1751
Blank	Blank	NA	NA	3	A9	1	0.1762
Blank	Blank	NA	NA	3	A9	1.5	0.17506
Blank	Blank	NA	NA	3	A9	2	0.17544
Blank	Blank	NA	NA	3	A9	2.5	0.17508
Blank	Blank	NA	NA	1	A9	10.5	0.16426
Blank	Blank	NA	NA	1	A9	11	0.16444
Blank	Blank	NA	NA	1	A9	11.5	0.16676
Blank	Blank	NA	NA	1	A9	12	0.16532
Blank	Blank	NA	NA	1	A9	12.5	0.16558
Blank	Blank	NA	NA	1	A9	13	0.1646
Blank	Blank	NA	NA	1	A9	0	0.16772
Blank	Blank	NA	NA	1	A9	0.5	0.16508
Blank	Blank	NA	NA	1	A9	1	0.16564
Blank	Blank	NA	NA	1	A9	1.5	0.16644
Blank	Blank	NA	NA	1	A9	2	0.16566
Blank	Blank	NA	NA	1	A9	2.5	0.16206
Blank	Blank	NA	NA	1	A9	3	0.16718
Blank	Blank	NA	NA	1	A9	3.5	0.1683
Blank	Blank	NA	NA	1	A9	4	0.16718
Blank	Blank	NA	NA	3	A9	17	0.1804
Blank	Blank	NA	NA	3	A9	17.5	0.17234
Blank	Blank	NA	NA	3	A9	18	0.18074
Blank	Blank	NA	NA	3	A9	18.5	0.1704
Blank	Blank	NA	NA	3	A9	19	0.17224
Blank	Blank	NA	NA	3	A9	19.5	0.18054
Blank	Blank	NA	NA	3	A9	20	0.18126
Blank	Blank	NA	NA	3	A9	20.5	0.168
Blank	Blank	NA	NA	3	A9	21	0.16642
Blank	Blank	NA	NA	3	A9	21.5	0.18122
Blank	Blank	NA	NA	3	A9	22	0.17242
Blank	Blank	NA	NA	3	A9	22.5	0.18086
Blank	Blank	NA	NA	3	A9	23	0.17164
Blank	Blank	NA	NA	3	A9	23.5	0.17024
Blank	Blank	NA	NA	3	A9	24	0.1792
Blank	Blank	NA	NA	2	A9	7.5	0.16338
Blank	Blank	NA	NA	2	A9	8	0.16374
Blank	Blank	NA	NA	2	A9	8.5	0.1644
Blank	Blank	NA	NA	2	A9	9	0.16408
Blank	Blank	NA	NA	2	A9	9.5	0.16426
Blank	Blank	NA	NA	2	A9	10	0.1642
Blank	Blank	NA	NA	2	A9	10.5	0.16396
Blank	Blank	NA	NA	2	A9	11	0.1641
Blank	Blank	NA	NA	2	A9	11.5	0.16412
Blank	Blank	NA	NA	2	A9	12	0.1647
Blank	Blank	NA	NA	2	A9	12.5	0.16396
Blank	Blank	NA	NA	2	A9	13	0.1645
Blank	Blank	NA	NA	2	A9	13.5	0.16494
Blank	Blank	NA	NA	2	A9	14	0.16484
Blank	Blank	NA	NA	2	A9	14.5	0.16538
Blank	Blank	NA	NA	2	A9	15	0.1647
Blank	Blank	NA	NA	2	A9	15.5	0.16514
Blank	Blank	NA	NA	2	A9	16	0.16546
Blank	Blank	NA	NA	2	A9	16.5	0.16514
Blank	Blank	NA	NA	2	A9	17	0.16516
Blank	Blank	NA	NA	2	A9	17.5	0.16532
Blank	Blank	NA	NA	2	A9	18	0.16528
Blank	Blank	NA	NA	2	A9	18.5	0.16522
Blank	Blank	NA	NA	2	A9	19	0.16548
Blank	Blank	NA	NA	2	A9	19.5	0.16522
Blank	Blank	NA	NA	2	A9	20	0.16584
Blank	Blank	NA	NA	2	A9	20.5	0.16554
Blank	Blank	NA	NA	2	A9	21	0.16556
Blank	Blank	NA	NA	2	A9	21.5	0.16608
Blank	Blank	NA	NA	2	A9	22	0.16596
Blank	Blank	NA	NA	2	A9	22.5	0.16636
Blank	Blank	NA	NA	2	A9	23	0.1661
Blank	Blank	NA	NA	2	A9	23.5	0.16664
Blank	Blank	NA	NA	2	A9	24	0.16668
Blank	Blank	NA	NA	2	A9	3.5	0.16252
Blank	Blank	NA	NA	2	A9	4	0.1632
Blank	Blank	NA	NA	2	A9	4.5	0.1634
Blank	Blank	NA	NA	2	A9	5	0.16318
Blank	Blank	NA	NA	2	A9	5.5	0.16366
Blank	Blank	NA	NA	3	A9	3	0.17586
Blank	Blank	NA	NA	3	A9	3.5	0.17588
Blank	Blank	NA	NA	3	A9	4	0.17572
Blank	Blank	NA	NA	3	A9	4.5	0.1758
Blank	Blank	NA	NA	3	A9	5	0.1755
Blank	Blank	NA	NA	3	A9	5.5	0.17564
Blank	Blank	NA	NA	1	A9	14	0.16616
Blank	Blank	NA	NA	1	A9	14.5	0.16566
Blank	Blank	NA	NA	1	A9	15	0.16508
Blank	Blank	NA	NA	1	A9	15.5	0.1659
Blank	Blank	NA	NA	1	A9	16	0.1662
Blank	Blank	NA	NA	1	A9	16.5	0.16636
Blank	Blank	NA	NA	1	A9	17	0.16598
Blank	Blank	NA	NA	1	A9	17.5	0.1659
Blank	Blank	NA	NA	1	A9	18	0.16528
Blank	Blank	NA	NA	1	A9	18.5	0.1666
Blank	Blank	NA	NA	1	A9	19	0.16718
Blank	Blank	NA	NA	1	A9	19.5	0.1675
Blank	Blank	NA	NA	1	A9	20	0.16594
Blank	Blank	NA	NA	1	A9	20.5	0.1657
Blank	Blank	NA	NA	1	A9	21	0.16574
Blank	Blank	NA	NA	1	A9	21.5	0.1658
Blank	Blank	NA	NA	1	A9	22	0.16554
Blank	Blank	NA	NA	1	A9	22.5	0.16726
Blank	Blank	NA	NA	1	A9	23	0.16678
Blank	Blank	NA	NA	1	A9	23.5	0.16538
Blank	Blank	NA	NA	1	A9	24	0.16604
Blank	Blank	NA	NA	3	A9	16.5	0.17052
Blank	Blank	NA	NA	2	A9	0	0.1601
Blank	Blank	NA	NA	2	A9	0.5	0.16022
Blank	Blank	NA	NA	2	A9	1	0.16156
Blank	Blank	NA	NA	2	A9	1.5	0.16188
Blank	Blank	NA	NA	2	A9	2	0.1625
Blank	Blank	NA	NA	2	A9	2.5	0.16274
Blank	Blank	NA	NA	2	A9	3	0.1629
Blank	Blank	NA	NA	3	A9	7	0.17694
Blank	Blank	NA	NA	3	A9	7.5	0.1773
Blank	Blank	NA	NA	3	A9	8	0.17804
Blank	Blank	NA	NA	3	A9	8.5	0.17662
Blank	Blank	NA	NA	3	A9	9	0.1792
Blank	Blank	NA	NA	2	A9	6	0.16346
Blank	Blank	NA	NA	2	A9	6.5	0.16374
Blank	Blank	NA	NA	2	A9	7	0.16388
Blank	Blank	NA	NA	3	A9	11	0.1799
Blank	Blank	NA	NA	3	A9	11.5	0.17612
Blank	Blank	NA	NA	3	A9	12	0.17928
Blank	Blank	NA	NA	3	A9	6	0.17616
Blank	Blank	NA	NA	3	A9	6.5	0.17776
Blank	Blank	NA	NA	3	A9	13.5	0.17452
Blank	Blank	NA	NA	3	A9	14	0.1805
Blank	Blank	NA	NA	3	A9	14.5	0.17356
Blank	Blank	NA	NA	3	A9	15	0.1722
Blank	Blank	NA	NA	3	A9	15.5	0.17218
Blank	Blank	NA	NA	3	A9	9.5	0.1791
Blank	Blank	NA	NA	3	A9	10	0.1792
Blank	Blank	NA	NA	3	A9	10.5	0.17942
Blank	Blank	NA	NA	3	A9	13	0.1787
Blank	Blank	NA	NA	3	A9	16	0.17984
Blank	Blank	NA	NA	3	A9	12.5	0.17914
Blank	Blank	NA	NA	3	B1	0.5	0.17156
Blank	Blank	NA	NA	3	B1	1.5	0.17078
Blank	Blank	NA	NA	3	B1	0	0.175
Blank	Blank	NA	NA	3	B1	2.5	0.17002
Blank	Blank	NA	NA	3	B1	1	0.17102
Blank	Blank	NA	NA	3	B1	3.5	0.16978
Blank	Blank	NA	NA	3	B1	2	0.17068
Blank	Blank	NA	NA	3	B1	4.5	0.16908
Blank	Blank	NA	NA	3	B1	5	0.1689
Blank	Blank	NA	NA	3	B1	5.5	0.16842
Blank	Blank	NA	NA	3	B1	4	0.1699
Blank	Blank	NA	NA	3	B1	20	0.16666
Blank	Blank	NA	NA	3	B1	20.5	0.16626
Blank	Blank	NA	NA	3	B1	21	0.16636
Blank	Blank	NA	NA	3	B1	21.5	0.1659
Blank	Blank	NA	NA	3	B1	22	0.16686
Blank	Blank	NA	NA	3	B1	22.5	0.16628
Blank	Blank	NA	NA	3	B1	3	0.17014
Blank	Blank	NA	NA	3	B1	17	0.1667
Blank	Blank	NA	NA	3	B1	17.5	0.1666
Blank	Blank	NA	NA	3	B1	18	0.16678
Blank	Blank	NA	NA	3	B1	18.5	0.1657
Blank	Blank	NA	NA	3	B1	19	0.1663
Blank	Blank	NA	NA	3	B1	19.5	0.1663
Blank	Blank	NA	NA	3	B1	6	0.1687
Blank	Blank	NA	NA	3	B1	6.5	0.16792
Blank	Blank	NA	NA	3	B1	7	0.1679
Blank	Blank	NA	NA	3	B1	7.5	0.16792
Blank	Blank	NA	NA	3	B1	8	0.1676
Blank	Blank	NA	NA	3	B1	8.5	0.16778
Blank	Blank	NA	NA	3	B1	23	0.16704
Blank	Blank	NA	NA	3	B1	23.5	0.16608
Blank	Blank	NA	NA	3	B1	24	0.16628
Blank	Blank	NA	NA	2	B1	7.5	0.1696
Blank	Blank	NA	NA	2	B1	8	0.16966
Blank	Blank	NA	NA	2	B1	8.5	0.16996
Blank	Blank	NA	NA	2	B1	9	0.1698
Blank	Blank	NA	NA	1	B1	0	0.17036
Blank	Blank	NA	NA	1	B1	0.5	0.16918
Blank	Blank	NA	NA	1	B1	1	0.16934
Blank	Blank	NA	NA	1	B1	1.5	0.16938
Blank	Blank	NA	NA	1	B1	2	0.1696
Blank	Blank	NA	NA	1	B1	2.5	0.1692
Blank	Blank	NA	NA	1	B1	3	0.16898
Blank	Blank	NA	NA	1	B1	3.5	0.169
Blank	Blank	NA	NA	1	B1	4	0.16952
Blank	Blank	NA	NA	1	B1	4.5	0.1681
Blank	Blank	NA	NA	1	B1	5	0.16902
Blank	Blank	NA	NA	1	B1	5.5	0.16858
Blank	Blank	NA	NA	1	B1	6	0.16818
Blank	Blank	NA	NA	1	B1	6.5	0.16862
Blank	Blank	NA	NA	1	B1	7	0.1683
Blank	Blank	NA	NA	1	B1	7.5	0.16904
Blank	Blank	NA	NA	1	B1	8	0.16782
Blank	Blank	NA	NA	1	B1	8.5	0.16806
Blank	Blank	NA	NA	1	B1	9	0.16864
Blank	Blank	NA	NA	1	B1	9.5	0.16766
Blank	Blank	NA	NA	1	B1	10	0.16786
Blank	Blank	NA	NA	1	B1	10.5	0.16802
Blank	Blank	NA	NA	1	B1	11	0.16746
Blank	Blank	NA	NA	1	B1	11.5	0.16798
Blank	Blank	NA	NA	1	B1	12	0.1679
Blank	Blank	NA	NA	1	B1	12.5	0.16772
Blank	Blank	NA	NA	1	B1	13	0.16768
Blank	Blank	NA	NA	1	B1	13.5	0.1672
Blank	Blank	NA	NA	1	B1	14	0.16726
Blank	Blank	NA	NA	1	B1	14.5	0.16774
Blank	Blank	NA	NA	1	B1	15	0.16732
Blank	Blank	NA	NA	1	B1	15.5	0.168
Blank	Blank	NA	NA	1	B1	16	0.16712
Blank	Blank	NA	NA	1	B1	16.5	0.16728
Blank	Blank	NA	NA	1	B1	17	0.16752
Blank	Blank	NA	NA	1	B1	17.5	0.1676
Blank	Blank	NA	NA	1	B1	18	0.16718
Blank	Blank	NA	NA	1	B1	18.5	0.16694
Blank	Blank	NA	NA	1	B1	19	0.16764
Blank	Blank	NA	NA	1	B1	19.5	0.16716
Blank	Blank	NA	NA	1	B1	20	0.16742
Blank	Blank	NA	NA	1	B1	20.5	0.167
Blank	Blank	NA	NA	1	B1	21	0.16786
Blank	Blank	NA	NA	1	B1	21.5	0.16716
Blank	Blank	NA	NA	1	B1	22	0.16702
Blank	Blank	NA	NA	1	B1	22.5	0.16748
Blank	Blank	NA	NA	1	B1	23	0.16722
Blank	Blank	NA	NA	1	B1	23.5	0.16756
Blank	Blank	NA	NA	1	B1	24	0.16682
Blank	Blank	NA	NA	3	B1	16.5	0.16706
Blank	Blank	NA	NA	2	B1	0	0.17042
Blank	Blank	NA	NA	2	B1	0.5	0.16998
Blank	Blank	NA	NA	2	B1	1	0.17058
Blank	Blank	NA	NA	2	B1	1.5	0.17006
Blank	Blank	NA	NA	2	B1	2	0.16994
Blank	Blank	NA	NA	2	B1	2.5	0.17016
Blank	Blank	NA	NA	2	B1	3	0.1702
Blank	Blank	NA	NA	2	B1	3.5	0.16996
Blank	Blank	NA	NA	2	B1	4	0.17026
Blank	Blank	NA	NA	2	B1	4.5	0.1698
Blank	Blank	NA	NA	2	B1	5	0.17034
Blank	Blank	NA	NA	2	B1	5.5	0.17014
Blank	Blank	NA	NA	2	B1	6	0.17008
Blank	Blank	NA	NA	2	B1	6.5	0.16988
Blank	Blank	NA	NA	2	B1	7	0.16966
Blank	Blank	NA	NA	3	B1	11	0.16704
Blank	Blank	NA	NA	3	B1	11.5	0.16686
Blank	Blank	NA	NA	3	B1	12	0.16744
Blank	Blank	NA	NA	2	B1	9.5	0.17048
Blank	Blank	NA	NA	2	B1	10	0.1699
Blank	Blank	NA	NA	2	B1	10.5	0.16974
Blank	Blank	NA	NA	2	B1	11	0.17008
Blank	Blank	NA	NA	2	B1	11.5	0.16966
Blank	Blank	NA	NA	2	B1	12	0.1698
Blank	Blank	NA	NA	3	B1	9	0.1676
Blank	Blank	NA	NA	3	B1	9.5	0.16792
Blank	Blank	NA	NA	3	B1	10	0.16688
Blank	Blank	NA	NA	3	B1	10.5	0.16736
Blank	Blank	NA	NA	2	B1	21	0.16866
Blank	Blank	NA	NA	2	B1	21.5	0.1689
Blank	Blank	NA	NA	2	B1	22	0.16874
Blank	Blank	NA	NA	3	B1	12.5	0.16698
Blank	Blank	NA	NA	3	B1	13	0.1667
Blank	Blank	NA	NA	3	B1	13.5	0.167
Blank	Blank	NA	NA	3	B1	14	0.16716
Blank	Blank	NA	NA	3	B1	14.5	0.16688
Blank	Blank	NA	NA	3	B1	15	0.16686
Blank	Blank	NA	NA	3	B1	15.5	0.1666
Blank	Blank	NA	NA	3	B1	16	0.16636
Blank	Blank	NA	NA	2	B1	20	0.16906
Blank	Blank	NA	NA	2	B1	20.5	0.16862
Blank	Blank	NA	NA	2	B1	14	0.16954
Blank	Blank	NA	NA	2	B1	14.5	0.1696
Blank	Blank	NA	NA	2	B1	15	0.1691
Blank	Blank	NA	NA	2	B1	22.5	0.16826
Blank	Blank	NA	NA	2	B1	23	0.1688
Blank	Blank	NA	NA	2	B1	23.5	0.16908
Blank	Blank	NA	NA	2	B1	24	0.16904
Blank	Blank	NA	NA	2	B1	17.5	0.16968
Blank	Blank	NA	NA	2	B1	18	0.16928
Blank	Blank	NA	NA	2	B1	18.5	0.1694
Blank	Blank	NA	NA	2	B1	12.5	0.16988
Blank	Blank	NA	NA	2	B1	13	0.16992
Blank	Blank	NA	NA	2	B1	13.5	0.16956
Blank	Blank	NA	NA	2	B1	16	0.16926
Blank	Blank	NA	NA	2	B1	16.5	0.16972
Blank	Blank	NA	NA	2	B1	17	0.16944
Blank	Blank	NA	NA	2	B1	15.5	0.16936
Blank	Blank	NA	NA	2	B1	19	0.16898
Blank	Blank	NA	NA	2	B1	19.5	0.1687
Blank	Blank	NA	NA	2	H12	3	0.19936
Blank	Blank	NA	NA	2	H12	3.5	0.20026
Blank	Blank	NA	NA	2	H12	4	0.20196
Blank	Blank	NA	NA	1	H12	8	0.17472
Blank	Blank	NA	NA	1	H12	8.5	0.1741
Blank	Blank	NA	NA	1	H12	9	0.17436
Blank	Blank	NA	NA	1	H12	9.5	0.17436
Blank	Blank	NA	NA	1	H12	10	0.17382
Blank	Blank	NA	NA	1	H12	10.5	0.17486
Blank	Blank	NA	NA	1	H12	11	0.17454
Blank	Blank	NA	NA	1	H12	11.5	0.17426
Blank	Blank	NA	NA	1	H12	12	0.17406
Blank	Blank	NA	NA	1	H12	12.5	0.17452
Blank	Blank	NA	NA	1	H12	13	0.1739
Blank	Blank	NA	NA	1	H12	13.5	0.17468
Blank	Blank	NA	NA	1	H12	14	0.1741
Blank	Blank	NA	NA	1	H12	14.5	0.1737
Blank	Blank	NA	NA	1	H12	15	0.17356
Blank	Blank	NA	NA	1	H12	15.5	0.17394
Blank	Blank	NA	NA	1	H12	16	0.17398
Blank	Blank	NA	NA	1	H12	16.5	0.17486
Blank	Blank	NA	NA	1	H12	17	0.17342
Blank	Blank	NA	NA	1	H12	17.5	0.17394
Blank	Blank	NA	NA	1	H12	18	0.17478
Blank	Blank	NA	NA	1	H12	18.5	0.17376
Blank	Blank	NA	NA	1	H12	19	0.17514
Blank	Blank	NA	NA	1	H12	19.5	0.17434
Blank	Blank	NA	NA	1	H12	20	0.1748
Blank	Blank	NA	NA	1	H12	20.5	0.17518
Blank	Blank	NA	NA	1	H12	21	0.17528
Blank	Blank	NA	NA	1	H12	21.5	0.17596
Blank	Blank	NA	NA	1	H12	22	0.17632
Blank	Blank	NA	NA	1	H12	22.5	0.17554
Blank	Blank	NA	NA	1	H12	23	0.1746
Blank	Blank	NA	NA	1	H12	23.5	0.1759
Blank	Blank	NA	NA	1	H12	24	0.17524
Blank	Blank	NA	NA	2	H12	21	0.18476
Blank	Blank	NA	NA	2	H12	21.5	0.17882
Blank	Blank	NA	NA	2	H12	22	0.1837
Blank	Blank	NA	NA	2	H12	22.5	0.17916
Blank	Blank	NA	NA	2	H12	23	0.18266
Blank	Blank	NA	NA	2	H12	23.5	0.18186
Blank	Blank	NA	NA	2	H12	24	0.18032
Blank	Blank	NA	NA	3	H12	0	0.18258
Blank	Blank	NA	NA	3	H12	0.5	0.17964
Blank	Blank	NA	NA	3	H12	1	0.18036
Blank	Blank	NA	NA	3	H12	1.5	0.17908
Blank	Blank	NA	NA	3	H12	2	0.17872
Blank	Blank	NA	NA	3	H12	2.5	0.17818
Blank	Blank	NA	NA	3	H12	3	0.17854
Blank	Blank	NA	NA	3	H12	3.5	0.1779
Blank	Blank	NA	NA	3	H12	4	0.17878
Blank	Blank	NA	NA	3	H12	4.5	0.17824
Blank	Blank	NA	NA	3	H12	5	0.17832
Blank	Blank	NA	NA	3	H12	5.5	0.17802
Blank	Blank	NA	NA	3	H12	6	0.17836
Blank	Blank	NA	NA	3	H12	6.5	0.1787
Blank	Blank	NA	NA	3	H12	7	0.17834
Blank	Blank	NA	NA	3	H12	7.5	0.17808
Blank	Blank	NA	NA	3	H12	8	0.1778
Blank	Blank	NA	NA	3	H12	8.5	0.17812
Blank	Blank	NA	NA	3	H12	9	0.17824
Blank	Blank	NA	NA	3	H12	9.5	0.17778
Blank	Blank	NA	NA	3	H12	10	0.17762
Blank	Blank	NA	NA	3	H12	10.5	0.17794
Blank	Blank	NA	NA	3	H12	11	0.17752
Blank	Blank	NA	NA	3	H12	11.5	0.17772
Blank	Blank	NA	NA	3	H12	12	0.1777
Blank	Blank	NA	NA	3	H12	12.5	0.1775
Blank	Blank	NA	NA	3	H12	13	0.17826
Blank	Blank	NA	NA	3	H12	13.5	0.17794
Blank	Blank	NA	NA	3	H12	14	0.17832
Blank	Blank	NA	NA	3	H12	14.5	0.17844
Blank	Blank	NA	NA	3	H12	15	0.17808
Blank	Blank	NA	NA	3	H12	15.5	0.1782
Blank	Blank	NA	NA	3	H12	16	0.17762
Blank	Blank	NA	NA	3	H12	16.5	0.17884
Blank	Blank	NA	NA	3	H12	17	0.17914
Blank	Blank	NA	NA	3	H12	17.5	0.17856
Blank	Blank	NA	NA	3	H12	18	0.17938
Blank	Blank	NA	NA	3	H12	18.5	0.179
Blank	Blank	NA	NA	3	H12	19	0.17898
Blank	Blank	NA	NA	3	H12	19.5	0.17922
Blank	Blank	NA	NA	3	H12	20	0.17982
Blank	Blank	NA	NA	3	H12	20.5	0.1798
Blank	Blank	NA	NA	3	H12	21	0.17944
Blank	Blank	NA	NA	3	H12	21.5	0.17988
Blank	Blank	NA	NA	3	H12	22	0.18076
Blank	Blank	NA	NA	3	H12	22.5	0.1807
Blank	Blank	NA	NA	3	H12	23	0.18116
Blank	Blank	NA	NA	3	H12	23.5	0.18126
Blank	Blank	NA	NA	3	H12	24	0.18228
Blank	Blank	NA	NA	2	H2	24	0.17804
Blank	Blank	NA	NA	1	H2	8.5	0.17786
Blank	Blank	NA	NA	1	H2	9	0.178
Blank	Blank	NA	NA	1	H2	9.5	0.17776
Blank	Blank	NA	NA	2	H2	21	0.17774
Blank	Blank	NA	NA	2	H2	21.5	0.17752
Blank	Blank	NA	NA	2	H2	22	0.17794
Blank	Blank	NA	NA	2	H2	22.5	0.1777
Blank	Blank	NA	NA	2	H2	23	0.17776
Blank	Blank	NA	NA	3	D1	23.5	0.16868
Blank	Blank	NA	NA	3	D1	22.5	0.16988
Blank	Blank	NA	NA	3	D1	23	0.16886
Blank	Blank	NA	NA	2	D1	8	0.17296
Blank	Blank	NA	NA	3	D1	22	0.16934
Blank	Blank	NA	NA	2	D1	7	0.17316
Blank	Blank	NA	NA	2	D1	7.5	0.17278
Blank	Blank	NA	NA	3	D1	21	0.16956
Blank	Blank	NA	NA	3	D1	21.5	0.17022
Blank	Blank	NA	NA	2	D1	24	0.1711
Blank	Blank	NA	NA	1	D1	7.5	0.17188
Blank	Blank	NA	NA	1	D1	8	0.17134
Blank	Blank	NA	NA	1	D1	8.5	0.17122
Blank	Blank	NA	NA	3	D1	24	0.16954
Blank	Blank	NA	NA	3	D1	17.5	0.16994
Blank	Blank	NA	NA	3	D1	18	0.16944
Blank	Blank	NA	NA	3	D1	18.5	0.17034
Blank	Blank	NA	NA	3	D1	19	0.17066
Blank	Blank	NA	NA	3	D1	19.5	0.1702
Blank	Blank	NA	NA	3	D1	20	0.16978
Blank	Blank	NA	NA	3	D1	20.5	0.1695
Blank	Blank	NA	NA	2	D1	23.5	0.17094
Blank	Blank	NA	NA	2	D1	10.5	0.17308
Blank	Blank	NA	NA	2	D1	11	0.17308
Blank	Blank	NA	NA	2	D1	11.5	0.1729
Blank	Blank	NA	NA	2	D1	12	0.17316
Blank	Blank	NA	NA	1	D1	9	0.17148
Blank	Blank	NA	NA	1	D1	9.5	0.17086
Blank	Blank	NA	NA	1	D1	10	0.17114
Blank	Blank	NA	NA	1	D1	10.5	0.17138
Blank	Blank	NA	NA	1	D1	11	0.17036
Blank	Blank	NA	NA	2	D1	8.5	0.173
Blank	Blank	NA	NA	2	D1	9	0.17266
Blank	Blank	NA	NA	2	D1	9.5	0.17306
Blank	Blank	NA	NA	2	D1	10	0.17294
Blank	Blank	NA	NA	2	D1	17	0.1721
Blank	Blank	NA	NA	2	D1	17.5	0.17236
Blank	Blank	NA	NA	2	D1	18	0.1721
Blank	Blank	NA	NA	2	D1	18.5	0.1724
Blank	Blank	NA	NA	2	D1	19	0.1719
Blank	Blank	NA	NA	2	D1	19.5	0.17168
Blank	Blank	NA	NA	2	D1	20	0.17176
Blank	Blank	NA	NA	2	D1	20.5	0.17138
Blank	Blank	NA	NA	2	D1	21	0.17166
Blank	Blank	NA	NA	2	D1	21.5	0.17138
Blank	Blank	NA	NA	2	D1	22	0.17094
Blank	Blank	NA	NA	2	D1	22.5	0.17082
Blank	Blank	NA	NA	2	D1	23	0.1715
Blank	Blank	NA	NA	3	D1	0	0.17522
Blank	Blank	NA	NA	3	D1	0.5	0.17338
Blank	Blank	NA	NA	3	D1	1	0.17386
Blank	Blank	NA	NA	3	D1	1.5	0.17222
Blank	Blank	NA	NA	3	D1	2	0.17206
Blank	Blank	NA	NA	3	D1	2.5	0.1727
Blank	Blank	NA	NA	3	D1	3	0.17314
Blank	Blank	NA	NA	3	D1	3.5	0.17218
Blank	Blank	NA	NA	3	D1	4	0.1727
Blank	Blank	NA	NA	3	D1	4.5	0.17184
Blank	Blank	NA	NA	3	D1	5	0.1722
Blank	Blank	NA	NA	3	D1	5.5	0.17198
Blank	Blank	NA	NA	3	D1	6	0.17164
Blank	Blank	NA	NA	3	D1	6.5	0.17168
Blank	Blank	NA	NA	3	D1	7	0.17162
Blank	Blank	NA	NA	3	D1	7.5	0.17198
Blank	Blank	NA	NA	3	D1	8	0.17152
Blank	Blank	NA	NA	3	D1	8.5	0.17178
Blank	Blank	NA	NA	3	D1	9	0.1711
Blank	Blank	NA	NA	3	D1	9.5	0.17102
Blank	Blank	NA	NA	3	D1	10	0.17094
Blank	Blank	NA	NA	3	D1	10.5	0.17142
Blank	Blank	NA	NA	3	D1	11	0.1706
Blank	Blank	NA	NA	3	D1	11.5	0.16974
Blank	Blank	NA	NA	3	D1	12	0.17048
Blank	Blank	NA	NA	3	D1	12.5	0.1697
Blank	Blank	NA	NA	3	D1	13	0.17044
Blank	Blank	NA	NA	3	D1	13.5	0.17006
Blank	Blank	NA	NA	3	D1	14	0.17062
Blank	Blank	NA	NA	3	D1	14.5	0.17076
Blank	Blank	NA	NA	3	D1	15	0.17086
Blank	Blank	NA	NA	3	D1	15.5	0.17114
Blank	Blank	NA	NA	3	D1	16	0.17012
Blank	Blank	NA	NA	3	D1	16.5	0.1705
Blank	Blank	NA	NA	3	D1	17	0.17108
Blank	Blank	NA	NA	2	D1	0	0.17362
Blank	Blank	NA	NA	2	D1	0.5	0.17308
Blank	Blank	NA	NA	2	D1	1	0.17336
Blank	Blank	NA	NA	2	D1	1.5	0.17284
Blank	Blank	NA	NA	2	D1	2	0.17258
Blank	Blank	NA	NA	2	D1	2.5	0.17248
Blank	Blank	NA	NA	2	D1	3	0.17322
Blank	Blank	NA	NA	2	D1	3.5	0.17262
Blank	Blank	NA	NA	2	D1	4	0.17296
Blank	Blank	NA	NA	2	D1	4.5	0.17268
Blank	Blank	NA	NA	2	D1	5	0.17314
Blank	Blank	NA	NA	2	D1	5.5	0.1732
Blank	Blank	NA	NA	2	D1	6	0.17262
Blank	Blank	NA	NA	2	D1	6.5	0.17292
Blank	Blank	NA	NA	2	D1	13.5	0.17238
Blank	Blank	NA	NA	2	D1	14	0.1724
Blank	Blank	NA	NA	2	D1	14.5	0.17282
Blank	Blank	NA	NA	1	D1	11.5	0.17078
Blank	Blank	NA	NA	1	D1	12	0.17042
Blank	Blank	NA	NA	1	D1	12.5	0.17018
Blank	Blank	NA	NA	1	D1	13	0.16996
Blank	Blank	NA	NA	1	D1	13.5	0.17016
Blank	Blank	NA	NA	1	D1	14	0.16958
Blank	Blank	NA	NA	1	D1	14.5	0.16992
Blank	Blank	NA	NA	1	D1	15	0.16952
Blank	Blank	NA	NA	2	D1	12.5	0.17272
Blank	Blank	NA	NA	2	D1	13	0.17292
Blank	Blank	NA	NA	1	D1	3	0.17224
Blank	Blank	NA	NA	1	D1	3.5	0.17224
Blank	Blank	NA	NA	1	D1	4	0.17246
Blank	Blank	NA	NA	2	D1	15	0.17242
Blank	Blank	NA	NA	2	D1	15.5	0.17196
Blank	Blank	NA	NA	2	D1	16	0.17222
Blank	Blank	NA	NA	2	D1	16.5	0.17256
Blank	Blank	NA	NA	1	D1	0	0.17442
Blank	Blank	NA	NA	1	D1	0.5	0.17296
Blank	Blank	NA	NA	1	D1	1	0.17316
Blank	Blank	NA	NA	1	D1	1.5	0.1728
Blank	Blank	NA	NA	1	D1	2	0.17284
Blank	Blank	NA	NA	1	D1	2.5	0.17262
Blank	Blank	NA	NA	1	D1	16	0.16942
Blank	Blank	NA	NA	1	D1	16.5	0.1694
Blank	Blank	NA	NA	1	D1	17	0.17004
Blank	Blank	NA	NA	1	D1	4.5	0.17156
Blank	Blank	NA	NA	1	D1	5	0.17226
Blank	Blank	NA	NA	1	D1	5.5	0.17192
Blank	Blank	NA	NA	1	D1	6	0.1714
Blank	Blank	NA	NA	1	D1	6.5	0.172
Blank	Blank	NA	NA	1	D1	7	0.17158
Blank	Blank	NA	NA	1	D1	20.5	0.16966
Blank	Blank	NA	NA	1	D1	21	0.16968
Blank	Blank	NA	NA	1	D1	21.5	0.1685
Blank	Blank	NA	NA	1	D1	15.5	0.16986
Blank	Blank	NA	NA	1	D1	22.5	0.16936
Blank	Blank	NA	NA	1	D1	23	0.16894
Blank	Blank	NA	NA	1	D1	23.5	0.16952
Blank	Blank	NA	NA	1	D1	17.5	0.1696
Blank	Blank	NA	NA	1	D1	18	0.16966
Blank	Blank	NA	NA	1	D1	18.5	0.16914
Blank	Blank	NA	NA	1	D1	19	0.16972
Blank	Blank	NA	NA	1	D1	19.5	0.16892
Blank	Blank	NA	NA	1	D1	20	0.16938
Blank	Blank	NA	NA	1	D1	22	0.16924
Blank	Blank	NA	NA	1	D1	24	0.16892
Blank	Blank	NA	NA	3	H3	0	0.17752
Blank	Blank	NA	NA	3	H3	0.5	0.17882
Blank	Blank	NA	NA	3	H3	1	0.17888
Blank	Blank	NA	NA	3	H3	1.5	0.17854
Blank	Blank	NA	NA	3	H3	2	0.17806
Blank	Blank	NA	NA	3	H3	2.5	0.17834
Blank	Blank	NA	NA	3	H3	3	0.17806
Blank	Blank	NA	NA	3	H3	3.5	0.1783
Blank	Blank	NA	NA	3	H3	4	0.1782
Blank	Blank	NA	NA	3	H3	4.5	0.17846
Blank	Blank	NA	NA	3	H3	5	0.17878
Blank	Blank	NA	NA	3	H3	5.5	0.1782
Blank	Blank	NA	NA	3	H3	6	0.17962
Blank	Blank	NA	NA	3	H3	6.5	0.17836
Blank	Blank	NA	NA	3	H3	7	0.17912
Blank	Blank	NA	NA	3	H3	7.5	0.17894
Blank	Blank	NA	NA	3	H3	8	0.1796
Blank	Blank	NA	NA	3	H3	8.5	0.17966
Blank	Blank	NA	NA	3	H3	9	0.1795
Blank	Blank	NA	NA	3	H3	9.5	0.17954
Blank	Blank	NA	NA	3	H3	10	0.17912
Blank	Blank	NA	NA	3	H3	10.5	0.17934
Blank	Blank	NA	NA	3	H3	11	0.17922
Blank	Blank	NA	NA	3	H3	11.5	0.17954
Blank	Blank	NA	NA	3	H3	12	0.17914
Blank	Blank	NA	NA	3	H3	12.5	0.17848
Blank	Blank	NA	NA	3	H3	13	0.17912
Blank	Blank	NA	NA	3	H3	13.5	0.17898
Blank	Blank	NA	NA	3	H3	14	0.17958
Blank	Blank	NA	NA	3	H3	14.5	0.17888
Blank	Blank	NA	NA	3	H3	15	0.17906
Blank	Blank	NA	NA	3	H3	15.5	0.17878
Blank	Blank	NA	NA	3	H3	16	0.17924
Blank	Blank	NA	NA	3	H3	16.5	0.1788
Blank	Blank	NA	NA	3	H3	17	0.17886
Blank	Blank	NA	NA	3	H3	17.5	0.17864
Blank	Blank	NA	NA	2	H3	2	0.18112
Blank	Blank	NA	NA	2	H3	2.5	0.1808
Blank	Blank	NA	NA	2	H3	3	0.1801
Blank	Blank	NA	NA	2	H3	3.5	0.18042
Blank	Blank	NA	NA	2	H3	4	0.18118
Blank	Blank	NA	NA	2	H3	4.5	0.1805
Blank	Blank	NA	NA	2	H3	5	0.18074
Blank	Blank	NA	NA	2	H3	5.5	0.18042
Blank	Blank	NA	NA	2	H3	6	0.1807
Blank	Blank	NA	NA	2	H3	6.5	0.1806
Blank	Blank	NA	NA	1	B12	7	0.17568
Blank	Blank	NA	NA	1	B12	7.5	0.17432
Blank	Blank	NA	NA	1	B12	8	0.17458
Blank	Blank	NA	NA	1	B12	9	0.17476
Blank	Blank	NA	NA	1	B12	9.5	0.17526
Blank	Blank	NA	NA	1	B12	10	0.17486
Blank	Blank	NA	NA	1	B12	10.5	0.17448
Blank	Blank	NA	NA	1	B12	4.5	0.17514
Blank	Blank	NA	NA	1	B12	5	0.17558
Blank	Blank	NA	NA	1	B12	5.5	0.1749
Blank	Blank	NA	NA	1	B12	6	0.17578
Blank	Blank	NA	NA	1	B12	6.5	0.17404
Blank	Blank	NA	NA	1	B12	0	0.17642
Blank	Blank	NA	NA	1	B12	0.5	0.17502
Blank	Blank	NA	NA	1	B12	1	0.17472
Blank	Blank	NA	NA	1	B12	1.5	0.1746
Blank	Blank	NA	NA	1	B12	2	0.17542
Blank	Blank	NA	NA	1	B12	2.5	0.17552
Blank	Blank	NA	NA	1	B12	3	0.17562
Blank	Blank	NA	NA	1	B12	3.5	0.17558
Blank	Blank	NA	NA	1	B12	4	0.17518
Blank	Blank	NA	NA	2	B12	0	0.17062
Blank	Blank	NA	NA	2	B12	0.5	0.1716
Blank	Blank	NA	NA	2	B12	1	0.17316
Blank	Blank	NA	NA	2	B12	1.5	0.17258
Blank	Blank	NA	NA	2	B12	2	0.17254
Blank	Blank	NA	NA	2	B12	2.5	0.1729
Blank	Blank	NA	NA	2	B12	3	0.17296
Blank	Blank	NA	NA	2	B12	3.5	0.17308
Blank	Blank	NA	NA	1	B12	8.5	0.17378
Blank	Blank	NA	NA	2	B12	4.5	0.17336
Blank	Blank	NA	NA	2	B12	5	0.17324
Blank	Blank	NA	NA	2	B12	5.5	0.17324
Blank	Blank	NA	NA	2	B12	6	0.17358
Blank	Blank	NA	NA	2	B12	6.5	0.1734
Blank	Blank	NA	NA	2	B12	7	0.1735
Blank	Blank	NA	NA	2	B12	7.5	0.17334
Blank	Blank	NA	NA	2	B12	8	0.17284
Blank	Blank	NA	NA	2	B12	8.5	0.17296
Blank	Blank	NA	NA	2	B12	9	0.17322
Blank	Blank	NA	NA	2	B12	9.5	0.17296
Blank	Blank	NA	NA	2	B12	10	0.17304
Blank	Blank	NA	NA	2	B12	10.5	0.17308
Blank	Blank	NA	NA	2	B12	11	0.17324
Blank	Blank	NA	NA	2	B12	11.5	0.17342
Blank	Blank	NA	NA	2	B12	12	0.1736
Blank	Blank	NA	NA	2	B12	12.5	0.17316
Blank	Blank	NA	NA	2	B12	13	0.17298
Blank	Blank	NA	NA	2	B12	13.5	0.1732
Blank	Blank	NA	NA	2	B12	14	0.17324
Blank	Blank	NA	NA	2	B12	14.5	0.1728
Blank	Blank	NA	NA	2	B12	15	0.17318
Blank	Blank	NA	NA	2	B12	15.5	0.17266
Blank	Blank	NA	NA	2	B12	16	0.17302
Blank	Blank	NA	NA	2	B12	16.5	0.17276
Blank	Blank	NA	NA	2	B12	17	0.1732
Blank	Blank	NA	NA	2	B12	17.5	0.17302
Blank	Blank	NA	NA	2	B12	18	0.17304
Blank	Blank	NA	NA	2	B12	18.5	0.1729
Blank	Blank	NA	NA	2	B12	19	0.17298
Blank	Blank	NA	NA	2	B12	19.5	0.17248
Blank	Blank	NA	NA	2	B12	20	0.17258
Blank	Blank	NA	NA	2	B12	20.5	0.17264
Blank	Blank	NA	NA	2	B12	21	0.1724
Blank	Blank	NA	NA	2	B12	21.5	0.17234
Blank	Blank	NA	NA	2	B12	22	0.17304
Blank	Blank	NA	NA	2	B12	22.5	0.17232
Blank	Blank	NA	NA	2	B12	23	0.17236
Blank	Blank	NA	NA	2	B12	23.5	0.17236
Blank	Blank	NA	NA	2	B12	4	0.17296
Blank	Blank	NA	NA	3	B12	0	0.18128
Blank	Blank	NA	NA	3	B12	0.5	0.17702
Blank	Blank	NA	NA	3	B12	1	0.17606
Blank	Blank	NA	NA	3	B12	1.5	0.17528
Blank	Blank	NA	NA	3	B12	2	0.17518
Blank	Blank	NA	NA	1	B12	11	0.17486
Blank	Blank	NA	NA	1	B12	11.5	0.17434
Blank	Blank	NA	NA	1	B12	12	0.17446
Blank	Blank	NA	NA	1	B12	12.5	0.17392
Blank	Blank	NA	NA	1	B12	13	0.17398
Blank	Blank	NA	NA	1	B12	13.5	0.17354
Blank	Blank	NA	NA	1	B12	14	0.17338
Blank	Blank	NA	NA	1	B12	14.5	0.17282
Blank	Blank	NA	NA	1	B12	15	0.17324
Blank	Blank	NA	NA	1	B12	15.5	0.17298
Blank	Blank	NA	NA	1	B12	16	0.1728
Blank	Blank	NA	NA	1	B12	16.5	0.17306
Blank	Blank	NA	NA	1	B12	17	0.17272
Blank	Blank	NA	NA	1	B12	17.5	0.17318
Blank	Blank	NA	NA	1	B12	18	0.17276
Blank	Blank	NA	NA	1	B12	18.5	0.17342
Blank	Blank	NA	NA	1	B12	19	0.1737
Blank	Blank	NA	NA	1	B12	19.5	0.17402
Blank	Blank	NA	NA	1	B12	20	0.1735
Blank	Blank	NA	NA	1	B12	20.5	0.17216
Blank	Blank	NA	NA	1	B12	21	0.17326
Blank	Blank	NA	NA	1	B12	21.5	0.17364
Blank	Blank	NA	NA	1	B12	22	0.17294
Blank	Blank	NA	NA	1	B12	22.5	0.1727
Blank	Blank	NA	NA	1	B12	23	0.17336
Blank	Blank	NA	NA	1	B12	23.5	0.17258
Blank	Blank	NA	NA	1	B12	24	0.17224
Blank	Blank	NA	NA	3	B12	16	0.17336
Blank	Blank	NA	NA	3	B12	16.5	0.17318
Blank	Blank	NA	NA	3	B12	17	0.1733
Blank	Blank	NA	NA	3	B12	17.5	0.17352
Blank	Blank	NA	NA	3	B12	18	0.174
Blank	Blank	NA	NA	3	B12	18.5	0.17402
Blank	Blank	NA	NA	3	B12	19	0.17348
Blank	Blank	NA	NA	2	B12	24	0.1725
Blank	Blank	NA	NA	3	B12	20	0.17386
Blank	Blank	NA	NA	3	B12	20.5	0.173
Blank	Blank	NA	NA	3	B12	21	0.1726
Blank	Blank	NA	NA	3	B12	21.5	0.1729
Blank	Blank	NA	NA	3	B12	22	0.17286
Blank	Blank	NA	NA	3	B12	2.5	0.1751
Blank	Blank	NA	NA	3	B12	3	0.175
Blank	Blank	NA	NA	3	B12	3.5	0.17488
Blank	Blank	NA	NA	3	B12	4	0.17524
Blank	Blank	NA	NA	3	B12	4.5	0.17508
Blank	Blank	NA	NA	3	B12	5	0.17454
Blank	Blank	NA	NA	3	B12	5.5	0.17468
Blank	Blank	NA	NA	3	B12	6	0.1744
Blank	Blank	NA	NA	3	B12	6.5	0.175
Blank	Blank	NA	NA	3	B12	7	0.1748
Blank	Blank	NA	NA	3	B12	7.5	0.1741
Blank	Blank	NA	NA	3	B12	8	0.17474
Blank	Blank	NA	NA	3	B12	8.5	0.17444
Blank	Blank	NA	NA	3	B12	9	0.17438
Blank	Blank	NA	NA	3	B12	9.5	0.174
Blank	Blank	NA	NA	3	B12	10	0.17356
Blank	Blank	NA	NA	3	B12	10.5	0.17454
Blank	Blank	NA	NA	3	B12	11	0.17418
Blank	Blank	NA	NA	3	B12	11.5	0.17414
Blank	Blank	NA	NA	3	B12	12	0.17386
Blank	Blank	NA	NA	3	B12	12.5	0.1742
Blank	Blank	NA	NA	3	B12	13	0.17426
Blank	Blank	NA	NA	3	B12	13.5	0.17426
Blank	Blank	NA	NA	3	B12	14	0.17422
Blank	Blank	NA	NA	3	B12	14.5	0.17388
Blank	Blank	NA	NA	3	B12	15	0.17404
Blank	Blank	NA	NA	3	B12	15.5	0.1736
Blank	Blank	NA	NA	3	B12	22.5	0.17326
Blank	Blank	NA	NA	3	B12	23	0.17312
Blank	Blank	NA	NA	3	B12	23.5	0.17322
Blank	Blank	NA	NA	3	B12	24	0.173
Blank	Blank	NA	NA	3	B12	19.5	0.17356
Blank	Blank	NA	NA	3	F1	22	0.17878
Blank	Blank	NA	NA	3	F1	22.5	0.17818
Blank	Blank	NA	NA	3	F1	23	0.1788
Blank	Blank	NA	NA	3	F1	23.5	0.17842
Blank	Blank	NA	NA	3	F1	24	0.17796
Blank	Blank	NA	NA	3	F1	4.5	0.18026
Blank	Blank	NA	NA	3	F1	5	0.18036
Blank	Blank	NA	NA	3	F1	5.5	0.18118
Blank	Blank	NA	NA	3	F1	6	0.18064
Blank	Blank	NA	NA	3	F1	6.5	0.18052
Blank	Blank	NA	NA	3	F1	7	0.18016
Blank	Blank	NA	NA	1	F1	15	0.17954
Blank	Blank	NA	NA	1	F1	15.5	0.17962
Blank	Blank	NA	NA	1	F1	16	0.17952
Blank	Blank	NA	NA	1	F1	16.5	0.17936
Blank	Blank	NA	NA	1	F1	17	0.1798
Blank	Blank	NA	NA	1	F1	17.5	0.1795
Blank	Blank	NA	NA	1	F1	18	0.17942
Blank	Blank	NA	NA	1	F1	18.5	0.17984
Blank	Blank	NA	NA	1	F1	19	0.17976
Blank	Blank	NA	NA	1	F1	19.5	0.17886
Blank	Blank	NA	NA	1	F1	20	0.17908
Blank	Blank	NA	NA	1	F1	20.5	0.17958
Blank	Blank	NA	NA	1	F1	21	0.17932
Blank	Blank	NA	NA	1	F1	21.5	0.17854
Blank	Blank	NA	NA	1	F1	22	0.17862
Blank	Blank	NA	NA	1	F1	22.5	0.17918
Blank	Blank	NA	NA	1	F1	23	0.17884
Blank	Blank	NA	NA	1	F1	23.5	0.17874
Blank	Blank	NA	NA	1	F1	24	0.1788
Blank	Blank	NA	NA	3	F1	17	0.1795
Blank	Blank	NA	NA	3	F1	17.5	0.17948
Blank	Blank	NA	NA	3	F1	18	0.17892
Blank	Blank	NA	NA	3	F1	18.5	0.1788
Blank	Blank	NA	NA	3	F1	19	0.17918
Blank	Blank	NA	NA	3	F1	19.5	0.17916
Blank	Blank	NA	NA	3	F1	13	0.17972
Blank	Blank	NA	NA	3	F1	13.5	0.18006
Blank	Blank	NA	NA	3	F1	7.5	0.18064
Blank	Blank	NA	NA	3	F1	8	0.18058
Blank	Blank	NA	NA	3	F1	8.5	0.18094
Blank	Blank	NA	NA	3	F1	9	0.18022
Blank	Blank	NA	NA	3	F1	9.5	0.18036
Blank	Blank	NA	NA	3	F1	10	0.18056
Blank	Blank	NA	NA	3	F1	10.5	0.18014
Blank	Blank	NA	NA	3	F1	11	0.17986
Blank	Blank	NA	NA	3	F1	11.5	0.18004
Blank	Blank	NA	NA	3	F1	12	0.17976
Blank	Blank	NA	NA	3	F1	12.5	0.17976
Blank	Blank	NA	NA	3	F1	15	0.1795
Blank	Blank	NA	NA	3	F1	15.5	0.1794
Blank	Blank	NA	NA	3	F1	14	0.1795
Blank	Blank	NA	NA	3	F1	14.5	0.17958
Blank	Blank	NA	NA	3	F1	16	0.17952
Blank	Blank	NA	NA	3	F1	16.5	0.17952
Blank	Blank	NA	NA	1	H4	6	0.18064
Blank	Blank	NA	NA	1	H4	6.5	0.18062
Blank	Blank	NA	NA	1	H4	7	0.18092
Blank	Blank	NA	NA	3	H4	20	0.17204
Blank	Blank	NA	NA	3	H4	20.5	0.17164
Blank	Blank	NA	NA	3	H4	21	0.17188
Blank	Blank	NA	NA	3	H4	21.5	0.17228
Blank	Blank	NA	NA	3	H4	22	0.17144
Blank	Blank	NA	NA	3	H4	22.5	0.17194
Blank	Blank	NA	NA	3	H4	23	0.17158
Blank	Blank	NA	NA	3	H4	23.5	0.17122
Blank	Blank	NA	NA	3	H4	24	0.17126
Blank	Blank	NA	NA	3	H4	11	0.17222
Blank	Blank	NA	NA	3	H4	11.5	0.17264
Blank	Blank	NA	NA	3	H4	12	0.17264
Blank	Blank	NA	NA	3	H4	12.5	0.17206
Blank	Blank	NA	NA	3	H4	13	0.17232
Blank	Blank	NA	NA	3	H4	13.5	0.17262
Blank	Blank	NA	NA	1	H4	21.5	0.1806
Blank	Blank	NA	NA	1	H4	22	0.17982
Blank	Blank	NA	NA	1	H4	22.5	0.17966
Blank	Blank	NA	NA	1	H4	23	0.17976
Blank	Blank	NA	NA	1	H4	23.5	0.17946
Blank	Blank	NA	NA	1	H4	24	0.18
Blank	Blank	NA	NA	3	H4	10.5	0.1724
Blank	Blank	NA	NA	3	H4	17.5	0.17176
Blank	Blank	NA	NA	3	H4	18	0.172
Blank	Blank	NA	NA	3	H4	18.5	0.1721
Blank	Blank	NA	NA	1	C1	2	0.17534
Blank	Blank	NA	NA	1	C1	2.5	0.1752
Blank	Blank	NA	NA	1	C1	3	0.17494
Blank	Blank	NA	NA	2	C1	0	0.17496
Blank	Blank	NA	NA	2	C1	0.5	0.17536
Blank	Blank	NA	NA	2	C1	1	0.17584
Blank	Blank	NA	NA	2	C1	1.5	0.1753
Blank	Blank	NA	NA	2	C1	2	0.1754
Blank	Blank	NA	NA	1	C1	0	0.1768
Blank	Blank	NA	NA	1	C1	0.5	0.17606
Blank	Blank	NA	NA	1	C1	1	0.17566
Blank	Blank	NA	NA	1	C1	1.5	0.17558
Blank	Blank	NA	NA	3	C1	0	0.1733
Blank	Blank	NA	NA	3	C1	0.5	0.17236
Blank	Blank	NA	NA	3	C1	1	0.17238
Blank	Blank	NA	NA	3	C1	1.5	0.17262
Blank	Blank	NA	NA	3	C1	2	0.17206
Blank	Blank	NA	NA	3	C1	2.5	0.17138
Blank	Blank	NA	NA	3	D12	0.5	0.17544
Blank	Blank	NA	NA	3	D12	1	0.17466
Blank	Blank	NA	NA	3	D12	0	0.17744
Blank	Blank	NA	NA	2	D12	0	0.1741
Blank	Blank	NA	NA	2	D12	0.5	0.17482
Blank	Blank	NA	NA	2	D12	1	0.1753
Blank	Blank	NA	NA	2	D12	1.5	0.17486
Blank	Blank	NA	NA	2	D12	2	0.17484
Blank	Blank	NA	NA	2	D12	2.5	0.17494
Blank	Blank	NA	NA	1	D12	0	0.17684
Blank	Blank	NA	NA	1	D12	0.5	0.1764
Blank	Blank	NA	NA	1	D12	1	0.17562
Blank	Blank	NA	NA	1	D12	1.5	0.17598
Blank	Blank	NA	NA	1	D12	2	0.17588
Blank	Blank	NA	NA	1	D12	2.5	0.1753
Blank	Blank	NA	NA	1	D12	3	0.17628
Blank	Blank	NA	NA	1	D12	3.5	0.17624
Blank	Blank	NA	NA	1	D12	4	0.17594
Blank	Blank	NA	NA	1	D12	4.5	0.1762
Blank	Blank	NA	NA	1	D12	5	0.17572
Blank	Blank	NA	NA	1	D12	5.5	0.17624
Blank	Blank	NA	NA	1	D12	6	0.17594
Blank	Blank	NA	NA	1	D12	6.5	0.17466
Blank	Blank	NA	NA	1	D12	7	0.17518
Blank	Blank	NA	NA	1	D12	7.5	0.17538
Blank	Blank	NA	NA	1	D12	8	0.17628
Blank	Blank	NA	NA	1	D12	8.5	0.1759
Blank	Blank	NA	NA	1	D12	9	0.17484
Blank	Blank	NA	NA	1	D12	9.5	0.17608
Blank	Blank	NA	NA	1	D12	10	0.17528
Blank	Blank	NA	NA	1	D12	10.5	0.17622
Blank	Blank	NA	NA	1	D12	11	0.17528
Blank	Blank	NA	NA	1	D12	11.5	0.17564
Blank	Blank	NA	NA	1	D12	12	0.17498
Blank	Blank	NA	NA	1	D12	12.5	0.17506
Blank	Blank	NA	NA	1	D12	13	0.17452
Blank	Blank	NA	NA	1	D12	13.5	0.17512
Blank	Blank	NA	NA	1	D12	14	0.17798
Blank	Blank	NA	NA	1	D12	14.5	0.1736
Blank	Blank	NA	NA	1	D12	15	0.17564
Blank	Blank	NA	NA	1	D12	15.5	0.17448
Blank	Blank	NA	NA	1	D12	16	0.17564
Blank	Blank	NA	NA	1	D12	16.5	0.17456
Blank	Blank	NA	NA	1	D12	17	0.17424
Blank	Blank	NA	NA	1	D12	17.5	0.17472
Blank	Blank	NA	NA	1	D12	18	0.17486
Blank	Blank	NA	NA	1	D12	18.5	0.17596
Blank	Blank	NA	NA	1	D12	19	0.17458
Blank	Blank	NA	NA	1	D12	19.5	0.17506
Blank	Blank	NA	NA	1	D12	20	0.17438
Blank	Blank	NA	NA	1	D12	20.5	0.17426
Blank	Blank	NA	NA	1	D12	21	0.17374
Blank	Blank	NA	NA	1	D12	21.5	0.17376
Blank	Blank	NA	NA	1	D12	22	0.17428
Blank	Blank	NA	NA	1	D12	22.5	0.17418
Blank	Blank	NA	NA	1	D12	23	0.1745
Blank	Blank	NA	NA	1	D12	23.5	0.17456
Blank	Blank	NA	NA	1	D12	24	0.17426
Blank	Blank	NA	NA	3	D12	16	0.17216
Blank	Blank	NA	NA	3	D12	16.5	0.1722
Blank	Blank	NA	NA	3	D12	17	0.17226
Blank	Blank	NA	NA	3	D12	17.5	0.17276
Blank	Blank	NA	NA	3	D12	18	0.17298
Blank	Blank	NA	NA	3	D12	18.5	0.17246
Blank	Blank	NA	NA	2	D12	3	0.17502
Blank	Blank	NA	NA	2	D12	3.5	0.17536
Blank	Blank	NA	NA	2	D12	4	0.17544
Blank	Blank	NA	NA	2	D12	4.5	0.17512
Blank	Blank	NA	NA	2	D12	5	0.1756
Blank	Blank	NA	NA	3	D12	1.5	0.17402
Blank	Blank	NA	NA	3	D12	2	0.1739
Blank	Blank	NA	NA	3	D12	2.5	0.17326
Blank	Blank	NA	NA	3	D12	3	0.1731
Blank	Blank	NA	NA	3	D12	3.5	0.17312
Blank	Blank	NA	NA	3	D12	4	0.173
Blank	Blank	NA	NA	3	D12	4.5	0.17324
Blank	Blank	NA	NA	3	D12	5	0.17306
Blank	Blank	NA	NA	3	D12	5.5	0.17246
Blank	Blank	NA	NA	3	D12	6	0.17328
Blank	Blank	NA	NA	3	D12	6.5	0.1728
Blank	Blank	NA	NA	3	D12	7	0.1732
Blank	Blank	NA	NA	3	D12	7.5	0.17342
Blank	Blank	NA	NA	3	D12	8	0.17324
Blank	Blank	NA	NA	3	D12	8.5	0.17394
Blank	Blank	NA	NA	3	D12	9	0.17346
Blank	Blank	NA	NA	3	D12	9.5	0.17324
Blank	Blank	NA	NA	3	D12	10	0.17336
Blank	Blank	NA	NA	3	D12	10.5	0.17398
Blank	Blank	NA	NA	3	D12	11	0.17348
Blank	Blank	NA	NA	3	D12	11.5	0.17354
Blank	Blank	NA	NA	3	D12	12	0.17394
Blank	Blank	NA	NA	3	D12	12.5	0.17428
Blank	Blank	NA	NA	3	D12	13	0.17412
Blank	Blank	NA	NA	3	D12	13.5	0.17402
Blank	Blank	NA	NA	3	D12	14	0.17422
Blank	Blank	NA	NA	3	D12	14.5	0.17278
Blank	Blank	NA	NA	3	D12	15	0.1729
Blank	Blank	NA	NA	3	D12	15.5	0.17224
Blank	Blank	NA	NA	2	D12	20	0.17406
Blank	Blank	NA	NA	2	D12	20.5	0.17382
Blank	Blank	NA	NA	2	D12	21	0.17388
Blank	Blank	NA	NA	2	D12	21.5	0.1739
Blank	Blank	NA	NA	2	D12	22	0.17382
Blank	Blank	NA	NA	2	D12	22.5	0.17352
Blank	Blank	NA	NA	2	D12	23	0.17332
Blank	Blank	NA	NA	2	D12	23.5	0.17348
Blank	Blank	NA	NA	2	D12	24	0.1738
Blank	Blank	NA	NA	3	D12	20	0.1723
Blank	Blank	NA	NA	3	D12	20.5	0.17178
Blank	Blank	NA	NA	2	D12	5.5	0.17548
Blank	Blank	NA	NA	2	D12	6	0.17534
Blank	Blank	NA	NA	2	D12	6.5	0.1755
Blank	Blank	NA	NA	2	D12	7	0.17494
Blank	Blank	NA	NA	2	D12	7.5	0.17542
Blank	Blank	NA	NA	2	D12	8	0.17506
Blank	Blank	NA	NA	2	D12	8.5	0.17464
Blank	Blank	NA	NA	2	D12	9	0.17496
Blank	Blank	NA	NA	2	D12	9.5	0.17458
Blank	Blank	NA	NA	2	D12	10	0.17438
Blank	Blank	NA	NA	2	D12	10.5	0.17454
Blank	Blank	NA	NA	2	D12	11	0.17454
Blank	Blank	NA	NA	2	D12	11.5	0.17456
Blank	Blank	NA	NA	2	D12	12	0.17432
Blank	Blank	NA	NA	2	D12	12.5	0.17512
Blank	Blank	NA	NA	2	D12	13	0.17392
Blank	Blank	NA	NA	2	D12	13.5	0.17438
Blank	Blank	NA	NA	2	D12	14	0.1744
Blank	Blank	NA	NA	2	D12	14.5	0.17428
Blank	Blank	NA	NA	2	D12	15	0.17466
Blank	Blank	NA	NA	2	D12	15.5	0.1744
Blank	Blank	NA	NA	2	D12	16	0.17416
Blank	Blank	NA	NA	2	D12	16.5	0.17432
Blank	Blank	NA	NA	2	D12	17	0.17434
Blank	Blank	NA	NA	2	D12	17.5	0.17464
Blank	Blank	NA	NA	2	D12	18	0.1738
Blank	Blank	NA	NA	2	D12	18.5	0.17418
Blank	Blank	NA	NA	2	D12	19	0.17448
Blank	Blank	NA	NA	2	D12	19.5	0.17412
Blank	Blank	NA	NA	3	D12	22	0.17196
Blank	Blank	NA	NA	3	D12	22.5	0.17168
Blank	Blank	NA	NA	3	D12	23	0.1718
Blank	Blank	NA	NA	3	D12	23.5	0.17166
Blank	Blank	NA	NA	3	D12	24	0.1717
Blank	Blank	NA	NA	3	D12	19	0.17194
Blank	Blank	NA	NA	3	D12	19.5	0.17206
Blank	Blank	NA	NA	3	D12	21	0.1718
Blank	Blank	NA	NA	3	D12	21.5	0.17128
Blank	Blank	NA	NA	2	H1	8	0.17924
Blank	Blank	NA	NA	2	H1	8.5	0.17974
Blank	Blank	NA	NA	2	H1	9	0.17966
Blank	Blank	NA	NA	2	H1	9.5	0.18006
Blank	Blank	NA	NA	2	H1	10	0.18022
Blank	Blank	NA	NA	3	H1	6.5	0.1794
Blank	Blank	NA	NA	3	H1	7	0.17926
Blank	Blank	NA	NA	3	H1	7.5	0.1799
Blank	Blank	NA	NA	3	H1	8	0.18032
Blank	Blank	NA	NA	3	H1	8.5	0.18024
Blank	Blank	NA	NA	3	H1	9	0.17986
Blank	Blank	NA	NA	3	H1	9.5	0.18022
Blank	Blank	NA	NA	3	H1	10	0.18004
Blank	Blank	NA	NA	3	H1	10.5	0.17976
Blank	Blank	NA	NA	3	H1	11	0.1791
Blank	Blank	NA	NA	3	H1	11.5	0.17938
Blank	Blank	NA	NA	3	H1	12	0.179
Blank	Blank	NA	NA	3	H1	12.5	0.17902
Blank	Blank	NA	NA	3	H1	13	0.1789
Blank	Blank	NA	NA	3	H1	13.5	0.1793
Blank	Blank	NA	NA	3	H1	14	0.17864
Blank	Blank	NA	NA	3	H1	14.5	0.17888
Blank	Blank	NA	NA	3	H1	15	0.1784
Blank	Blank	NA	NA	3	H1	15.5	0.17864
Blank	Blank	NA	NA	3	H1	16	0.17864
Blank	Blank	NA	NA	1	H1	3.5	0.17998
Blank	Blank	NA	NA	1	H1	4	0.17958
Blank	Blank	NA	NA	1	H1	4.5	0.17988
Blank	Blank	NA	NA	1	H1	5	0.1795
Blank	Blank	NA	NA	1	H1	5.5	0.1797
Blank	Blank	NA	NA	1	H1	6	0.17936
Blank	Blank	NA	NA	1	H1	6.5	0.17936
Blank	Blank	NA	NA	1	H1	7	0.17938
Blank	Blank	NA	NA	2	H1	11	0.17994
Blank	Blank	NA	NA	2	H1	11.5	0.18008
Blank	Blank	NA	NA	2	H1	12	0.18
Blank	Blank	NA	NA	2	H1	12.5	0.18024
Blank	Blank	NA	NA	2	H1	13	0.17984
Blank	Blank	NA	NA	2	H1	13.5	0.1796
Blank	Blank	NA	NA	2	H1	14	0.17934
Blank	Blank	NA	NA	3	H1	23.5	0.17854
Blank	Blank	NA	NA	3	H1	24	0.17802
Blank	Blank	NA	NA	2	H1	15.5	0.17946
Blank	Blank	NA	NA	2	H1	16	0.18002
Blank	Blank	NA	NA	2	H1	16.5	0.17972
Blank	Blank	NA	NA	2	H1	10.5	0.17958
Blank	Blank	NA	NA	1	H1	0.5	0.1784
Blank	Blank	NA	NA	1	H1	1	0.17858
Blank	Blank	NA	NA	1	H1	1.5	0.1787
Blank	Blank	NA	NA	1	H1	2	0.17858
Blank	Blank	NA	NA	1	H1	2.5	0.1795
Blank	Blank	NA	NA	1	H1	3	0.17952
Blank	Blank	NA	NA	2	H1	14.5	0.18052
Blank	Blank	NA	NA	2	H1	15	0.17978
Blank	Blank	NA	NA	1	H1	0	0.1773
Blank	Blank	NA	NA	2	H10	5	0.1859
Blank	Blank	NA	NA	2	H10	6	0.18994
Blank	Blank	NA	NA	2	H10	4.5	0.18702
Blank	Blank	NA	NA	2	H10	7	0.1904
Blank	Blank	NA	NA	2	H10	5.5	0.1902
Blank	Blank	NA	NA	2	H10	8	0.19108
Blank	Blank	NA	NA	2	H10	8.5	0.19934
Blank	Blank	NA	NA	2	H10	9	0.20126
Blank	Blank	NA	NA	2	H10	7.5	0.19758
Blank	Blank	NA	NA	2	H10	3	0.19636
Blank	Blank	NA	NA	2	H10	3.5	0.1885
Blank	Blank	NA	NA	2	H10	4	0.1883
Blank	Blank	NA	NA	1	H10	8.5	0.18152
Blank	Blank	NA	NA	1	H10	9	0.18142
Blank	Blank	NA	NA	1	H10	9.5	0.18174
Blank	Blank	NA	NA	2	H10	6.5	0.1915
Blank	Blank	NA	NA	2	H10	0	0.18988
Blank	Blank	NA	NA	2	H10	0.5	0.18774
Blank	Blank	NA	NA	2	H10	1	0.1862
Blank	Blank	NA	NA	2	H10	1.5	0.19046
Blank	Blank	NA	NA	2	H10	2	0.1966
Blank	Blank	NA	NA	2	H10	2.5	0.1916
Blank	Blank	NA	NA	2	H10	9.5	0.19194
Blank	Blank	NA	NA	2	H10	10	0.1926
Blank	Blank	NA	NA	2	H10	10.5	0.19172
Blank	Blank	NA	NA	2	H10	11	0.20954
Blank	Blank	NA	NA	2	H10	11.5	0.19258
Blank	Blank	NA	NA	2	H10	12	0.2065
Blank	Blank	NA	NA	1	H10	10	0.18096
Blank	Blank	NA	NA	1	H10	10.5	0.18088
Blank	Blank	NA	NA	1	H10	11	0.1803
Blank	Blank	NA	NA	1	H10	11.5	0.18062
Blank	Blank	NA	NA	1	H10	12	0.18044
Blank	Blank	NA	NA	1	H10	12.5	0.18126
Blank	Blank	NA	NA	1	H10	13	0.18046
Blank	Blank	NA	NA	1	H10	0	0.18156
Blank	Blank	NA	NA	1	H10	0.5	0.1821
Blank	Blank	NA	NA	1	H10	1	0.18186
Blank	Blank	NA	NA	1	H10	1.5	0.1814
Blank	Blank	NA	NA	1	H10	2	0.18074
Blank	Blank	NA	NA	1	H10	2.5	0.18164
Blank	Blank	NA	NA	1	H10	3	0.1813
Blank	Blank	NA	NA	1	H10	3.5	0.18174
Blank	Blank	NA	NA	1	H10	4	0.18016
Blank	Blank	NA	NA	1	H10	4.5	0.18088
Blank	Blank	NA	NA	1	H10	5	0.1815
Blank	Blank	NA	NA	2	F12	4.5	0.18092
Blank	Blank	NA	NA	2	F12	1	0.18068
Blank	Blank	NA	NA	2	F12	1.5	0.18088
Blank	Blank	NA	NA	2	F12	0	0.17878
Blank	Blank	NA	NA	2	F12	0.5	0.18032
Blank	Blank	NA	NA	1	F12	0	0.18106
Blank	Blank	NA	NA	1	F12	0.5	0.18152
Blank	Blank	NA	NA	1	F12	1	0.18106
Blank	Blank	NA	NA	1	F12	1.5	0.1819
Blank	Blank	NA	NA	1	F12	2	0.1818
Blank	Blank	NA	NA	1	F12	2.5	0.18228
Blank	Blank	NA	NA	1	F12	3	0.18166
Blank	Blank	NA	NA	1	F12	3.5	0.18134
Blank	Blank	NA	NA	1	F12	4	0.18104
Blank	Blank	NA	NA	1	F12	4.5	0.18154
Blank	Blank	NA	NA	1	F12	5	0.18208
Blank	Blank	NA	NA	1	F12	5.5	0.1804
Blank	Blank	NA	NA	2	F12	2	0.18052
Blank	Blank	NA	NA	2	F12	2.5	0.18064
Blank	Blank	NA	NA	2	F12	3	0.18124
Blank	Blank	NA	NA	2	F12	3.5	0.18116
Blank	Blank	NA	NA	2	F12	4	0.1815
Blank	Blank	NA	NA	3	F12	0	0.17942
Blank	Blank	NA	NA	3	F12	0.5	0.17776
Blank	Blank	NA	NA	3	F12	1	0.17794
Blank	Blank	NA	NA	3	F12	1.5	0.17792
Blank	Blank	NA	NA	3	F12	2	0.17702
Blank	Blank	NA	NA	3	F12	2.5	0.17734
Blank	Blank	NA	NA	3	F12	3	0.17716
Blank	Blank	NA	NA	3	F12	3.5	0.17766
Blank	Blank	NA	NA	3	F12	4	0.17834
Blank	Blank	NA	NA	3	F12	4.5	0.1776
Blank	Blank	NA	NA	3	F12	5	0.17774
Blank	Blank	NA	NA	3	F12	5.5	0.1778
Blank	Blank	NA	NA	3	F12	6	0.17746
Blank	Blank	NA	NA	3	F12	6.5	0.17768
Blank	Blank	NA	NA	3	F12	7	0.17762
Blank	Blank	NA	NA	3	F12	7.5	0.1773
Blank	Blank	NA	NA	3	F12	8	0.17722
Blank	Blank	NA	NA	3	F12	8.5	0.17794
Blank	Blank	NA	NA	3	F12	9	0.17746
Blank	Blank	NA	NA	3	F12	9.5	0.17752
Blank	Blank	NA	NA	3	F12	10	0.1763
Blank	Blank	NA	NA	3	F12	10.5	0.17798
Blank	Blank	NA	NA	3	F12	11	0.17722
Blank	Blank	NA	NA	3	F12	11.5	0.17662
Blank	Blank	NA	NA	3	F12	12	0.17726
Blank	Blank	NA	NA	3	F12	12.5	0.1777
Blank	Blank	NA	NA	3	F12	13	0.17788
Blank	Blank	NA	NA	3	F12	13.5	0.17716
Blank	Blank	NA	NA	3	F12	14	0.17786
Blank	Blank	NA	NA	3	F12	14.5	0.17798
Blank	Blank	NA	NA	3	F12	15	0.1784
Blank	Blank	NA	NA	3	F12	15.5	0.17798
Blank	Blank	NA	NA	3	F12	16	0.17772
Blank	Blank	NA	NA	3	F12	16.5	0.17734
Blank	Blank	NA	NA	3	F12	17	0.17748
Blank	Blank	NA	NA	3	F12	17.5	0.17808
Blank	Blank	NA	NA	3	F12	18	0.1782
Blank	Blank	NA	NA	3	F12	18.5	0.17756
Blank	Blank	NA	NA	3	F12	19	0.17782
Blank	Blank	NA	NA	3	F12	19.5	0.1774
Blank	Blank	NA	NA	3	F12	20	0.17798
Blank	Blank	NA	NA	3	F12	20.5	0.1768
Blank	Blank	NA	NA	2	F12	5	0.1814
Blank	Blank	NA	NA	2	F12	5.5	0.18136
Blank	Blank	NA	NA	2	F12	6	0.18164
Blank	Blank	NA	NA	2	F12	6.5	0.1817
Blank	Blank	NA	NA	2	F12	7	0.18124
Blank	Blank	NA	NA	2	F12	7.5	0.1808
Blank	Blank	NA	NA	2	F12	8	0.18126
Blank	Blank	NA	NA	2	F12	8.5	0.18048
Blank	Blank	NA	NA	2	F12	9	0.18062
Blank	Blank	NA	NA	2	F12	9.5	0.1809
Blank	Blank	NA	NA	2	F12	10	0.18112
Blank	Blank	NA	NA	2	F12	10.5	0.1813
Blank	Blank	NA	NA	2	F12	11	0.18052
Blank	Blank	NA	NA	2	F12	11.5	0.1803
Blank	Blank	NA	NA	2	F12	12	0.18042
Blank	Blank	NA	NA	2	F12	12.5	0.18064
Blank	Blank	NA	NA	2	F12	13	0.18126
Blank	Blank	NA	NA	2	F12	13.5	0.18046
Blank	Blank	NA	NA	2	F12	14	0.18054
Blank	Blank	NA	NA	2	F12	14.5	0.18078
Blank	Blank	NA	NA	2	F12	15	0.18076
Blank	Blank	NA	NA	2	F12	15.5	0.1809
Blank	Blank	NA	NA	2	F12	16	0.1799
Blank	Blank	NA	NA	2	F12	16.5	0.1806
Blank	Blank	NA	NA	2	F12	17	0.18026
Blank	Blank	NA	NA	2	F12	17.5	0.18076
Blank	Blank	NA	NA	2	F12	18	0.1798
Blank	Blank	NA	NA	2	F12	18.5	0.1801
Blank	Blank	NA	NA	2	F12	19	0.1803
Blank	Blank	NA	NA	2	F12	19.5	0.17988
Blank	Blank	NA	NA	2	F12	20	0.18006
Blank	Blank	NA	NA	2	F12	20.5	0.17952
Blank	Blank	NA	NA	2	F12	21	0.17982
Blank	Blank	NA	NA	2	F12	21.5	0.17938
Blank	Blank	NA	NA	1	F12	6	0.18212
Blank	Blank	NA	NA	1	F12	6.5	0.18038
Blank	Blank	NA	NA	1	F12	7	0.18092
Blank	Blank	NA	NA	1	F12	7.5	0.18136
Blank	Blank	NA	NA	1	F12	8	0.1808
Blank	Blank	NA	NA	1	F12	8.5	0.18074
Blank	Blank	NA	NA	1	F12	9	0.18176
Blank	Blank	NA	NA	1	F12	9.5	0.1815
Blank	Blank	NA	NA	1	F12	10	0.18078
Blank	Blank	NA	NA	1	F12	10.5	0.1806
Blank	Blank	NA	NA	1	F12	11	0.18134
Blank	Blank	NA	NA	1	F12	11.5	0.18078
Blank	Blank	NA	NA	1	F12	12	0.18086
Blank	Blank	NA	NA	1	F12	12.5	0.1808
Blank	Blank	NA	NA	1	F12	13	0.18132
Blank	Blank	NA	NA	1	F12	13.5	0.181
Blank	Blank	NA	NA	1	F12	14	0.18044
Blank	Blank	NA	NA	1	F12	14.5	0.18074
Blank	Blank	NA	NA	1	F12	15	0.18072
Blank	Blank	NA	NA	1	F12	15.5	0.18164
Blank	Blank	NA	NA	1	F12	16	0.17958
Blank	Blank	NA	NA	1	F12	16.5	0.18142
Blank	Blank	NA	NA	1	F12	17	0.17972
Blank	Blank	NA	NA	1	F12	17.5	0.18084
Blank	Blank	NA	NA	1	F12	18	0.17974
Blank	Blank	NA	NA	1	F12	18.5	0.18064
Blank	Blank	NA	NA	1	F12	19	0.1804
Blank	Blank	NA	NA	1	F12	19.5	0.18142
Blank	Blank	NA	NA	1	F12	20	0.1821
Blank	Blank	NA	NA	1	F12	20.5	0.18084
Blank	Blank	NA	NA	1	F12	21	0.18054
Blank	Blank	NA	NA	1	F12	21.5	0.18186
Blank	Blank	NA	NA	1	F12	22	0.18176
Blank	Blank	NA	NA	1	F12	22.5	0.1804
Blank	Blank	NA	NA	1	F12	23	0.18124
Blank	Blank	NA	NA	1	F12	23.5	0.18162
Blank	Blank	NA	NA	1	F12	24	0.1797
Blank	Blank	NA	NA	3	F12	22.5	0.17672
Blank	Blank	NA	NA	3	F12	23	0.1775
Blank	Blank	NA	NA	3	F12	23.5	0.17664
Blank	Blank	NA	NA	3	F12	24	0.17724
Blank	Blank	NA	NA	2	F12	22	0.17912
Blank	Blank	NA	NA	2	F12	22.5	0.179
Blank	Blank	NA	NA	2	F12	23	0.17896
Blank	Blank	NA	NA	2	F12	23.5	0.17936
Blank	Blank	NA	NA	2	F12	24	0.17946
Blank	Blank	NA	NA	3	F12	21	0.17758
Blank	Blank	NA	NA	3	F12	21.5	0.17662
Blank	Blank	NA	NA	3	F12	22	0.17684
Blank	Blank	NA	NA	1	H11	14	0.1763
Blank	Blank	NA	NA	1	H11	14.5	0.17734
Blank	Blank	NA	NA	1	H11	15	0.17706
Blank	Blank	NA	NA	1	H11	15.5	0.1769
Blank	Blank	NA	NA	1	H11	16	0.1768
Blank	Blank	NA	NA	1	H11	16.5	0.17628
Blank	Blank	NA	NA	1	H11	17	0.17692
Blank	Blank	NA	NA	1	H11	17.5	0.17648
Blank	Blank	NA	NA	1	H11	18	0.17662
Blank	Blank	NA	NA	1	H11	18.5	0.1766
Blank	Blank	NA	NA	1	H11	19	0.17656
Blank	Blank	NA	NA	1	H11	19.5	0.176
Blank	Blank	NA	NA	1	H11	20	0.176
Blank	Blank	NA	NA	1	H11	20.5	0.17626
Blank	Blank	NA	NA	1	H11	21	0.17624
Blank	Blank	NA	NA	1	H11	21.5	0.17598
Blank	Blank	NA	NA	1	H11	22	0.1762
Blank	Blank	NA	NA	1	H11	22.5	0.17688
Blank	Blank	NA	NA	1	H11	23	0.17598
Blank	Blank	NA	NA	1	H11	23.5	0.17534
Blank	Blank	NA	NA	1	H11	24	0.17566
Blank	Blank	NA	NA	3	H11	16	0.1765
Blank	Blank	NA	NA	3	H11	16.5	0.17624
Blank	Blank	NA	NA	3	H11	17	0.17718
Blank	Blank	NA	NA	3	H11	17.5	0.17672
Blank	Blank	NA	NA	3	H11	18	0.17644
Blank	Blank	NA	NA	3	H11	18.5	0.17622
Blank	Blank	NA	NA	3	H11	19	0.17616
Blank	Blank	NA	NA	3	H11	19.5	0.17682
Blank	Blank	NA	NA	3	H11	20	0.17574
Blank	Blank	NA	NA	3	H11	20.5	0.17612
Blank	Blank	NA	NA	2	H11	5	0.18006
Blank	Blank	NA	NA	2	H11	5.5	0.18002
Blank	Blank	NA	NA	2	H11	6	0.17884
Blank	Blank	NA	NA	2	H11	6.5	0.17918
Blank	Blank	NA	NA	2	H11	7	0.17956
Blank	Blank	NA	NA	2	H11	7.5	0.17856
Blank	Blank	NA	NA	3	H11	4	0.1779
Blank	Blank	NA	NA	3	H11	4.5	0.17748
Blank	Blank	NA	NA	3	H11	5	0.17758
Blank	Blank	NA	NA	3	H11	5.5	0.1781
Blank	Blank	NA	NA	3	H11	6	0.17742
Blank	Blank	NA	NA	3	H11	6.5	0.17752
Blank	Blank	NA	NA	3	H11	7	0.17714
Blank	Blank	NA	NA	3	H11	7.5	0.1775
Blank	Blank	NA	NA	3	H11	8	0.17756
Blank	Blank	NA	NA	3	H11	8.5	0.17774
Blank	Blank	NA	NA	3	H11	9	0.1771
Blank	Blank	NA	NA	3	H11	9.5	0.17778
Blank	Blank	NA	NA	3	H11	10	0.17722
Blank	Blank	NA	NA	3	H11	10.5	0.17754
Blank	Blank	NA	NA	3	H11	11	0.17726
Blank	Blank	NA	NA	3	H11	11.5	0.17702
Blank	Blank	NA	NA	3	H11	12	0.177
Blank	Blank	NA	NA	3	H11	12.5	0.17688
Blank	Blank	NA	NA	3	H11	13	0.17638
Blank	Blank	NA	NA	3	H11	13.5	0.17726
Blank	Blank	NA	NA	3	H11	14	0.17704
Blank	Blank	NA	NA	3	H11	14.5	0.17696
Blank	Blank	NA	NA	3	H11	15	0.17632
Blank	Blank	NA	NA	3	H11	15.5	0.17678
Blank	Blank	NA	NA	2	H11	20	0.17752
Blank	Blank	NA	NA	2	H11	20.5	0.17694
Blank	Blank	NA	NA	2	H11	21	0.17726
Blank	Blank	NA	NA	2	H11	21.5	0.17708
Blank	Blank	NA	NA	2	H11	22	0.17724
Blank	Blank	NA	NA	2	H11	22.5	0.17626
Blank	Blank	NA	NA	2	H11	23	0.17652
Blank	Blank	NA	NA	2	H11	23.5	0.17702
Blank	Blank	NA	NA	2	H11	24	0.17712
Blank	Blank	NA	NA	2	H11	11	0.18034
Blank	Blank	NA	NA	2	H11	11.5	0.18018
Blank	Blank	NA	NA	3	H11	21	0.17506
Blank	Blank	NA	NA	3	H11	21.5	0.17532
Blank	Blank	NA	NA	3	H11	22	0.17562
Blank	Blank	NA	NA	3	H11	22.5	0.17554
Blank	Blank	NA	NA	3	H11	23	0.1753
Blank	Blank	NA	NA	2	H11	8	0.17858
Blank	Blank	NA	NA	2	H11	8.5	0.17952
Blank	Blank	NA	NA	2	H11	9	0.17926
Blank	Blank	NA	NA	2	H11	9.5	0.1799
Blank	Blank	NA	NA	2	H11	10	0.18038
Blank	Blank	NA	NA	2	H11	10.5	0.17944
Blank	Blank	NA	NA	2	H11	17.5	0.17836
Blank	Blank	NA	NA	2	H11	18	0.17812
Blank	Blank	NA	NA	2	H11	12	0.18084
Blank	Blank	NA	NA	2	H11	12.5	0.17998
Blank	Blank	NA	NA	2	H11	13	0.18016
Blank	Blank	NA	NA	2	H11	13.5	0.17976
Blank	Blank	NA	NA	2	H11	14	0.17938
Blank	Blank	NA	NA	2	H11	14.5	0.18016
Blank	Blank	NA	NA	2	H11	15	0.17962
Blank	Blank	NA	NA	2	H11	15.5	0.17848
Blank	Blank	NA	NA	2	H11	16	0.17954
Blank	Blank	NA	NA	2	H11	16.5	0.17874
Blank	Blank	NA	NA	2	H11	17	0.17866
Blank	Blank	NA	NA	2	H11	19.5	0.17716
Blank	Blank	NA	NA	3	H11	24	0.17522
Blank	Blank	NA	NA	2	H11	18.5	0.17886
Blank	Blank	NA	NA	2	H11	19	0.178
Blank	Blank	NA	NA	3	H11	23.5	0.17542
Blank	Blank	NA	NA	1	H12	5	0.17524
Blank	Blank	NA	NA	1	H12	0.5	0.17366
Blank	Blank	NA	NA	1	H12	1	0.17456
Blank	Blank	NA	NA	1	H12	4.5	0.17328
Blank	Blank	NA	NA	1	H12	0	0.17432
Blank	Blank	NA	NA	1	H12	2.5	0.17364
Blank	Blank	NA	NA	1	H12	3	0.17384
Blank	Blank	NA	NA	1	H12	3.5	0.1735
Blank	Blank	NA	NA	1	H12	4	0.17408
Blank	Blank	NA	NA	2	H12	0	0.1991
Blank	Blank	NA	NA	2	H12	0.5	0.19616
Blank	Blank	NA	NA	1	H12	5.5	0.175
Blank	Blank	NA	NA	1	H12	6	0.17398
Blank	Blank	NA	NA	1	H12	6.5	0.17478
Blank	Blank	NA	NA	1	H12	7	0.17434
Blank	Blank	NA	NA	1	H12	7.5	0.17438
Blank	Blank	NA	NA	1	H12	1.5	0.17404
Blank	Blank	NA	NA	1	H12	2	0.17476
Blank	Blank	NA	NA	2	H12	4.5	0.20346
Blank	Blank	NA	NA	2	H12	5	0.20532
Blank	Blank	NA	NA	2	H12	5.5	0.2125
Blank	Blank	NA	NA	2	H12	6	0.2177
Blank	Blank	NA	NA	2	H12	6.5	0.21962
Blank	Blank	NA	NA	2	H12	7	0.22232
Blank	Blank	NA	NA	2	H12	7.5	0.23092
Blank	Blank	NA	NA	2	H12	8	0.18668
Blank	Blank	NA	NA	2	H12	8.5	0.1858
Blank	Blank	NA	NA	2	H12	9	0.22398
Blank	Blank	NA	NA	2	H12	9.5	0.18796
Blank	Blank	NA	NA	2	H12	10	0.21872
Blank	Blank	NA	NA	2	H12	10.5	0.1836
Blank	Blank	NA	NA	2	H12	11	0.2178
Blank	Blank	NA	NA	2	H12	11.5	0.21716
Blank	Blank	NA	NA	2	H12	12	0.21656
Blank	Blank	NA	NA	2	H12	12.5	0.21656
Blank	Blank	NA	NA	2	H12	13	0.21616
Blank	Blank	NA	NA	2	H12	13.5	0.21476
Blank	Blank	NA	NA	2	H12	14	0.1898
Blank	Blank	NA	NA	2	H12	14.5	0.21478
Blank	Blank	NA	NA	2	H12	15	0.1861
Blank	Blank	NA	NA	2	H12	15.5	0.21464
Blank	Blank	NA	NA	2	H12	16	0.18576
Blank	Blank	NA	NA	2	H12	16.5	0.18498
Blank	Blank	NA	NA	2	H12	17	0.1912
Blank	Blank	NA	NA	2	H12	17.5	0.2129
Blank	Blank	NA	NA	2	H12	18	0.18124
Blank	Blank	NA	NA	2	H12	18.5	0.18278
Blank	Blank	NA	NA	2	H12	19	0.18848
Blank	Blank	NA	NA	2	H12	19.5	0.188
Blank	Blank	NA	NA	2	H12	20	0.17966
Blank	Blank	NA	NA	2	H12	20.5	0.18558
Blank	Blank	NA	NA	2	H12	1	0.19734
Blank	Blank	NA	NA	2	H12	1.5	0.19702
Blank	Blank	NA	NA	2	H12	2	0.1979
Blank	Blank	NA	NA	2	H12	2.5	0.1975
Blank	Blank	NA	NA	1	C12	24	0.17522
Blank	Blank	NA	NA	2	C12	0.5	0.17366
Blank	Blank	NA	NA	2	C12	1	0.17452
Blank	Blank	NA	NA	2	C12	1.5	0.17476
Blank	Blank	NA	NA	2	C12	2	0.17516
Blank	Blank	NA	NA	2	C12	2.5	0.17516
Blank	Blank	NA	NA	2	C12	3	0.17562
Blank	Blank	NA	NA	3	C12	14	0.17652
Blank	Blank	NA	NA	3	C12	14.5	0.17634
Blank	Blank	NA	NA	3	C12	15	0.1763
Blank	Blank	NA	NA	1	C12	22.5	0.17618
Blank	Blank	NA	NA	1	C12	23	0.17548
Blank	Blank	NA	NA	1	C12	23.5	0.17622
Blank	Blank	NA	NA	3	C12	17	0.17614
Blank	Blank	NA	NA	2	C12	0	0.16962
Blank	Blank	NA	NA	3	C12	13.5	0.17634
Blank	Blank	NA	NA	3	C12	16	0.17528
Blank	Blank	NA	NA	3	C12	16.5	0.17538
Blank	Blank	NA	NA	3	C12	15.5	0.17584
Blank	Blank	NA	NA	2	G1	7.5	0.18018
Blank	Blank	NA	NA	2	G1	8	0.18008
Blank	Blank	NA	NA	2	G1	8.5	0.18044
Blank	Blank	NA	NA	2	G1	9	0.18036
Blank	Blank	NA	NA	2	G1	9.5	0.1807
Blank	Blank	NA	NA	2	G1	10	0.18064
Blank	Blank	NA	NA	2	G1	10.5	0.1805
Blank	Blank	NA	NA	2	G1	11	0.1809
Blank	Blank	NA	NA	2	G1	11.5	0.1802
Blank	Blank	NA	NA	2	G1	12	0.18114
Blank	Blank	NA	NA	2	G1	12.5	0.18044
Blank	Blank	NA	NA	2	G1	13	0.18036
Blank	Blank	NA	NA	2	G1	13.5	0.18032
Blank	Blank	NA	NA	2	G1	14	0.17998
Blank	Blank	NA	NA	2	G1	14.5	0.18068
Blank	Blank	NA	NA	2	G1	15	0.18078
Blank	Blank	NA	NA	2	G1	15.5	0.18006
Blank	Blank	NA	NA	2	G1	16	0.17992
Blank	Blank	NA	NA	2	G1	16.5	0.1803
Blank	Blank	NA	NA	2	G1	17	0.18032
Blank	Blank	NA	NA	2	G1	17.5	0.18022
Blank	Blank	NA	NA	2	G1	18	0.18012
Blank	Blank	NA	NA	2	G1	18.5	0.1801
Blank	Blank	NA	NA	2	G1	19	0.18012
Blank	Blank	NA	NA	2	G1	19.5	0.17986
Blank	Blank	NA	NA	3	G1	15.5	0.1751
Blank	Blank	NA	NA	2	G1	20.5	0.17982
Blank	Blank	NA	NA	2	G1	21	0.17938
Blank	Blank	NA	NA	2	G1	21.5	0.17924
Blank	Blank	NA	NA	2	G1	22	0.17954
Blank	Blank	NA	NA	2	G1	22.5	0.1798
Blank	Blank	NA	NA	2	G1	23	0.1798
Blank	Blank	NA	NA	2	G1	23.5	0.18002
Blank	Blank	NA	NA	2	G1	24	0.17942
Blank	Blank	NA	NA	3	G1	20	0.17372
Blank	Blank	NA	NA	3	G1	20.5	0.17404
Blank	Blank	NA	NA	3	G1	21	0.1734
Blank	Blank	NA	NA	3	G1	21.5	0.17402
Blank	Blank	NA	NA	3	G1	22	0.17388
Blank	Blank	NA	NA	3	G1	22.5	0.17362
Blank	Blank	NA	NA	3	G1	23	0.17364
Blank	Blank	NA	NA	3	G1	23.5	0.17346
Blank	Blank	NA	NA	3	G1	24	0.17332
Blank	Blank	NA	NA	3	G1	17.5	0.17656
Blank	Blank	NA	NA	3	G1	18	0.17424
Blank	Blank	NA	NA	3	G1	18.5	0.17418
Blank	Blank	NA	NA	3	G1	19	0.1743
Blank	Blank	NA	NA	3	G1	19.5	0.17428
Blank	Blank	NA	NA	3	G1	13.5	0.17524
Blank	Blank	NA	NA	3	G1	14	0.1739
Blank	Blank	NA	NA	3	G1	14.5	0.1742
Blank	Blank	NA	NA	3	G1	15	0.17486
Blank	Blank	NA	NA	3	G1	16	0.17176
Blank	Blank	NA	NA	3	G1	16.5	0.1752
Blank	Blank	NA	NA	3	G1	17	0.1753
Blank	Blank	NA	NA	3	H9	8.5	0.17504
Blank	Blank	NA	NA	3	H9	9	0.17452
Blank	Blank	NA	NA	1	H9	18	0.17534
Blank	Blank	NA	NA	1	H9	18.5	0.17554
Blank	Blank	NA	NA	1	H9	19	0.1756
Blank	Blank	NA	NA	1	H9	19.5	0.17596
Blank	Blank	NA	NA	1	H9	20	0.1771
Blank	Blank	NA	NA	1	H9	20.5	0.176
Blank	Blank	NA	NA	1	H9	1	0.17464
Blank	Blank	NA	NA	1	H9	1.5	0.1751
Blank	Blank	NA	NA	1	H9	2	0.17552
Blank	Blank	NA	NA	1	H9	2.5	0.17638
Blank	Blank	NA	NA	1	H9	3	0.17678
Blank	Blank	NA	NA	1	H9	3.5	0.17508
Blank	Blank	NA	NA	1	H9	4	0.1747
Blank	Blank	NA	NA	2	H9	0	0.1792
Blank	Blank	NA	NA	2	H9	0.5	0.17904
Blank	Blank	NA	NA	2	H9	1	0.17828
Blank	Blank	NA	NA	2	H9	1.5	0.17824
Blank	Blank	NA	NA	2	H9	2	0.17754
Blank	Blank	NA	NA	2	H9	2.5	0.17828
Blank	Blank	NA	NA	2	H9	3	0.17734
Blank	Blank	NA	NA	2	H9	3.5	0.1781
Blank	Blank	NA	NA	2	H9	4	0.1775
Blank	Blank	NA	NA	2	H9	4.5	0.17846
Blank	Blank	NA	NA	2	H9	5	0.17854
Blank	Blank	NA	NA	2	H9	5.5	0.17778
Blank	Blank	NA	NA	2	H2	23.5	0.178
Blank	Blank	NA	NA	2	H2	17	0.17766
Blank	Blank	NA	NA	2	H2	17.5	0.17848
Blank	Blank	NA	NA	2	H2	18	0.17842
Blank	Blank	NA	NA	2	H2	18.5	0.17842
Blank	Blank	NA	NA	2	H2	19	0.17846
Blank	Blank	NA	NA	2	H2	19.5	0.17794
Blank	Blank	NA	NA	2	H2	20	0.1784
Blank	Blank	NA	NA	2	H2	20.5	0.17756
Blank	Blank	NA	NA	2	H2	0	0.17976
Blank	Blank	NA	NA	2	H2	0.5	0.17898
Blank	Blank	NA	NA	2	H2	1	0.17916
Blank	Blank	NA	NA	2	H2	1.5	0.17908
Blank	Blank	NA	NA	2	H2	2	0.17896
Blank	Blank	NA	NA	2	H2	2.5	0.17854
Blank	Blank	NA	NA	2	H2	3	0.17902
Blank	Blank	NA	NA	1	H2	7.5	0.17854
Blank	Blank	NA	NA	1	H2	8	0.17898
Blank	Blank	NA	NA	2	H2	4.5	0.1789
Blank	Blank	NA	NA	2	H2	5	0.17858
Blank	Blank	NA	NA	2	H2	5.5	0.17878
Blank	Blank	NA	NA	2	H2	6	0.17864
Blank	Blank	NA	NA	2	H2	6.5	0.1788
Blank	Blank	NA	NA	2	H2	7	0.1786
Blank	Blank	NA	NA	2	H2	7.5	0.17854
Blank	Blank	NA	NA	2	H2	8	0.17862
Blank	Blank	NA	NA	2	H2	8.5	0.17854
Blank	Blank	NA	NA	2	H2	9	0.1781
Blank	Blank	NA	NA	2	H2	9.5	0.17846
Blank	Blank	NA	NA	2	H2	10	0.17894
Blank	Blank	NA	NA	2	H2	10.5	0.1789
Blank	Blank	NA	NA	2	H2	11	0.17906
Blank	Blank	NA	NA	2	H2	11.5	0.17828
Blank	Blank	NA	NA	2	H2	12	0.17896
Blank	Blank	NA	NA	2	H2	12.5	0.17846
Blank	Blank	NA	NA	2	H2	13	0.1788
Blank	Blank	NA	NA	2	H2	13.5	0.17838
Blank	Blank	NA	NA	2	H2	14	0.17804
Blank	Blank	NA	NA	2	H2	14.5	0.17884
Blank	Blank	NA	NA	2	H2	15	0.17904
Blank	Blank	NA	NA	2	H2	15.5	0.179
Blank	Blank	NA	NA	2	H2	16	0.1784
Blank	Blank	NA	NA	2	H2	16.5	0.17844
Blank	Blank	NA	NA	1	H2	0	0.17736
Blank	Blank	NA	NA	1	H2	0.5	0.17764
Blank	Blank	NA	NA	1	H2	1	0.17834
Blank	Blank	NA	NA	1	H2	1.5	0.178
Blank	Blank	NA	NA	1	H2	2	0.1779
Blank	Blank	NA	NA	1	H2	2.5	0.17816
Blank	Blank	NA	NA	1	H2	3	0.17778
Blank	Blank	NA	NA	1	H2	3.5	0.17762
Blank	Blank	NA	NA	1	H2	4	0.17808
Blank	Blank	NA	NA	1	H2	4.5	0.17776
Blank	Blank	NA	NA	1	H2	5	0.1779
Blank	Blank	NA	NA	1	H2	5.5	0.17828
Blank	Blank	NA	NA	1	H2	6	0.17772
Blank	Blank	NA	NA	2	H2	3.5	0.17898
Blank	Blank	NA	NA	2	H2	4	0.179
Blank	Blank	NA	NA	3	H2	0	0.1758
Blank	Blank	NA	NA	3	H2	0.5	0.1755
Blank	Blank	NA	NA	3	H2	1	0.17604
Blank	Blank	NA	NA	3	H2	1.5	0.17552
Blank	Blank	NA	NA	1	H2	10	0.17758
Blank	Blank	NA	NA	1	H2	10.5	0.17786
Blank	Blank	NA	NA	1	H2	11	0.17802
Blank	Blank	NA	NA	1	H2	11.5	0.17772
Blank	Blank	NA	NA	1	H2	12	0.17718
Blank	Blank	NA	NA	1	H2	12.5	0.17746
Blank	Blank	NA	NA	1	H2	13	0.17734
Blank	Blank	NA	NA	1	H2	13.5	0.178
Blank	Blank	NA	NA	1	H2	14	0.17756
Blank	Blank	NA	NA	1	H2	14.5	0.17772
Blank	Blank	NA	NA	1	H2	15	0.17736
Blank	Blank	NA	NA	1	H2	15.5	0.17786
Blank	Blank	NA	NA	1	H2	16	0.17792
Blank	Blank	NA	NA	1	H2	16.5	0.1773
Blank	Blank	NA	NA	1	H2	17	0.17744
Blank	Blank	NA	NA	1	H2	17.5	0.17736
Blank	Blank	NA	NA	1	H2	18	0.17764
Blank	Blank	NA	NA	1	H2	18.5	0.17718
Blank	Blank	NA	NA	1	H2	19	0.1776
Blank	Blank	NA	NA	1	H2	19.5	0.17716
Blank	Blank	NA	NA	1	H2	20	0.17724
Blank	Blank	NA	NA	1	H2	20.5	0.17708
Blank	Blank	NA	NA	1	H2	21	0.177
Blank	Blank	NA	NA	1	H2	21.5	0.17706
Blank	Blank	NA	NA	1	H2	22	0.17698
Blank	Blank	NA	NA	1	H2	22.5	0.1771
Blank	Blank	NA	NA	1	H2	23	0.17652
Blank	Blank	NA	NA	1	H2	23.5	0.1774
Blank	Blank	NA	NA	1	H2	24	0.17702
Blank	Blank	NA	NA	3	H2	16.5	0.17346
Blank	Blank	NA	NA	3	H2	17	0.17388
Blank	Blank	NA	NA	3	H2	17.5	0.17402
Blank	Blank	NA	NA	3	H2	18	0.17384
Blank	Blank	NA	NA	3	H2	18.5	0.17366
Blank	Blank	NA	NA	1	H2	6.5	0.1785
Blank	Blank	NA	NA	1	H2	7	0.17812
Blank	Blank	NA	NA	3	H2	20	0.17334
Blank	Blank	NA	NA	3	H2	20.5	0.1733
Blank	Blank	NA	NA	3	H2	21	0.17298
Blank	Blank	NA	NA	3	H2	21.5	0.17276
Blank	Blank	NA	NA	3	H2	2	0.17544
Blank	Blank	NA	NA	3	H2	2.5	0.1754
Blank	Blank	NA	NA	3	H2	3	0.1756
Blank	Blank	NA	NA	3	H2	3.5	0.17504
Blank	Blank	NA	NA	3	H2	4	0.1759
Blank	Blank	NA	NA	3	H2	4.5	0.17538
Blank	Blank	NA	NA	3	H2	5	0.17556
Blank	Blank	NA	NA	3	H2	5.5	0.17514
Blank	Blank	NA	NA	3	H2	6	0.17512
Blank	Blank	NA	NA	3	H2	6.5	0.1754
Blank	Blank	NA	NA	3	H2	7	0.1749
Blank	Blank	NA	NA	3	H2	7.5	0.1753
Blank	Blank	NA	NA	3	H2	8	0.1753
Blank	Blank	NA	NA	3	H2	8.5	0.17562
Blank	Blank	NA	NA	3	H2	9	0.17468
Blank	Blank	NA	NA	3	H2	9.5	0.17526
Blank	Blank	NA	NA	3	H2	10	0.17532
Blank	Blank	NA	NA	3	H2	10.5	0.1749
Blank	Blank	NA	NA	3	H2	11	0.17514
Blank	Blank	NA	NA	3	H2	11.5	0.17508
Blank	Blank	NA	NA	3	H2	12	0.1747
Blank	Blank	NA	NA	3	H2	12.5	0.17496
Blank	Blank	NA	NA	3	H2	13	0.1746
Blank	Blank	NA	NA	3	H2	13.5	0.17454
Blank	Blank	NA	NA	3	H2	14	0.17444
Blank	Blank	NA	NA	3	H2	14.5	0.1752
Blank	Blank	NA	NA	3	H2	15	0.17402
Blank	Blank	NA	NA	3	H2	15.5	0.17438
Blank	Blank	NA	NA	3	H2	16	0.17372
Blank	Blank	NA	NA	3	H2	23	0.17272
Blank	Blank	NA	NA	3	H2	23.5	0.17294
Blank	Blank	NA	NA	3	H2	24	0.17298
Blank	Blank	NA	NA	3	H2	22	0.17368
Blank	Blank	NA	NA	3	H2	22.5	0.173
Blank	Blank	NA	NA	3	H2	19	0.17378
Blank	Blank	NA	NA	3	H2	19.5	0.17398
Blank	Blank	NA	NA	2	H3	18.5	0.1802
Blank	Blank	NA	NA	2	H3	19	0.17964
Blank	Blank	NA	NA	2	H3	1	0.18096
Blank	Blank	NA	NA	2	H3	1.5	0.18134
Blank	Blank	NA	NA	2	H3	0	0.18074
Blank	Blank	NA	NA	2	H3	0.5	0.18084
Blank	Blank	NA	NA	2	H3	17	0.17988
Blank	Blank	NA	NA	2	H3	17.5	0.1802
Blank	Blank	NA	NA	2	H3	18	0.17972
Blank	Blank	NA	NA	1	E12	4.5	0.18114
Blank	Blank	NA	NA	1	E12	5	0.1805
Blank	Blank	NA	NA	1	E12	5.5	0.1803
Blank	Blank	NA	NA	1	E12	6	0.1818
Blank	Blank	NA	NA	1	E12	6.5	0.18052
Blank	Blank	NA	NA	1	E12	0	0.18148
Blank	Blank	NA	NA	3	E12	15.5	0.18086
Blank	Blank	NA	NA	3	E12	16	0.17996
Blank	Blank	NA	NA	3	E12	16.5	0.18012
Blank	Blank	NA	NA	2	E12	0	0.1785
Blank	Blank	NA	NA	1	E12	2.5	0.18006
Blank	Blank	NA	NA	1	E12	3	0.18062
Blank	Blank	NA	NA	2	E12	16.5	0.17938
Blank	Blank	NA	NA	2	E12	17	0.17924
Blank	Blank	NA	NA	1	E12	2	0.18086
Blank	Blank	NA	NA	2	E12	16	0.17942
Blank	Blank	NA	NA	1	E12	1	0.18062
Blank	Blank	NA	NA	1	E12	1.5	0.18134
Blank	Blank	NA	NA	1	E12	0.5	0.1811
Blank	Blank	NA	NA	1	C1	15.5	0.1729
Blank	Blank	NA	NA	1	C1	16	0.17226
Blank	Blank	NA	NA	1	C1	16.5	0.17234
Blank	Blank	NA	NA	1	C1	17	0.17312
Blank	Blank	NA	NA	1	C1	17.5	0.1727
Blank	Blank	NA	NA	1	C1	18	0.17272
Blank	Blank	NA	NA	1	C1	18.5	0.1724
Blank	Blank	NA	NA	1	C1	19	0.17254
Blank	Blank	NA	NA	1	C1	19.5	0.17208
Blank	Blank	NA	NA	1	C1	20	0.1726
Blank	Blank	NA	NA	1	C1	20.5	0.17196
Blank	Blank	NA	NA	1	C1	21	0.17262
Blank	Blank	NA	NA	1	C1	21.5	0.17162
Blank	Blank	NA	NA	1	C1	22	0.17168
Blank	Blank	NA	NA	1	C1	22.5	0.17186
Blank	Blank	NA	NA	1	C1	23	0.17188
Blank	Blank	NA	NA	1	C1	23.5	0.17214
Blank	Blank	NA	NA	1	C1	24	0.17142
Blank	Blank	NA	NA	2	C1	20	0.17338
Blank	Blank	NA	NA	2	C1	20.5	0.17312
Blank	Blank	NA	NA	2	C1	21	0.17314
Blank	Blank	NA	NA	2	C1	21.5	0.17336
Blank	Blank	NA	NA	2	C1	22	0.17284
Blank	Blank	NA	NA	3	C1	18.5	0.16794
Blank	Blank	NA	NA	3	C1	19	0.16824
Blank	Blank	NA	NA	3	C1	19.5	0.1679
Blank	Blank	NA	NA	3	C1	20	0.16802
Blank	Blank	NA	NA	2	H3	7	0.18046
Blank	Blank	NA	NA	2	H3	7.5	0.18048
Blank	Blank	NA	NA	2	H3	8	0.1811
Blank	Blank	NA	NA	2	H3	8.5	0.18048
Blank	Blank	NA	NA	2	H3	9	0.1802
Blank	Blank	NA	NA	2	H3	9.5	0.18086
Blank	Blank	NA	NA	2	H3	10	0.18038
Blank	Blank	NA	NA	2	H3	10.5	0.18052
Blank	Blank	NA	NA	2	H3	11	0.18016
Blank	Blank	NA	NA	2	H3	11.5	0.1806
Blank	Blank	NA	NA	2	H3	12	0.18008
Blank	Blank	NA	NA	2	H3	12.5	0.18024
Blank	Blank	NA	NA	2	H3	13	0.18088
Blank	Blank	NA	NA	2	H3	13.5	0.17984
Blank	Blank	NA	NA	2	H3	14	0.18008
Blank	Blank	NA	NA	2	H3	14.5	0.18014
Blank	Blank	NA	NA	2	H3	15	0.17966
Blank	Blank	NA	NA	2	H3	15.5	0.18036
Blank	Blank	NA	NA	2	H3	16	0.18006
Blank	Blank	NA	NA	2	H3	16.5	0.18032
Blank	Blank	NA	NA	1	H3	0	0.178
Blank	Blank	NA	NA	1	H3	0.5	0.17918
Blank	Blank	NA	NA	1	H3	1	0.17924
Blank	Blank	NA	NA	1	H3	1.5	0.17956
Blank	Blank	NA	NA	2	H3	19.5	0.18012
Blank	Blank	NA	NA	2	H3	20	0.18028
Blank	Blank	NA	NA	2	H3	20.5	0.17952
Blank	Blank	NA	NA	2	H3	21	0.17962
Blank	Blank	NA	NA	2	H3	21.5	0.17922
Blank	Blank	NA	NA	2	H3	22	0.1798
Blank	Blank	NA	NA	2	H3	22.5	0.17946
Blank	Blank	NA	NA	2	H3	23	0.1796
Blank	Blank	NA	NA	2	H3	23.5	0.17918
Blank	Blank	NA	NA	2	H3	24	0.17938
Blank	Blank	NA	NA	1	H3	7.5	0.1789
Blank	Blank	NA	NA	1	H3	8	0.17904
Blank	Blank	NA	NA	1	H3	8.5	0.1791
Blank	Blank	NA	NA	1	H3	9	0.17906
Blank	Blank	NA	NA	1	H3	9.5	0.17906
Blank	Blank	NA	NA	1	H3	10	0.1794
Blank	Blank	NA	NA	1	H3	10.5	0.17886
Blank	Blank	NA	NA	1	H3	11	0.17942
Blank	Blank	NA	NA	1	H3	11.5	0.17962
Blank	Blank	NA	NA	1	H3	12	0.17954
Blank	Blank	NA	NA	1	H3	12.5	0.17956
Blank	Blank	NA	NA	1	H3	13	0.17936
Blank	Blank	NA	NA	1	H3	13.5	0.1794
Blank	Blank	NA	NA	1	H3	14	0.17992
Blank	Blank	NA	NA	1	H3	14.5	0.17918
Blank	Blank	NA	NA	1	H3	15	0.17904
Blank	Blank	NA	NA	1	H3	15.5	0.17934
Blank	Blank	NA	NA	1	H3	16	0.17956
Blank	Blank	NA	NA	1	H3	16.5	0.17936
Blank	Blank	NA	NA	1	H3	17	0.17912
Blank	Blank	NA	NA	1	H3	17.5	0.17922
Blank	Blank	NA	NA	1	H3	18	0.179
Blank	Blank	NA	NA	1	H3	18.5	0.179
Blank	Blank	NA	NA	1	H3	19	0.17942
Blank	Blank	NA	NA	1	H3	19.5	0.1792
Blank	Blank	NA	NA	1	H3	20	0.17968
Blank	Blank	NA	NA	1	H3	20.5	0.17884
Blank	Blank	NA	NA	1	H3	21	0.17926
Blank	Blank	NA	NA	1	H3	21.5	0.17936
Blank	Blank	NA	NA	1	H3	22	0.1796
Blank	Blank	NA	NA	1	H3	22.5	0.17942
Blank	Blank	NA	NA	1	H3	23	0.179
Blank	Blank	NA	NA	1	H3	23.5	0.17944
Blank	Blank	NA	NA	1	H3	24	0.17902
Blank	Blank	NA	NA	1	H3	3.5	0.17924
Blank	Blank	NA	NA	1	H3	4	0.17902
Blank	Blank	NA	NA	1	H3	4.5	0.17902
Blank	Blank	NA	NA	3	H3	18	0.17904
Blank	Blank	NA	NA	3	H3	18.5	0.17888
Blank	Blank	NA	NA	3	H3	19	0.17912
Blank	Blank	NA	NA	3	H3	19.5	0.17848
Blank	Blank	NA	NA	3	H3	20	0.17876
Blank	Blank	NA	NA	3	H3	20.5	0.17868
Blank	Blank	NA	NA	3	H3	21	0.17904
Blank	Blank	NA	NA	3	H3	21.5	0.17792
Blank	Blank	NA	NA	3	H3	22	0.17858
Blank	Blank	NA	NA	3	H3	22.5	0.1783
Blank	Blank	NA	NA	3	H3	23	0.17848
Blank	Blank	NA	NA	3	H3	23.5	0.17822
Blank	Blank	NA	NA	3	H3	24	0.17878
Blank	Blank	NA	NA	1	H3	6.5	0.1793
Blank	Blank	NA	NA	1	H3	5	0.17926
Blank	Blank	NA	NA	1	H3	5.5	0.1793
Blank	Blank	NA	NA	1	H3	6	0.17966
Blank	Blank	NA	NA	1	H3	2	0.1796
Blank	Blank	NA	NA	1	H3	7	0.17928
Blank	Blank	NA	NA	1	H3	3	0.17898
Blank	Blank	NA	NA	1	H3	2.5	0.1795
Blank	Blank	NA	NA	1	H4	11.5	0.1807
Blank	Blank	NA	NA	1	H4	8	0.1804
Blank	Blank	NA	NA	1	H4	11	0.1813
Blank	Blank	NA	NA	1	H4	13.5	0.18024
Blank	Blank	NA	NA	1	H4	14	0.1805
Blank	Blank	NA	NA	1	H4	14.5	0.18016
Blank	Blank	NA	NA	1	H4	8.5	0.18176
Blank	Blank	NA	NA	1	H4	9	0.18062
Blank	Blank	NA	NA	1	H4	9.5	0.18062
Blank	Blank	NA	NA	1	H4	10	0.18136
Blank	Blank	NA	NA	1	H4	10.5	0.18028
Blank	Blank	NA	NA	1	H4	17.5	0.18074
Blank	Blank	NA	NA	1	H4	18	0.18022
Blank	Blank	NA	NA	1	H4	12	0.18058
Blank	Blank	NA	NA	1	H4	12.5	0.18058
Blank	Blank	NA	NA	1	H4	13	0.1805
Blank	Blank	NA	NA	2	H4	17	0.18164
Blank	Blank	NA	NA	2	H4	17.5	0.18086
Blank	Blank	NA	NA	2	H4	18	0.18068
Blank	Blank	NA	NA	1	H4	15	0.1803
Blank	Blank	NA	NA	1	H4	15.5	0.18036
Blank	Blank	NA	NA	1	H4	16	0.18014
Blank	Blank	NA	NA	1	H4	16.5	0.18124
Blank	Blank	NA	NA	1	H4	17	0.18018
Blank	Blank	NA	NA	2	H4	21	0.18096
Blank	Blank	NA	NA	2	H4	21.5	0.18076
Blank	Blank	NA	NA	2	H4	22	0.18106
Blank	Blank	NA	NA	2	H4	22.5	0.18116
Blank	Blank	NA	NA	2	H4	23	0.18046
Blank	Blank	NA	NA	2	H4	23.5	0.18052
Blank	Blank	NA	NA	2	H4	24	0.18008
Blank	Blank	NA	NA	1	H4	7.5	0.18058
Blank	Blank	NA	NA	3	H4	0	0.17118
Blank	Blank	NA	NA	3	H4	0.5	0.17174
Blank	Blank	NA	NA	3	H4	1	0.17234
Blank	Blank	NA	NA	3	H4	1.5	0.17248
Blank	Blank	NA	NA	3	H4	2	0.1724
Blank	Blank	NA	NA	3	H4	2.5	0.17272
Blank	Blank	NA	NA	3	H4	3	0.17204
Blank	Blank	NA	NA	3	H4	3.5	0.17282
Blank	Blank	NA	NA	3	H4	4	0.17246
Blank	Blank	NA	NA	3	H4	4.5	0.17328
Blank	Blank	NA	NA	3	H4	5	0.17288
Blank	Blank	NA	NA	3	H4	5.5	0.17244
Blank	Blank	NA	NA	3	H4	6	0.17278
Blank	Blank	NA	NA	3	H4	6.5	0.1727
Blank	Blank	NA	NA	3	H4	7	0.17326
Blank	Blank	NA	NA	3	H4	7.5	0.17238
Blank	Blank	NA	NA	3	H4	8	0.17268
Blank	Blank	NA	NA	3	H4	8.5	0.17222
Blank	Blank	NA	NA	3	H4	9	0.17234
Blank	Blank	NA	NA	3	H4	9.5	0.17302
Blank	Blank	NA	NA	3	H4	10	0.17262
Blank	Blank	NA	NA	1	H4	18.5	0.17994
Blank	Blank	NA	NA	1	H4	19	0.17994
Blank	Blank	NA	NA	1	H4	19.5	0.1801
Blank	Blank	NA	NA	1	H4	20	0.18028
Blank	Blank	NA	NA	1	H4	20.5	0.17976
Blank	Blank	NA	NA	1	H4	21	0.1795
Blank	Blank	NA	NA	2	H4	18.5	0.1808
Blank	Blank	NA	NA	2	H4	19	0.18082
Blank	Blank	NA	NA	2	H4	19.5	0.18122
Blank	Blank	NA	NA	2	H4	20	0.18082
Blank	Blank	NA	NA	2	H4	20.5	0.18118
Blank	Blank	NA	NA	2	H4	0	0.18734
Blank	Blank	NA	NA	2	H4	0.5	0.18436
Blank	Blank	NA	NA	2	H4	1	0.1866
Blank	Blank	NA	NA	2	H4	1.5	0.18402
Blank	Blank	NA	NA	2	H4	2	0.18676
Blank	Blank	NA	NA	2	H4	2.5	0.18444
Blank	Blank	NA	NA	2	H4	3	0.18572
Blank	Blank	NA	NA	2	H4	3.5	0.1833
Blank	Blank	NA	NA	2	H4	4	0.183
Blank	Blank	NA	NA	2	H4	4.5	0.18588
Blank	Blank	NA	NA	2	H4	5	0.18556
Blank	Blank	NA	NA	2	H4	5.5	0.18452
Blank	Blank	NA	NA	2	H4	6	0.1851
Blank	Blank	NA	NA	2	H4	6.5	0.18484
Blank	Blank	NA	NA	2	H4	7	0.18388
Blank	Blank	NA	NA	2	H4	7.5	0.18264
Blank	Blank	NA	NA	2	H4	8	0.18548
Blank	Blank	NA	NA	2	H4	8.5	0.18188
Blank	Blank	NA	NA	2	H4	9	0.18266
Blank	Blank	NA	NA	2	H4	9.5	0.18252
Blank	Blank	NA	NA	2	H4	10	0.18446
Blank	Blank	NA	NA	2	H4	10.5	0.18194
Blank	Blank	NA	NA	2	H4	11	0.18216
Blank	Blank	NA	NA	2	H4	11.5	0.1839
Blank	Blank	NA	NA	2	H4	12	0.18184
Blank	Blank	NA	NA	2	H4	12.5	0.18352
Blank	Blank	NA	NA	2	H4	13	0.18366
Blank	Blank	NA	NA	2	H4	13.5	0.18316
Blank	Blank	NA	NA	2	H4	14	0.18304
Blank	Blank	NA	NA	2	H4	14.5	0.18278
Blank	Blank	NA	NA	2	H4	15	0.18234
Blank	Blank	NA	NA	2	H4	15.5	0.18088
Blank	Blank	NA	NA	2	H4	16	0.18216
Blank	Blank	NA	NA	2	H4	16.5	0.18212
Blank	Blank	NA	NA	1	H4	0	0.17952
Blank	Blank	NA	NA	1	H4	0.5	0.18072
Blank	Blank	NA	NA	1	H4	1	0.181
Blank	Blank	NA	NA	1	H4	1.5	0.18054
Blank	Blank	NA	NA	1	H4	2	0.18078
Blank	Blank	NA	NA	1	H4	2.5	0.18126
Blank	Blank	NA	NA	1	H4	3	0.18144
Blank	Blank	NA	NA	1	H4	3.5	0.18064
Blank	Blank	NA	NA	1	H4	4	0.18058
Blank	Blank	NA	NA	1	H4	4.5	0.18112
Blank	Blank	NA	NA	1	H4	5	0.181
Blank	Blank	NA	NA	1	H4	5.5	0.18036
Blank	Blank	NA	NA	1	G12	7	0.1813
Blank	Blank	NA	NA	1	G12	21	0.17986
Blank	Blank	NA	NA	1	G12	1.5	0.18338
Blank	Blank	NA	NA	1	G12	2	0.18162
Blank	Blank	NA	NA	1	G12	2.5	0.18106
Blank	Blank	NA	NA	1	G12	3	0.1816
Blank	Blank	NA	NA	1	G12	3.5	0.18266
Blank	Blank	NA	NA	1	G12	4	0.18222
Blank	Blank	NA	NA	1	G12	20	0.18014
Blank	Blank	NA	NA	1	G12	18.5	0.17978
Blank	Blank	NA	NA	1	G12	19	0.18022
Blank	Blank	NA	NA	1	G12	19.5	0.1796
Blank	Blank	NA	NA	1	G12	22	0.17966
Blank	Blank	NA	NA	1	G12	20.5	0.1811
Blank	Blank	NA	NA	1	G12	23	0.17952
Blank	Blank	NA	NA	1	G12	21.5	0.1806
Blank	Blank	NA	NA	1	G12	24	0.1791
Blank	Blank	NA	NA	1	G12	22.5	0.17968
Blank	Blank	NA	NA	1	G12	23.5	0.1804
Blank	Blank	NA	NA	3	E1	9	0.17874
Blank	Blank	NA	NA	3	E1	9.5	0.1787
Blank	Blank	NA	NA	3	E1	10	0.17844
Blank	Blank	NA	NA	3	E1	10.5	0.17864
Blank	Blank	NA	NA	3	E1	11	0.1779
Blank	Blank	NA	NA	3	E1	11.5	0.17792
Blank	Blank	NA	NA	3	E1	12	0.17778
Blank	Blank	NA	NA	3	E1	12.5	0.1779
Blank	Blank	NA	NA	3	E1	13	0.17752
Blank	Blank	NA	NA	3	E1	13.5	0.17752
Blank	Blank	NA	NA	3	H4	19	0.172
Blank	Blank	NA	NA	3	H4	19.5	0.17198
Blank	Blank	NA	NA	3	H4	15	0.17238
Blank	Blank	NA	NA	3	H4	15.5	0.17244
Blank	Blank	NA	NA	3	H4	14	0.17232
Blank	Blank	NA	NA	3	H4	14.5	0.17218
Blank	Blank	NA	NA	3	H4	16.5	0.17204
Blank	Blank	NA	NA	3	H4	16	0.17262
Blank	Blank	NA	NA	3	H4	17	0.1713
Blank	Blank	NA	NA	2	H5	7.5	0.18276
Blank	Blank	NA	NA	2	H5	7	0.18284
Blank	Blank	NA	NA	2	H5	5	0.18362
Blank	Blank	NA	NA	2	H5	5.5	0.18344
Blank	Blank	NA	NA	2	H5	6	0.18344
Blank	Blank	NA	NA	2	H5	4.5	0.18392
Blank	Blank	NA	NA	2	H5	0	0.18462
Blank	Blank	NA	NA	2	H5	0.5	0.18468
Blank	Blank	NA	NA	3	C1	3	0.17162
Blank	Blank	NA	NA	3	C1	3.5	0.17148
Blank	Blank	NA	NA	3	C1	4	0.17116
Blank	Blank	NA	NA	3	C1	4.5	0.17056
Blank	Blank	NA	NA	3	C1	5	0.17064
Blank	Blank	NA	NA	3	C1	5.5	0.17038
Blank	Blank	NA	NA	3	C1	6	0.17036
Blank	Blank	NA	NA	3	C1	6.5	0.16996
Blank	Blank	NA	NA	3	C1	7	0.1699
Blank	Blank	NA	NA	3	C1	7.5	0.17058
Blank	Blank	NA	NA	3	C1	8	0.17012
Blank	Blank	NA	NA	3	C1	8.5	0.1699
Blank	Blank	NA	NA	3	C1	9	0.16976
Blank	Blank	NA	NA	3	C1	9.5	0.17032
Blank	Blank	NA	NA	3	C1	10	0.1692
Blank	Blank	NA	NA	3	C1	10.5	0.16968
Blank	Blank	NA	NA	3	C1	11	0.16884
Blank	Blank	NA	NA	3	C1	11.5	0.16906
Blank	Blank	NA	NA	3	C1	12	0.16932
Blank	Blank	NA	NA	3	C1	12.5	0.16898
Blank	Blank	NA	NA	3	C1	13	0.16894
Blank	Blank	NA	NA	3	C1	13.5	0.16898
Blank	Blank	NA	NA	3	C1	14	0.16912
Blank	Blank	NA	NA	3	C1	14.5	0.16856
Blank	Blank	NA	NA	3	C1	15	0.16896
Blank	Blank	NA	NA	3	C1	15.5	0.1691
Blank	Blank	NA	NA	3	C1	16	0.1683
Blank	Blank	NA	NA	3	C1	16.5	0.16896
Blank	Blank	NA	NA	3	C1	17	0.16872
Blank	Blank	NA	NA	3	C1	17.5	0.16822
Blank	Blank	NA	NA	3	C1	18	0.1683
Blank	Blank	NA	NA	2	C1	2.5	0.1752
Blank	Blank	NA	NA	2	C1	3	0.17552
Blank	Blank	NA	NA	2	C1	3.5	0.17514
Blank	Blank	NA	NA	2	C1	4	0.1751
Blank	Blank	NA	NA	2	C1	4.5	0.17488
Blank	Blank	NA	NA	2	C1	5	0.17562
Blank	Blank	NA	NA	2	C1	5.5	0.17534
Blank	Blank	NA	NA	2	C1	6	0.17508
Blank	Blank	NA	NA	2	C1	6.5	0.175
Blank	Blank	NA	NA	2	C1	7	0.17438
Blank	Blank	NA	NA	2	C1	7.5	0.17466
Blank	Blank	NA	NA	2	C1	8	0.17468
Blank	Blank	NA	NA	2	C1	8.5	0.17464
Blank	Blank	NA	NA	2	C1	9	0.17444
Blank	Blank	NA	NA	2	C1	9.5	0.17484
Blank	Blank	NA	NA	2	C1	10	0.17438
Blank	Blank	NA	NA	2	C1	10.5	0.17474
Blank	Blank	NA	NA	2	C1	11	0.17448
Blank	Blank	NA	NA	2	C1	11.5	0.17478
Blank	Blank	NA	NA	2	C1	12	0.17454
Blank	Blank	NA	NA	2	C1	12.5	0.17438
Blank	Blank	NA	NA	2	C1	13	0.17456
Blank	Blank	NA	NA	2	C1	13.5	0.1743
Blank	Blank	NA	NA	2	C1	14	0.17418
Blank	Blank	NA	NA	2	C1	14.5	0.17462
Blank	Blank	NA	NA	2	C1	15	0.17406
Blank	Blank	NA	NA	2	C1	15.5	0.17382
Blank	Blank	NA	NA	2	C1	16	0.1738
Blank	Blank	NA	NA	2	C1	16.5	0.174
Blank	Blank	NA	NA	2	C1	17	0.17388
Blank	Blank	NA	NA	2	C1	17.5	0.174
Blank	Blank	NA	NA	2	C1	18	0.1739
Blank	Blank	NA	NA	2	C1	18.5	0.17408
Blank	Blank	NA	NA	2	C1	19	0.1732
Blank	Blank	NA	NA	1	C1	3.5	0.1749
Blank	Blank	NA	NA	1	C1	4	0.17498
Blank	Blank	NA	NA	1	C1	4.5	0.17418
Blank	Blank	NA	NA	1	C1	5	0.17482
Blank	Blank	NA	NA	1	C1	5.5	0.17428
Blank	Blank	NA	NA	1	C1	6	0.1744
Blank	Blank	NA	NA	1	C1	6.5	0.17438
Blank	Blank	NA	NA	1	C1	7	0.17412
Blank	Blank	NA	NA	1	C1	7.5	0.1746
Blank	Blank	NA	NA	1	C1	8	0.17352
Blank	Blank	NA	NA	1	C1	8.5	0.17396
Blank	Blank	NA	NA	1	C1	9	0.17412
Blank	Blank	NA	NA	1	C1	9.5	0.1733
Blank	Blank	NA	NA	1	C1	10	0.17348
Blank	Blank	NA	NA	1	C1	10.5	0.17358
Blank	Blank	NA	NA	1	C1	11	0.17306
Blank	Blank	NA	NA	1	C1	11.5	0.17344
Blank	Blank	NA	NA	1	C1	12	0.17378
Blank	Blank	NA	NA	1	C1	12.5	0.17298
Blank	Blank	NA	NA	1	C1	13	0.17332
Blank	Blank	NA	NA	1	C1	13.5	0.17254
Blank	Blank	NA	NA	1	C1	14	0.17248
Blank	Blank	NA	NA	1	C1	14.5	0.17296
Blank	Blank	NA	NA	1	C1	15	0.17292
Blank	Blank	NA	NA	3	C12	2.5	0.17648
Blank	Blank	NA	NA	3	C12	3	0.17612
Blank	Blank	NA	NA	3	C12	3.5	0.17674
Blank	Blank	NA	NA	3	C12	4	0.17606
Blank	Blank	NA	NA	3	C12	4.5	0.17656
Blank	Blank	NA	NA	3	C12	5	0.17662
Blank	Blank	NA	NA	3	C12	5.5	0.17646
Blank	Blank	NA	NA	3	C12	6	0.17692
Blank	Blank	NA	NA	3	C12	6.5	0.17608
Blank	Blank	NA	NA	3	C12	7	0.1766
Blank	Blank	NA	NA	3	C12	7.5	0.1762
Blank	Blank	NA	NA	3	C12	8	0.17598
Blank	Blank	NA	NA	3	C12	8.5	0.17652
Blank	Blank	NA	NA	3	C12	9	0.17594
Blank	Blank	NA	NA	1	C12	17	0.17594
Blank	Blank	NA	NA	1	C12	17.5	0.17634
Blank	Blank	NA	NA	1	C12	18	0.17628
Blank	Blank	NA	NA	1	C12	18.5	0.1763
Blank	Blank	NA	NA	1	C12	19	0.17718
Blank	Blank	NA	NA	1	C12	19.5	0.17666
Blank	Blank	NA	NA	1	C12	0	0.17908
Blank	Blank	NA	NA	1	C12	0.5	0.17806
Blank	Blank	NA	NA	1	C12	1	0.17752
Blank	Blank	NA	NA	1	C12	1.5	0.17784
Blank	Blank	NA	NA	1	C12	2	0.17764
Blank	Blank	NA	NA	1	C12	2.5	0.17736
Blank	Blank	NA	NA	1	C12	3	0.1769
Blank	Blank	NA	NA	3	C1	20.5	0.16814
Blank	Blank	NA	NA	3	C1	21	0.16788
Blank	Blank	NA	NA	3	C1	21.5	0.16788
Blank	Blank	NA	NA	3	C1	22	0.16846
Blank	Blank	NA	NA	3	C1	22.5	0.1678
Blank	Blank	NA	NA	3	C1	23	0.1682
Blank	Blank	NA	NA	3	C1	23.5	0.16728
Blank	Blank	NA	NA	3	C1	24	0.1677
Blank	Blank	NA	NA	2	C1	23.5	0.17316
Blank	Blank	NA	NA	2	C1	24	0.17296
Blank	Blank	NA	NA	2	C1	22.5	0.17244
Blank	Blank	NA	NA	2	C1	23	0.17282
Blank	Blank	NA	NA	2	C1	19.5	0.17324
Blank	Blank	NA	NA	1	H5	21	0.18048
Blank	Blank	NA	NA	1	H5	21.5	0.18038
Blank	Blank	NA	NA	1	H5	22	0.1799
Blank	Blank	NA	NA	1	H5	22.5	0.18012
Blank	Blank	NA	NA	1	H5	23	0.17988
Blank	Blank	NA	NA	1	H5	23.5	0.1799
Blank	Blank	NA	NA	1	H5	24	0.18014
Blank	Blank	NA	NA	1	H5	20	0.17964
Blank	Blank	NA	NA	1	H5	19.5	0.18012
Blank	Blank	NA	NA	3	H6	1.5	0.17166
Blank	Blank	NA	NA	3	H6	2	0.17262
Blank	Blank	NA	NA	3	H6	1	0.1732
Blank	Blank	NA	NA	2	H6	0	0.185
Blank	Blank	NA	NA	2	H6	0.5	0.1848
Blank	Blank	NA	NA	2	H6	1	0.18436
Blank	Blank	NA	NA	2	H6	1.5	0.18402
Blank	Blank	NA	NA	2	H6	2	0.1839
Blank	Blank	NA	NA	2	H6	2.5	0.18354
Blank	Blank	NA	NA	3	H6	0	0.17404
Blank	Blank	NA	NA	3	H6	0.5	0.1722
Blank	Blank	NA	NA	2	H6	4	0.1836
Blank	Blank	NA	NA	2	H6	4.5	0.18368
Blank	Blank	NA	NA	2	H6	5	0.18324
Blank	Blank	NA	NA	2	H6	5.5	0.18442
Blank	Blank	NA	NA	3	H6	2.5	0.17226
Blank	Blank	NA	NA	3	H6	3	0.1725
Blank	Blank	NA	NA	3	H6	3.5	0.17226
Blank	Blank	NA	NA	3	H6	4	0.17252
Blank	Blank	NA	NA	3	H6	4.5	0.17224
Blank	Blank	NA	NA	3	H6	5	0.17216
Blank	Blank	NA	NA	3	H6	5.5	0.17298
Blank	Blank	NA	NA	2	H6	3	0.18404
Blank	Blank	NA	NA	2	H6	3.5	0.18378
Blank	Blank	NA	NA	1	H6	0	0.18284
Blank	Blank	NA	NA	1	H6	0.5	0.18304
Blank	Blank	NA	NA	1	H6	1	0.18354
Blank	Blank	NA	NA	1	H6	1.5	0.18262
Blank	Blank	NA	NA	1	H6	2	0.18212
Blank	Blank	NA	NA	1	H6	2.5	0.18274
Blank	Blank	NA	NA	1	H6	3	0.18226
Blank	Blank	NA	NA	1	H6	3.5	0.18272
Blank	Blank	NA	NA	1	H6	4	0.18252
Blank	Blank	NA	NA	1	H6	4.5	0.18208
Blank	Blank	NA	NA	1	H6	5	0.18244
Blank	Blank	NA	NA	1	H6	5.5	0.18314
Blank	Blank	NA	NA	1	H6	6	0.18232
Blank	Blank	NA	NA	1	H6	6.5	0.1825
Blank	Blank	NA	NA	1	H6	7	0.18206
Blank	Blank	NA	NA	1	H6	7.5	0.18316
Blank	Blank	NA	NA	1	H6	8	0.18318
Blank	Blank	NA	NA	1	H6	8.5	0.18276
Blank	Blank	NA	NA	1	H6	9	0.18296
Blank	Blank	NA	NA	1	H6	9.5	0.18308
Blank	Blank	NA	NA	1	H6	10	0.1816
Blank	Blank	NA	NA	1	H6	10.5	0.18214
Blank	Blank	NA	NA	1	H6	11	0.18214
Blank	Blank	NA	NA	1	H6	11.5	0.18164
Blank	Blank	NA	NA	1	H6	12	0.18152
Blank	Blank	NA	NA	1	H6	12.5	0.18204
Blank	Blank	NA	NA	1	H6	13	0.1815
Blank	Blank	NA	NA	1	H6	13.5	0.18198
Blank	Blank	NA	NA	1	H6	14	0.18096
Blank	Blank	NA	NA	1	H6	14.5	0.1818
Blank	Blank	NA	NA	1	H6	15	0.18158
Blank	Blank	NA	NA	1	H6	15.5	0.182
Blank	Blank	NA	NA	1	H6	16	0.18136
Blank	Blank	NA	NA	1	H6	16.5	0.18066
Blank	Blank	NA	NA	1	H6	17	0.1815
Blank	Blank	NA	NA	1	H6	17.5	0.18114
Blank	Blank	NA	NA	1	H6	18	0.18176
Blank	Blank	NA	NA	1	H6	18.5	0.18146
Blank	Blank	NA	NA	1	H6	19	0.1812
Blank	Blank	NA	NA	1	H6	19.5	0.1808
Blank	Blank	NA	NA	1	H6	20	0.18108
Blank	Blank	NA	NA	1	H6	20.5	0.18126
Blank	Blank	NA	NA	1	H6	21	0.18148
Blank	Blank	NA	NA	1	H6	21.5	0.18126
Blank	Blank	NA	NA	1	H6	22	0.18048
Blank	Blank	NA	NA	1	H6	22.5	0.18174
Blank	Blank	NA	NA	1	H6	23	0.1808
Blank	Blank	NA	NA	1	H6	23.5	0.18112
Blank	Blank	NA	NA	1	H6	24	0.18106
Blank	Blank	NA	NA	3	H6	16.5	0.17118
Blank	Blank	NA	NA	3	H6	17	0.1717
Blank	Blank	NA	NA	3	H6	17.5	0.17158
Blank	Blank	NA	NA	3	H6	18	0.17118
Blank	Blank	NA	NA	3	H6	18.5	0.17116
Blank	Blank	NA	NA	3	H6	19	0.17098
Blank	Blank	NA	NA	3	H6	19.5	0.17172
Blank	Blank	NA	NA	3	H6	20	0.17042
Blank	Blank	NA	NA	3	H6	20.5	0.17138
Blank	Blank	NA	NA	3	H6	21	0.17082
Blank	Blank	NA	NA	3	H6	21.5	0.17096
Blank	Blank	NA	NA	3	H6	22	0.17094
Blank	Blank	NA	NA	2	H6	6	0.18318
Blank	Blank	NA	NA	2	H6	6.5	0.18302
Blank	Blank	NA	NA	2	H6	7	0.18318
Blank	Blank	NA	NA	2	H6	7.5	0.18256
Blank	Blank	NA	NA	2	H6	8	0.18274
Blank	Blank	NA	NA	2	H6	8.5	0.18342
Blank	Blank	NA	NA	2	H6	9	0.1831
Blank	Blank	NA	NA	1	E1	2.5	0.17712
Blank	Blank	NA	NA	1	E1	3	0.17696
Blank	Blank	NA	NA	1	E1	4.5	0.1766
Blank	Blank	NA	NA	1	E1	5	0.17706
Blank	Blank	NA	NA	1	E1	0	0.17768
Blank	Blank	NA	NA	1	E1	0.5	0.17728
Blank	Blank	NA	NA	1	E1	1	0.177
Blank	Blank	NA	NA	1	E1	1.5	0.17672
Blank	Blank	NA	NA	1	E1	2	0.17676
Blank	Blank	NA	NA	2	E1	4.5	0.1775
Blank	Blank	NA	NA	2	E1	5	0.17806
Blank	Blank	NA	NA	2	E1	5.5	0.17828
Blank	Blank	NA	NA	2	E1	6	0.17778
Blank	Blank	NA	NA	2	E1	6.5	0.17778
Blank	Blank	NA	NA	2	E1	7	0.17782
Blank	Blank	NA	NA	2	E1	7.5	0.17734
Blank	Blank	NA	NA	2	E1	8	0.17764
Blank	Blank	NA	NA	2	E1	8.5	0.17786
Blank	Blank	NA	NA	2	E1	9	0.1776
Blank	Blank	NA	NA	2	E1	9.5	0.1776
Blank	Blank	NA	NA	2	E1	10	0.17794
Blank	Blank	NA	NA	2	E1	10.5	0.17798
Blank	Blank	NA	NA	2	E1	11	0.17768
Blank	Blank	NA	NA	2	E1	11.5	0.17744
Blank	Blank	NA	NA	2	E1	12	0.17842
Blank	Blank	NA	NA	2	E1	12.5	0.1775
Blank	Blank	NA	NA	2	E1	13	0.17782
Blank	Blank	NA	NA	2	E1	13.5	0.17722
Blank	Blank	NA	NA	2	E1	14	0.1772
Blank	Blank	NA	NA	2	E1	14.5	0.17796
Blank	Blank	NA	NA	2	E1	15	0.17794
Blank	Blank	NA	NA	2	E1	15.5	0.17686
Blank	Blank	NA	NA	2	E1	16	0.17716
Blank	Blank	NA	NA	2	E1	16.5	0.17754
Blank	Blank	NA	NA	2	E1	17	0.17712
Blank	Blank	NA	NA	2	E1	17.5	0.1772
Blank	Blank	NA	NA	2	E1	18	0.17706
Blank	Blank	NA	NA	2	E1	18.5	0.17732
Blank	Blank	NA	NA	1	E1	3.5	0.17688
Blank	Blank	NA	NA	1	E1	4	0.17702
Blank	Blank	NA	NA	2	E1	0	0.17792
Blank	Blank	NA	NA	2	E1	0.5	0.17806
Blank	Blank	NA	NA	2	E1	1	0.17834
Blank	Blank	NA	NA	2	E1	1.5	0.1777
Blank	Blank	NA	NA	2	E1	2	0.1779
Blank	Blank	NA	NA	2	E1	2.5	0.17778
Blank	Blank	NA	NA	2	E1	3	0.17804
Blank	Blank	NA	NA	2	E1	3.5	0.17772
Blank	Blank	NA	NA	2	E1	4	0.178
Blank	Blank	NA	NA	1	E1	8.5	0.1761
Blank	Blank	NA	NA	1	E1	9	0.17636
Blank	Blank	NA	NA	1	E1	9.5	0.1764
Blank	Blank	NA	NA	1	E1	10	0.17592
Blank	Blank	NA	NA	1	E1	10.5	0.17616
Blank	Blank	NA	NA	1	E1	11	0.17568
Blank	Blank	NA	NA	1	E1	11.5	0.17606
Blank	Blank	NA	NA	1	E1	12	0.17602
Blank	Blank	NA	NA	1	E1	12.5	0.17608
Blank	Blank	NA	NA	1	E1	13	0.17522
Blank	Blank	NA	NA	1	E1	13.5	0.17548
Blank	Blank	NA	NA	1	E1	14	0.17528
Blank	Blank	NA	NA	1	E1	14.5	0.17546
Blank	Blank	NA	NA	1	E1	15	0.17526
Blank	Blank	NA	NA	1	E1	15.5	0.17558
Blank	Blank	NA	NA	1	E1	16	0.17532
Blank	Blank	NA	NA	1	E1	16.5	0.17516
Blank	Blank	NA	NA	1	E1	17	0.17578
Blank	Blank	NA	NA	1	E1	17.5	0.17552
Blank	Blank	NA	NA	1	E1	18	0.17548
Blank	Blank	NA	NA	1	E1	18.5	0.17516
Blank	Blank	NA	NA	1	E1	19	0.1755
Blank	Blank	NA	NA	1	E1	19.5	0.17498
Blank	Blank	NA	NA	1	E1	20	0.1752
Blank	Blank	NA	NA	1	E1	20.5	0.17536
Blank	Blank	NA	NA	1	E1	21	0.17554
Blank	Blank	NA	NA	1	E1	21.5	0.17458
Blank	Blank	NA	NA	1	E1	22	0.17518
Blank	Blank	NA	NA	1	E1	22.5	0.17524
Blank	Blank	NA	NA	2	E1	19	0.17716
Blank	Blank	NA	NA	2	E1	19.5	0.17664
Blank	Blank	NA	NA	2	E1	20	0.17672
Blank	Blank	NA	NA	2	E1	20.5	0.17676
Blank	Blank	NA	NA	2	E1	21	0.1767
Blank	Blank	NA	NA	1	E1	5.5	0.17672
Blank	Blank	NA	NA	1	E1	6	0.17636
Blank	Blank	NA	NA	1	E1	6.5	0.17658
Blank	Blank	NA	NA	1	E1	7	0.1768
Blank	Blank	NA	NA	1	E1	7.5	0.17698
Blank	Blank	NA	NA	1	E1	8	0.17648
Blank	Blank	NA	NA	3	E1	0	0.17978
Blank	Blank	NA	NA	3	E1	0.5	0.17966
Blank	Blank	NA	NA	3	E1	1	0.1795
Blank	Blank	NA	NA	3	E1	1.5	0.17952
Blank	Blank	NA	NA	3	E1	2	0.17938
Blank	Blank	NA	NA	3	E1	2.5	0.17916
Blank	Blank	NA	NA	3	E1	3	0.17966
Blank	Blank	NA	NA	3	E1	3.5	0.1791
Blank	Blank	NA	NA	3	E1	4	0.17908
Blank	Blank	NA	NA	3	E1	4.5	0.17876
Blank	Blank	NA	NA	3	E1	5	0.17876
Blank	Blank	NA	NA	3	E1	5.5	0.17842
Blank	Blank	NA	NA	3	E1	6	0.1784
Blank	Blank	NA	NA	3	E1	6.5	0.1786
Blank	Blank	NA	NA	3	E1	7	0.17834
Blank	Blank	NA	NA	3	E1	7.5	0.17878
Blank	Blank	NA	NA	3	E1	8	0.17848
Blank	Blank	NA	NA	3	E1	8.5	0.17872
Blank	Blank	NA	NA	2	E12	7.5	0.17938
Blank	Blank	NA	NA	2	E12	8	0.18038
Blank	Blank	NA	NA	2	E12	8.5	0.17988
Blank	Blank	NA	NA	2	E12	9	0.1794
Blank	Blank	NA	NA	3	E12	20	0.18022
Blank	Blank	NA	NA	3	E12	20.5	0.1798
Blank	Blank	NA	NA	3	E12	21	0.18056
Blank	Blank	NA	NA	2	E12	11	0.17942
Blank	Blank	NA	NA	2	E12	11.5	0.17978
Blank	Blank	NA	NA	3	E12	9	0.18094
Blank	Blank	NA	NA	3	E1	14	0.1781
Blank	Blank	NA	NA	3	E1	14.5	0.17752
Blank	Blank	NA	NA	3	E1	15	0.17746
Blank	Blank	NA	NA	3	E1	15.5	0.17792
Blank	Blank	NA	NA	3	E1	16	0.17726
Blank	Blank	NA	NA	3	E1	16.5	0.17774
Blank	Blank	NA	NA	3	E1	17	0.17788
Blank	Blank	NA	NA	3	E1	17.5	0.17732
Blank	Blank	NA	NA	3	E1	18	0.17688
Blank	Blank	NA	NA	3	E1	18.5	0.17668
Blank	Blank	NA	NA	3	E1	19	0.17698
Blank	Blank	NA	NA	3	E1	19.5	0.17706
Blank	Blank	NA	NA	3	E1	20	0.17744
Blank	Blank	NA	NA	3	E1	20.5	0.17662
Blank	Blank	NA	NA	3	E1	21	0.1764
Blank	Blank	NA	NA	3	E1	21.5	0.17646
Blank	Blank	NA	NA	3	E1	22	0.17696
Blank	Blank	NA	NA	3	E1	22.5	0.17616
Blank	Blank	NA	NA	3	E1	23	0.17694
Blank	Blank	NA	NA	3	E1	23.5	0.1773
Blank	Blank	NA	NA	3	E1	24	0.17606
Blank	Blank	NA	NA	2	E1	21.5	0.17664
Blank	Blank	NA	NA	2	E1	22	0.17658
Blank	Blank	NA	NA	2	E1	22.5	0.17606
Blank	Blank	NA	NA	2	E1	23	0.17682
Blank	Blank	NA	NA	2	E1	23.5	0.17632
Blank	Blank	NA	NA	2	E1	24	0.17658
Blank	Blank	NA	NA	1	E1	24	0.17518
Blank	Blank	NA	NA	1	E1	23	0.17494
Blank	Blank	NA	NA	1	E1	23.5	0.17548
Blank	Blank	NA	NA	1	H7	22.5	0.1736
Blank	Blank	NA	NA	1	H7	23	0.17312
Blank	Blank	NA	NA	1	H7	23.5	0.17432
Blank	Blank	NA	NA	1	H7	24	0.17378
Blank	Blank	NA	NA	3	H7	16	0.17478
Blank	Blank	NA	NA	3	H7	16.5	0.17608
Blank	Blank	NA	NA	3	H7	17	0.17578
Blank	Blank	NA	NA	3	H7	17.5	0.1759
Blank	Blank	NA	NA	2	H7	22.5	0.17312
Blank	Blank	NA	NA	2	H7	23	0.1732
Blank	Blank	NA	NA	2	H7	23.5	0.17312
Blank	Blank	NA	NA	2	H7	24	0.17348
Blank	Blank	NA	NA	3	H7	20	0.17524
Blank	Blank	NA	NA	3	H7	20.5	0.17582
Blank	Blank	NA	NA	3	H7	1	0.17618
Blank	Blank	NA	NA	3	H7	1.5	0.1755
Blank	Blank	NA	NA	3	H7	2	0.17568
Blank	Blank	NA	NA	3	H7	2.5	0.17576
Blank	Blank	NA	NA	3	H7	3	0.1761
Blank	Blank	NA	NA	3	H7	3.5	0.17576
Blank	Blank	NA	NA	3	H7	4	0.17634
Blank	Blank	NA	NA	3	H7	4.5	0.17572
Blank	Blank	NA	NA	3	H7	5	0.17578
Blank	Blank	NA	NA	3	H7	5.5	0.17574
Blank	Blank	NA	NA	3	H7	6	0.17574
Blank	Blank	NA	NA	3	H7	6.5	0.17624
Blank	Blank	NA	NA	3	H7	7	0.17598
Blank	Blank	NA	NA	3	H7	7.5	0.17588
Blank	Blank	NA	NA	3	H7	8	0.17578
Blank	Blank	NA	NA	3	H7	8.5	0.17616
Blank	Blank	NA	NA	3	H7	9	0.17606
Blank	Blank	NA	NA	3	H7	9.5	0.17624
Blank	Blank	NA	NA	3	H7	10	0.1758
Blank	Blank	NA	NA	3	H7	10.5	0.17572
Blank	Blank	NA	NA	3	H7	11	0.17628
Blank	Blank	NA	NA	3	H7	11.5	0.17578
Blank	Blank	NA	NA	3	H7	12	0.17528
Blank	Blank	NA	NA	3	H7	12.5	0.17618
Blank	Blank	NA	NA	3	H7	13	0.17548
Blank	Blank	NA	NA	3	H7	13.5	0.17566
Blank	Blank	NA	NA	3	H7	14	0.17604
Blank	Blank	NA	NA	3	H7	14.5	0.17586
Blank	Blank	NA	NA	3	H7	15	0.17552
Blank	Blank	NA	NA	3	H7	15.5	0.17574
Blank	Blank	NA	NA	3	H7	22.5	0.1746
Blank	Blank	NA	NA	3	H7	23	0.17452
Blank	Blank	NA	NA	1	C12	7.5	0.17648
Blank	Blank	NA	NA	1	C12	8	0.17582
Blank	Blank	NA	NA	1	C12	9.5	0.17726
Blank	Blank	NA	NA	1	C12	10	0.17668
Blank	Blank	NA	NA	1	C12	8.5	0.17772
Blank	Blank	NA	NA	1	C12	9	0.17662
Blank	Blank	NA	NA	1	C12	11.5	0.17744
Blank	Blank	NA	NA	1	C12	12	0.17736
Blank	Blank	NA	NA	1	C12	12.5	0.17656
Blank	Blank	NA	NA	1	C12	13	0.1768
Blank	Blank	NA	NA	1	C12	13.5	0.1762
Blank	Blank	NA	NA	1	C12	14	0.17624
Blank	Blank	NA	NA	1	C12	14.5	0.17608
Blank	Blank	NA	NA	1	C12	15	0.17696
Blank	Blank	NA	NA	1	C12	15.5	0.17546
Blank	Blank	NA	NA	1	C12	16	0.17568
Blank	Blank	NA	NA	1	C12	16.5	0.1761
Blank	Blank	NA	NA	1	C12	10.5	0.17674
Blank	Blank	NA	NA	1	C12	11	0.1778
Blank	Blank	NA	NA	1	C12	4.5	0.1779
Blank	Blank	NA	NA	1	C12	5	0.1769
Blank	Blank	NA	NA	1	C12	5.5	0.17724
Blank	Blank	NA	NA	1	C12	6	0.17748
Blank	Blank	NA	NA	1	C12	6.5	0.17732
Blank	Blank	NA	NA	1	C12	7	0.1769
Blank	Blank	NA	NA	3	C12	0	0.18102
Blank	Blank	NA	NA	3	C12	0.5	0.17828
Blank	Blank	NA	NA	3	C12	1	0.17776
Blank	Blank	NA	NA	3	C12	1.5	0.17702
Blank	Blank	NA	NA	3	C12	2	0.1767
Blank	Blank	NA	NA	2	H1	19	0.17998
Blank	Blank	NA	NA	2	H1	19.5	0.17936
Blank	Blank	NA	NA	2	H1	20	0.18018
Blank	Blank	NA	NA	2	H1	20.5	0.17924
Blank	Blank	NA	NA	2	H1	21	0.17944
Blank	Blank	NA	NA	2	H1	21.5	0.17928
Blank	Blank	NA	NA	2	H1	22	0.17932
Blank	Blank	NA	NA	2	H1	22.5	0.17954
Blank	Blank	NA	NA	2	H1	23	0.17968
Blank	Blank	NA	NA	2	H1	23.5	0.18058
Blank	Blank	NA	NA	2	H1	24	0.17996
Blank	Blank	NA	NA	1	H1	7.5	0.17992
Blank	Blank	NA	NA	1	H1	8	0.17976
Blank	Blank	NA	NA	1	H1	8.5	0.1796
Blank	Blank	NA	NA	1	H1	9	0.17978
Blank	Blank	NA	NA	1	H1	9.5	0.17966
Blank	Blank	NA	NA	1	H1	10	0.17936
Blank	Blank	NA	NA	1	H1	10.5	0.17934
Blank	Blank	NA	NA	1	H1	11	0.17948
Blank	Blank	NA	NA	1	H1	11.5	0.17924
Blank	Blank	NA	NA	1	H1	12	0.17878
Blank	Blank	NA	NA	1	H1	12.5	0.1794
Blank	Blank	NA	NA	1	H1	13	0.1791
Blank	Blank	NA	NA	1	H1	13.5	0.1792
Blank	Blank	NA	NA	1	H1	14	0.17864
Blank	Blank	NA	NA	1	H1	14.5	0.1788
Blank	Blank	NA	NA	1	H1	15	0.17856
Blank	Blank	NA	NA	1	C12	3.5	0.1776
Blank	Blank	NA	NA	1	C12	4	0.17742
Blank	Blank	NA	NA	3	C12	17.5	0.17604
Blank	Blank	NA	NA	3	C12	18	0.17594
Blank	Blank	NA	NA	3	C12	18.5	0.17592
Blank	Blank	NA	NA	3	C12	19	0.17568
Blank	Blank	NA	NA	3	C12	19.5	0.1749
Blank	Blank	NA	NA	3	C12	20	0.1753
Blank	Blank	NA	NA	3	C12	20.5	0.1754
Blank	Blank	NA	NA	3	C12	21	0.17516
Blank	Blank	NA	NA	3	C12	21.5	0.17522
Blank	Blank	NA	NA	3	C12	22	0.17556
Blank	Blank	NA	NA	3	C12	22.5	0.17498
Blank	Blank	NA	NA	3	C12	23	0.1747
Blank	Blank	NA	NA	3	C12	23.5	0.17506
Blank	Blank	NA	NA	3	C12	24	0.17496
Blank	Blank	NA	NA	2	C12	7	0.17636
Blank	Blank	NA	NA	2	C12	7.5	0.17658
Blank	Blank	NA	NA	2	C12	8	0.17636
Blank	Blank	NA	NA	2	C12	8.5	0.17632
Blank	Blank	NA	NA	2	C12	9	0.17614
Blank	Blank	NA	NA	2	C12	9.5	0.17604
Blank	Blank	NA	NA	2	C12	10	0.176
Blank	Blank	NA	NA	2	C12	10.5	0.17618
Blank	Blank	NA	NA	2	C12	11	0.17586
Blank	Blank	NA	NA	2	C12	11.5	0.17636
Blank	Blank	NA	NA	2	C12	12	0.17646
Blank	Blank	NA	NA	2	C12	12.5	0.1769
Blank	Blank	NA	NA	2	C12	13	0.17634
Blank	Blank	NA	NA	2	C12	13.5	0.17628
Blank	Blank	NA	NA	2	C12	14	0.17616
Blank	Blank	NA	NA	2	C12	14.5	0.1766
Blank	Blank	NA	NA	2	C12	15	0.17688
Blank	Blank	NA	NA	2	C12	15.5	0.17646
Blank	Blank	NA	NA	2	C12	16	0.1759
Blank	Blank	NA	NA	2	C12	16.5	0.17634
Blank	Blank	NA	NA	2	C12	17	0.17676
Blank	Blank	NA	NA	2	C12	17.5	0.17646
Blank	Blank	NA	NA	2	C12	18	0.17596
Blank	Blank	NA	NA	2	C12	18.5	0.17672
Blank	Blank	NA	NA	2	C12	19	0.17606
Blank	Blank	NA	NA	2	C12	19.5	0.17636
Blank	Blank	NA	NA	2	C12	20	0.17654
Blank	Blank	NA	NA	2	C12	20.5	0.17594
Blank	Blank	NA	NA	2	C12	21	0.17632
Blank	Blank	NA	NA	2	C12	21.5	0.17574
Blank	Blank	NA	NA	2	C12	22	0.17596
Blank	Blank	NA	NA	2	C12	22.5	0.17616
Blank	Blank	NA	NA	2	C12	23	0.17592
Blank	Blank	NA	NA	2	C12	23.5	0.1763
Blank	Blank	NA	NA	2	C12	24	0.17572
Blank	Blank	NA	NA	2	C12	3.5	0.17626
Blank	Blank	NA	NA	2	C12	4	0.17584
Blank	Blank	NA	NA	2	C12	4.5	0.17572
Blank	Blank	NA	NA	2	C12	5	0.17656
Blank	Blank	NA	NA	2	C12	5.5	0.17636
Blank	Blank	NA	NA	2	C12	6	0.17624
Blank	Blank	NA	NA	2	C12	6.5	0.17696
Blank	Blank	NA	NA	3	C12	11	0.1755
Blank	Blank	NA	NA	3	C12	11.5	0.17592
Blank	Blank	NA	NA	3	C12	12	0.17562
Blank	Blank	NA	NA	3	C12	12.5	0.1763
Blank	Blank	NA	NA	3	C12	13	0.17634
Blank	Blank	NA	NA	1	C12	20	0.17612
Blank	Blank	NA	NA	1	C12	20.5	0.17656
Blank	Blank	NA	NA	1	C12	21	0.17632
Blank	Blank	NA	NA	1	C12	21.5	0.1753
Blank	Blank	NA	NA	1	C12	22	0.17594
Blank	Blank	NA	NA	3	C12	9.5	0.17622
Blank	Blank	NA	NA	3	C12	10	0.17622
Blank	Blank	NA	NA	3	C12	10.5	0.17628
Blank	Blank	NA	NA	1	G1	22	0.17878
Blank	Blank	NA	NA	1	G1	22.5	0.17926
Blank	Blank	NA	NA	1	G1	23	0.17898
Blank	Blank	NA	NA	1	G1	23.5	0.1791
Blank	Blank	NA	NA	1	G1	24	0.17888
Blank	Blank	NA	NA	2	G1	20	0.18024
Blank	Blank	NA	NA	2	G1	0.5	0.18056
Blank	Blank	NA	NA	2	G1	1	0.18116
Blank	Blank	NA	NA	2	G1	1.5	0.18076
Blank	Blank	NA	NA	2	G1	2	0.18074
Blank	Blank	NA	NA	2	G1	2.5	0.18062
Blank	Blank	NA	NA	2	G1	3	0.18122
Blank	Blank	NA	NA	2	G1	3.5	0.18058
Blank	Blank	NA	NA	2	G1	4	0.18064
Blank	Blank	NA	NA	2	G1	4.5	0.18086
Blank	Blank	NA	NA	2	G1	5	0.18084
Blank	Blank	NA	NA	2	G1	5.5	0.18122
Blank	Blank	NA	NA	2	G1	6	0.18028
Blank	Blank	NA	NA	2	G1	6.5	0.18068
Blank	Blank	NA	NA	2	G1	7	0.18056
Blank	Blank	NA	NA	2	H8	22.5	0.1969
Blank	Blank	NA	NA	2	H8	23	0.19514
Blank	Blank	NA	NA	2	H8	23.5	0.1955
Blank	Blank	NA	NA	2	H8	24	0.19572
Blank	Blank	NA	NA	2	H8	18	0.19622
Blank	Blank	NA	NA	2	H8	18.5	0.19686
Blank	Blank	NA	NA	2	H8	19	0.19578
Blank	Blank	NA	NA	2	H8	19.5	0.19694
Blank	Blank	NA	NA	2	H8	21	0.19644
Blank	Blank	NA	NA	1	H9	13.5	0.17526
Blank	Blank	NA	NA	1	H9	14	0.17624
Blank	Blank	NA	NA	1	H9	8.5	0.17666
Blank	Blank	NA	NA	1	H9	9	0.1761
Blank	Blank	NA	NA	1	H9	9.5	0.17566
Blank	Blank	NA	NA	1	H9	10	0.17704
Blank	Blank	NA	NA	1	H9	10.5	0.1754
Blank	Blank	NA	NA	1	H9	11	0.17646
Blank	Blank	NA	NA	1	H9	11.5	0.17568
Blank	Blank	NA	NA	1	H9	12	0.1762
Blank	Blank	NA	NA	1	H9	12.5	0.17586
Blank	Blank	NA	NA	1	H9	13	0.1761
Blank	Blank	NA	NA	1	H9	0	0.1741
Blank	Blank	NA	NA	1	H9	0.5	0.17574
Blank	Blank	NA	NA	1	H9	14.5	0.17572
Blank	Blank	NA	NA	1	H9	15	0.17566
Blank	Blank	NA	NA	1	H9	15.5	0.17576
Blank	Blank	NA	NA	1	H9	16	0.17556
Blank	Blank	NA	NA	1	H9	16.5	0.17682
Blank	Blank	NA	NA	1	H9	17	0.17626
Blank	Blank	NA	NA	1	H9	17.5	0.17652
Blank	Blank	NA	NA	1	H9	4.5	0.17554
Blank	Blank	NA	NA	1	H9	5	0.17556
Blank	Blank	NA	NA	1	H9	5.5	0.17474
Blank	Blank	NA	NA	1	H9	6	0.17546
Blank	Blank	NA	NA	1	H9	6.5	0.17596
Blank	Blank	NA	NA	1	H9	7	0.17592
Blank	Blank	NA	NA	1	H9	7.5	0.1752
Blank	Blank	NA	NA	1	H9	8	0.17502
Blank	Blank	NA	NA	3	H9	0	0.17554
Blank	Blank	NA	NA	3	H9	0.5	0.17592
Blank	Blank	NA	NA	3	H9	1	0.17574
Blank	Blank	NA	NA	3	H9	1.5	0.1755
Blank	Blank	NA	NA	3	H9	2	0.17474
Blank	Blank	NA	NA	3	H9	2.5	0.17548
Blank	Blank	NA	NA	3	H9	3	0.17472
Blank	Blank	NA	NA	3	H9	3.5	0.17518
Blank	Blank	NA	NA	3	H9	4	0.17518
Blank	Blank	NA	NA	3	H9	4.5	0.1761
Blank	Blank	NA	NA	3	H9	5	0.17502
Blank	Blank	NA	NA	3	H9	5.5	0.17488
Blank	Blank	NA	NA	3	H9	6	0.1746
Blank	Blank	NA	NA	3	H9	6.5	0.17506
Blank	Blank	NA	NA	3	H9	7	0.17562
Blank	Blank	NA	NA	3	H9	7.5	0.17526
Blank	Blank	NA	NA	3	H9	8	0.1757
Blank	Blank	NA	NA	3	G12	5	0.17356
Blank	Blank	NA	NA	3	G12	5.5	0.17316
Blank	Blank	NA	NA	3	G12	6	0.17336
Blank	Blank	NA	NA	3	G12	6.5	0.174
Blank	Blank	NA	NA	3	G12	7	0.17356
Blank	Blank	NA	NA	3	G12	7.5	0.17374
Blank	Blank	NA	NA	3	G12	8	0.17368
Blank	Blank	NA	NA	3	G12	8.5	0.17388
Blank	Blank	NA	NA	3	G12	9	0.1739
Blank	Blank	NA	NA	3	G12	9.5	0.17356
Blank	Blank	NA	NA	3	G12	10	0.17324
Blank	Blank	NA	NA	3	G12	10.5	0.17374
Blank	Blank	NA	NA	3	G12	11	0.17376
Blank	Blank	NA	NA	3	G12	11.5	0.17412
Blank	Blank	NA	NA	3	G12	12	0.1738
Blank	Blank	NA	NA	3	G12	12.5	0.17332
Blank	Blank	NA	NA	3	G12	13	0.17432
Blank	Blank	NA	NA	3	G12	13.5	0.17388
Blank	Blank	NA	NA	3	G12	14	0.17426
Blank	Blank	NA	NA	3	G12	14.5	0.17404
Blank	Blank	NA	NA	3	G12	15	0.1737
Blank	Blank	NA	NA	3	G12	15.5	0.17354
Blank	Blank	NA	NA	3	G12	16	0.17338
Blank	Blank	NA	NA	3	G12	16.5	0.17324
Blank	Blank	NA	NA	3	G12	17	0.17392
Blank	Blank	NA	NA	3	G12	17.5	0.17424
Blank	Blank	NA	NA	2	H9	6	0.178
Blank	Blank	NA	NA	2	H9	6.5	0.17762
Blank	Blank	NA	NA	2	H9	7	0.17772
Blank	Blank	NA	NA	2	H9	7.5	0.17806
Blank	Blank	NA	NA	2	H9	8	0.17776
Blank	Blank	NA	NA	2	H9	8.5	0.17724
Blank	Blank	NA	NA	2	H9	9	0.17758
Blank	Blank	NA	NA	2	H9	9.5	0.17774
Blank	Blank	NA	NA	2	H9	10	0.1771
Blank	Blank	NA	NA	2	H9	10.5	0.17708
Blank	Blank	NA	NA	2	H9	11	0.17692
Blank	Blank	NA	NA	2	H9	11.5	0.1771
Blank	Blank	NA	NA	2	H9	12	0.17714
Blank	Blank	NA	NA	2	H9	12.5	0.17736
Blank	Blank	NA	NA	2	H9	13	0.17718
Blank	Blank	NA	NA	2	H9	13.5	0.17722
Blank	Blank	NA	NA	2	H9	14	0.17744
Blank	Blank	NA	NA	2	H9	14.5	0.17702
Blank	Blank	NA	NA	2	H9	15	0.17668
Blank	Blank	NA	NA	3	E12	0	0.18386
Blank	Blank	NA	NA	3	E12	2	0.18108
Blank	Blank	NA	NA	3	E12	4	0.18158
Blank	Blank	NA	NA	3	E12	4.5	0.18128
Blank	Blank	NA	NA	3	E12	5	0.18118
Blank	Blank	NA	NA	3	E12	5.5	0.18126
Blank	Blank	NA	NA	3	E12	6	0.18106
Blank	Blank	NA	NA	3	E12	6.5	0.1815
Blank	Blank	NA	NA	3	E12	0.5	0.18166
Blank	Blank	NA	NA	3	E12	1	0.18168
Blank	Blank	NA	NA	3	E12	1.5	0.18144
Blank	Blank	NA	NA	3	E12	8.5	0.18112
Blank	Blank	NA	NA	3	E12	2.5	0.1813
Blank	Blank	NA	NA	3	E12	3	0.18106
Blank	Blank	NA	NA	3	E12	3.5	0.18102
Blank	Blank	NA	NA	3	E12	17	0.17994
Blank	Blank	NA	NA	3	E12	17.5	0.18078
Blank	Blank	NA	NA	3	E12	18	0.18064
Blank	Blank	NA	NA	3	E12	18.5	0.17984
Blank	Blank	NA	NA	3	E12	19	0.1803
Blank	Blank	NA	NA	3	E12	19.5	0.17946
Blank	Blank	NA	NA	3	E12	7	0.18132
Blank	Blank	NA	NA	3	E12	7.5	0.18058
Blank	Blank	NA	NA	3	E12	8	0.18106
Blank	Blank	NA	NA	3	E12	21.5	0.1795
Blank	Blank	NA	NA	3	E12	22	0.17974
Blank	Blank	NA	NA	3	E12	22.5	0.17954
Blank	Blank	NA	NA	3	E12	23	0.17948
Blank	Blank	NA	NA	3	E12	23.5	0.1795
Blank	Blank	NA	NA	3	E12	24	0.1795
Blank	Blank	NA	NA	1	H10	21.5	0.1802
Blank	Blank	NA	NA	1	H10	22	0.1805
Blank	Blank	NA	NA	1	H10	22.5	0.18056
Blank	Blank	NA	NA	1	H10	16.5	0.1806
Blank	Blank	NA	NA	1	H10	17	0.18076
Blank	Blank	NA	NA	1	H10	17.5	0.18076
Blank	Blank	NA	NA	1	H10	18	0.1807
Blank	Blank	NA	NA	1	H10	20.5	0.18148
Blank	Blank	NA	NA	1	H10	21	0.18032
Blank	Blank	NA	NA	1	H10	19.5	0.18106
Blank	Blank	NA	NA	3	E12	9.5	0.18064
Blank	Blank	NA	NA	3	E12	10	0.18054
Blank	Blank	NA	NA	3	E12	10.5	0.18082
Blank	Blank	NA	NA	3	E12	11	0.18058
Blank	Blank	NA	NA	3	E12	11.5	0.18028
Blank	Blank	NA	NA	3	E12	12	0.18056
Blank	Blank	NA	NA	3	E12	12.5	0.18094
Blank	Blank	NA	NA	2	E12	9.5	0.17962
Blank	Blank	NA	NA	2	E12	10	0.17988
Blank	Blank	NA	NA	2	E12	10.5	0.1801
Blank	Blank	NA	NA	2	E12	17.5	0.17946
Blank	Blank	NA	NA	2	E12	18	0.17904
Blank	Blank	NA	NA	2	E12	18.5	0.17926
Blank	Blank	NA	NA	2	E12	19	0.17918
Blank	Blank	NA	NA	2	E12	19.5	0.17938
Blank	Blank	NA	NA	2	E12	20	0.17908
Blank	Blank	NA	NA	2	E12	20.5	0.17864
Blank	Blank	NA	NA	2	E12	21	0.1793
Blank	Blank	NA	NA	2	E12	21.5	0.17856
Blank	Blank	NA	NA	2	E12	22	0.17896
Blank	Blank	NA	NA	2	E12	22.5	0.1785
Blank	Blank	NA	NA	2	E12	23	0.17796
Blank	Blank	NA	NA	2	E12	23.5	0.17822
Blank	Blank	NA	NA	2	E12	24	0.17872
Blank	Blank	NA	NA	1	E12	7	0.18062
Blank	Blank	NA	NA	1	E12	7.5	0.18034
Blank	Blank	NA	NA	1	E12	8	0.18062
Blank	Blank	NA	NA	1	E12	8.5	0.18078
Blank	Blank	NA	NA	1	E12	9	0.18048
Blank	Blank	NA	NA	1	E12	9.5	0.18034
Blank	Blank	NA	NA	1	E12	10	0.17964
Blank	Blank	NA	NA	1	E12	10.5	0.17952
Blank	Blank	NA	NA	1	E12	11	0.18092
Blank	Blank	NA	NA	1	E12	11.5	0.18042
Blank	Blank	NA	NA	1	E12	12	0.18098
Blank	Blank	NA	NA	1	E12	12.5	0.17994
Blank	Blank	NA	NA	1	E12	13	0.18044
Blank	Blank	NA	NA	1	E12	13.5	0.1807
Blank	Blank	NA	NA	1	E12	14	0.1795
Blank	Blank	NA	NA	1	E12	14.5	0.1799
Blank	Blank	NA	NA	1	E12	15	0.17994
Blank	Blank	NA	NA	1	E12	15.5	0.17974
Blank	Blank	NA	NA	1	E12	16	0.17942
Blank	Blank	NA	NA	1	E12	16.5	0.17994
Blank	Blank	NA	NA	1	E12	17	0.17998
Blank	Blank	NA	NA	1	E12	17.5	0.18046
Blank	Blank	NA	NA	1	E12	18	0.17976
Blank	Blank	NA	NA	1	E12	18.5	0.17904
Blank	Blank	NA	NA	1	E12	19	0.18002
Blank	Blank	NA	NA	1	E12	19.5	0.17966
Blank	Blank	NA	NA	1	E12	20	0.18054
Blank	Blank	NA	NA	1	E12	20.5	0.17982
Blank	Blank	NA	NA	1	E12	21	0.17984
Blank	Blank	NA	NA	1	E12	21.5	0.18014
Blank	Blank	NA	NA	1	E12	22	0.18076
Blank	Blank	NA	NA	1	E12	22.5	0.17968
Blank	Blank	NA	NA	1	E12	23	0.18034
Blank	Blank	NA	NA	1	E12	23.5	0.18036
Blank	Blank	NA	NA	1	E12	24	0.17986
Blank	Blank	NA	NA	2	E12	1	0.17974
Blank	Blank	NA	NA	2	E12	1.5	0.1796
Blank	Blank	NA	NA	2	E12	2	0.17962
Blank	Blank	NA	NA	2	E12	2.5	0.17948
Blank	Blank	NA	NA	2	E12	3	0.17978
Blank	Blank	NA	NA	2	E12	3.5	0.17932
Blank	Blank	NA	NA	2	E12	4	0.18024
Blank	Blank	NA	NA	2	E12	4.5	0.17974
Blank	Blank	NA	NA	2	E12	5	0.1796
Blank	Blank	NA	NA	2	E12	5.5	0.17988
Blank	Blank	NA	NA	2	E12	6	0.18018
Blank	Blank	NA	NA	2	E12	6.5	0.18006
Blank	Blank	NA	NA	2	E12	7	0.1795
Blank	Blank	NA	NA	2	E12	14	0.17944
Blank	Blank	NA	NA	2	E12	14.5	0.17942
Blank	Blank	NA	NA	2	E12	15	0.17974
Blank	Blank	NA	NA	2	E12	15.5	0.17956
Blank	Blank	NA	NA	3	E12	13	0.18096
Blank	Blank	NA	NA	3	E12	13.5	0.18024
Blank	Blank	NA	NA	3	E12	14	0.18068
Blank	Blank	NA	NA	3	E12	14.5	0.18046
Blank	Blank	NA	NA	3	E12	15	0.18018
Blank	Blank	NA	NA	2	E12	12	0.17926
Blank	Blank	NA	NA	2	E12	12.5	0.17996
Blank	Blank	NA	NA	2	E12	13	0.17998
Blank	Blank	NA	NA	2	E12	13.5	0.17974
Blank	Blank	NA	NA	2	E12	0.5	0.17918
Blank	Blank	NA	NA	1	E12	3.5	0.18022
Blank	Blank	NA	NA	1	E12	4	0.18128
Blank	Blank	NA	NA	2	H1	3	0.17982
Blank	Blank	NA	NA	3	H1	6	0.17988
Blank	Blank	NA	NA	2	H1	4	0.17954
Blank	Blank	NA	NA	2	H1	4.5	0.1804
Blank	Blank	NA	NA	2	H1	5	0.17984
Blank	Blank	NA	NA	2	H1	5.5	0.1802
Blank	Blank	NA	NA	2	H1	6	0.17958
Blank	Blank	NA	NA	2	H1	6.5	0.17994
Blank	Blank	NA	NA	2	H1	7	0.17966
Blank	Blank	NA	NA	3	H1	3.5	0.1791
Blank	Blank	NA	NA	3	H1	4	0.17928
Blank	Blank	NA	NA	3	H1	4.5	0.17956
Blank	Blank	NA	NA	3	H1	5	0.17984
Blank	Blank	NA	NA	3	H1	5.5	0.18006
Blank	Blank	NA	NA	2	H1	17	0.17984
Blank	Blank	NA	NA	2	H1	17.5	0.1798
Blank	Blank	NA	NA	2	H1	18	0.17996
Blank	Blank	NA	NA	2	H1	18.5	0.17972
Blank	Blank	NA	NA	3	H8	6.5	0.1765
Blank	Blank	NA	NA	3	H8	7	0.17688
Blank	Blank	NA	NA	3	H8	7.5	0.17668
Blank	Blank	NA	NA	3	H8	8	0.1762
Blank	Blank	NA	NA	3	H8	8.5	0.17606
Blank	Blank	NA	NA	3	H8	9	0.1757
Blank	Blank	NA	NA	3	H8	9.5	0.17624
Blank	Blank	NA	NA	3	H8	10	0.17528
Blank	Blank	NA	NA	3	H8	10.5	0.1762
Blank	Blank	NA	NA	3	H8	11	0.1759
Blank	Blank	NA	NA	3	H8	11.5	0.17596
Blank	Blank	NA	NA	3	H8	12	0.1761
Blank	Blank	NA	NA	3	H8	12.5	0.17622
Blank	Blank	NA	NA	3	H8	13	0.17562
Blank	Blank	NA	NA	3	H8	13.5	0.17538
Blank	Blank	NA	NA	3	H8	14	0.17592
Blank	Blank	NA	NA	3	H8	14.5	0.17536
Blank	Blank	NA	NA	3	H8	15	0.17596
Blank	Blank	NA	NA	3	H8	15.5	0.17532
Blank	Blank	NA	NA	3	H8	16	0.1761
Blank	Blank	NA	NA	3	H8	16.5	0.17598
Blank	Blank	NA	NA	2	H8	1	0.20266
Blank	Blank	NA	NA	2	H8	1.5	0.20244
Blank	Blank	NA	NA	2	H8	2	0.20248
Blank	Blank	NA	NA	2	H8	2.5	0.20212
Blank	Blank	NA	NA	2	H8	3	0.2023
Blank	Blank	NA	NA	2	H8	3.5	0.20066
Blank	Blank	NA	NA	1	H1	15.5	0.17948
Blank	Blank	NA	NA	1	H1	16	0.1791
Blank	Blank	NA	NA	1	H1	16.5	0.17852
Blank	Blank	NA	NA	1	H1	17	0.17934
Blank	Blank	NA	NA	1	H1	17.5	0.1788
Blank	Blank	NA	NA	1	H1	18	0.17912
Blank	Blank	NA	NA	1	H1	18.5	0.1792
Blank	Blank	NA	NA	1	H1	19	0.17914
Blank	Blank	NA	NA	1	H1	19.5	0.17912
Blank	Blank	NA	NA	1	H1	20	0.17902
Blank	Blank	NA	NA	1	H1	20.5	0.17924
Blank	Blank	NA	NA	1	H1	21	0.17926
Blank	Blank	NA	NA	1	H1	21.5	0.17898
Blank	Blank	NA	NA	1	H1	22	0.17824
Blank	Blank	NA	NA	1	H1	22.5	0.1795
Blank	Blank	NA	NA	1	H1	23	0.1792
Blank	Blank	NA	NA	1	H1	23.5	0.1794
Blank	Blank	NA	NA	1	H1	24	0.17886
Blank	Blank	NA	NA	3	H1	16.5	0.1783
Blank	Blank	NA	NA	3	H1	17	0.17876
Blank	Blank	NA	NA	3	H1	17.5	0.17868
Blank	Blank	NA	NA	3	H1	18	0.17774
Blank	Blank	NA	NA	3	H1	18.5	0.17818
Blank	Blank	NA	NA	3	H1	19	0.17796
Blank	Blank	NA	NA	3	H1	19.5	0.17852
Blank	Blank	NA	NA	3	H1	20	0.17724
Blank	Blank	NA	NA	3	H1	20.5	0.17836
Blank	Blank	NA	NA	3	H1	21	0.17736
Blank	Blank	NA	NA	3	H1	21.5	0.17806
Blank	Blank	NA	NA	3	H1	22	0.17808
Blank	Blank	NA	NA	3	H1	22.5	0.17816
Blank	Blank	NA	NA	3	H1	23	0.1782
Blank	Blank	NA	NA	2	H1	7.5	0.17966
Blank	Blank	NA	NA	1	G1	2.5	0.18148
Blank	Blank	NA	NA	1	G1	3	0.18074
Blank	Blank	NA	NA	1	G1	3.5	0.18104
Blank	Blank	NA	NA	1	G1	4	0.1809
Blank	Blank	NA	NA	2	G1	0	0.18048
Blank	Blank	NA	NA	1	G1	5	0.18054
Blank	Blank	NA	NA	1	G1	5.5	0.18066
Blank	Blank	NA	NA	1	G1	6	0.1801
Blank	Blank	NA	NA	1	G1	6.5	0.18086
Blank	Blank	NA	NA	1	G1	7	0.1803
Blank	Blank	NA	NA	1	G1	7.5	0.18076
Blank	Blank	NA	NA	1	G1	8	0.18054
Blank	Blank	NA	NA	3	G1	0	0.17696
Blank	Blank	NA	NA	3	G1	0.5	0.1804
Blank	Blank	NA	NA	3	G1	1	0.1814
Blank	Blank	NA	NA	3	G1	1.5	0.1801
Blank	Blank	NA	NA	3	G1	2	0.18046
Blank	Blank	NA	NA	3	G1	2.5	0.1791
Blank	Blank	NA	NA	3	G1	3	0.17852
Blank	Blank	NA	NA	3	G1	3.5	0.17808
Blank	Blank	NA	NA	3	G1	4	0.1771
Blank	Blank	NA	NA	3	G1	4.5	0.17116
Blank	Blank	NA	NA	3	G1	5	0.1704
Blank	Blank	NA	NA	3	G1	5.5	0.17296
Blank	Blank	NA	NA	1	F1	8.5	0.18
Blank	Blank	NA	NA	1	F1	7.5	0.1807
Blank	Blank	NA	NA	1	F1	8	0.1807
Blank	Blank	NA	NA	1	F1	10.5	0.1801
Blank	Blank	NA	NA	2	F1	24	0.17868
Blank	Blank	NA	NA	1	F1	7	0.18012
Blank	Blank	NA	NA	3	F1	0.5	0.18186
Blank	Blank	NA	NA	3	F1	1	0.18222
Blank	Blank	NA	NA	3	F1	1.5	0.18162
Blank	Blank	NA	NA	1	F1	9	0.18046
Blank	Blank	NA	NA	1	F1	9.5	0.18028
Blank	Blank	NA	NA	1	F1	10	0.17974
Blank	Blank	NA	NA	2	F1	21	0.17862
Blank	Blank	NA	NA	2	F1	21.5	0.17846
Blank	Blank	NA	NA	2	F1	22	0.17882
Blank	Blank	NA	NA	2	F1	22.5	0.17872
Blank	Blank	NA	NA	2	F1	23	0.17876
Blank	Blank	NA	NA	2	F1	23.5	0.17904
Blank	Blank	NA	NA	2	G12	4.5	0.18034
Blank	Blank	NA	NA	2	G12	5	0.18104
Blank	Blank	NA	NA	2	G12	8.5	0.18036
Blank	Blank	NA	NA	2	G12	7	0.18102
Blank	Blank	NA	NA	2	G12	7.5	0.18064
Blank	Blank	NA	NA	2	G12	8	0.18066
Blank	Blank	NA	NA	2	G12	10.5	0.18056
Blank	Blank	NA	NA	2	G12	11	0.18026
Blank	Blank	NA	NA	2	G12	11.5	0.18002
Blank	Blank	NA	NA	2	G12	5.5	0.181
Blank	Blank	NA	NA	2	G12	6	0.18096
Blank	Blank	NA	NA	2	G12	6.5	0.18094
Blank	Blank	NA	NA	2	G12	0	0.17712
Blank	Blank	NA	NA	2	G12	0.5	0.17952
Blank	Blank	NA	NA	2	G12	1	0.18008
Blank	Blank	NA	NA	2	G12	1.5	0.17968
Blank	Blank	NA	NA	2	G12	9	0.1801
Blank	Blank	NA	NA	2	G12	9.5	0.18028
Blank	Blank	NA	NA	2	G12	10	0.18066
Blank	Blank	NA	NA	2	G12	3.5	0.18054
Blank	Blank	NA	NA	2	G12	4	0.18044
Blank	Blank	NA	NA	1	G12	8	0.18194
Blank	Blank	NA	NA	1	G12	8.5	0.18064
Blank	Blank	NA	NA	1	G12	9	0.18124
Blank	Blank	NA	NA	1	G12	9.5	0.17992
Blank	Blank	NA	NA	1	G12	10	0.18096
Blank	Blank	NA	NA	1	G12	10.5	0.18014
Blank	Blank	NA	NA	1	G12	11	0.1798
Blank	Blank	NA	NA	1	G12	11.5	0.1804
Blank	Blank	NA	NA	2	G12	2	0.18082
Blank	Blank	NA	NA	2	G12	2.5	0.18016
Blank	Blank	NA	NA	2	G12	3	0.18068
Blank	Blank	NA	NA	1	G12	13.5	0.18094
Blank	Blank	NA	NA	1	G12	14	0.17936
Blank	Blank	NA	NA	1	G12	14.5	0.18138
Blank	Blank	NA	NA	1	G12	15	0.18194
Blank	Blank	NA	NA	2	G12	12	0.18026
Blank	Blank	NA	NA	2	G12	12.5	0.18036
Blank	Blank	NA	NA	2	G12	13	0.18032
Blank	Blank	NA	NA	2	G12	13.5	0.1798
Blank	Blank	NA	NA	2	G12	14	0.17976
Blank	Blank	NA	NA	2	G12	14.5	0.18032
Blank	Blank	NA	NA	1	G12	12	0.1805
Blank	Blank	NA	NA	1	G12	12.5	0.18068
Blank	Blank	NA	NA	1	G12	13	0.18048
Blank	Blank	NA	NA	2	G12	17	0.17922
Blank	Blank	NA	NA	2	G12	17.5	0.17994
Blank	Blank	NA	NA	2	G12	18	0.17878
Blank	Blank	NA	NA	2	G12	18.5	0.17948
Blank	Blank	NA	NA	2	G12	19	0.17946
Blank	Blank	NA	NA	2	G12	19.5	0.1788
Blank	Blank	NA	NA	2	G12	20	0.1797
Blank	Blank	NA	NA	2	G12	20.5	0.1791
Blank	Blank	NA	NA	2	G12	21	0.17826
Blank	Blank	NA	NA	2	G12	21.5	0.17868
Blank	Blank	NA	NA	2	G12	22	0.17926
Blank	Blank	NA	NA	2	G12	22.5	0.17822
Blank	Blank	NA	NA	2	G12	23	0.17806
Blank	Blank	NA	NA	2	G12	23.5	0.1781
Blank	Blank	NA	NA	2	G12	24	0.17866
Blank	Blank	NA	NA	1	G12	7.5	0.18162
Blank	Blank	NA	NA	3	G12	0	0.1763
Blank	Blank	NA	NA	3	G12	0.5	0.17408
Blank	Blank	NA	NA	3	G12	1	0.17432
Blank	Blank	NA	NA	3	G12	1.5	0.17434
Blank	Blank	NA	NA	3	G12	2	0.17378
Blank	Blank	NA	NA	3	G12	2.5	0.17328
Blank	Blank	NA	NA	3	G12	3	0.17438
Blank	Blank	NA	NA	3	G12	3.5	0.17392
Blank	Blank	NA	NA	3	G12	4	0.1743
Blank	Blank	NA	NA	3	G12	4.5	0.17354
Blank	Blank	NA	NA	3	H10	3	0.1808
Blank	Blank	NA	NA	3	H10	3.5	0.18238
Blank	Blank	NA	NA	3	H10	4	0.18508
Blank	Blank	NA	NA	3	H10	4.5	0.19106
Blank	Blank	NA	NA	3	H10	5	0.19692
Blank	Blank	NA	NA	3	H10	5.5	0.1846
Blank	Blank	NA	NA	3	H10	6	0.18538
Blank	Blank	NA	NA	3	H10	6.5	0.18512
Blank	Blank	NA	NA	3	H10	7	0.18448
Blank	Blank	NA	NA	3	H10	7.5	0.1848
Blank	Blank	NA	NA	3	H10	8	0.18444
Blank	Blank	NA	NA	3	H10	8.5	0.18466
Blank	Blank	NA	NA	3	H10	9	0.18478
Blank	Blank	NA	NA	3	H10	9.5	0.1852
Blank	Blank	NA	NA	3	H10	10	0.18544
Blank	Blank	NA	NA	3	H10	10.5	0.18506
Blank	Blank	NA	NA	3	H10	11	0.18458
Blank	Blank	NA	NA	3	H10	11.5	0.18568
Blank	Blank	NA	NA	3	H10	12	0.18518
Blank	Blank	NA	NA	3	H10	12.5	0.18568
Blank	Blank	NA	NA	3	H10	13	0.185
Blank	Blank	NA	NA	3	H10	13.5	0.18606
Blank	Blank	NA	NA	3	H10	14	0.1852
Blank	Blank	NA	NA	3	H10	14.5	0.1851
Blank	Blank	NA	NA	3	H10	15	0.18448
Blank	Blank	NA	NA	3	H10	15.5	0.18444
Blank	Blank	NA	NA	3	G12	18	0.17432
Blank	Blank	NA	NA	3	G12	18.5	0.1737
Blank	Blank	NA	NA	3	G12	19	0.1735
Blank	Blank	NA	NA	3	G12	19.5	0.17344
Blank	Blank	NA	NA	3	G12	20	0.17406
Blank	Blank	NA	NA	3	G12	20.5	0.17382
Blank	Blank	NA	NA	3	G12	21	0.17338
Blank	Blank	NA	NA	3	G12	21.5	0.1732
Blank	Blank	NA	NA	3	G12	22	0.17386
Blank	Blank	NA	NA	3	G12	22.5	0.17314
Blank	Blank	NA	NA	3	G12	23	0.17396
Blank	Blank	NA	NA	3	G12	23.5	0.17292
Blank	Blank	NA	NA	3	G12	24	0.17384
Blank	Blank	NA	NA	2	G12	15	0.17934
Blank	Blank	NA	NA	2	G12	15.5	0.1803
Blank	Blank	NA	NA	2	G12	16	0.18002
Blank	Blank	NA	NA	2	G12	16.5	0.17968
Blank	Blank	NA	NA	1	G12	0	0.18236
Blank	Blank	NA	NA	1	G12	0.5	0.18156
Blank	Blank	NA	NA	1	G12	1	0.18246
Blank	Blank	NA	NA	1	G12	15.5	0.18026
Blank	Blank	NA	NA	1	G12	16	0.1803
Blank	Blank	NA	NA	1	G12	16.5	0.17978
Blank	Blank	NA	NA	1	G12	17	0.1794
Blank	Blank	NA	NA	1	G12	17.5	0.18094
Blank	Blank	NA	NA	1	G12	18	0.17916
Blank	Blank	NA	NA	1	G12	4.5	0.18098
Blank	Blank	NA	NA	1	G12	5	0.1814
Blank	Blank	NA	NA	1	G12	5.5	0.18264
Blank	Blank	NA	NA	1	G12	6	0.18116
Blank	Blank	NA	NA	1	G12	6.5	0.18158
Blank	Blank	NA	NA	2	H10	22	0.18326
Blank	Blank	NA	NA	2	H10	16	0.18948
Blank	Blank	NA	NA	2	H10	16.5	0.17732
Blank	Blank	NA	NA	2	H10	17	0.18028
Blank	Blank	NA	NA	2	H10	17.5	0.18798
Blank	Blank	NA	NA	2	H10	18	0.18406
Blank	Blank	NA	NA	2	H10	18.5	0.1779
Blank	Blank	NA	NA	2	H10	19	0.18652
Blank	Blank	NA	NA	2	H10	19.5	0.1773
Blank	Blank	NA	NA	2	H10	20	0.18526
Blank	Blank	NA	NA	2	H10	20.5	0.18516
Blank	Blank	NA	NA	2	H10	21	0.18422
Blank	Blank	NA	NA	1	H10	18.5	0.18066
Blank	Blank	NA	NA	1	H10	19	0.18086
Blank	Blank	NA	NA	2	H10	22.5	0.18296
Blank	Blank	NA	NA	2	H10	23	0.1827
Blank	Blank	NA	NA	2	H10	23.5	0.1832
Blank	Blank	NA	NA	2	H10	24	0.17988
Blank	Blank	NA	NA	3	H9	11.5	0.17478
Blank	Blank	NA	NA	3	H9	12	0.17542
Blank	Blank	NA	NA	1	H9	21	0.17562
Blank	Blank	NA	NA	1	H9	21.5	0.17644
Blank	Blank	NA	NA	1	H9	22	0.17644
Blank	Blank	NA	NA	1	H9	22.5	0.17676
Blank	Blank	NA	NA	1	H9	23	0.17666
Blank	Blank	NA	NA	1	H9	23.5	0.17612
Blank	Blank	NA	NA	1	H9	24	0.1767
Blank	Blank	NA	NA	3	H9	9.5	0.17526
Blank	Blank	NA	NA	1	H10	20	0.18042
Blank	Blank	NA	NA	1	H10	23	0.18072
Blank	Blank	NA	NA	1	H10	23.5	0.1798
Blank	Blank	NA	NA	1	H10	24	0.1804
Blank	Blank	NA	NA	3	H11	0	0.18032
Blank	Blank	NA	NA	2	H11	1	0.19922
Blank	Blank	NA	NA	3	H11	0.5	0.17842
Blank	Blank	NA	NA	2	H11	0	0.18498
Blank	Blank	NA	NA	2	H11	0.5	0.19628
Blank	Blank	NA	NA	2	H11	3	0.1822
Blank	Blank	NA	NA	2	H11	3.5	0.1811
Blank	Blank	NA	NA	2	H11	4	0.1799
Blank	Blank	NA	NA	2	H11	4.5	0.18016
Blank	Blank	NA	NA	3	H11	1	0.17888
Blank	Blank	NA	NA	3	H11	1.5	0.1776
Blank	Blank	NA	NA	3	H11	2	0.17796
Blank	Blank	NA	NA	3	H11	2.5	0.17762
Blank	Blank	NA	NA	3	H11	3	0.17832
Blank	Blank	NA	NA	2	H5	8	0.18288
Blank	Blank	NA	NA	2	H5	6.5	0.18352
Blank	Blank	NA	NA	2	H5	9	0.18372
Blank	Blank	NA	NA	2	H5	9.5	0.1831
Blank	Blank	NA	NA	2	H5	10	0.18342
Blank	Blank	NA	NA	2	H5	8.5	0.18294
Blank	Blank	NA	NA	2	H5	4	0.18356
Blank	Blank	NA	NA	1	H5	7.5	0.1806
Blank	Blank	NA	NA	1	H5	8	0.18026
Blank	Blank	NA	NA	1	H5	8.5	0.18056
Blank	Blank	NA	NA	1	H5	9	0.18068
Blank	Blank	NA	NA	1	H5	9.5	0.18006
Blank	Blank	NA	NA	1	H5	10	0.1804
Blank	Blank	NA	NA	2	H5	1	0.18454
Blank	Blank	NA	NA	2	H5	1.5	0.18412
Blank	Blank	NA	NA	2	H5	2	0.18434
Blank	Blank	NA	NA	2	H5	2.5	0.184
Blank	Blank	NA	NA	2	H5	3	0.18336
Blank	Blank	NA	NA	2	H5	3.5	0.18402
Blank	Blank	NA	NA	2	H5	10.5	0.18228
Blank	Blank	NA	NA	2	H5	11	0.18272
Blank	Blank	NA	NA	2	H5	11.5	0.18336
Blank	Blank	NA	NA	2	H5	12	0.18274
Blank	Blank	NA	NA	2	H5	12.5	0.18258
Blank	Blank	NA	NA	2	H5	13	0.18264
Blank	Blank	NA	NA	2	H5	13.5	0.18256
Blank	Blank	NA	NA	1	H5	10.5	0.18066
Blank	Blank	NA	NA	1	H5	11	0.18034
Blank	Blank	NA	NA	1	H5	11.5	0.18014
Blank	Blank	NA	NA	1	H5	12	0.17964
Blank	Blank	NA	NA	1	H5	12.5	0.18058
Blank	Blank	NA	NA	1	H5	13	0.18006
Blank	Blank	NA	NA	2	H5	17	0.1821
Blank	Blank	NA	NA	2	H5	17.5	0.18166
Blank	Blank	NA	NA	2	H5	18	0.18218
Blank	Blank	NA	NA	2	H5	18.5	0.18168
Blank	Blank	NA	NA	2	H5	19	0.1821
Blank	Blank	NA	NA	2	H5	19.5	0.1815
Blank	Blank	NA	NA	2	H5	20	0.18152
Blank	Blank	NA	NA	2	H5	20.5	0.18186
Blank	Blank	NA	NA	2	H5	21	0.18178
Blank	Blank	NA	NA	2	H5	21.5	0.1814
Blank	Blank	NA	NA	2	H5	22	0.18148
Blank	Blank	NA	NA	2	H5	22.5	0.18194
Blank	Blank	NA	NA	2	H5	23	0.18142
Blank	Blank	NA	NA	2	H5	23.5	0.18204
Blank	Blank	NA	NA	2	H5	24	0.18126
Blank	Blank	NA	NA	3	H5	0	0.17622
Blank	Blank	NA	NA	3	H5	0.5	0.17592
Blank	Blank	NA	NA	3	H5	1	0.17648
Blank	Blank	NA	NA	3	H5	1.5	0.17638
Blank	Blank	NA	NA	3	H5	2	0.17702
Blank	Blank	NA	NA	3	H5	2.5	0.17716
Blank	Blank	NA	NA	3	H5	3	0.17684
Blank	Blank	NA	NA	3	H5	3.5	0.17704
Blank	Blank	NA	NA	3	H5	4	0.17616
Blank	Blank	NA	NA	3	H1	3	0.1792
Blank	Blank	NA	NA	3	H1	0	0.18082
Blank	Blank	NA	NA	2	H1	3.5	0.1797
Blank	Blank	NA	NA	3	H1	0.5	0.1797
Blank	Blank	NA	NA	3	H1	1	0.1796
Blank	Blank	NA	NA	3	H1	1.5	0.17884
Blank	Blank	NA	NA	3	H1	2	0.17932
Blank	Blank	NA	NA	3	H1	2.5	0.17902
Blank	Blank	NA	NA	2	H1	0	0.18878
Blank	Blank	NA	NA	2	H1	0.5	0.17978
Blank	Blank	NA	NA	2	H1	1	0.17982
Blank	Blank	NA	NA	2	H1	1.5	0.17998
Blank	Blank	NA	NA	2	H1	2	0.17944
Blank	Blank	NA	NA	2	H1	2.5	0.17964
Blank	Blank	NA	NA	2	H8	0	0.19908
Blank	Blank	NA	NA	1	H8	0	0.19604
Blank	Blank	NA	NA	1	H8	0.5	0.19728
Blank	Blank	NA	NA	1	H8	1	0.19696
Blank	Blank	NA	NA	1	H8	1.5	0.19702
Blank	Blank	NA	NA	3	H8	0	0.17686
Blank	Blank	NA	NA	3	H8	0.5	0.17776
Blank	Blank	NA	NA	3	H8	1	0.1777
Blank	Blank	NA	NA	3	H8	1.5	0.17724
Blank	Blank	NA	NA	3	H8	2	0.17686
Blank	Blank	NA	NA	3	H8	2.5	0.17712
Blank	Blank	NA	NA	3	H8	3	0.17668
Blank	Blank	NA	NA	3	H8	3.5	0.17658
Blank	Blank	NA	NA	3	H8	4	0.17618
Blank	Blank	NA	NA	3	H8	4.5	0.17662
Blank	Blank	NA	NA	3	H8	5	0.17714
Blank	Blank	NA	NA	3	H8	5.5	0.17644
Blank	Blank	NA	NA	3	H8	6	0.177
Blank	Blank	NA	NA	3	H5	20	0.17554
Blank	Blank	NA	NA	3	H5	20.5	0.17588
Blank	Blank	NA	NA	3	H5	21	0.17552
Blank	Blank	NA	NA	3	H5	21.5	0.1766
Blank	Blank	NA	NA	3	H5	22	0.17502
Blank	Blank	NA	NA	3	H5	22.5	0.1757
Blank	Blank	NA	NA	3	H5	23	0.17614
Blank	Blank	NA	NA	3	H5	23.5	0.1761
Blank	Blank	NA	NA	3	H5	24	0.17588
Blank	Blank	NA	NA	2	H5	14.5	0.1829
Blank	Blank	NA	NA	2	H5	15	0.18248
Blank	Blank	NA	NA	2	H5	15.5	0.18164
Blank	Blank	NA	NA	2	H5	16	0.18262
Blank	Blank	NA	NA	2	H5	16.5	0.1818
Blank	Blank	NA	NA	1	H5	13.5	0.17992
Blank	Blank	NA	NA	1	H5	14	0.17956
Blank	Blank	NA	NA	1	H5	14.5	0.18016
Blank	Blank	NA	NA	1	H5	15	0.17988
Blank	Blank	NA	NA	1	H5	15.5	0.17974
Blank	Blank	NA	NA	1	H5	16	0.17966
Blank	Blank	NA	NA	1	H5	16.5	0.18004
Blank	Blank	NA	NA	2	H5	14	0.182
Blank	Blank	NA	NA	1	H5	4	0.1808
Blank	Blank	NA	NA	1	H5	4.5	0.18114
Blank	Blank	NA	NA	1	H5	5	0.18116
Blank	Blank	NA	NA	1	H5	5.5	0.18056
Blank	Blank	NA	NA	1	H5	6	0.18006
Blank	Blank	NA	NA	1	G1	4.5	0.18058
Blank	Blank	NA	NA	1	G1	0	0.18138
Blank	Blank	NA	NA	1	G1	0.5	0.18112
Blank	Blank	NA	NA	1	G1	1	0.1816
Blank	Blank	NA	NA	1	G1	1.5	0.18132
Blank	Blank	NA	NA	1	G1	8.5	0.18004
Blank	Blank	NA	NA	1	G1	9	0.18032
Blank	Blank	NA	NA	1	G1	9.5	0.1806
Blank	Blank	NA	NA	1	G1	10	0.17998
Blank	Blank	NA	NA	1	G1	10.5	0.17992
Blank	Blank	NA	NA	1	G1	11	0.17966
Blank	Blank	NA	NA	1	G1	11.5	0.17974
Blank	Blank	NA	NA	1	G1	12	0.17976
Blank	Blank	NA	NA	1	G1	12.5	0.1797
Blank	Blank	NA	NA	1	G1	13	0.17932
Blank	Blank	NA	NA	1	G1	13.5	0.17958
Blank	Blank	NA	NA	1	G1	14	0.17878
Blank	Blank	NA	NA	1	G1	14.5	0.17974
Blank	Blank	NA	NA	1	G1	15	0.17926
Blank	Blank	NA	NA	1	G1	15.5	0.17934
Blank	Blank	NA	NA	1	G1	16	0.17934
Blank	Blank	NA	NA	1	G1	16.5	0.1793
Blank	Blank	NA	NA	1	G1	17	0.17974
Blank	Blank	NA	NA	1	G1	17.5	0.17918
Blank	Blank	NA	NA	1	G1	18	0.17936
Blank	Blank	NA	NA	1	G1	18.5	0.17992
Blank	Blank	NA	NA	1	G1	19	0.17976
Blank	Blank	NA	NA	1	G1	19.5	0.17872
Blank	Blank	NA	NA	1	G1	20	0.17944
Blank	Blank	NA	NA	1	G1	20.5	0.17962
Blank	Blank	NA	NA	1	G1	21	0.17938
Blank	Blank	NA	NA	1	G1	21.5	0.17872
Blank	Blank	NA	NA	1	G1	2	0.18108
Blank	Blank	NA	NA	1	H8	3.5	0.19598
Blank	Blank	NA	NA	1	H8	4	0.19654
Blank	Blank	NA	NA	1	H8	4.5	0.19618
Blank	Blank	NA	NA	1	H8	5	0.19674
Blank	Blank	NA	NA	1	H8	5.5	0.1963
Blank	Blank	NA	NA	1	H8	6	0.19694
Blank	Blank	NA	NA	1	H8	6.5	0.19524
Blank	Blank	NA	NA	1	H8	7	0.19718
Blank	Blank	NA	NA	1	H8	7.5	0.19646
Blank	Blank	NA	NA	1	H8	8	0.19642
Blank	Blank	NA	NA	1	H8	8.5	0.19734
Blank	Blank	NA	NA	1	H8	9	0.19766
Blank	Blank	NA	NA	1	H8	9.5	0.19614
Blank	Blank	NA	NA	1	H8	10	0.19648
Blank	Blank	NA	NA	1	H8	10.5	0.19544
Blank	Blank	NA	NA	1	H8	11	0.19628
Blank	Blank	NA	NA	1	H8	11.5	0.19588
Blank	Blank	NA	NA	1	H8	12	0.19558
Blank	Blank	NA	NA	1	H8	12.5	0.1961
Blank	Blank	NA	NA	1	H8	13	0.19588
Blank	Blank	NA	NA	1	H8	13.5	0.19518
Blank	Blank	NA	NA	1	H8	14	0.19588
Blank	Blank	NA	NA	1	H8	14.5	0.19516
Blank	Blank	NA	NA	1	H8	15	0.1958
Blank	Blank	NA	NA	3	G1	6	0.17516
Blank	Blank	NA	NA	3	G1	6.5	0.17538
Blank	Blank	NA	NA	3	G1	7	0.17546
Blank	Blank	NA	NA	3	G1	7.5	0.17776
Blank	Blank	NA	NA	3	G1	8	0.17602
Blank	Blank	NA	NA	3	G1	8.5	0.18234
Blank	Blank	NA	NA	3	G1	9	0.18164
Blank	Blank	NA	NA	3	G1	9.5	0.17558
Blank	Blank	NA	NA	3	G1	10	0.17594
Blank	Blank	NA	NA	3	G1	10.5	0.17536
Blank	Blank	NA	NA	3	G1	11	0.175
Blank	Blank	NA	NA	3	G1	11.5	0.17504
Blank	Blank	NA	NA	3	G1	12	0.17468
Blank	Blank	NA	NA	3	G1	12.5	0.17452
Blank	Blank	NA	NA	3	G1	13	0.17452
Blank	Blank	NA	NA	1	H8	23.5	0.19476
Blank	Blank	NA	NA	1	H8	24	0.19442
Blank	Blank	NA	NA	2	H8	20	0.19608
Blank	Blank	NA	NA	2	H8	20.5	0.19632
Blank	Blank	NA	NA	3	H8	17	0.17542
Blank	Blank	NA	NA	3	H8	17.5	0.17552
Blank	Blank	NA	NA	3	H8	18	0.1763
Blank	Blank	NA	NA	3	H8	18.5	0.17592
Blank	Blank	NA	NA	3	H8	19	0.17576
Blank	Blank	NA	NA	3	H8	19.5	0.17538
Blank	Blank	NA	NA	3	H8	20	0.17548
Blank	Blank	NA	NA	3	H8	20.5	0.17578
Blank	Blank	NA	NA	3	H8	21	0.17534
Blank	Blank	NA	NA	3	H8	21.5	0.17522
Blank	Blank	NA	NA	3	H8	22	0.17572
Blank	Blank	NA	NA	3	H8	22.5	0.17576
Blank	Blank	NA	NA	3	H8	23	0.17554
Blank	Blank	NA	NA	3	H8	23.5	0.17556
Blank	Blank	NA	NA	3	H8	24	0.17622
Blank	Blank	NA	NA	2	H8	21.5	0.19558
Blank	Blank	NA	NA	2	H8	22	0.19618
Blank	Blank	NA	NA	2	F1	19	0.17924
Blank	Blank	NA	NA	2	F1	19.5	0.17926
Blank	Blank	NA	NA	2	F1	20	0.17906
Blank	Blank	NA	NA	2	F1	20.5	0.1788
Blank	Blank	NA	NA	2	F1	0	0.18076
Blank	Blank	NA	NA	2	F1	0.5	0.18034
Blank	Blank	NA	NA	2	F1	1	0.18052
Blank	Blank	NA	NA	2	F1	1.5	0.18022
Blank	Blank	NA	NA	2	F1	2	0.18046
Blank	Blank	NA	NA	2	F1	2.5	0.18016
Blank	Blank	NA	NA	2	F1	3	0.18044
Blank	Blank	NA	NA	2	F1	3.5	0.18012
Blank	Blank	NA	NA	2	F1	4	0.18034
Blank	Blank	NA	NA	2	F1	4.5	0.18024
Blank	Blank	NA	NA	2	F1	5	0.1803
Blank	Blank	NA	NA	2	F1	5.5	0.18072
Blank	Blank	NA	NA	2	F1	6	0.1802
Blank	Blank	NA	NA	2	F1	6.5	0.18026
Blank	Blank	NA	NA	2	F1	7	0.18032
Blank	Blank	NA	NA	2	F1	7.5	0.17972
Blank	Blank	NA	NA	2	F1	8	0.17978
Blank	Blank	NA	NA	2	F1	8.5	0.1801
Blank	Blank	NA	NA	2	F1	9	0.17976
Blank	Blank	NA	NA	3	H6	6	0.17222
Blank	Blank	NA	NA	3	H6	6.5	0.17276
Blank	Blank	NA	NA	3	H6	7	0.17216
Blank	Blank	NA	NA	3	H6	7.5	0.17276
Blank	Blank	NA	NA	3	H6	8	0.17284
Blank	Blank	NA	NA	3	H6	8.5	0.17276
Blank	Blank	NA	NA	3	H6	9	0.17164
Blank	Blank	NA	NA	3	H6	9.5	0.17248
Blank	Blank	NA	NA	3	H6	10	0.17232
Blank	Blank	NA	NA	3	H6	10.5	0.17188
Blank	Blank	NA	NA	3	H6	11	0.1718
Blank	Blank	NA	NA	3	H6	11.5	0.172
Blank	Blank	NA	NA	3	H6	12	0.17168
Blank	Blank	NA	NA	3	H6	12.5	0.17242
Blank	Blank	NA	NA	3	H6	13	0.1721
Blank	Blank	NA	NA	3	H6	13.5	0.17212
Blank	Blank	NA	NA	3	H6	14	0.17184
Blank	Blank	NA	NA	3	H6	14.5	0.17206
Blank	Blank	NA	NA	1	H10	5.5	0.18158
Blank	Blank	NA	NA	1	H10	6	0.18066
Blank	Blank	NA	NA	1	H10	6.5	0.1815
Blank	Blank	NA	NA	1	H10	7	0.18108
Blank	Blank	NA	NA	1	H10	7.5	0.1816
Blank	Blank	NA	NA	1	H10	8	0.18158
Blank	Blank	NA	NA	3	H10	0	0.20446
Blank	Blank	NA	NA	3	H10	0.5	0.18108
Blank	Blank	NA	NA	3	H10	1	0.18518
Blank	Blank	NA	NA	3	H10	1.5	0.1822
Blank	Blank	NA	NA	3	H10	2	0.18242
Blank	Blank	NA	NA	3	H10	2.5	0.18196
Blank	Blank	NA	NA	3	F1	20	0.1786
Blank	Blank	NA	NA	3	F1	20.5	0.17856
Blank	Blank	NA	NA	3	F1	21	0.17806
Blank	Blank	NA	NA	3	F1	21.5	0.17854
Blank	Blank	NA	NA	2	H6	12.5	0.18272
Blank	Blank	NA	NA	2	H6	13	0.18248
Blank	Blank	NA	NA	3	H6	22.5	0.17096
Blank	Blank	NA	NA	3	H6	23	0.17064
Blank	Blank	NA	NA	3	H6	23.5	0.17128
Blank	Blank	NA	NA	3	H6	24	0.17114
Blank	Blank	NA	NA	2	H6	15.5	0.18218
Blank	Blank	NA	NA	2	H6	9.5	0.1834
Blank	Blank	NA	NA	2	H6	10	0.18368
Blank	Blank	NA	NA	2	H6	10.5	0.18284
Blank	Blank	NA	NA	2	H6	17.5	0.182
Blank	Blank	NA	NA	2	H6	18	0.18224
Blank	Blank	NA	NA	2	H6	18.5	0.1823
Blank	Blank	NA	NA	2	H6	19	0.1822
Blank	Blank	NA	NA	2	H6	19.5	0.18088
Blank	Blank	NA	NA	2	H6	13.5	0.1824
Blank	Blank	NA	NA	2	H6	14	0.18182
Blank	Blank	NA	NA	2	H6	14.5	0.1829
Blank	Blank	NA	NA	2	H6	15	0.18262
Blank	Blank	NA	NA	2	H6	16	0.1825
Blank	Blank	NA	NA	2	H6	16.5	0.18176
Blank	Blank	NA	NA	2	H6	17	0.18214
Blank	Blank	NA	NA	3	H10	16	0.18466
Blank	Blank	NA	NA	3	H10	16.5	0.1833
Blank	Blank	NA	NA	3	H10	17	0.18268
Blank	Blank	NA	NA	3	H10	17.5	0.18232
Blank	Blank	NA	NA	3	H10	18	0.18154
Blank	Blank	NA	NA	3	H10	18.5	0.18152
Blank	Blank	NA	NA	3	H10	19	0.18014
Blank	Blank	NA	NA	3	H10	19.5	0.18036
Blank	Blank	NA	NA	3	H10	20	0.1788
Blank	Blank	NA	NA	3	H10	20.5	0.17936
Blank	Blank	NA	NA	3	H10	21	0.17266
Blank	Blank	NA	NA	3	H10	21.5	0.1784
Blank	Blank	NA	NA	3	H10	22	0.17728
Blank	Blank	NA	NA	3	H10	22.5	0.1775
Blank	Blank	NA	NA	3	H10	23	0.17694
Blank	Blank	NA	NA	3	H10	23.5	0.17718
Blank	Blank	NA	NA	3	H10	24	0.17614
Blank	Blank	NA	NA	2	H10	15	0.17862
Blank	Blank	NA	NA	2	H10	15.5	0.18852
Blank	Blank	NA	NA	1	H10	13.5	0.18084
Blank	Blank	NA	NA	1	H10	14	0.18
Blank	Blank	NA	NA	1	H10	14.5	0.18022
Blank	Blank	NA	NA	1	H10	15	0.18
Blank	Blank	NA	NA	1	H10	15.5	0.18072
Blank	Blank	NA	NA	1	H10	16	0.18072
Blank	Blank	NA	NA	2	H10	12.5	0.1917
Blank	Blank	NA	NA	2	H10	13	0.19146
Blank	Blank	NA	NA	2	H10	13.5	0.19574
Blank	Blank	NA	NA	2	H10	14	0.19042
Blank	Blank	NA	NA	2	H10	14.5	0.18582
Blank	Blank	NA	NA	2	H10	21.5	0.18398
Blank	Blank	NA	NA	2	H9	20.5	0.17726
Blank	Blank	NA	NA	2	H9	21	0.17676
Blank	Blank	NA	NA	2	H9	21.5	0.1764
Blank	Blank	NA	NA	2	H9	22	0.17608
Blank	Blank	NA	NA	2	H9	22.5	0.17648
Blank	Blank	NA	NA	2	H9	23	0.17656
Blank	Blank	NA	NA	2	H9	23.5	0.17682
Blank	Blank	NA	NA	2	H9	24	0.17666
Blank	Blank	NA	NA	3	H9	20	0.1748
Blank	Blank	NA	NA	3	H9	20.5	0.17502
Blank	Blank	NA	NA	3	H9	21	0.17432
Blank	Blank	NA	NA	3	H9	21.5	0.17512
Blank	Blank	NA	NA	3	H9	22	0.1747
Blank	Blank	NA	NA	3	H9	22.5	0.17482
Blank	Blank	NA	NA	3	H9	23	0.17436
Blank	Blank	NA	NA	3	H9	23.5	0.1749
Blank	Blank	NA	NA	3	H9	24	0.17408
Blank	Blank	NA	NA	3	H9	11	0.1744
Blank	Blank	NA	NA	2	H7	17	0.17328
Blank	Blank	NA	NA	2	H7	17.5	0.17442
Blank	Blank	NA	NA	2	H7	18	0.17356
Blank	Blank	NA	NA	2	H7	18.5	0.1741
Blank	Blank	NA	NA	2	H7	19	0.1738
Blank	Blank	NA	NA	2	H7	19.5	0.1734
Blank	Blank	NA	NA	2	H7	20	0.17386
Blank	Blank	NA	NA	2	H7	20.5	0.17342
Blank	Blank	NA	NA	2	H7	21	0.17356
Blank	Blank	NA	NA	2	H7	21.5	0.17318
Blank	Blank	NA	NA	3	H9	10	0.17488
Blank	Blank	NA	NA	3	H9	10.5	0.17554
Blank	Blank	NA	NA	3	H9	17.5	0.17432
Blank	Blank	NA	NA	3	H9	18	0.17506
Blank	Blank	NA	NA	3	H9	18.5	0.17528
Blank	Blank	NA	NA	3	H9	19	0.17532
Blank	Blank	NA	NA	3	H9	19.5	0.17466
Blank	Blank	NA	NA	3	H9	13	0.17472
Blank	Blank	NA	NA	3	H9	13.5	0.17446
Blank	Blank	NA	NA	3	H9	14	0.17456
Blank	Blank	NA	NA	3	H9	14.5	0.17432
Blank	Blank	NA	NA	3	H9	15	0.17438
Blank	Blank	NA	NA	3	H9	16	0.17516
Blank	Blank	NA	NA	3	H9	16.5	0.17512
Blank	Blank	NA	NA	3	H9	17	0.17406
Blank	Blank	NA	NA	3	H9	12.5	0.17448
Blank	Blank	NA	NA	3	H9	15.5	0.17488
Blank	Blank	NA	NA	1	H7	14.5	0.17396
Blank	Blank	NA	NA	3	H11	3.5	0.17768
Blank	Blank	NA	NA	2	H11	1.5	0.18976
Blank	Blank	NA	NA	2	H11	2	0.18162
Blank	Blank	NA	NA	2	H11	2.5	0.18262
Blank	Blank	NA	NA	1	H11	0	0.17836
Blank	Blank	NA	NA	1	H11	0.5	0.17706
Blank	Blank	NA	NA	1	H11	1	0.17804
Blank	Blank	NA	NA	1	H11	1.5	0.17716
Blank	Blank	NA	NA	1	H11	2	0.17706
Blank	Blank	NA	NA	1	H11	2.5	0.17774
Blank	Blank	NA	NA	1	H11	3	0.177
Blank	Blank	NA	NA	1	H11	3.5	0.17734
Blank	Blank	NA	NA	1	H11	4	0.17718
Blank	Blank	NA	NA	1	H11	4.5	0.17706
Blank	Blank	NA	NA	1	H11	5	0.17748
Blank	Blank	NA	NA	1	H11	5.5	0.1782
Blank	Blank	NA	NA	1	H11	6	0.17718
Blank	Blank	NA	NA	1	H11	6.5	0.17762
Blank	Blank	NA	NA	1	H11	7	0.1776
Blank	Blank	NA	NA	1	H11	7.5	0.1779
Blank	Blank	NA	NA	1	H11	8	0.17774
Blank	Blank	NA	NA	1	H11	8.5	0.17676
Blank	Blank	NA	NA	1	H11	9	0.1773
Blank	Blank	NA	NA	1	H11	9.5	0.17734
Blank	Blank	NA	NA	1	H11	10	0.17642
Blank	Blank	NA	NA	1	H11	10.5	0.17692
Blank	Blank	NA	NA	1	H11	11	0.17668
Blank	Blank	NA	NA	1	H11	11.5	0.17662
Blank	Blank	NA	NA	1	H11	12	0.17674
Blank	Blank	NA	NA	1	H11	12.5	0.17682
Blank	Blank	NA	NA	1	H11	13	0.1763
Blank	Blank	NA	NA	1	H11	13.5	0.17716
Blank	Blank	NA	NA	3	H5	12	0.17684
Blank	Blank	NA	NA	3	H5	12.5	0.17682
Blank	Blank	NA	NA	3	H5	13	0.17672
Blank	Blank	NA	NA	3	H5	13.5	0.17728
Blank	Blank	NA	NA	3	H5	14	0.17674
Blank	Blank	NA	NA	3	H5	14.5	0.17654
Blank	Blank	NA	NA	3	H5	15	0.1764
Blank	Blank	NA	NA	3	H5	15.5	0.17656
Blank	Blank	NA	NA	3	H5	16	0.1767
Blank	Blank	NA	NA	3	H5	16.5	0.17638
Blank	Blank	NA	NA	3	H5	17	0.17636
Blank	Blank	NA	NA	3	H5	17.5	0.17654
Blank	Blank	NA	NA	3	H5	18	0.17632
Blank	Blank	NA	NA	1	H7	9	0.17474
Blank	Blank	NA	NA	1	H7	4.5	0.17366
Blank	Blank	NA	NA	1	H7	5	0.17404
Blank	Blank	NA	NA	1	H7	5.5	0.1742
Blank	Blank	NA	NA	1	H7	6	0.17406
Blank	Blank	NA	NA	1	H7	6.5	0.1743
Blank	Blank	NA	NA	1	H8	15.5	0.19592
Blank	Blank	NA	NA	1	H8	16	0.1951
Blank	Blank	NA	NA	1	H8	16.5	0.19606
Blank	Blank	NA	NA	1	H8	17	0.19554
Blank	Blank	NA	NA	1	H8	17.5	0.19594
Blank	Blank	NA	NA	1	H8	18	0.19614
Blank	Blank	NA	NA	3	H5	4.5	0.17656
Blank	Blank	NA	NA	3	H5	5	0.17676
Blank	Blank	NA	NA	3	H5	5.5	0.17716
Blank	Blank	NA	NA	3	H7	23.5	0.1749
Blank	Blank	NA	NA	3	H7	24	0.17534
Blank	Blank	NA	NA	3	H7	18	0.17568
Blank	Blank	NA	NA	3	H7	18.5	0.1754
Blank	Blank	NA	NA	3	H7	19	0.1756
Blank	Blank	NA	NA	3	H7	19.5	0.17584
Blank	Blank	NA	NA	3	H7	22	0.17574
Blank	Blank	NA	NA	3	H7	21	0.17526
Blank	Blank	NA	NA	3	H7	21.5	0.17506
Blank	Blank	NA	NA	2	H8	0.5	0.20236
Blank	Blank	NA	NA	3	H5	11	0.17616
Blank	Blank	NA	NA	3	H5	11.5	0.17662
Blank	Blank	NA	NA	2	F1	10.5	0.17992
Blank	Blank	NA	NA	2	F1	11	0.1804
Blank	Blank	NA	NA	2	F1	11.5	0.17986
Blank	Blank	NA	NA	1	H5	0	0.1792
Blank	Blank	NA	NA	1	H5	0.5	0.1806
Blank	Blank	NA	NA	1	H5	1	0.18024
Blank	Blank	NA	NA	1	H5	1.5	0.18088
Blank	Blank	NA	NA	1	H5	2	0.18034
Blank	Blank	NA	NA	1	H5	2.5	0.181
Blank	Blank	NA	NA	1	H5	3	0.1811
Blank	Blank	NA	NA	1	H5	3.5	0.18114
Blank	Blank	NA	NA	1	H5	17	0.18038
Blank	Blank	NA	NA	1	H5	17.5	0.18032
Blank	Blank	NA	NA	3	H5	18.5	0.17682
Blank	Blank	NA	NA	3	H5	19	0.17658
Blank	Blank	NA	NA	3	H5	19.5	0.17662
Blank	Blank	NA	NA	2	H7	14	0.17392
Blank	Blank	NA	NA	2	H7	14.5	0.17468
Blank	Blank	NA	NA	2	H7	15	0.17426
Blank	Blank	NA	NA	2	H7	15.5	0.17498
Blank	Blank	NA	NA	2	H7	16	0.174
Blank	Blank	NA	NA	2	H7	16.5	0.17416
Blank	Blank	NA	NA	2	H8	12.5	0.1985
Blank	Blank	NA	NA	2	H8	13	0.1989
Blank	Blank	NA	NA	2	H8	13.5	0.1974
Blank	Blank	NA	NA	2	H8	14	0.19816
Blank	Blank	NA	NA	2	H8	14.5	0.19812
Blank	Blank	NA	NA	2	H8	15	0.19704
Blank	Blank	NA	NA	2	H8	15.5	0.19766
Blank	Blank	NA	NA	2	H8	16	0.19692
Blank	Blank	NA	NA	2	H8	16.5	0.19682
Blank	Blank	NA	NA	2	H8	17	0.19626
Blank	Blank	NA	NA	2	H7	22	0.17328
Blank	Blank	NA	NA	2	H7	2.5	0.17494
Blank	Blank	NA	NA	2	H7	3	0.17556
Blank	Blank	NA	NA	2	H7	3.5	0.17568
Blank	Blank	NA	NA	2	H7	4	0.17566
Blank	Blank	NA	NA	3	H7	0	0.177
Blank	Blank	NA	NA	2	F1	9.5	0.18008
Blank	Blank	NA	NA	2	F1	10	0.18
Blank	Blank	NA	NA	1	F1	13.5	0.17966
Blank	Blank	NA	NA	1	F1	14	0.1792
Blank	Blank	NA	NA	1	F1	14.5	0.17996
Blank	Blank	NA	NA	3	F1	2	0.182
Blank	Blank	NA	NA	3	F1	2.5	0.18126
Blank	Blank	NA	NA	3	F1	3	0.1816
Blank	Blank	NA	NA	3	F1	3.5	0.18116
Blank	Blank	NA	NA	3	F1	4	0.1811
Blank	Blank	NA	NA	1	F1	11	0.17936
Blank	Blank	NA	NA	1	F1	11.5	0.18034
Blank	Blank	NA	NA	1	F1	12	0.1801
Blank	Blank	NA	NA	1	F1	12.5	0.17982
Blank	Blank	NA	NA	1	F1	13	0.17938
Blank	Blank	NA	NA	1	H5	18	0.18022
Blank	Blank	NA	NA	1	H5	18.5	0.18036
Blank	Blank	NA	NA	1	H5	19	0.1799
Blank	Blank	NA	NA	1	H5	6.5	0.18074
Blank	Blank	NA	NA	1	H5	7	0.1806
Blank	Blank	NA	NA	1	H5	20.5	0.18024
Blank	Blank	NA	NA	2	H8	11	0.1988
Blank	Blank	NA	NA	2	H8	11.5	0.19874
Blank	Blank	NA	NA	2	H8	12	0.19872
Blank	Blank	NA	NA	1	H7	1	0.17406
Blank	Blank	NA	NA	1	H7	1.5	0.17348
Blank	Blank	NA	NA	1	H7	2	0.1742
Blank	Blank	NA	NA	1	H7	2.5	0.1743
Blank	Blank	NA	NA	1	H8	18.5	0.19516
Blank	Blank	NA	NA	1	H8	19	0.19596
Blank	Blank	NA	NA	1	H8	19.5	0.19572
Blank	Blank	NA	NA	1	H8	20	0.19656
Blank	Blank	NA	NA	1	H8	20.5	0.1957
Blank	Blank	NA	NA	1	H8	21	0.19486
Blank	Blank	NA	NA	2	H8	17.5	0.19754
Blank	Blank	NA	NA	1	H8	2	0.19696
Blank	Blank	NA	NA	1	H8	2.5	0.19778
Blank	Blank	NA	NA	1	H8	3	0.1968
Blank	Blank	NA	NA	2	H9	16	0.17686
Blank	Blank	NA	NA	2	H9	16.5	0.17662
Blank	Blank	NA	NA	2	H9	17	0.17666
Blank	Blank	NA	NA	3	F1	0	0.18324
Blank	Blank	NA	NA	1	H7	9.5	0.17386
Blank	Blank	NA	NA	1	H7	10	0.17364
Blank	Blank	NA	NA	1	H7	10.5	0.17432
Blank	Blank	NA	NA	1	H7	11	0.17444
Blank	Blank	NA	NA	2	F1	12	0.18058
Blank	Blank	NA	NA	2	F1	12.5	0.17986
Blank	Blank	NA	NA	2	F1	13	0.1798
Blank	Blank	NA	NA	2	F1	13.5	0.17982
Blank	Blank	NA	NA	2	F1	14	0.17946
Blank	Blank	NA	NA	2	F1	14.5	0.18024
Blank	Blank	NA	NA	2	F1	15	0.18018
Blank	Blank	NA	NA	2	F1	15.5	0.17926
Blank	Blank	NA	NA	2	F1	16	0.17944
Blank	Blank	NA	NA	2	F1	17.5	0.17964
Blank	Blank	NA	NA	2	F1	18	0.17936
Blank	Blank	NA	NA	2	F1	18.5	0.17936
Blank	Blank	NA	NA	2	H7	13.5	0.17418
Blank	Blank	NA	NA	1	F1	1	0.18094
Blank	Blank	NA	NA	1	F1	1.5	0.18074
Blank	Blank	NA	NA	1	F1	2	0.18036
Blank	Blank	NA	NA	1	H7	0	0.17248
Blank	Blank	NA	NA	1	H7	0.5	0.1736
Blank	Blank	NA	NA	1	F1	3.5	0.18096
Blank	Blank	NA	NA	1	F1	4	0.18076
Blank	Blank	NA	NA	1	F1	4.5	0.18038
Blank	Blank	NA	NA	1	F1	5	0.18042
Blank	Blank	NA	NA	1	F1	5.5	0.18034
Blank	Blank	NA	NA	1	F1	6	0.17988
Blank	Blank	NA	NA	1	F1	6.5	0.18024
Blank	Blank	NA	NA	2	H6	24	0.1811
Blank	Blank	NA	NA	2	H6	11	0.18334
Blank	Blank	NA	NA	2	H6	11.5	0.18274
Blank	Blank	NA	NA	1	H8	21.5	0.19516
Blank	Blank	NA	NA	1	H8	22	0.19492
Blank	Blank	NA	NA	1	H8	22.5	0.19498
Blank	Blank	NA	NA	1	H8	23	0.19462
Blank	Blank	NA	NA	2	H9	15.5	0.17622
Blank	Blank	NA	NA	3	H5	9	0.17622
Blank	Blank	NA	NA	3	H5	9.5	0.17672
Blank	Blank	NA	NA	3	H7	0.5	0.17622
Blank	Blank	NA	NA	2	H9	17.5	0.1764
Blank	Blank	NA	NA	2	H9	18	0.17644
Blank	Blank	NA	NA	2	H9	18.5	0.17624
Blank	Blank	NA	NA	2	H9	19	0.1765
Blank	Blank	NA	NA	2	H9	19.5	0.17682
Blank	Blank	NA	NA	2	H9	20	0.17636
Blank	Blank	NA	NA	2	H7	8	0.17514
Blank	Blank	NA	NA	2	H7	8.5	0.1751
Blank	Blank	NA	NA	2	H7	9	0.17514
Blank	Blank	NA	NA	2	H7	9.5	0.1753
Blank	Blank	NA	NA	2	H7	10	0.17538
Blank	Blank	NA	NA	2	H7	10.5	0.17574
Blank	Blank	NA	NA	2	H7	11	0.17524
Blank	Blank	NA	NA	2	F1	16.5	0.17976
Blank	Blank	NA	NA	2	F1	17	0.17978
Blank	Blank	NA	NA	1	F1	0	0.18088
Blank	Blank	NA	NA	1	F1	0.5	0.18062
Blank	Blank	NA	NA	1	H7	17.5	0.17436
Blank	Blank	NA	NA	1	H7	18	0.17464
Blank	Blank	NA	NA	1	H7	18.5	0.17388
Blank	Blank	NA	NA	1	F1	2.5	0.18068
Blank	Blank	NA	NA	1	F1	3	0.1802
Blank	Blank	NA	NA	1	H7	20	0.17438
Blank	Blank	NA	NA	1	H7	20.5	0.17412
Blank	Blank	NA	NA	1	H7	21	0.17432
Blank	Blank	NA	NA	1	H7	21.5	0.174
Blank	Blank	NA	NA	1	H7	22	0.17364
Blank	Blank	NA	NA	1	H7	3	0.17338
Blank	Blank	NA	NA	1	H7	3.5	0.17426
Blank	Blank	NA	NA	1	H7	4	0.17488
Blank	Blank	NA	NA	2	H7	0	0.17586
Blank	Blank	NA	NA	2	H7	0.5	0.17602
Blank	Blank	NA	NA	2	H6	12	0.18298
Blank	Blank	NA	NA	2	H7	1.5	0.17564
Blank	Blank	NA	NA	2	H7	2	0.1755
Blank	Blank	NA	NA	1	H7	7	0.17384
Blank	Blank	NA	NA	3	H5	8	0.1768
Blank	Blank	NA	NA	3	H5	8.5	0.17676
Blank	Blank	NA	NA	1	H7	7.5	0.17458
Blank	Blank	NA	NA	3	H5	10	0.17696
Blank	Blank	NA	NA	1	H7	8.5	0.17432
Blank	Blank	NA	NA	3	H5	10.5	0.17688
Blank	Blank	NA	NA	2	H7	5	0.175
Blank	Blank	NA	NA	2	H7	5.5	0.17564
Blank	Blank	NA	NA	2	H7	6	0.1755
Blank	Blank	NA	NA	1	H7	11.5	0.17366
Blank	Blank	NA	NA	1	H7	12	0.17362
Blank	Blank	NA	NA	1	H7	12.5	0.1743
Blank	Blank	NA	NA	1	H7	13	0.17374
Blank	Blank	NA	NA	1	H7	13.5	0.17422
Blank	Blank	NA	NA	1	H7	14	0.17384
Blank	Blank	NA	NA	2	H8	5.5	0.19934
Blank	Blank	NA	NA	1	H7	15	0.17348
Blank	Blank	NA	NA	2	H7	11.5	0.175
Blank	Blank	NA	NA	2	H7	12	0.17524
Blank	Blank	NA	NA	2	H7	12.5	0.175
Blank	Blank	NA	NA	2	H7	13	0.1751
Blank	Blank	NA	NA	2	H8	8	0.19974
Blank	Blank	NA	NA	2	H8	8.5	0.19906
Blank	Blank	NA	NA	2	H8	9	0.19866
Blank	Blank	NA	NA	1	H7	19	0.17424
Blank	Blank	NA	NA	1	H7	19.5	0.17398
Blank	Blank	NA	NA	2	H8	10.5	0.19836
Blank	Blank	NA	NA	3	H6	16	0.17136
Blank	Blank	NA	NA	2	H6	20	0.1814
Blank	Blank	NA	NA	2	H6	20.5	0.18094
Blank	Blank	NA	NA	2	H6	21	0.18126
Blank	Blank	NA	NA	2	H6	22	0.18082
Blank	Blank	NA	NA	2	H6	22.5	0.18084
Blank	Blank	NA	NA	2	H6	23	0.18116
Blank	Blank	NA	NA	2	H6	23.5	0.18114
Blank	Blank	NA	NA	2	H8	7.5	0.19892
Blank	Blank	NA	NA	2	H7	1	0.1763
Blank	Blank	NA	NA	3	H5	6.5	0.17672
Blank	Blank	NA	NA	3	H5	7	0.17692
Blank	Blank	NA	NA	3	H5	7.5	0.17706
Blank	Blank	NA	NA	2	H8	4	0.2019
Blank	Blank	NA	NA	2	H8	4.5	0.20512
Blank	Blank	NA	NA	2	H8	5	0.19978
Blank	Blank	NA	NA	1	H7	8	0.1745
Blank	Blank	NA	NA	1	H7	15.5	0.17352
Blank	Blank	NA	NA	1	H7	16	0.17426
Blank	Blank	NA	NA	2	H7	4.5	0.17536
Blank	Blank	NA	NA	1	H7	17	0.17348
Blank	Blank	NA	NA	2	H8	10	0.19892
Blank	Blank	NA	NA	2	H7	6.5	0.17492
Blank	Blank	NA	NA	2	H7	7	0.17486
Blank	Blank	NA	NA	2	H7	7.5	0.17498
Blank	Blank	NA	NA	2	H8	7	0.19838
Blank	Blank	NA	NA	3	H6	15	0.17098
Blank	Blank	NA	NA	3	H6	15.5	0.17152
Blank	Blank	NA	NA	1	H7	16.5	0.17362
Blank	Blank	NA	NA	2	H8	9.5	0.19938
Blank	Blank	NA	NA	2	H6	21.5	0.18106
Blank	Blank	NA	NA	3	H5	6	0.17692
Blank	Blank	NA	NA	2	H8	6.5	0.19872
Blank	Blank	NA	NA	2	H8	6	0.19984
NONE	NONE	-	-	3	D10	4	0.20226
NONE	NONE	-	-	2	C11	20.5	1.6765
NONE	NONE	-	-	2	C11	21	1.6798
NONE	NONE	-	-	1	D10	18	1.6972
NONE	NONE	-	-	2	D10	20.5	1.6965
NONE	NONE	-	-	2	C11	17	1.6019
NONE	NONE	-	-	2	C11	17.5	1.6268
NONE	NONE	-	-	2	C11	21.5	1.6812
NONE	NONE	-	-	2	D10	24	1.7172
NONE	NONE	-	-	3	D10	3	0.18256
NONE	NONE	-	-	3	D10	3.5	0.18972
NONE	NONE	-	-	2	C11	18	1.6356
NONE	NONE	-	-	2	C11	6.5	0.54076
NONE	NONE	-	-	1	D10	6.5	0.574
NONE	NONE	-	-	3	D10	5.5	0.29156
NONE	NONE	-	-	1	D10	5.5	0.37354
NONE	NONE	-	-	1	D10	6	0.46696
NONE	NONE	-	-	3	D10	7	0.48464
NONE	NONE	-	-	1	D10	15.5	1.5998
NONE	NONE	-	-	1	D10	16	1.6271
NONE	NONE	-	-	1	D10	16.5	1.6413
NONE	NONE	-	-	1	D10	17	1.6634
NONE	NONE	-	-	1	D10	17.5	1.6798
NONE	NONE	-	-	2	D10	13.5	1.4861
NONE	NONE	-	-	2	D10	14	1.5103
NONE	NONE	-	-	3	D10	4.5	0.21924
NONE	NONE	-	-	2	C11	1	0.17632
NONE	NONE	-	-	2	C11	1.5	0.17706
NONE	NONE	-	-	3	D10	6	0.3611
NONE	NONE	-	-	2	C11	23	1.6861
NONE	NONE	-	-	2	C11	3	0.18832
NONE	NONE	-	-	2	C11	4	0.21694
NONE	NONE	-	-	2	C11	4.5	0.24098
NONE	NONE	-	-	2	C11	5	0.28244
NONE	NONE	-	-	2	C11	5.5	0.3505
NONE	NONE	-	-	2	C11	6	0.44156
NONE	NONE	-	-	3	E9	18	1.3358
NONE	NONE	-	-	2	D10	21	1.7028
NONE	NONE	-	-	2	D10	21.5	1.7068
NONE	NONE	-	-	2	D10	22	1.7051
NONE	NONE	-	-	2	D10	22.5	1.7138
NONE	NONE	-	-	2	C11	22	1.681
NONE	NONE	-	-	2	C11	22.5	1.6849
NONE	NONE	-	-	2	D10	23.5	1.7196
NONE	NONE	-	-	3	D10	0	0.1817
NONE	NONE	-	-	3	D10	0.5	0.17376
NONE	NONE	-	-	3	D10	1	0.17402
NONE	NONE	-	-	3	D10	1.5	0.1745
NONE	NONE	-	-	2	C11	18.5	1.6465
NONE	NONE	-	-	2	C11	19	1.6606
NONE	NONE	-	-	2	C11	19.5	1.6611
NONE	NONE	-	-	2	C11	20	1.67
NONE	NONE	-	-	2	E9	1.5	0.17748
NONE	NONE	-	-	2	E9	2	0.1791
NONE	NONE	-	-	2	E9	2.5	0.18208
NONE	NONE	-	-	2	E9	3	0.18548
NONE	NONE	-	-	3	D10	6.5	0.43546
NONE	NONE	-	-	2	E9	4	0.206
NONE	NONE	-	-	2	E9	4.5	0.2248
NONE	NONE	-	-	2	E9	5	0.25208
NONE	NONE	-	-	2	E9	5.5	0.30222
NONE	NONE	-	-	2	E9	6	0.37826
NONE	NONE	-	-	2	E9	6.5	0.46312
NONE	NONE	-	-	2	E9	7.5	0.68656
NONE	NONE	-	-	2	E9	8	0.7798
NONE	NONE	-	-	2	D10	14.5	1.5329
NONE	NONE	-	-	2	D10	15	1.5564
NONE	NONE	-	-	2	D10	15.5	1.5836
NONE	NONE	-	-	2	C11	2	0.17908
NONE	NONE	-	-	2	C11	2.5	0.18196
NONE	NONE	-	-	2	D10	17	1.6385
NONE	NONE	-	-	2	C11	3.5	0.20072
NONE	NONE	-	-	2	D10	18.5	1.6629
NONE	NONE	-	-	2	D10	19	1.6775
NONE	NONE	-	-	2	D10	19.5	1.6806
NONE	NONE	-	-	2	D10	20	1.6903
NONE	NONE	-	-	3	G7	18	0.971
NONE	NONE	-	-	3	E9	18.5	1.3348
NONE	NONE	-	-	3	E9	19	1.3359
NONE	NONE	-	-	3	E9	19.5	1.3326
NONE	NONE	-	-	1	E9	0	0.18618
NONE	NONE	-	-	1	E9	0.5	0.19048
NONE	NONE	-	-	2	D10	23	1.7064
NONE	NONE	-	-	1	D10	7.5	0.77674
NONE	NONE	-	-	1	E9	1.5	0.2008
NONE	NONE	-	-	1	E9	2	0.1961
NONE	NONE	-	-	1	E9	2.5	0.19926
NONE	NONE	-	-	1	E9	3	0.2108
NONE	NONE	-	-	3	D10	2	0.17696
NONE	NONE	-	-	3	D10	2.5	0.17884
NONE	NONE	-	-	2	E9	0.5	0.17598
NONE	NONE	-	-	2	E9	1	0.1754
NONE	NONE	-	-	1	E9	5.5	0.40826
NONE	NONE	-	-	1	E9	6	0.50274
NONE	NONE	-	-	2	C11	23.5	1.6811
NONE	NONE	-	-	2	C11	24	1.6949
NONE	NONE	-	-	2	E9	3.5	0.19406
NONE	NONE	-	-	1	C11	19.5	1.7345
NONE	NONE	-	-	1	C11	20	1.7363
NONE	NONE	-	-	1	C11	20.5	1.7389
NONE	NONE	-	-	1	C11	21	1.7437
NONE	NONE	-	-	1	C11	21.5	1.7488
NONE	NONE	-	-	1	C11	22	1.7598
NONE	NONE	-	-	1	C11	22.5	1.7587
NONE	NONE	-	-	1	C11	23	1.758
NONE	NONE	-	-	2	E9	8.5	0.86616
NONE	NONE	-	-	2	E9	9	0.94458
NONE	NONE	-	-	3	D10	5	0.24664
NONE	NONE	-	-	2	D10	16	1.5973
NONE	NONE	-	-	2	D10	16.5	1.6229
NONE	NONE	-	-	1	D10	1	0.21028
NONE	NONE	-	-	2	D10	17.5	1.6464
NONE	NONE	-	-	2	D10	18	1.6562
NONE	NONE	-	-	3	E9	23	1.2927
NONE	NONE	-	-	3	E9	23.5	1.2977
NONE	NONE	-	-	3	E9	24	1.2994
NONE	NONE	-	-	1	E9	18	1.6849
NONE	NONE	-	-	1	E9	18.5	1.7024
NONE	NONE	-	-	1	E9	19	1.7219
NONE	NONE	-	-	1	E9	19.5	1.7289
NONE	NONE	-	-	1	E9	20	1.7339
NONE	NONE	-	-	1	E9	20.5	1.7392
NONE	NONE	-	-	1	E9	21	1.7364
NONE	NONE	-	-	1	E9	1	0.19252
NONE	NONE	-	-	1	D10	13.5	1.4751
NONE	NONE	-	-	1	D10	7	0.68448
NONE	NONE	-	-	3	E9	15	1.2845
NONE	NONE	-	-	3	E9	15.5	1.3041
NONE	NONE	-	-	1	E9	3.5	0.21558
NONE	NONE	-	-	1	E9	4	0.2322
NONE	NONE	-	-	1	E9	4.5	0.25932
NONE	NONE	-	-	1	E9	5	0.31248
NONE	NONE	-	-	1	F8	18	1.7187
NONE	NONE	-	-	1	F8	18.5	1.7404
NONE	NONE	-	-	1	F8	19	1.7531
NONE	NONE	-	-	1	F8	19.5	1.7577
NONE	NONE	-	-	1	F8	20	1.7727
NONE	NONE	-	-	1	F8	20.5	1.7695
NONE	NONE	-	-	1	F8	21	1.762
NONE	NONE	-	-	1	F8	21.5	1.7694
NONE	NONE	-	-	1	F8	22	1.7779
NONE	NONE	-	-	1	F8	22.5	1.7842
NONE	NONE	-	-	1	F8	3	0.20428
NONE	NONE	-	-	1	F8	3.5	0.21602
NONE	NONE	-	-	1	F8	4	0.23176
NONE	NONE	-	-	1	C11	23.5	1.7631
NONE	NONE	-	-	1	C11	24	1.766
NONE	NONE	-	-	3	C11	17	1.5743
NONE	NONE	-	-	1	D10	0	0.2106
NONE	NONE	-	-	1	D10	0.5	0.21126
NONE	NONE	-	-	1	E9	8	0.8723
NONE	NONE	-	-	1	E9	8.5	0.95094
NONE	NONE	-	-	3	E9	22	1.3072
NONE	NONE	-	-	3	E9	22.5	1.3165
NONE	NONE	-	-	1	E9	17	1.662
NONE	NONE	-	-	1	E9	17.5	1.6715
NONE	NONE	-	-	1	D10	3	0.2071
NONE	NONE	-	-	1	D10	3.5	0.22026
NONE	NONE	-	-	1	D10	4	0.2364
NONE	NONE	-	-	2	D10	0	0.19928
NONE	NONE	-	-	2	D10	0.5	0.19666
NONE	NONE	-	-	2	D10	1	0.19786
NONE	NONE	-	-	2	D10	1.5	0.19994
NONE	NONE	-	-	2	D10	2	0.20218
NONE	NONE	-	-	2	D10	2.5	0.20664
NONE	NONE	-	-	2	D10	3	0.21726
NONE	NONE	-	-	2	D10	3.5	0.2308
NONE	NONE	-	-	2	D10	4	0.25162
NONE	NONE	-	-	3	E9	16	1.3342
NONE	NONE	-	-	3	E9	16.5	1.3331
NONE	NONE	-	-	2	E9	0	0.17598
NONE	NONE	-	-	1	F8	17.5	1.7088
NONE	NONE	-	-	1	C11	16.5	1.6694
NONE	NONE	-	-	1	C11	17	1.6923
NONE	NONE	-	-	1	C11	17.5	1.7061
NONE	NONE	-	-	1	C11	18	1.7215
NONE	NONE	-	-	1	C11	18.5	1.7243
NONE	NONE	-	-	1	C11	19	1.7266
NONE	NONE	-	-	2	D10	9.5	1.2079
NONE	NONE	-	-	2	D10	10	1.249
NONE	NONE	-	-	2	D10	10.5	1.2829
NONE	NONE	-	-	2	D10	11	1.3483
NONE	NONE	-	-	2	D10	11.5	1.3985
NONE	NONE	-	-	2	D10	12	1.4133
NONE	NONE	-	-	2	D10	12.5	1.4351
NONE	NONE	-	-	2	F8	0	0.18114
NONE	NONE	-	-	2	F8	0.5	0.18126
NONE	NONE	-	-	2	F8	1	0.18148
NONE	NONE	-	-	2	C11	0	0.19006
NONE	NONE	-	-	2	C11	0.5	0.17534
NONE	NONE	-	-	2	E9	10.5	1.2011
NONE	NONE	-	-	2	E9	11	1.2553
NONE	NONE	-	-	2	E9	11.5	1.2647
NONE	NONE	-	-	1	D10	1.5	0.21126
NONE	NONE	-	-	1	D10	2	0.2134
NONE	NONE	-	-	1	D10	2.5	0.20098
NONE	NONE	-	-	1	C11	0.5	0.18866
NONE	NONE	-	-	3	C11	0	0.17236
NONE	NONE	-	-	3	C11	0.5	0.16888
NONE	NONE	-	-	3	C11	1	0.16888
NONE	NONE	-	-	3	C11	1.5	0.1689
NONE	NONE	-	-	3	C11	2	0.16944
NONE	NONE	-	-	3	C11	2.5	0.17092
NONE	NONE	-	-	3	C11	3	0.17318
NONE	NONE	-	-	1	E9	23.5	1.7622
NONE	NONE	-	-	1	E9	22	1.7441
NONE	NONE	-	-	1	E9	22.5	1.7487
NONE	NONE	-	-	1	E9	23	1.7538
NONE	NONE	-	-	2	E9	7	0.56364
NONE	NONE	-	-	1	E9	24	1.7633
NONE	NONE	-	-	3	D10	20	1.0681
NONE	NONE	-	-	3	D10	20.5	1.081
NONE	NONE	-	-	3	D10	21	1.0895
NONE	NONE	-	-	3	D10	21.5	1.1117
NONE	NONE	-	-	3	D10	22	1.1184
NONE	NONE	-	-	3	D10	22.5	1.1399
NONE	NONE	-	-	3	D10	23	1.1675
NONE	NONE	-	-	3	D10	23.5	1.1801
NONE	NONE	-	-	3	D10	24	1.1963
NONE	NONE	-	-	1	D10	19.5	1.7377
NONE	NONE	-	-	1	D10	20	1.7383
NONE	NONE	-	-	1	D10	20.5	1.746
NONE	NONE	-	-	1	D10	21	1.7436
NONE	NONE	-	-	1	D10	21.5	1.7528
NONE	NONE	-	-	1	D10	22	1.7571
NONE	NONE	-	-	2	D10	13	1.4649
NONE	NONE	-	-	1	E9	12.5	1.4361
NONE	NONE	-	-	1	E9	13	1.4672
NONE	NONE	-	-	2	E9	9.5	1.1025
NONE	NONE	-	-	2	E9	10	1.1856
NONE	NONE	-	-	1	E9	14.5	1.5407
NONE	NONE	-	-	1	E9	21.5	1.7385
NONE	NONE	-	-	1	E9	15.5	1.6001
NONE	NONE	-	-	1	E9	16	1.6147
NONE	NONE	-	-	1	E9	16.5	1.6405
NONE	NONE	-	-	1	C11	0	0.19876
NONE	NONE	-	-	1	D10	9	1.0055
NONE	NONE	-	-	1	D10	9.5	1.1682
NONE	NONE	-	-	1	D10	10	1.2106
NONE	NONE	-	-	1	D10	10.5	1.2584
NONE	NONE	-	-	1	D10	11	1.287
NONE	NONE	-	-	1	D10	4.5	0.26124
NONE	NONE	-	-	1	D10	5	0.30276
NONE	NONE	-	-	1	D10	12.5	1.438
NONE	NONE	-	-	1	D10	13	1.4501
NONE	NONE	-	-	1	F8	14	1.5289
NONE	NONE	-	-	1	F8	14.5	1.5569
NONE	NONE	-	-	1	F8	15	1.6011
NONE	NONE	-	-	1	F8	15.5	1.6288
NONE	NONE	-	-	1	F8	16	1.6526
NONE	NONE	-	-	1	F8	16.5	1.6808
NONE	NONE	-	-	1	F8	17	1.6869
NONE	NONE	-	-	2	C11	10.5	1.2237
NONE	NONE	-	-	2	C11	11	1.246
NONE	NONE	-	-	2	C11	11.5	1.3476
NONE	NONE	-	-	2	C11	12	1.3829
NONE	NONE	-	-	2	C11	12.5	1.4061
NONE	NONE	-	-	2	C11	13	1.4219
NONE	NONE	-	-	2	C11	13.5	1.4514
NONE	NONE	-	-	2	C11	14	1.476
NONE	NONE	-	-	2	C11	14.5	1.502
NONE	NONE	-	-	2	C11	15	1.5287
NONE	NONE	-	-	2	C11	15.5	1.5642
NONE	NONE	-	-	2	C11	16	1.5854
NONE	NONE	-	-	2	C11	16.5	1.6058
NONE	NONE	-	-	1	C11	1	0.19184
NONE	NONE	-	-	1	C11	1.5	0.19334
NONE	NONE	-	-	1	C11	2	0.19708
NONE	NONE	-	-	1	E9	13.5	1.4898
NONE	NONE	-	-	1	E9	14	1.516
NONE	NONE	-	-	1	C11	3.5	0.23034
NONE	NONE	-	-	1	C11	4	0.25322
NONE	NONE	-	-	1	C11	4.5	0.29568
NONE	NONE	-	-	1	C11	5	0.37752
NONE	NONE	-	-	1	C11	5.5	0.4679
NONE	NONE	-	-	1	C11	6	0.54944
NONE	NONE	-	-	1	C11	6.5	0.65988
NONE	NONE	-	-	1	C11	7	0.7591
NONE	NONE	-	-	1	C11	7.5	0.8495
NONE	NONE	-	-	1	C11	8	0.9201
NONE	NONE	-	-	3	G7	18.5	0.98284
NONE	NONE	-	-	3	G7	19	0.99502
NONE	NONE	-	-	2	G7	9.5	1.2221
NONE	NONE	-	-	3	G7	20	1.0227
NONE	NONE	-	-	3	G7	20.5	1.0332
NONE	NONE	-	-	1	G7	8	0.84236
NONE	NONE	-	-	1	G7	8.5	0.9191
NONE	NONE	-	-	1	G7	9	1.008
NONE	NONE	-	-	1	G7	9.5	1.161
NONE	NONE	-	-	2	D10	4.5	0.28564
NONE	NONE	-	-	2	D10	5	0.3429
NONE	NONE	-	-	2	D10	5.5	0.41762
NONE	NONE	-	-	2	D10	6	0.48682
NONE	NONE	-	-	2	D10	6.5	0.56908
NONE	NONE	-	-	2	D10	7	0.6855
NONE	NONE	-	-	2	D10	7.5	0.7794
NONE	NONE	-	-	2	D10	8	0.85938
NONE	NONE	-	-	2	D10	8.5	0.98412
NONE	NONE	-	-	2	D10	9	1.2208
NONE	NONE	-	-	1	G7	15	1.5568
NONE	NONE	-	-	1	G7	15.5	1.5806
NONE	NONE	-	-	1	G7	16	1.5912
NONE	NONE	-	-	2	G7	12.5	1.4486
NONE	NONE	-	-	2	G7	13	1.4863
NONE	NONE	-	-	2	G7	13.5	1.5111
NONE	NONE	-	-	2	G7	14	1.5268
NONE	NONE	-	-	2	G7	14.5	1.5507
NONE	NONE	-	-	3	E9	21	1.3295
NONE	NONE	-	-	1	C11	2.5	0.2031
NONE	NONE	-	-	1	C11	3	0.21596
NONE	NONE	-	-	3	E9	17.5	1.3463
NONE	NONE	-	-	3	E9	20	1.3338
NONE	NONE	-	-	3	E9	20.5	1.3362
NONE	NONE	-	-	1	G7	1	0.19722
NONE	NONE	-	-	1	G7	1.5	0.19854
NONE	NONE	-	-	1	G7	2	0.2014
NONE	NONE	-	-	1	G7	2.5	0.2055
NONE	NONE	-	-	1	G7	3	0.21102
NONE	NONE	-	-	1	G7	3.5	0.21332
NONE	NONE	-	-	1	G7	4	0.2267
NONE	NONE	-	-	1	G7	4.5	0.25746
NONE	NONE	-	-	1	G7	5	0.2989
NONE	NONE	-	-	1	G7	5.5	0.38496
NONE	NONE	-	-	1	G7	6	0.48586
NONE	NONE	-	-	1	G7	6.5	0.57444
NONE	NONE	-	-	1	G7	7	0.67628
NONE	NONE	-	-	1	G7	7.5	0.76804
NONE	NONE	-	-	3	G7	0	0.18098
NONE	NONE	-	-	3	G7	0.5	0.17988
NONE	NONE	-	-	3	G7	1	0.1803
NONE	NONE	-	-	3	G7	1.5	0.17984
NONE	NONE	-	-	3	G7	2	0.1805
NONE	NONE	-	-	3	G7	2.5	0.18234
NONE	NONE	-	-	3	G7	3	0.18552
NONE	NONE	-	-	3	G7	3.5	0.1885
NONE	NONE	-	-	3	G7	4	0.19388
NONE	NONE	-	-	3	G7	4.5	0.20304
NONE	NONE	-	-	1	E9	6.5	0.60742
NONE	NONE	-	-	1	E9	7	0.70832
NONE	NONE	-	-	1	E9	7.5	0.79196
NONE	NONE	-	-	3	E9	0	0.19
NONE	NONE	-	-	3	E9	0.5	0.1739
NONE	NONE	-	-	3	E9	1	0.17452
NONE	NONE	-	-	3	E9	1.5	0.17572
NONE	NONE	-	-	3	E9	2	0.17776
NONE	NONE	-	-	3	E9	2.5	0.18028
NONE	NONE	-	-	3	D10	7.5	0.5369
NONE	NONE	-	-	3	D10	8	0.57502
NONE	NONE	-	-	3	E9	21.5	1.315
NONE	NONE	-	-	3	E9	17	1.3398
NONE	NONE	-	-	1	D10	8	0.85204
NONE	NONE	-	-	1	D10	12	1.4095
NONE	NONE	-	-	1	D10	8.5	0.92624
NONE	NONE	-	-	1	D10	11.5	1.2925
NONE	NONE	-	-	1	D10	14	1.4983
NONE	NONE	-	-	1	D10	14.5	1.5293
NONE	NONE	-	-	1	D10	15	1.5598
NONE	NONE	-	-	3	E9	8.5	0.82946
NONE	NONE	-	-	3	E9	9	0.90058
NONE	NONE	-	-	3	E9	9.5	1.0046
NONE	NONE	-	-	3	E9	10	1.0463
NONE	NONE	-	-	3	E9	10.5	1.0848
NONE	NONE	-	-	3	E9	11	1.1489
NONE	NONE	-	-	3	E9	11.5	1.2001
NONE	NONE	-	-	3	E9	12	1.2298
NONE	NONE	-	-	3	E9	12.5	1.2345
NONE	NONE	-	-	3	E9	13	1.2364
NONE	NONE	-	-	3	E9	13.5	1.2512
NONE	NONE	-	-	3	E9	14	1.2524
NONE	NONE	-	-	3	E9	14.5	1.273
NONE	NONE	-	-	2	G7	5	0.42454
NONE	NONE	-	-	2	G7	5.5	0.49696
NONE	NONE	-	-	2	G7	6	0.57296
NONE	NONE	-	-	2	G7	6.5	0.66304
NONE	NONE	-	-	2	G7	7	0.75356
NONE	NONE	-	-	1	G7	18.5	1.6886
NONE	NONE	-	-	1	G7	19	1.6981
NONE	NONE	-	-	2	G7	15.5	1.5965
NONE	NONE	-	-	2	G7	16	1.6205
NONE	NONE	-	-	2	G7	16.5	1.6291
NONE	NONE	-	-	2	G7	17	1.6436
NONE	NONE	-	-	2	G7	17.5	1.6531
NONE	NONE	-	-	2	G7	18	1.659
NONE	NONE	-	-	2	G7	18.5	1.6705
NONE	NONE	-	-	1	G7	16.5	1.6108
NONE	NONE	-	-	1	G7	17	1.6208
NONE	NONE	-	-	1	G7	17.5	1.6486
NONE	NONE	-	-	1	G7	18	1.6722
NONE	NONE	-	-	2	G7	21	1.6967
NONE	NONE	-	-	2	G7	21.5	1.6944
NONE	NONE	-	-	2	G7	22	1.7009
NONE	NONE	-	-	2	G7	22.5	1.7005
NONE	NONE	-	-	2	G7	23	1.6976
NONE	NONE	-	-	2	G7	23.5	1.708
NONE	NONE	-	-	2	G7	24	1.711
NONE	NONE	-	-	1	G7	21.5	1.7423
NONE	NONE	-	-	2	E9	12	1.3464
NONE	NONE	-	-	2	E9	12.5	1.3823
NONE	NONE	-	-	2	E9	13	1.4175
NONE	NONE	-	-	2	E9	13.5	1.4495
NONE	NONE	-	-	2	E9	14	1.4767
NONE	NONE	-	-	2	E9	14.5	1.4939
NONE	NONE	-	-	2	E9	15	1.5121
NONE	NONE	-	-	2	E9	15.5	1.5305
NONE	NONE	-	-	2	E9	16	1.5534
NONE	NONE	-	-	2	E9	16.5	1.5817
NONE	NONE	-	-	2	E9	17	1.6124
NONE	NONE	-	-	2	E9	17.5	1.6199
NONE	NONE	-	-	2	E9	18	1.6355
NONE	NONE	-	-	2	E9	18.5	1.6469
NONE	NONE	-	-	1	G7	10	1.2031
NONE	NONE	-	-	1	G7	10.5	1.2362
NONE	NONE	-	-	1	G7	11	1.2683
NONE	NONE	-	-	1	G7	11.5	1.3286
NONE	NONE	-	-	1	G7	12	1.4119
NONE	NONE	-	-	1	G7	12.5	1.4232
NONE	NONE	-	-	3	G7	19.5	1.0086
NONE	NONE	-	-	1	G7	13.5	1.4724
NONE	NONE	-	-	1	G7	14	1.4991
NONE	NONE	-	-	1	G7	14.5	1.5275
NONE	NONE	-	-	2	E9	24	1.7321
NONE	NONE	-	-	1	E9	15	1.5714
NONE	NONE	-	-	1	E9	9	1.0868
NONE	NONE	-	-	1	E9	9.5	1.1859
NONE	NONE	-	-	1	E9	10	1.2083
NONE	NONE	-	-	1	E9	10.5	1.2419
NONE	NONE	-	-	1	E9	11	1.2855
NONE	NONE	-	-	1	E9	11.5	1.3616
NONE	NONE	-	-	1	E9	12	1.4042
NONE	NONE	-	-	1	F8	23.5	1.7874
NONE	NONE	-	-	1	F8	24	1.7929
NONE	NONE	-	-	2	F8	20	1.6427
NONE	NONE	-	-	2	F8	20.5	1.6519
NONE	NONE	-	-	2	F8	21	1.6682
NONE	NONE	-	-	2	F8	21.5	1.6701
NONE	NONE	-	-	2	F8	2	0.18548
NONE	NONE	-	-	2	F8	2.5	0.18896
NONE	NONE	-	-	2	F8	3	0.19402
NONE	NONE	-	-	2	F8	3.5	0.20478
NONE	NONE	-	-	2	F8	4	0.2186
NONE	NONE	-	-	2	F8	4.5	0.23996
NONE	NONE	-	-	2	F8	5	0.27756
NONE	NONE	-	-	2	F8	5.5	0.34008
NONE	NONE	-	-	2	F8	6	0.4237
NONE	NONE	-	-	2	F8	6.5	0.50354
NONE	NONE	-	-	2	F8	7	0.60464
NONE	NONE	-	-	2	F8	7.5	0.72234
NONE	NONE	-	-	3	C11	3.5	0.17652
NONE	NONE	-	-	3	C11	4	0.17984
NONE	NONE	-	-	3	C11	4.5	0.19018
NONE	NONE	-	-	3	C11	5	0.20516
NONE	NONE	-	-	3	C11	5.5	0.22588
NONE	NONE	-	-	3	C11	6	0.25892
NONE	NONE	-	-	3	C11	6.5	0.3157
NONE	NONE	-	-	3	C11	7	0.40318
NONE	NONE	-	-	3	C11	7.5	0.50176
NONE	NONE	-	-	3	C11	8	0.6142
NONE	NONE	-	-	3	C11	8.5	0.71474
NONE	NONE	-	-	3	C11	9	0.79576
NONE	NONE	-	-	3	C11	9.5	0.87776
NONE	NONE	-	-	3	C11	10	0.9512
NONE	NONE	-	-	3	C11	10.5	1.0196
NONE	NONE	-	-	3	C11	11	1.1711
NONE	NONE	-	-	3	C11	11.5	1.1878
NONE	NONE	-	-	3	C11	12	1.2212
NONE	NONE	-	-	3	C11	12.5	1.2467
NONE	NONE	-	-	1	F8	2.5	0.1973
NONE	NONE	-	-	3	E9	3	0.18332
NONE	NONE	-	-	3	E9	3.5	0.19144
NONE	NONE	-	-	3	E9	4	0.20362
NONE	NONE	-	-	3	E9	4.5	0.222
NONE	NONE	-	-	3	E9	5	0.24986
NONE	NONE	-	-	3	E9	5.5	0.29798
NONE	NONE	-	-	3	E9	6	0.3765
NONE	NONE	-	-	3	E9	6.5	0.46426
NONE	NONE	-	-	3	E9	7	0.56932
NONE	NONE	-	-	3	E9	7.5	0.6735
NONE	NONE	-	-	3	E9	8	0.76052
NONE	NONE	-	-	1	F8	9	1.0297
NONE	NONE	-	-	1	F8	9.5	1.1571
NONE	NONE	-	-	1	F8	10	1.221
NONE	NONE	-	-	1	F8	10.5	1.2435
NONE	NONE	-	-	1	F8	11	1.2818
NONE	NONE	-	-	1	F8	11.5	1.3466
NONE	NONE	-	-	1	F8	12	1.4165
NONE	NONE	-	-	1	F8	12.5	1.4317
NONE	NONE	-	-	1	F8	13	1.4622
NONE	NONE	-	-	1	F8	13.5	1.5018
NONE	NONE	-	-	3	D10	17	0.99186
NONE	NONE	-	-	3	D10	10.5	0.74154
NONE	NONE	-	-	3	D10	11	0.76992
NONE	NONE	-	-	3	D10	11.5	0.80532
NONE	NONE	-	-	3	D10	12	0.81186
NONE	NONE	-	-	3	D10	12.5	0.84514
NONE	NONE	-	-	3	D10	15	0.94464
NONE	NONE	-	-	3	D10	13.5	0.90764
NONE	NONE	-	-	3	D10	14	0.9244
NONE	NONE	-	-	3	D10	14.5	0.93542
NONE	NONE	-	-	3	D10	15.5	0.94872
NONE	NONE	-	-	3	D10	10	0.74376
NONE	NONE	-	-	2	E9	23.5	1.7223
NONE	NONE	-	-	3	F8	11	1.3163
NONE	NONE	-	-	3	F8	11.5	1.3742
NONE	NONE	-	-	3	F8	12	1.4285
NONE	NONE	-	-	3	F8	12.5	1.4582
NONE	NONE	-	-	3	G7	22	1.055
NONE	NONE	-	-	3	G7	21	1.0422
NONE	NONE	-	-	3	G7	21.5	1.0496
NONE	NONE	-	-	3	G7	24	1.095
NONE	NONE	-	-	3	G7	22.5	1.0633
NONE	NONE	-	-	2	G7	8	1.0996
NONE	NONE	-	-	2	G7	8.5	1.1388
NONE	NONE	-	-	2	G7	9	1.1775
NONE	NONE	-	-	2	G7	7.5	0.83142
NONE	NONE	-	-	2	F8	1.5	0.18348
NONE	NONE	-	-	1	F8	6.5	0.57954
NONE	NONE	-	-	1	F8	7	0.68216
NONE	NONE	-	-	1	F8	7.5	0.76964
NONE	NONE	-	-	3	F8	0	0.22352
NONE	NONE	-	-	3	F8	0.5	0.19084
NONE	NONE	-	-	3	F8	1	0.19212
NONE	NONE	-	-	3	F8	1.5	0.1913
NONE	NONE	-	-	3	F8	2	0.19346
NONE	NONE	-	-	3	F8	2.5	0.19404
NONE	NONE	-	-	3	F8	3	0.19986
NONE	NONE	-	-	3	F8	3.5	0.21144
NONE	NONE	-	-	3	F8	4	0.22662
NONE	NONE	-	-	3	F8	4.5	0.2464
NONE	NONE	-	-	3	F8	5	0.28042
NONE	NONE	-	-	3	F8	5.5	0.33838
NONE	NONE	-	-	3	F8	6	0.42884
NONE	NONE	-	-	2	E9	19	1.6632
NONE	NONE	-	-	2	E9	19.5	1.6714
NONE	NONE	-	-	2	E9	20	1.6782
NONE	NONE	-	-	2	E9	20.5	1.6869
NONE	NONE	-	-	2	E9	21	1.6953
NONE	NONE	-	-	2	E9	21.5	1.7015
NONE	NONE	-	-	2	E9	22	1.7042
NONE	NONE	-	-	2	E9	22.5	1.712
NONE	NONE	-	-	2	E9	23	1.7176
NONE	NONE	-	-	3	G7	5	0.21684
NONE	NONE	-	-	3	G7	5.5	0.23582
NONE	NONE	-	-	3	G7	6	0.26934
NONE	NONE	-	-	3	G7	6.5	0.32138
NONE	NONE	-	-	3	G7	7	0.37532
NONE	NONE	-	-	3	F8	13	1.4792
NONE	NONE	-	-	3	F8	13.5	1.5194
NONE	NONE	-	-	3	F8	14	1.5447
NONE	NONE	-	-	3	F8	14.5	1.5808
NONE	NONE	-	-	1	F8	23	1.7852
NONE	NONE	-	-	1	F8	4.5	0.2685
NONE	NONE	-	-	1	F8	5	0.30332
NONE	NONE	-	-	2	G7	15	1.5825
NONE	NONE	-	-	1	G7	13	1.4426
NONE	NONE	-	-	1	G7	0	0.19746
NONE	NONE	-	-	1	G7	0.5	0.19454
NONE	NONE	-	-	1	F8	1	0.19498
NONE	NONE	-	-	1	F8	8	0.84914
NONE	NONE	-	-	1	F8	8.5	0.93084
NONE	NONE	-	-	3	C11	19.5	1.6286
NONE	NONE	-	-	3	C11	20	1.6455
NONE	NONE	-	-	3	C11	20.5	1.6438
NONE	NONE	-	-	3	C11	21	1.6702
NONE	NONE	-	-	3	C11	21.5	1.656
NONE	NONE	-	-	3	C11	22	1.6639
NONE	NONE	-	-	3	C11	22.5	1.6772
NONE	NONE	-	-	3	C11	23	1.6756
NONE	NONE	-	-	3	C11	23.5	1.6742
NONE	NONE	-	-	3	C11	24	1.68
NONE	NONE	-	-	2	F8	8	0.81356
NONE	NONE	-	-	2	F8	8.5	0.8939
NONE	NONE	-	-	2	F8	9	1.0013
NONE	NONE	-	-	2	F8	9.5	1.2078
NONE	NONE	-	-	2	F8	10	1.197
NONE	NONE	-	-	2	F8	10.5	1.2246
NONE	NONE	-	-	2	F8	11	1.2551
NONE	NONE	-	-	2	F8	11.5	1.3216
NONE	NONE	-	-	2	F8	12	1.3636
NONE	NONE	-	-	2	F8	12.5	1.3898
NONE	NONE	-	-	2	F8	13	1.4129
NONE	NONE	-	-	3	F8	9.5	1.22
NONE	NONE	-	-	3	F8	10	1.2265
NONE	NONE	-	-	3	F8	10.5	1.261
NONE	NONE	-	-	2	F8	14.5	1.474
NONE	NONE	-	-	2	F8	15	1.4935
NONE	NONE	-	-	3	G7	7.5	0.43654
NONE	NONE	-	-	3	G7	8	0.49188
NONE	NONE	-	-	3	C11	13	1.2945
NONE	NONE	-	-	1	F8	1.5	0.19228
NONE	NONE	-	-	1	F8	2	0.1982
NONE	NONE	-	-	3	G7	9.5	0.63352
NONE	NONE	-	-	3	G7	10	0.67998
NONE	NONE	-	-	1	F8	5.5	0.3909
NONE	NONE	-	-	1	F8	6	0.48654
NONE	NONE	-	-	1	F8	0	0.18904
NONE	NONE	-	-	1	F8	0.5	0.18882
NONE	NONE	-	-	2	G7	10.5	1.3511
NONE	NONE	-	-	2	G7	11	1.3697
NONE	NONE	-	-	2	G7	11.5	1.3914
NONE	NONE	-	-	2	G7	12	1.4154
NONE	NONE	-	-	3	G7	23	1.0688
NONE	NONE	-	-	3	G7	23.5	1.0795
NONE	NONE	-	-	3	G7	17	0.94384
NONE	NONE	-	-	3	G7	17.5	0.96008
NONE	NONE	-	-	1	C11	8.5	1.1291
NONE	NONE	-	-	1	C11	9	1.1847
NONE	NONE	-	-	1	C11	9.5	1.231
NONE	NONE	-	-	1	C11	10	1.2622
NONE	NONE	-	-	1	C11	10.5	1.3064
NONE	NONE	-	-	2	C11	7	0.65324
NONE	NONE	-	-	2	C11	7.5	0.75704
NONE	NONE	-	-	2	C11	8	0.84136
NONE	NONE	-	-	2	C11	8.5	0.9222
NONE	NONE	-	-	2	C11	9	1.0342
NONE	NONE	-	-	2	C11	9.5	1.1741
NONE	NONE	-	-	2	C11	10	1.1976
NONE	NONE	-	-	3	F8	15	1.6062
NONE	NONE	-	-	1	C11	15	1.6335
NONE	NONE	-	-	1	C11	15.5	1.6425
NONE	NONE	-	-	1	C11	16	1.6551
NONE	NONE	-	-	3	F8	9	0.93936
NONE	NONE	-	-	2	F8	13.5	1.4346
NONE	NONE	-	-	2	F8	14	1.4567
NONE	NONE	-	-	3	G7	12.5	0.77144
NONE	NONE	-	-	3	G7	13	0.81268
NONE	NONE	-	-	2	F8	15.5	1.5103
NONE	NONE	-	-	2	F8	16	1.5294
NONE	NONE	-	-	2	F8	16.5	1.5623
NONE	NONE	-	-	3	G7	8.5	0.52788
NONE	NONE	-	-	3	G7	9	0.57036
NONE	NONE	-	-	2	F8	17.5	1.5932
NONE	NONE	-	-	3	C11	13.5	1.4022
NONE	NONE	-	-	3	G7	10.5	0.68542
NONE	NONE	-	-	3	G7	11	0.69658
NONE	NONE	-	-	3	G7	11.5	0.70496
NONE	NONE	-	-	2	G7	10	1.352
NONE	NONE	-	-	1	C11	11	1.3835
NONE	NONE	-	-	1	C11	11.5	1.4086
NONE	NONE	-	-	3	G7	13.5	0.83598
NONE	NONE	-	-	3	G7	14	0.85112
NONE	NONE	-	-	3	G7	14.5	0.86364
NONE	NONE	-	-	3	G7	15	0.8788
NONE	NONE	-	-	3	G7	15.5	0.89528
NONE	NONE	-	-	3	G7	16	0.91274
NONE	NONE	-	-	3	G7	16.5	0.9298
NONE	NONE	-	-	2	G7	0	0.21344
NONE	NONE	-	-	2	G7	0.5	0.2
NONE	NONE	-	-	2	G7	1	0.20246
NONE	NONE	-	-	2	G7	1.5	0.2063
NONE	NONE	-	-	3	G7	12	0.7188
NONE	NONE	-	-	3	D10	9	0.6308
NONE	NONE	-	-	1	C11	12	1.4334
NONE	NONE	-	-	1	C11	12.5	1.4664
NONE	NONE	-	-	1	C11	13	1.4956
NONE	NONE	-	-	1	C11	13.5	1.5238
NONE	NONE	-	-	1	C11	14	1.5703
NONE	NONE	-	-	1	C11	14.5	1.5947
NONE	NONE	-	-	3	F8	7.5	0.70226
NONE	NONE	-	-	3	F8	8	0.79372
NONE	NONE	-	-	3	F8	8.5	0.87092
NONE	NONE	-	-	3	C11	14.5	1.4544
NONE	NONE	-	-	3	C11	15	1.4671
NONE	NONE	-	-	1	G7	19.5	1.7131
NONE	NONE	-	-	2	G7	2	0.211
NONE	NONE	-	-	3	D10	9.5	0.65472
NONE	NONE	-	-	1	D10	18.5	1.709
NONE	NONE	-	-	1	D10	19	1.7221
NONE	NONE	-	-	1	G7	22	1.7486
NONE	NONE	-	-	2	G7	19	1.6759
NONE	NONE	-	-	2	F8	17	1.5849
NONE	NONE	-	-	2	G7	20	1.6863
NONE	NONE	-	-	2	G7	20.5	1.6904
NONE	NONE	-	-	3	C11	14	1.4287
NONE	NONE	-	-	1	G7	20.5	1.7363
NONE	NONE	-	-	1	G7	21	1.7411
NONE	NONE	-	-	2	F8	18.5	1.6067
NONE	NONE	-	-	3	D10	8.5	0.60844
NONE	NONE	-	-	2	G7	2.5	0.21878
NONE	NONE	-	-	2	G7	3	0.23082
NONE	NONE	-	-	2	G7	3.5	0.25194
NONE	NONE	-	-	2	G7	4	0.2839
NONE	NONE	-	-	2	G7	4.5	0.3387
NONE	NONE	-	-	2	G7	19.5	1.6829
NONE	NONE	-	-	3	F8	19.5	1.76
NONE	NONE	-	-	3	D10	19	1.0332
NONE	NONE	-	-	1	G7	20	1.7251
NONE	NONE	-	-	3	D10	13	0.88514
NONE	NONE	-	-	2	F8	18	1.603
NONE	NONE	-	-	1	D10	23	1.7672
NONE	NONE	-	-	1	D10	23.5	1.7752
NONE	NONE	-	-	3	C11	15.5	1.5043
NONE	NONE	-	-	3	C11	16	1.5259
NONE	NONE	-	-	3	C11	16.5	1.5581
NONE	NONE	-	-	3	C11	17.5	1.5882
NONE	NONE	-	-	3	D10	17.5	1.0047
NONE	NONE	-	-	3	F8	19	1.7423
NONE	NONE	-	-	3	D10	18.5	1.0304
NONE	NONE	-	-	3	F8	7	0.59312
NONE	NONE	-	-	3	D10	19.5	1.0504
NONE	NONE	-	-	2	F8	24	1.6801
NONE	NONE	-	-	1	D10	22.5	1.765
NONE	NONE	-	-	3	F8	20.5	1.7669
NONE	NONE	-	-	3	F8	21	1.7812
NONE	NONE	-	-	1	G7	24	1.7606
NONE	NONE	-	-	1	G7	22.5	1.7502
NONE	NONE	-	-	1	G7	23	1.7535
NONE	NONE	-	-	1	G7	23.5	1.7536
NONE	NONE	-	-	3	F8	17.5	1.7028
NONE	NONE	-	-	3	D10	18	1.0187
NONE	NONE	-	-	3	F8	6.5	0.50034
NONE	NONE	-	-	3	C11	19	1.6304
NONE	NONE	-	-	2	F8	23.5	1.6742
NONE	NONE	-	-	2	F8	22.5	1.6764
NONE	NONE	-	-	3	F8	20	1.7636
NONE	NONE	-	-	2	F8	19.5	1.6269
NONE	NONE	-	-	3	F8	15.5	1.6396
NONE	NONE	-	-	2	F8	19	1.621
NONE	NONE	-	-	1	D10	24	1.7806
NONE	NONE	-	-	3	C11	18.5	1.6149
NONE	NONE	-	-	3	F8	18.5	1.741
NONE	NONE	-	-	3	F8	16	1.6586
NONE	NONE	-	-	3	F8	18	1.7204
NONE	NONE	-	-	2	F8	23	1.6978
NONE	NONE	-	-	3	D10	16	0.94942
NONE	NONE	-	-	2	F8	22	1.6735
NONE	NONE	-	-	3	F8	21.5	1.7876
NONE	NONE	-	-	3	C11	18	1.6125
NONE	NONE	-	-	3	F8	16.5	1.6716
NONE	NONE	-	-	3	D10	16.5	0.9857
NONE	NONE	-	-	3	F8	24	1.7876
NONE	NONE	-	-	3	F8	23	1.8014
NONE	NONE	-	-	3	F8	23.5	1.8005
NONE	NONE	-	-	3	F8	17	1.6863
NONE	NONE	-	-	3	F8	22.5	1.8
NONE	NONE	-	-	3	F8	22	1.7945
PA10P2	NONE	Alone	-	3	B10	13.5	0.18764
PA10P2	NONE	Alone	-	3	B10	15.5	0.18332
PA10P2	NONE	Alone	-	3	B10	20.5	0.1869
PA10P2	NONE	Alone	-	2	B10	12.5	0.17178
PA10P2	NONE	Alone	-	3	B10	17.5	0.1787
PA10P2	NONE	Alone	-	3	B10	11	0.18684
PA10P2	NONE	Alone	-	3	B10	12	0.1881
PA10P2	NONE	Alone	-	3	B10	19.5	0.17866
PA10P2	NONE	Alone	-	2	B10	3	0.1909
PA10P2	NONE	Alone	-	2	B10	3.5	0.19238
PA10P2	NONE	Alone	-	3	B10	11.5	0.18226
PA10P2	NONE	Alone	-	2	B10	2.5	0.1882
PA10P2	NONE	Alone	-	3	B10	15	0.17958
PA10P2	NONE	Alone	-	3	B10	20	0.18138
PA10P2	NONE	Alone	-	3	B10	7	0.18884
PA10P2	NONE	Alone	-	3	B10	21	0.18638
PA10P2	NONE	Alone	-	2	B10	13	0.17194
PA10P2	NONE	Alone	-	2	B10	13.5	0.19338
PA10P2	NONE	Alone	-	2	B10	14	0.1934
PA10P2	NONE	Alone	-	2	B10	14.5	0.19354
PA10P2	NONE	Alone	-	2	B10	15	0.19308
PA10P2	NONE	Alone	-	1	B10	12	0.17592
PA10P2	NONE	Alone	-	3	B10	12.5	0.18668
PA10P2	NONE	Alone	-	3	B10	14	0.1883
PA10P2	NONE	Alone	-	1	B10	14	0.17476
PA10P2	NONE	Alone	-	1	B10	14.5	0.1751
PA10P2	NONE	Alone	-	2	B10	12	0.19296
PA10P2	NONE	Alone	-	2	B10	17.5	0.19356
PA10P2	NONE	Alone	-	3	B10	16	0.18002
PA10P2	NONE	Alone	-	3	B10	16.5	0.18048
PA10P2	NONE	Alone	-	3	B10	17	0.18928
PA10P2	NONE	Alone	-	2	B10	5.5	0.19134
PA10P2	NONE	Alone	-	3	B10	18	0.1795
PA10P2	NONE	Alone	-	3	B10	18.5	0.18822
PA10P2	NONE	Alone	-	3	B10	19	0.1868
PA10P2	NONE	Alone	-	2	B10	0.5	0.19432
PA10P2	NONE	Alone	-	3	B10	13	0.1879
PA10P2	NONE	Alone	-	1	B10	12.5	0.17648
PA10P2	NONE	Alone	-	3	B10	14.5	0.18788
PA10P2	NONE	Alone	-	2	B10	17	0.1936
PA10P2	NONE	Alone	-	1	B10	8	0.17562
PA10P2	NONE	Alone	-	1	B10	8.5	0.17482
PA10P2	NONE	Alone	-	1	B10	9	0.17312
PA10P2	NONE	Alone	-	1	B10	9.5	0.17452
PA10P2	NONE	Alone	-	1	B10	10	0.17262
PA10P2	NONE	Alone	-	1	B10	11	0.17292
PA10P2	NONE	Alone	-	1	B10	11.5	0.17414
PA10P2	NONE	Alone	-	3	B10	23	0.17412
PA10P2	NONE	Alone	-	3	B10	23.5	0.17864
PA10P2	NONE	Alone	-	3	B10	24	0.17942
PA10P2	NONE	Alone	-	1	B10	13.5	0.176
PA10P2	NONE	Alone	-	1	B10	17.5	0.17682
PA10P2	NONE	Alone	-	1	B10	18	0.17722
PA10P2	NONE	Alone	-	2	B10	15.5	0.19356
PA10P2	NONE	Alone	-	2	B10	16	0.17566
PA10P2	NONE	Alone	-	3	B10	7.5	0.18836
PA10P2	NONE	Alone	-	3	B10	9	0.18758
PA10P2	NONE	Alone	-	3	B10	9.5	0.18784
PA10P2	NONE	Alone	-	3	B10	10	0.18368
PA10P2	NONE	Alone	-	3	B10	10.5	0.17718
PA10P2	NONE	Alone	-	1	B10	15	0.17532
PA10P2	NONE	Alone	-	1	B10	15.5	0.17542
PA10P2	NONE	Alone	-	2	B10	5	0.18948
PA10P2	NONE	Alone	-	2	B10	7	0.18588
PA10P2	NONE	Alone	-	2	B10	4.5	0.19016
PA10P2	NONE	Alone	-	1	B10	13	0.1768
PA10P2	NONE	Alone	-	2	B10	9	0.18938
PA10P2	NONE	Alone	-	2	B10	7.5	0.1861
PA10P2	NONE	Alone	-	2	B10	8	0.19062
PA10P2	NONE	Alone	-	2	B10	18	0.19374
PA10P2	NONE	Alone	-	2	B10	18.5	0.19404
PA10P2	NONE	Alone	-	2	B10	19	0.19158
PA10P2	NONE	Alone	-	2	B10	6	0.19038
PA10P2	NONE	Alone	-	2	B10	6.5	0.1867
PA10P2	NONE	Alone	-	2	B10	0	0.19704
PA10P2	NONE	Alone	-	2	B10	21	0.1844
PA10P2	NONE	Alone	-	2	B10	1	0.19354
PA10P2	NONE	Alone	-	2	B10	1.5	0.193
PA10P2	NONE	Alone	-	2	B10	2	0.18816
PA10P2	NONE	Alone	-	2	B10	9.5	0.1793
PA10P2	NONE	Alone	-	1	B10	7.5	0.17616
PA10P2	NONE	Alone	-	2	B10	4	0.18784
PA10P2	NONE	Alone	-	1	B10	19.5	0.17874
PA10P2	NONE	Alone	-	1	B10	22	0.179
PA10P2	NONE	Alone	-	3	B10	21.5	0.17618
PA10P2	NONE	Alone	-	1	B10	10.5	0.17496
PA10P2	NONE	Alone	-	1	B10	23	0.1787
PA10P2	NONE	Alone	-	3	B10	1.5	0.20936
PA10P2	NONE	Alone	-	3	B10	2	0.20948
PA10P2	NONE	Alone	-	3	B10	2.5	0.1895
PA10P2	NONE	Alone	-	3	B10	3	0.19044
PA10P2	NONE	Alone	-	3	B10	4	0.18934
PA10P2	NONE	Alone	-	3	B10	4.5	0.18892
PA10P2	NONE	Alone	-	3	B10	5	0.1889
PA10P2	NONE	Alone	-	3	B10	5.5	0.18934
PA10P2	NONE	Alone	-	3	B10	6	0.18894
PA10P2	NONE	Alone	-	3	B10	8	0.18106
PA10P2	NONE	Alone	-	3	B10	8.5	0.18832
PA10P2	NONE	Alone	-	1	B10	0.5	0.17946
PA10P2	NONE	Alone	-	1	B10	1	0.18216
PA10P2	NONE	Alone	-	1	B10	20.5	0.1786
PA10P2	NONE	Alone	-	1	B10	1.5	0.17844
PA10P2	NONE	Alone	-	1	B10	2	0.18062
PA10P2	NONE	Alone	-	1	B10	2.5	0.17646
PA10P2	NONE	Alone	-	1	B10	3	0.1761
PA10P2	NONE	Alone	-	1	B10	16	0.1746
PA10P2	NONE	Alone	-	1	B10	16.5	0.17526
PA10P2	NONE	Alone	-	1	B10	17	0.1756
PA10P2	NONE	Alone	-	1	B10	4	0.17486
PA10P2	NONE	Alone	-	2	B10	8.5	0.18802
PA10P2	NONE	Alone	-	2	B10	11	0.17618
PA10P2	NONE	Alone	-	2	B10	11.5	0.1908
PA10P2	NONE	Alone	-	1	B10	7	0.17594
PA10P2	NONE	Alone	-	3	B10	22.5	0.17384
PA10P2	NONE	Alone	-	3	B10	1	0.19594
PA10P2	NONE	Alone	-	2	B10	20	0.18688
PA10P2	NONE	Alone	-	2	B10	20.5	0.18262
PA10P2	NONE	Alone	-	2	B10	10.5	0.18934
PA10P2	NONE	Alone	-	1	B10	3.5	0.17938
PA10P2	NONE	Alone	-	1	B10	23.5	0.1799
PA10P2	NONE	Alone	-	2	B10	10	0.17836
PA10P2	NONE	Alone	-	3	B10	22	0.18484
PA10P2	NONE	Alone	-	1	B10	19	0.17884
PA10P2	NONE	Alone	-	3	B10	0	0.2267
PA10P2	NONE	Alone	-	1	B10	22.5	0.17904
PA10P2	NONE	Alone	-	2	B10	22.5	0.18436
PA10P2	NONE	Alone	-	1	B10	6	0.17716
PA10P2	NONE	Alone	-	2	B10	19.5	0.18744
PA10P2	NONE	Alone	-	1	B10	6.5	0.17318
PA10P2	NONE	Alone	-	1	B10	0	0.18706
PA10P2	NONE	Alone	-	1	B10	24	0.17986
PA10P2	NONE	Alone	-	3	B10	3.5	0.20906
PA10P2	NONE	Alone	-	2	B10	22	0.18486
PA10P2	NONE	Alone	-	1	B10	4.5	0.1744
PA10P2	NONE	Alone	-	1	B10	5.5	0.17364
PA10P2	NONE	Alone	-	1	B10	20	0.17928
PA10P2	NONE	Alone	-	3	B10	6.5	0.19294
PA10P2	NONE	Alone	-	1	B10	5	0.17864
PA10P2	NONE	Alone	-	1	B10	21	0.17886
PA10P2	NONE	Alone	-	1	B10	21.5	0.17854
PA10P2	NONE	Alone	-	1	B10	18.5	0.17804
PA10P2	NONE	Alone	-	3	B10	0.5	0.211
PA10P2	NONE	Alone	-	2	B10	21.5	0.18452
PA10P2	NONE	Alone	-	2	B10	16.5	0.1935
PA10P2	NONE	Alone	-	2	B10	23	0.18598
PA10P2	NONE	Alone	-	2	B10	23.5	0.18038
PA10P2	NONE	Alone	-	2	B10	24	0.18828
PA10P2	PA13P1	Symmetrical	0.8	1	C10	22	0.23572
PA10P2	PA13P1	Symmetrical	0.8	2	C10	11.5	0.17718
PA10P2	PA13P1	Symmetrical	0.8	2	C10	17.5	0.1892
PA10P2	PA13P1	Symmetrical	0.8	1	C10	23	0.23666
PA10P2	PA13P1	Symmetrical	0.8	1	C10	21.5	0.23422
PA10P2	PA13P1	Symmetrical	0.8	1	C10	7.5	0.18348
PA10P2	PA13P1	Symmetrical	0.8	1	C10	22.5	0.23668
PA10P2	PA13P1	Symmetrical	0.8	2	C10	0	0.18726
PA10P2	PA13P1	Symmetrical	0.8	1	C10	21	0.23384
PA10P2	PA13P1	Symmetrical	0.8	3	C10	22	0.25102
PA10P2	PA13P1	Symmetrical	0.8	3	C10	21	0.25118
PA10P2	PA13P1	Symmetrical	0.8	3	C10	21.5	0.25106
PA10P2	PA13P1	Symmetrical	0.8	3	C10	24	0.25538
PA10P2	PA13P1	Symmetrical	0.8	1	C10	24	0.2387
PA10P2	PA13P1	Symmetrical	0.8	3	C10	22.5	0.25044
PA10P2	PA13P1	Symmetrical	0.8	3	C10	23.5	0.2536
PA10P2	PA13P1	Symmetrical	0.8	2	C10	8.5	0.17698
PA10P2	PA13P1	Symmetrical	0.8	2	C10	21.5	0.19218
PA10P2	PA13P1	Symmetrical	0.8	2	C10	22	0.19248
PA10P2	PA13P1	Symmetrical	0.8	2	C10	22.5	0.19286
PA10P2	PA13P1	Symmetrical	0.8	2	C10	23	0.19382
PA10P2	PA13P1	Symmetrical	0.8	3	C10	0	0.18742
PA10P2	PA13P1	Symmetrical	0.8	3	C10	5	0.17798
PA10P2	PA13P1	Symmetrical	0.8	2	C10	12	0.17774
PA10P2	PA13P1	Symmetrical	0.8	2	C10	12.5	0.17852
PA10P2	PA13P1	Symmetrical	0.8	2	C10	13	0.17992
PA10P2	PA13P1	Symmetrical	0.8	1	C10	23.5	0.23826
PA10P2	PA13P1	Symmetrical	0.8	1	C10	3.5	0.18884
PA10P2	PA13P1	Symmetrical	0.8	3	C10	17	0.23158
PA10P2	PA13P1	Symmetrical	0.8	1	C10	17.5	0.20998
PA10P2	PA13P1	Symmetrical	0.8	1	C10	18	0.2156
PA10P2	PA13P1	Symmetrical	0.8	2	C10	14.5	0.18722
PA10P2	PA13P1	Symmetrical	0.8	2	C10	15	0.19074
PA10P2	PA13P1	Symmetrical	0.8	2	C10	15.5	0.19472
PA10P2	PA13P1	Symmetrical	0.8	2	C10	16	0.19678
PA10P2	PA13P1	Symmetrical	0.8	2	C10	16.5	0.19412
PA10P2	PA13P1	Symmetrical	0.8	2	C10	17	0.19096
PA10P2	PA13P1	Symmetrical	0.8	1	C10	1	0.19366
PA10P2	PA13P1	Symmetrical	0.8	1	C10	1.5	0.1919
PA10P2	PA13P1	Symmetrical	0.8	1	C10	2	0.18936
PA10P2	PA13P1	Symmetrical	0.8	1	C10	2.5	0.18942
PA10P2	PA13P1	Symmetrical	0.8	1	C10	3	0.18808
PA10P2	PA13P1	Symmetrical	0.8	1	C10	4	0.18758
PA10P2	PA13P1	Symmetrical	0.8	3	C10	17.5	0.23538
PA10P2	PA13P1	Symmetrical	0.8	3	C10	18	0.23794
PA10P2	PA13P1	Symmetrical	0.8	3	C10	18.5	0.24114
PA10P2	PA13P1	Symmetrical	0.8	1	C10	6	0.18452
PA10P2	PA13P1	Symmetrical	0.8	1	C10	6.5	0.18428
PA10P2	PA13P1	Symmetrical	0.8	1	C10	7	0.18328
PA10P2	PA13P1	Symmetrical	0.8	2	C10	1	0.17998
PA10P2	PA13P1	Symmetrical	0.8	2	C10	1.5	0.17882
PA10P2	PA13P1	Symmetrical	0.8	3	C10	23	0.25084
PA10P2	PA13P1	Symmetrical	0.8	2	C10	3	0.17828
PA10P2	PA13P1	Symmetrical	0.8	2	C10	7	0.17734
PA10P2	PA13P1	Symmetrical	0.8	2	C10	7.5	0.17688
PA10P2	PA13P1	Symmetrical	0.8	2	C10	8	0.17698
PA10P2	PA13P1	Symmetrical	0.8	2	C10	5	0.17778
PA10P2	PA13P1	Symmetrical	0.8	2	C10	9	0.17656
PA10P2	PA13P1	Symmetrical	0.8	2	C10	9.5	0.17652
PA10P2	PA13P1	Symmetrical	0.8	2	C10	10	0.17668
PA10P2	PA13P1	Symmetrical	0.8	2	C10	10.5	0.17686
PA10P2	PA13P1	Symmetrical	0.8	2	C10	11	0.17674
PA10P2	PA13P1	Symmetrical	0.8	3	C10	4.5	0.17778
PA10P2	PA13P1	Symmetrical	0.8	1	C10	13	0.18346
PA10P2	PA13P1	Symmetrical	0.8	3	C10	5.5	0.17744
PA10P2	PA13P1	Symmetrical	0.8	3	C10	6	0.17744
PA10P2	PA13P1	Symmetrical	0.8	3	C10	6.5	0.17654
PA10P2	PA13P1	Symmetrical	0.8	2	C10	13.5	0.18156
PA10P2	PA13P1	Symmetrical	0.8	2	C10	14	0.1832
PA10P2	PA13P1	Symmetrical	0.8	1	C10	17	0.20508
PA10P2	PA13P1	Symmetrical	0.8	3	C10	8.5	0.17636
PA10P2	PA13P1	Symmetrical	0.8	1	C10	18.5	0.22046
PA10P2	PA13P1	Symmetrical	0.8	1	C10	19	0.22444
PA10P2	PA13P1	Symmetrical	0.8	1	C10	19.5	0.22774
PA10P2	PA13P1	Symmetrical	0.8	1	C10	20	0.2304
PA10P2	PA13P1	Symmetrical	0.8	1	C10	20.5	0.23204
PA10P2	PA13P1	Symmetrical	0.8	1	C10	0	0.19702
PA10P2	PA13P1	Symmetrical	0.8	1	C10	0.5	0.19564
PA10P2	PA13P1	Symmetrical	0.8	3	C10	11.5	0.18304
PA10P2	PA13P1	Symmetrical	0.8	2	C10	18	0.18952
PA10P2	PA13P1	Symmetrical	0.8	2	C10	18.5	0.1903
PA10P2	PA13P1	Symmetrical	0.8	2	C10	19	0.19046
PA10P2	PA13P1	Symmetrical	0.8	3	C10	14.5	0.20758
PA10P2	PA13P1	Symmetrical	0.8	3	C10	15	0.2125
PA10P2	PA13P1	Symmetrical	0.8	3	C10	15.5	0.21802
PA10P2	PA13P1	Symmetrical	0.8	3	C10	16	0.22246
PA10P2	PA13P1	Symmetrical	0.8	3	C10	16.5	0.22782
PA10P2	PA13P1	Symmetrical	0.8	2	C10	6	0.1767
PA10P2	PA13P1	Symmetrical	0.8	2	C10	6.5	0.17738
PA10P2	PA13P1	Symmetrical	0.8	2	C10	0.5	0.17992
PA10P2	PA13P1	Symmetrical	0.8	3	C10	20.5	0.25108
PA10P2	PA13P1	Symmetrical	0.8	2	C10	2	0.17864
PA10P2	PA13P1	Symmetrical	0.8	2	C10	2.5	0.17816
PA10P2	PA13P1	Symmetrical	0.8	2	C10	3.5	0.1776
PA10P2	PA13P1	Symmetrical	0.8	2	C10	4	0.17786
PA10P2	PA13P1	Symmetrical	0.8	2	C10	4.5	0.17742
PA10P2	PA13P1	Symmetrical	0.8	3	C10	2	0.18072
PA10P2	PA13P1	Symmetrical	0.8	2	C10	5.5	0.17764
PA10P2	PA13P1	Symmetrical	0.8	3	C10	2.5	0.17962
PA10P2	PA13P1	Symmetrical	0.8	3	C10	3	0.17918
PA10P2	PA13P1	Symmetrical	0.8	3	C10	3.5	0.17886
PA10P2	PA13P1	Symmetrical	0.8	3	C10	4	0.17816
PA10P2	PA13P1	Symmetrical	0.8	1	C10	12.5	0.1809
PA10P2	PA13P1	Symmetrical	0.8	3	C10	10	0.17754
PA10P2	PA13P1	Symmetrical	0.8	1	C10	13.5	0.18492
PA10P2	PA13P1	Symmetrical	0.8	1	C10	14	0.18728
PA10P2	PA13P1	Symmetrical	0.8	1	C10	14.5	0.1911
PA10P2	PA13P1	Symmetrical	0.8	3	C10	7	0.17622
PA10P2	PA13P1	Symmetrical	0.8	3	C10	7.5	0.1768
PA10P2	PA13P1	Symmetrical	0.8	3	C10	8	0.1757
PA10P2	PA13P1	Symmetrical	0.8	1	C10	16.5	0.20226
PA10P2	PA13P1	Symmetrical	0.8	3	C10	9	0.17558
PA10P2	PA13P1	Symmetrical	0.8	1	C10	8	0.18216
PA10P2	PA13P1	Symmetrical	0.8	1	C10	5	0.18582
PA10P2	PA13P1	Symmetrical	0.8	1	C10	5.5	0.1853
PA10P2	PA13P1	Symmetrical	0.8	1	C10	4.5	0.18664
PA10P2	PA13P1	Symmetrical	0.8	3	C10	20	0.24854
PA10P2	PA13P1	Symmetrical	0.8	3	C10	10.5	0.1773
PA10P2	PA13P1	Symmetrical	0.8	3	C10	11	0.17904
PA10P2	PA13P1	Symmetrical	0.8	3	C10	12	0.1879
PA10P2	PA13P1	Symmetrical	0.8	3	C10	12.5	0.19566
PA10P2	PA13P1	Symmetrical	0.8	3	C10	13	0.20506
PA10P2	PA13P1	Symmetrical	0.8	3	C10	13.5	0.20848
PA10P2	PA13P1	Symmetrical	0.8	3	C10	14	0.20506
PA10P2	PA13P1	Symmetrical	0.8	2	C10	20	0.19236
PA10P2	PA13P1	Symmetrical	0.8	2	C10	20.5	0.19214
PA10P2	PA13P1	Symmetrical	0.8	2	C10	21	0.19278
PA10P2	PA13P1	Symmetrical	0.8	3	C10	19	0.24514
PA10P2	PA13P1	Symmetrical	0.8	3	C10	19.5	0.24772
PA10P2	PA13P1	Symmetrical	0.8	1	C10	12	0.18086
PA10P2	PA13P1	Symmetrical	0.8	3	C10	1	0.1848
PA10P2	PA13P1	Symmetrical	0.8	3	C10	1.5	0.18316
PA10P2	PA13P1	Symmetrical	0.8	2	C10	23.5	0.19442
PA10P2	PA13P1	Symmetrical	0.8	3	C10	0.5	0.18544
PA10P2	PA13P1	Symmetrical	0.8	1	C10	10	0.18108
PA10P2	PA13P1	Symmetrical	0.8	1	C10	10.5	0.18054
PA10P2	PA13P1	Symmetrical	0.8	1	C10	9	0.18092
PA10P2	PA13P1	Symmetrical	0.8	1	C10	9.5	0.18082
PA10P2	PA13P1	Symmetrical	0.8	3	C10	9.5	0.17682
PA10P2	PA13P1	Symmetrical	0.8	1	C10	15	0.19498
PA10P2	PA13P1	Symmetrical	0.8	1	C10	11	0.18086
PA10P2	PA13P1	Symmetrical	0.8	1	C10	11.5	0.18098
PA10P2	PA13P1	Symmetrical	0.8	2	C10	19.5	0.19136
PA10P2	PA13P1	Symmetrical	0.8	1	C10	8.5	0.18212
PA10P2	PA13P1	Symmetrical	0.8	1	C10	15.5	0.2018
PA10P2	PA13P1	Symmetrical	0.8	1	C10	16	0.20492
PA10P2	PA13P1	Symmetrical	0.8	2	C10	24	0.1935
PA13P1	NONE	Alone	-	1	B11	15.5	0.80372
PA13P1	NONE	Alone	-	1	B11	14	0.5235
PA13P1	NONE	Alone	-	1	B11	13.5	0.44486
PA13P1	NONE	Alone	-	2	B11	12	0.20418
PA13P1	NONE	Alone	-	2	B11	13	0.24238
PA13P1	NONE	Alone	-	2	B11	11.5	0.19416
PA13P1	NONE	Alone	-	1	B11	13	0.36706
PA13P1	NONE	Alone	-	2	B11	13.5	0.28256
PA13P1	NONE	Alone	-	2	B11	18	1.0769
PA13P1	NONE	Alone	-	1	B11	12.5	0.30262
PA13P1	NONE	Alone	-	1	B11	14.5	0.58706
PA13P1	NONE	Alone	-	2	B11	11	0.18834
PA13P1	NONE	Alone	-	2	B11	14	0.34268
PA13P1	NONE	Alone	-	1	B11	21.5	1.2416
PA13P1	NONE	Alone	-	2	B11	14.5	0.41856
PA13P1	NONE	Alone	-	1	B11	16	0.9853
PA13P1	NONE	Alone	-	2	B11	17.5	1.0224
PA13P1	NONE	Alone	-	1	B11	17	1.0844
PA13P1	NONE	Alone	-	2	B11	16	0.65496
PA13P1	NONE	Alone	-	2	B11	16.5	0.76908
PA13P1	NONE	Alone	-	1	B11	16.5	1.0458
PA13P1	NONE	Alone	-	2	B11	15.5	0.57094
PA13P1	NONE	Alone	-	3	B11	0	0.17874
PA13P1	NONE	Alone	-	3	B11	0.5	0.17534
PA13P1	NONE	Alone	-	2	B11	17	0.94216
PA13P1	NONE	Alone	-	3	B11	3.5	0.1752
PA13P1	NONE	Alone	-	3	B11	2	0.17416
PA13P1	NONE	Alone	-	1	B11	17.5	1.1115
PA13P1	NONE	Alone	-	2	B11	12.5	0.2195
PA13P1	NONE	Alone	-	3	B11	1.5	0.17494
PA13P1	NONE	Alone	-	3	B11	24	0.8548
PA13P1	NONE	Alone	-	1	B11	11	0.21382
PA13P1	NONE	Alone	-	1	B11	11.5	0.23164
PA13P1	NONE	Alone	-	2	B11	24	1.3556
PA13P1	NONE	Alone	-	2	B11	1.5	0.18016
PA13P1	NONE	Alone	-	2	B11	2	0.1803
PA13P1	NONE	Alone	-	2	B11	2.5	0.18102
PA13P1	NONE	Alone	-	2	B11	3	0.18096
PA13P1	NONE	Alone	-	1	B11	15	0.68848
PA13P1	NONE	Alone	-	2	B11	19	1.2023
PA13P1	NONE	Alone	-	3	B11	2.5	0.17494
PA13P1	NONE	Alone	-	3	B11	3	0.17434
PA13P1	NONE	Alone	-	3	B11	16.5	0.62362
PA13P1	NONE	Alone	-	1	B11	18.5	1.1766
PA13P1	NONE	Alone	-	1	B11	19	1.2367
PA13P1	NONE	Alone	-	1	B11	19.5	1.2373
PA13P1	NONE	Alone	-	1	B11	12	0.2589
PA13P1	NONE	Alone	-	1	B11	20.5	1.2179
PA13P1	NONE	Alone	-	1	B11	21	1.2338
PA13P1	NONE	Alone	-	3	B11	6	0.17556
PA13P1	NONE	Alone	-	1	B11	22	1.2923
PA13P1	NONE	Alone	-	1	B11	22.5	1.291
PA13P1	NONE	Alone	-	1	B11	23	1.2795
PA13P1	NONE	Alone	-	2	B11	19.5	1.2627
PA13P1	NONE	Alone	-	2	B11	15	0.49984
PA13P1	NONE	Alone	-	1	B11	18	1.1241
PA13P1	NONE	Alone	-	2	B11	21	1.3158
PA13P1	NONE	Alone	-	2	B11	21.5	1.324
PA13P1	NONE	Alone	-	3	B11	17	0.65198
PA13P1	NONE	Alone	-	3	B11	17.5	0.68624
PA13P1	NONE	Alone	-	2	B11	23.5	1.3441
PA13P1	NONE	Alone	-	3	B11	18.5	0.91746
PA13P1	NONE	Alone	-	3	B11	19	0.9782
PA13P1	NONE	Alone	-	3	B11	19.5	0.9449
PA13P1	NONE	Alone	-	2	B11	4	0.18104
PA13P1	NONE	Alone	-	1	B11	7	0.18626
PA13P1	NONE	Alone	-	3	B11	20	0.91676
PA13P1	NONE	Alone	-	3	B11	20.5	0.91808
PA13P1	NONE	Alone	-	3	B11	21	0.93674
PA13P1	NONE	Alone	-	2	B11	0	0.1978
PA13P1	NONE	Alone	-	1	B11	10	0.19358
PA13P1	NONE	Alone	-	1	B11	10.5	0.20048
PA13P1	NONE	Alone	-	2	B11	0.5	0.18028
PA13P1	NONE	Alone	-	2	B11	1	0.18022
PA13P1	NONE	Alone	-	3	B11	23	0.85198
PA13P1	NONE	Alone	-	3	B11	23.5	0.84532
PA13P1	NONE	Alone	-	2	B11	7.5	0.17928
PA13P1	NONE	Alone	-	2	B11	8	0.17964
PA13P1	NONE	Alone	-	2	B11	18.5	1.1409
PA13P1	NONE	Alone	-	2	B11	3.5	0.1808
PA13P1	NONE	Alone	-	3	B11	7	0.17578
PA13P1	NONE	Alone	-	2	B11	4.5	0.18118
PA13P1	NONE	Alone	-	2	B11	5	0.1806
PA13P1	NONE	Alone	-	2	B11	5.5	0.18018
PA13P1	NONE	Alone	-	2	B11	6	0.17994
PA13P1	NONE	Alone	-	2	B11	6.5	0.18014
PA13P1	NONE	Alone	-	1	B11	20	1.2232
PA13P1	NONE	Alone	-	3	B11	11	0.18288
PA13P1	NONE	Alone	-	3	B11	11.5	0.1896
PA13P1	NONE	Alone	-	3	B11	12	0.19968
PA13P1	NONE	Alone	-	3	B11	12.5	0.2146
PA13P1	NONE	Alone	-	3	B11	13	0.23952
PA13P1	NONE	Alone	-	3	B11	13.5	0.27766
PA13P1	NONE	Alone	-	3	B11	14	0.3322
PA13P1	NONE	Alone	-	1	B11	23.5	1.2684
PA13P1	NONE	Alone	-	1	B11	24	1.2751
PA13P1	NONE	Alone	-	2	B11	20.5	1.2864
PA13P1	NONE	Alone	-	2	B11	20	1.3036
PA13P1	NONE	Alone	-	2	B11	22	1.3393
PA13P1	NONE	Alone	-	2	B11	22.5	1.3334
PA13P1	NONE	Alone	-	3	B11	18	0.7241
PA13P1	NONE	Alone	-	3	B11	1	0.1745
PA13P1	NONE	Alone	-	1	B11	4.5	0.18744
PA13P1	NONE	Alone	-	1	B11	5	0.18736
PA13P1	NONE	Alone	-	1	B11	5.5	0.18618
PA13P1	NONE	Alone	-	1	B11	6	0.18584
PA13P1	NONE	Alone	-	1	B11	7.5	0.18642
PA13P1	NONE	Alone	-	1	B11	8	0.18592
PA13P1	NONE	Alone	-	1	B11	8.5	0.18648
PA13P1	NONE	Alone	-	1	B11	9	0.18904
PA13P1	NONE	Alone	-	1	B11	9.5	0.18972
PA13P1	NONE	Alone	-	3	B11	21.5	0.93854
PA13P1	NONE	Alone	-	3	B11	22	0.87702
PA13P1	NONE	Alone	-	3	B11	22.5	0.86868
PA13P1	NONE	Alone	-	2	B11	7	0.17918
PA13P1	NONE	Alone	-	3	B11	4	0.17542
PA13P1	NONE	Alone	-	3	B11	4.5	0.1754
PA13P1	NONE	Alone	-	3	B11	5	0.17518
PA13P1	NONE	Alone	-	3	B11	5.5	0.17558
PA13P1	NONE	Alone	-	2	B11	8.5	0.18
PA13P1	NONE	Alone	-	2	B11	9	0.18008
PA13P1	NONE	Alone	-	3	B11	7.5	0.17576
PA13P1	NONE	Alone	-	3	B11	8	0.17602
PA13P1	NONE	Alone	-	3	B11	8.5	0.1757
PA13P1	NONE	Alone	-	3	B11	9	0.1766
PA13P1	NONE	Alone	-	3	B11	9.5	0.17718
PA13P1	NONE	Alone	-	3	B11	10	0.17774
PA13P1	NONE	Alone	-	2	B11	23	1.3395
PA13P1	NONE	Alone	-	1	B11	4	0.18794
PA13P1	NONE	Alone	-	1	B11	3.5	0.1876
PA13P1	NONE	Alone	-	3	B11	14.5	0.40076
PA13P1	NONE	Alone	-	3	B11	15	0.4666
PA13P1	NONE	Alone	-	3	B11	6.5	0.17562
PA13P1	NONE	Alone	-	1	B11	0	0.18824
PA13P1	NONE	Alone	-	1	B11	2.5	0.18728
PA13P1	NONE	Alone	-	1	B11	3	0.18786
PA13P1	NONE	Alone	-	3	B11	15.5	0.53414
PA13P1	NONE	Alone	-	3	B11	16	0.58588
PA13P1	NONE	Alone	-	1	B11	6.5	0.18638
PA13P1	NONE	Alone	-	2	B11	10.5	0.1848
PA13P1	NONE	Alone	-	1	B11	0.5	0.18628
PA13P1	NONE	Alone	-	3	B11	10.5	0.1799
PA13P1	NONE	Alone	-	2	B11	10	0.1828
PA13P1	NONE	Alone	-	1	B11	1.5	0.18718
PA13P1	NONE	Alone	-	1	B11	2	0.18732
PA13P1	NONE	Alone	-	2	B11	9.5	0.18186
PA13P1	NONE	Alone	-	1	B11	1	0.18654
PA2P1	NONE	Alone	-	3	B6	23	1.1988
PA2P1	NONE	Alone	-	3	B6	22	1.1802
PA2P1	NONE	Alone	-	3	B6	21.5	1.1766
PA2P1	NONE	Alone	-	3	B6	22.5	1.1881
PA2P1	NONE	Alone	-	3	B6	7.5	0.165
PA2P1	NONE	Alone	-	3	B6	21	1.1756
PA2P1	NONE	Alone	-	3	B6	24	1.2019
PA2P1	NONE	Alone	-	2	B6	6.5	0.52598
PA2P1	NONE	Alone	-	2	B6	21	1.7344
PA2P1	NONE	Alone	-	1	B6	10	1.3447
PA2P1	NONE	Alone	-	2	B6	9.5	1.2279
PA2P1	NONE	Alone	-	2	B6	23	1.714
PA2P1	NONE	Alone	-	2	B6	23.5	1.7202
PA2P1	NONE	Alone	-	2	B6	24	1.7109
PA2P1	NONE	Alone	-	2	B6	5.5	0.35796
PA2P1	NONE	Alone	-	2	B6	6	0.44254
PA2P1	NONE	Alone	-	1	B6	8.5	1.1624
PA2P1	NONE	Alone	-	1	B6	9	1.2457
PA2P1	NONE	Alone	-	2	B6	21.5	1.7342
PA2P1	NONE	Alone	-	3	B6	23.5	1.1998
PA2P1	NONE	Alone	-	3	B6	11	0.18366
PA2P1	NONE	Alone	-	2	B6	9	1.1677
PA2P1	NONE	Alone	-	2	B6	2	0.17446
PA2P1	NONE	Alone	-	3	B6	18	0.9757
PA2P1	NONE	Alone	-	2	B6	2.5	0.17726
PA2P1	NONE	Alone	-	2	B6	3	0.18446
PA2P1	NONE	Alone	-	3	B6	6	0.16502
PA2P1	NONE	Alone	-	1	B6	7.5	0.84064
PA2P1	NONE	Alone	-	1	B6	8	1.0362
PA2P1	NONE	Alone	-	1	B6	2	0.17828
PA2P1	NONE	Alone	-	3	B6	8	0.16518
PA2P1	NONE	Alone	-	1	B6	9.5	1.2971
PA2P1	NONE	Alone	-	3	B6	2.5	0.16568
PA2P1	NONE	Alone	-	2	B6	1	0.17108
PA2P1	NONE	Alone	-	2	B6	1.5	0.17242
PA2P1	NONE	Alone	-	2	B6	16.5	1.6653
PA2P1	NONE	Alone	-	2	B6	15	1.6022
PA2P1	NONE	Alone	-	2	B6	17.5	1.6843
PA2P1	NONE	Alone	-	2	B6	18	1.7032
PA2P1	NONE	Alone	-	2	B6	18.5	1.7259
PA2P1	NONE	Alone	-	3	B6	6.5	0.164
PA2P1	NONE	Alone	-	3	B6	7	0.1647
PA2P1	NONE	Alone	-	2	B6	20	1.7235
PA2P1	NONE	Alone	-	2	B6	20.5	1.7321
PA2P1	NONE	Alone	-	3	B6	14	0.40886
PA2P1	NONE	Alone	-	3	B6	14.5	0.46612
PA2P1	NONE	Alone	-	2	B6	0	0.1798
PA2P1	NONE	Alone	-	2	B6	0.5	0.17078
PA2P1	NONE	Alone	-	2	B6	22.5	1.7235
PA2P1	NONE	Alone	-	3	B6	17	0.7058
PA2P1	NONE	Alone	-	3	B6	17.5	0.76972
PA2P1	NONE	Alone	-	3	B6	18.5	1.1176
PA2P1	NONE	Alone	-	3	B6	19	1.1541
PA2P1	NONE	Alone	-	3	B6	19.5	1.1621
PA2P1	NONE	Alone	-	3	B6	20	1.1594
PA2P1	NONE	Alone	-	3	B6	20.5	1.1684
PA2P1	NONE	Alone	-	2	B6	4	0.2151
PA2P1	NONE	Alone	-	2	B6	4.5	0.24058
PA2P1	NONE	Alone	-	2	B6	5	0.28654
PA2P1	NONE	Alone	-	3	B6	2	0.16548
PA2P1	NONE	Alone	-	2	B6	12	1.4614
PA2P1	NONE	Alone	-	1	B6	10.5	1.3942
PA2P1	NONE	Alone	-	1	B6	11	1.4335
PA2P1	NONE	Alone	-	1	B6	11.5	1.4627
PA2P1	NONE	Alone	-	2	B6	15.5	1.6287
PA2P1	NONE	Alone	-	2	B6	16	1.6498
PA2P1	NONE	Alone	-	2	B6	10	1.2817
PA2P1	NONE	Alone	-	2	B6	10.5	1.3284
PA2P1	NONE	Alone	-	2	B6	11	1.3891
PA2P1	NONE	Alone	-	2	B6	11.5	1.4285
PA2P1	NONE	Alone	-	1	B6	14.5	1.6477
PA2P1	NONE	Alone	-	2	B6	7	0.61722
PA2P1	NONE	Alone	-	2	B6	7.5	0.70858
PA2P1	NONE	Alone	-	2	B6	8.5	0.90496
PA2P1	NONE	Alone	-	3	B6	5	0.16392
PA2P1	NONE	Alone	-	3	B6	5.5	0.16418
PA2P1	NONE	Alone	-	2	B6	17	1.671
PA2P1	NONE	Alone	-	3	B6	10.5	0.17646
PA2P1	NONE	Alone	-	1	B6	4.5	0.30314
PA2P1	NONE	Alone	-	3	B6	11.5	0.19548
PA2P1	NONE	Alone	-	2	B6	19	1.7171
PA2P1	NONE	Alone	-	2	B6	19.5	1.7241
PA2P1	NONE	Alone	-	1	B6	20	1.7578
PA2P1	NONE	Alone	-	1	B6	20.5	1.7549
PA2P1	NONE	Alone	-	1	B6	21	1.7649
PA2P1	NONE	Alone	-	1	B6	21.5	1.7487
PA2P1	NONE	Alone	-	1	B6	22	1.7513
PA2P1	NONE	Alone	-	2	B6	22	1.7386
PA2P1	NONE	Alone	-	3	B6	0.5	0.16632
PA2P1	NONE	Alone	-	3	B6	1	0.16604
PA2P1	NONE	Alone	-	3	B6	1.5	0.16582
PA2P1	NONE	Alone	-	3	B6	0	0.17034
PA2P1	NONE	Alone	-	3	B6	4.5	0.16466
PA2P1	NONE	Alone	-	3	B6	3.5	0.16512
PA2P1	NONE	Alone	-	3	B6	4	0.16466
PA2P1	NONE	Alone	-	2	B6	3.5	0.19788
PA2P1	NONE	Alone	-	1	B6	6	0.55888
PA2P1	NONE	Alone	-	1	B6	6.5	0.67316
PA2P1	NONE	Alone	-	1	B6	7	0.76034
PA2P1	NONE	Alone	-	1	B6	0.5	0.17088
PA2P1	NONE	Alone	-	1	B6	1	0.17202
PA2P1	NONE	Alone	-	2	B6	12.5	1.473
PA2P1	NONE	Alone	-	2	B6	13	1.4979
PA2P1	NONE	Alone	-	2	B6	13.5	1.5409
PA2P1	NONE	Alone	-	2	B6	14	1.5649
PA2P1	NONE	Alone	-	1	B6	12	1.4953
PA2P1	NONE	Alone	-	1	B6	1.5	0.17428
PA2P1	NONE	Alone	-	1	B6	0	0.1759
PA2P1	NONE	Alone	-	1	B6	2.5	0.1861
PA2P1	NONE	Alone	-	1	B6	3	0.20124
PA2P1	NONE	Alone	-	3	B6	13	0.28282
PA2P1	NONE	Alone	-	3	B6	13.5	0.34174
PA2P1	NONE	Alone	-	1	B6	15	1.6737
PA2P1	NONE	Alone	-	2	B6	8	0.78834
PA2P1	NONE	Alone	-	3	B6	9	0.16752
PA2P1	NONE	Alone	-	3	B6	9.5	0.1692
PA2P1	NONE	Alone	-	3	B6	10	0.1707
PA2P1	NONE	Alone	-	1	B6	17	1.7181
PA2P1	NONE	Alone	-	1	B6	17.5	1.7248
PA2P1	NONE	Alone	-	1	B6	18	1.7427
PA2P1	NONE	Alone	-	1	B6	18.5	1.7504
PA2P1	NONE	Alone	-	3	B6	12	0.21272
PA2P1	NONE	Alone	-	3	B6	12.5	0.23896
PA2P1	NONE	Alone	-	1	B6	14	1.628
PA2P1	NONE	Alone	-	1	B6	23	1.7475
PA2P1	NONE	Alone	-	1	B6	23.5	1.7551
PA2P1	NONE	Alone	-	1	B6	24	1.7558
PA2P1	NONE	Alone	-	1	B6	22.5	1.7601
PA2P1	NONE	Alone	-	2	B6	14.5	1.5866
PA2P1	NONE	Alone	-	1	B6	5	0.38164
PA2P1	NONE	Alone	-	3	B6	3	0.16516
PA2P1	NONE	Alone	-	3	B6	16.5	0.66708
PA2P1	NONE	Alone	-	1	B6	19.5	1.7559
PA2P1	NONE	Alone	-	3	B6	15	0.53294
PA2P1	NONE	Alone	-	1	B6	15.5	1.6804
PA2P1	NONE	Alone	-	1	B6	5.5	0.47146
PA2P1	NONE	Alone	-	3	B6	8.5	0.1666
PA2P1	NONE	Alone	-	1	B6	4	0.25068
PA2P1	NONE	Alone	-	1	B6	12.5	1.5356
PA2P1	NONE	Alone	-	1	B6	16	1.7067
PA2P1	NONE	Alone	-	1	B6	16.5	1.7153
PA2P1	NONE	Alone	-	1	B6	3.5	0.21958
PA2P1	NONE	Alone	-	1	B6	13	1.5602
PA2P1	NONE	Alone	-	1	B6	13.5	1.6014
PA2P1	NONE	Alone	-	1	B6	19	1.7597
PA2P1	NONE	Alone	-	3	B6	15.5	0.58666
PA2P1	NONE	Alone	-	3	B6	16	0.6293
PA2P1	PA10P2	Symmetrical	0.65	3	F6	11.5	0.17642
PA2P1	PA10P2	Symmetrical	0.65	3	F6	8	0.1749
PA2P1	PA10P2	Symmetrical	0.65	3	F6	24	0.18354
PA2P1	PA10P2	Symmetrical	0.65	3	F6	11	0.1762
PA2P1	PA10P2	Symmetrical	0.65	3	F6	8.5	0.17556
PA2P1	PA10P2	Symmetrical	0.65	3	F6	9	0.17494
PA2P1	PA10P2	Symmetrical	0.65	3	F6	23	0.1816
PA2P1	PA10P2	Symmetrical	0.65	3	F6	12.5	0.17934
PA2P1	PA10P2	Symmetrical	0.65	2	F6	21.5	0.1808
PA2P1	PA10P2	Symmetrical	0.65	2	F6	22	0.18012
PA2P1	PA10P2	Symmetrical	0.65	3	F6	12	0.1775
PA2P1	PA10P2	Symmetrical	0.65	3	F6	7.5	0.1752
PA2P1	PA10P2	Symmetrical	0.65	3	F6	7	0.17508
PA2P1	PA10P2	Symmetrical	0.65	2	F6	4.5	0.17944
PA2P1	PA10P2	Symmetrical	0.65	2	F6	5	0.17954
PA2P1	PA10P2	Symmetrical	0.65	2	F6	5.5	0.18004
PA2P1	PA10P2	Symmetrical	0.65	3	F6	23.5	0.18234
PA2P1	PA10P2	Symmetrical	0.65	2	F6	0.5	0.18246
PA2P1	PA10P2	Symmetrical	0.65	2	F6	1	0.18218
PA2P1	PA10P2	Symmetrical	0.65	2	F6	1.5	0.18094
PA2P1	PA10P2	Symmetrical	0.65	2	F6	2	0.18054
PA2P1	PA10P2	Symmetrical	0.65	2	F6	2.5	0.18002
PA2P1	PA10P2	Symmetrical	0.65	2	F6	3	0.18066
PA2P1	PA10P2	Symmetrical	0.65	2	F6	3.5	0.17994
PA2P1	PA10P2	Symmetrical	0.65	2	F6	4	0.18002
PA2P1	PA10P2	Symmetrical	0.65	3	F6	14.5	0.17764
PA2P1	PA10P2	Symmetrical	0.65	3	F6	15	0.17718
PA2P1	PA10P2	Symmetrical	0.65	3	F6	15.5	0.17758
PA2P1	PA10P2	Symmetrical	0.65	3	F6	9.5	0.1753
PA2P1	PA10P2	Symmetrical	0.65	2	F6	6	0.17904
PA2P1	PA10P2	Symmetrical	0.65	2	F6	6.5	0.17908
PA2P1	PA10P2	Symmetrical	0.65	2	F6	7	0.1791
PA2P1	PA10P2	Symmetrical	0.65	2	F6	7.5	0.17854
PA2P1	PA10P2	Symmetrical	0.65	2	F6	22.5	0.17966
PA2P1	PA10P2	Symmetrical	0.65	2	F6	23	0.18048
PA2P1	PA10P2	Symmetrical	0.65	3	F6	13	0.18046
PA2P1	PA10P2	Symmetrical	0.65	3	F6	13.5	0.18026
PA2P1	PA10P2	Symmetrical	0.65	3	F6	14	0.17852
PA2P1	PA10P2	Symmetrical	0.65	2	F6	18.5	0.18202
PA2P1	PA10P2	Symmetrical	0.65	2	F6	19	0.18206
PA2P1	PA10P2	Symmetrical	0.65	2	F6	19.5	0.18212
PA2P1	PA10P2	Symmetrical	0.65	2	F6	20	0.18266
PA2P1	PA10P2	Symmetrical	0.65	2	F6	20.5	0.18218
PA2P1	PA10P2	Symmetrical	0.65	2	F6	0	0.18404
PA2P1	PA10P2	Symmetrical	0.65	1	F6	23.5	0.17954
PA2P1	PA10P2	Symmetrical	0.65	1	F6	24	0.17942
PA2P1	PA10P2	Symmetrical	0.65	3	F6	17.5	0.1794
PA2P1	PA10P2	Symmetrical	0.65	3	F6	18	0.17978
PA2P1	PA10P2	Symmetrical	0.65	3	F6	18.5	0.17974
PA2P1	PA10P2	Symmetrical	0.65	3	F6	19	0.18008
PA2P1	PA10P2	Symmetrical	0.65	3	F6	19.5	0.18062
PA2P1	PA10P2	Symmetrical	0.65	3	F6	6.5	0.17498
PA2P1	PA10P2	Symmetrical	0.65	3	F6	20	0.18012
PA2P1	PA10P2	Symmetrical	0.65	1	F6	7.5	0.1792
PA2P1	PA10P2	Symmetrical	0.65	1	F6	8	0.17926
PA2P1	PA10P2	Symmetrical	0.65	1	F6	8.5	0.1787
PA2P1	PA10P2	Symmetrical	0.65	1	F6	9	0.1795
PA2P1	PA10P2	Symmetrical	0.65	1	F6	9.5	0.17876
PA2P1	PA10P2	Symmetrical	0.65	1	F6	10	0.17834
PA2P1	PA10P2	Symmetrical	0.65	2	F6	21	0.18156
PA2P1	PA10P2	Symmetrical	0.65	2	F6	8	0.17888
PA2P1	PA10P2	Symmetrical	0.65	2	F6	8.5	0.17934
PA2P1	PA10P2	Symmetrical	0.65	2	F6	23.5	0.1798
PA2P1	PA10P2	Symmetrical	0.65	2	F6	24	0.1804
PA2P1	PA10P2	Symmetrical	0.65	1	F6	7	0.17834
PA2P1	PA10P2	Symmetrical	0.65	3	F6	0	0.17866
PA2P1	PA10P2	Symmetrical	0.65	3	F6	0.5	0.17664
PA2P1	PA10P2	Symmetrical	0.65	3	F6	1	0.17742
PA2P1	PA10P2	Symmetrical	0.65	3	F6	1.5	0.1768
PA2P1	PA10P2	Symmetrical	0.65	3	F6	10	0.17504
PA2P1	PA10P2	Symmetrical	0.65	3	F6	10.5	0.17546
PA2P1	PA10P2	Symmetrical	0.65	3	F6	17	0.17866
PA2P1	PA10P2	Symmetrical	0.65	3	F6	16	0.17744
PA2P1	PA10P2	Symmetrical	0.65	3	F6	16.5	0.17808
PA2P1	PA10P2	Symmetrical	0.65	1	F6	12.5	0.17812
PA2P1	PA10P2	Symmetrical	0.65	1	F6	13	0.17804
PA2P1	PA10P2	Symmetrical	0.65	2	F6	17.5	0.18094
PA2P1	PA10P2	Symmetrical	0.65	2	F6	18	0.18132
PA2P1	PA10P2	Symmetrical	0.65	1	F6	20	0.17906
PA2P1	PA10P2	Symmetrical	0.65	1	F6	20.5	0.17884
PA2P1	PA10P2	Symmetrical	0.65	1	F6	21	0.17912
PA2P1	PA10P2	Symmetrical	0.65	1	F6	21.5	0.17826
PA2P1	PA10P2	Symmetrical	0.65	1	F6	22	0.1786
PA2P1	PA10P2	Symmetrical	0.65	1	F6	22.5	0.17936
PA2P1	PA10P2	Symmetrical	0.65	1	F6	23	0.17908
PA2P1	PA10P2	Symmetrical	0.65	1	F6	2	0.1799
PA2P1	PA10P2	Symmetrical	0.65	1	F6	2.5	0.17984
PA2P1	PA10P2	Symmetrical	0.65	1	F6	3	0.17952
PA2P1	PA10P2	Symmetrical	0.65	1	F6	3.5	0.1796
PA2P1	PA10P2	Symmetrical	0.65	1	F6	4	0.17966
PA2P1	PA10P2	Symmetrical	0.65	1	F6	4.5	0.17906
PA2P1	PA10P2	Symmetrical	0.65	1	F6	5	0.17912
PA2P1	PA10P2	Symmetrical	0.65	1	F6	5.5	0.17922
PA2P1	PA10P2	Symmetrical	0.65	3	F6	20.5	0.1801
PA2P1	PA10P2	Symmetrical	0.65	3	F6	21	0.17978
PA2P1	PA10P2	Symmetrical	0.65	3	F6	21.5	0.17996
PA2P1	PA10P2	Symmetrical	0.65	3	F6	22	0.18074
PA2P1	PA10P2	Symmetrical	0.65	3	F6	22.5	0.18018
PA2P1	PA10P2	Symmetrical	0.65	3	F6	3	0.17598
PA2P1	PA10P2	Symmetrical	0.65	3	F6	3.5	0.17596
PA2P1	PA10P2	Symmetrical	0.65	1	F6	11.5	0.1782
PA2P1	PA10P2	Symmetrical	0.65	1	F6	12	0.1785
PA2P1	PA10P2	Symmetrical	0.65	3	F6	4	0.17558
PA2P1	PA10P2	Symmetrical	0.65	2	F6	9	0.1786
PA2P1	PA10P2	Symmetrical	0.65	2	F6	9.5	0.1791
PA2P1	PA10P2	Symmetrical	0.65	2	F6	10	0.179
PA2P1	PA10P2	Symmetrical	0.65	2	F6	10.5	0.17886
PA2P1	PA10P2	Symmetrical	0.65	2	F6	11	0.17926
PA2P1	PA10P2	Symmetrical	0.65	2	F6	11.5	0.17836
PA2P1	PA10P2	Symmetrical	0.65	3	F6	2	0.17618
PA2P1	PA10P2	Symmetrical	0.65	3	F6	2.5	0.17572
PA2P1	PA10P2	Symmetrical	0.65	1	F6	10.5	0.17878
PA2P1	PA10P2	Symmetrical	0.65	1	F6	11	0.17858
PA2P1	PA10P2	Symmetrical	0.65	2	F6	13	0.17886
PA2P1	PA10P2	Symmetrical	0.65	2	F6	13.5	0.17892
PA2P1	PA10P2	Symmetrical	0.65	2	F6	14.5	0.17954
PA2P1	PA10P2	Symmetrical	0.65	2	F6	15	0.17956
PA2P1	PA10P2	Symmetrical	0.65	2	F6	15.5	0.17992
PA2P1	PA10P2	Symmetrical	0.65	2	F6	16	0.18002
PA2P1	PA10P2	Symmetrical	0.65	2	F6	16.5	0.18026
PA2P1	PA10P2	Symmetrical	0.65	2	F6	17	0.18044
PA2P1	PA10P2	Symmetrical	0.65	1	F6	0	0.18148
PA2P1	PA10P2	Symmetrical	0.65	1	F6	0.5	0.18056
PA2P1	PA10P2	Symmetrical	0.65	1	F6	1	0.18068
PA2P1	PA10P2	Symmetrical	0.65	1	F6	1.5	0.1798
PA2P1	PA10P2	Symmetrical	0.65	2	F6	12.5	0.17822
PA2P1	PA10P2	Symmetrical	0.65	1	F6	15.5	0.1786
PA2P1	PA10P2	Symmetrical	0.65	1	F6	16	0.17798
PA2P1	PA10P2	Symmetrical	0.65	2	F6	14	0.17886
PA2P1	PA10P2	Symmetrical	0.65	1	F6	17.5	0.17846
PA2P1	PA10P2	Symmetrical	0.65	3	F6	4.5	0.17482
PA2P1	PA10P2	Symmetrical	0.65	3	F6	5	0.17472
PA2P1	PA10P2	Symmetrical	0.65	3	F6	5.5	0.17538
PA2P1	PA10P2	Symmetrical	0.65	1	F6	6	0.179
PA2P1	PA10P2	Symmetrical	0.65	1	F6	6.5	0.17858
PA2P1	PA10P2	Symmetrical	0.65	1	F6	14	0.17764
PA2P1	PA10P2	Symmetrical	0.65	1	F6	14.5	0.17894
PA2P1	PA10P2	Symmetrical	0.65	2	F6	12	0.17908
PA2P1	PA10P2	Symmetrical	0.65	1	F6	15	0.1782
PA2P1	PA10P2	Symmetrical	0.65	1	F6	18	0.17866
PA2P1	PA10P2	Symmetrical	0.65	1	F6	18.5	0.17842
PA2P1	PA10P2	Symmetrical	0.65	1	F6	16.5	0.17846
PA2P1	PA10P2	Symmetrical	0.65	1	F6	17	0.17846
PA2P1	PA10P2	Symmetrical	0.65	1	F6	13.5	0.17796
PA2P1	PA10P2	Symmetrical	0.65	1	F6	19	0.17874
PA2P1	PA10P2	Symmetrical	0.65	3	F6	6	0.1755
PA2P1	PA10P2	Symmetrical	0.65	1	F6	19.5	0.17814
PA2P1	PA13P1	Symmetrical	0.85	3	G6	10	1.0278
PA2P1	PA13P1	Symmetrical	0.85	3	G6	9.5	0.95234
PA2P1	PA13P1	Symmetrical	0.85	3	G6	5.5	0.28382
PA2P1	PA13P1	Symmetrical	0.85	3	G6	6	0.34322
PA2P1	PA13P1	Symmetrical	0.85	3	G6	6.5	0.42966
PA2P1	PA13P1	Symmetrical	0.85	3	G6	5	0.2467
PA2P1	PA13P1	Symmetrical	0.85	3	G6	7.5	0.60776
PA2P1	PA13P1	Symmetrical	0.85	3	G6	8	0.69342
PA2P1	PA13P1	Symmetrical	0.85	3	G6	8.5	0.76548
PA2P1	PA13P1	Symmetrical	0.85	3	G6	9	0.87016
PA2P1	PA13P1	Symmetrical	0.85	3	G6	23	1.14
PA2P1	PA13P1	Symmetrical	0.85	3	G6	23.5	1.1591
PA2P1	PA13P1	Symmetrical	0.85	3	G6	24	1.1695
PA2P1	PA13P1	Symmetrical	0.85	2	G6	7.5	0.18268
PA2P1	PA13P1	Symmetrical	0.85	2	G6	8	0.18356
PA2P1	PA13P1	Symmetrical	0.85	2	G6	8.5	0.18492
PA2P1	PA13P1	Symmetrical	0.85	2	G6	9	0.1856
PA2P1	PA13P1	Symmetrical	0.85	2	G6	9.5	0.1874
PA2P1	PA13P1	Symmetrical	0.85	3	G6	7	0.51682
PA2P1	PA13P1	Symmetrical	0.85	2	G6	10.5	0.19406
PA2P1	PA13P1	Symmetrical	0.85	2	G6	11	0.2005
PA2P1	PA13P1	Symmetrical	0.85	2	G6	11.5	0.20924
PA2P1	PA13P1	Symmetrical	0.85	2	G6	12	0.22316
PA2P1	PA13P1	Symmetrical	0.85	2	G6	12.5	0.24588
PA2P1	PA13P1	Symmetrical	0.85	2	G6	13	0.28606
PA2P1	PA13P1	Symmetrical	0.85	2	G6	13.5	0.34464
PA2P1	PA13P1	Symmetrical	0.85	3	G6	10.5	1.0717
PA2P1	PA13P1	Symmetrical	0.85	3	G6	11	1.1069
PA2P1	PA13P1	Symmetrical	0.85	3	G6	11.5	1.1378
PA2P1	PA13P1	Symmetrical	0.85	3	G6	12	1.1593
PA2P1	PA13P1	Symmetrical	0.85	3	G6	12.5	1.1821
PA2P1	PA13P1	Symmetrical	0.85	2	G6	10	0.19022
PA2P1	PA13P1	Symmetrical	0.85	3	G6	20.5	1.0614
PA2P1	PA13P1	Symmetrical	0.85	3	G6	21	1.0712
PA2P1	PA13P1	Symmetrical	0.85	3	G6	21.5	1.0846
PA2P1	PA13P1	Symmetrical	0.85	3	G6	22	1.1044
PA2P1	PA13P1	Symmetrical	0.85	3	G6	22.5	1.1179
PA2P1	PA13P1	Symmetrical	0.85	1	G6	10	0.18424
PA2P1	PA13P1	Symmetrical	0.85	1	G6	10.5	0.1892
PA2P1	PA13P1	Symmetrical	0.85	1	G6	9	0.18132
PA2P1	PA13P1	Symmetrical	0.85	1	G6	11.5	0.20832
PA2P1	PA13P1	Symmetrical	0.85	1	G6	12	0.22608
PA2P1	PA13P1	Symmetrical	0.85	1	G6	12.5	0.25604
PA2P1	PA13P1	Symmetrical	0.85	1	G6	13	0.30494
PA2P1	PA13P1	Symmetrical	0.85	1	G6	13.5	0.3844
PA2P1	PA13P1	Symmetrical	0.85	1	G6	14	0.45922
PA2P1	PA13P1	Symmetrical	0.85	1	G6	14.5	0.52514
PA2P1	PA13P1	Symmetrical	0.85	1	G6	15	0.60846
PA2P1	PA13P1	Symmetrical	0.85	1	G6	15.5	0.756
PA2P1	PA13P1	Symmetrical	0.85	1	G6	16	0.87046
PA2P1	PA13P1	Symmetrical	0.85	1	G6	16.5	1.062
PA2P1	PA13P1	Symmetrical	0.85	1	G6	17	1.0902
PA2P1	PA13P1	Symmetrical	0.85	1	G6	11	0.1961
PA2P1	PA13P1	Symmetrical	0.85	1	G6	18	1.1879
PA2P1	PA13P1	Symmetrical	0.85	1	G6	18.5	1.3102
PA2P1	PA13P1	Symmetrical	0.85	1	G6	19	1.298
PA2P1	PA13P1	Symmetrical	0.85	1	G6	19.5	1.3079
PA2P1	PA13P1	Symmetrical	0.85	1	G6	20	1.2878
PA2P1	PA13P1	Symmetrical	0.85	1	G6	21	1.3077
PA2P1	PA13P1	Symmetrical	0.85	1	G6	21.5	1.3126
PA2P1	PA13P1	Symmetrical	0.85	1	G6	22	1.3268
PA2P1	PA13P1	Symmetrical	0.85	1	G6	22.5	1.313
PA2P1	PA13P1	Symmetrical	0.85	1	G6	23	1.328
PA2P1	PA13P1	Symmetrical	0.85	1	G6	23.5	1.3045
PA2P1	PA13P1	Symmetrical	0.85	1	G6	4	0.18084
PA2P1	PA13P1	Symmetrical	0.85	3	G6	17	1.0025
PA2P1	PA13P1	Symmetrical	0.85	3	G6	17.5	1.0141
PA2P1	PA13P1	Symmetrical	0.85	3	G6	18	1.0403
PA2P1	PA13P1	Symmetrical	0.85	3	G6	18.5	1.0432
PA2P1	PA13P1	Symmetrical	0.85	3	G6	19	1.0482
PA2P1	PA13P1	Symmetrical	0.85	3	G6	19.5	1.0498
PA2P1	PA13P1	Symmetrical	0.85	3	G6	20	1.0538
PA2P1	PA13P1	Symmetrical	0.85	1	G6	0	0.17922
PA2P1	PA13P1	Symmetrical	0.85	1	G6	8	0.18038
PA2P1	PA13P1	Symmetrical	0.85	1	G6	8.5	0.17996
PA2P1	PA13P1	Symmetrical	0.85	1	G6	0.5	0.17858
PA2P1	PA13P1	Symmetrical	0.85	1	G6	9.5	0.1827
PA2P1	PA13P1	Symmetrical	0.85	3	G6	2	0.19436
PA2P1	PA13P1	Symmetrical	0.85	3	G6	2.5	0.19588
PA2P1	PA13P1	Symmetrical	0.85	3	G6	3	0.20016
PA2P1	PA13P1	Symmetrical	0.85	3	G6	3.5	0.20444
PA2P1	PA13P1	Symmetrical	0.85	3	G6	4	0.2134
PA2P1	PA13P1	Symmetrical	0.85	3	G6	4.5	0.22632
PA2P1	PA13P1	Symmetrical	0.85	2	G6	0.5	0.18284
PA2P1	PA13P1	Symmetrical	0.85	2	G6	1	0.18332
PA2P1	PA13P1	Symmetrical	0.85	2	G6	1.5	0.18334
PA2P1	PA13P1	Symmetrical	0.85	2	G6	2	0.18308
PA2P1	PA13P1	Symmetrical	0.85	3	G6	13	1.1973
PA2P1	PA13P1	Symmetrical	0.85	3	G6	13.5	1.207
PA2P1	PA13P1	Symmetrical	0.85	3	G6	14	1.1817
PA2P1	PA13P1	Symmetrical	0.85	3	G6	14.5	1.164
PA2P1	PA13P1	Symmetrical	0.85	3	G6	15	1.1182
PA2P1	PA13P1	Symmetrical	0.85	3	G6	15.5	1.0742
PA2P1	PA13P1	Symmetrical	0.85	1	G6	24	1.3039
PA2P1	PA13P1	Symmetrical	0.85	2	G6	14	0.4227
PA2P1	PA13P1	Symmetrical	0.85	2	G6	14.5	0.49908
PA2P1	PA13P1	Symmetrical	0.85	2	G6	15	0.55076
PA2P1	PA13P1	Symmetrical	0.85	2	G6	15.5	0.60174
PA2P1	PA13P1	Symmetrical	0.85	2	G6	16	0.68794
PA2P1	PA13P1	Symmetrical	0.85	2	G6	16.5	0.80744
PA2P1	PA13P1	Symmetrical	0.85	2	G6	17	1.0873
PA2P1	PA13P1	Symmetrical	0.85	2	G6	17.5	1.1374
PA2P1	PA13P1	Symmetrical	0.85	2	G6	18	1.2068
PA2P1	PA13P1	Symmetrical	0.85	2	G6	18.5	1.2164
PA2P1	PA13P1	Symmetrical	0.85	2	G6	19	1.2343
PA2P1	PA13P1	Symmetrical	0.85	2	G6	19.5	1.2553
PA2P1	PA13P1	Symmetrical	0.85	2	G6	20	1.2498
PA2P1	PA13P1	Symmetrical	0.85	2	G6	20.5	1.3291
PA2P1	PA13P1	Symmetrical	0.85	2	G6	21	1.3285
PA2P1	PA13P1	Symmetrical	0.85	2	G6	21.5	1.3524
PA2P1	PA13P1	Symmetrical	0.85	2	G6	22	1.3474
PA2P1	PA13P1	Symmetrical	0.85	2	G6	22.5	1.3496
PA2P1	PA13P1	Symmetrical	0.85	2	G6	23	1.3555
PA2P1	PA13P1	Symmetrical	0.85	2	G6	23.5	1.3906
PA2P1	PA13P1	Symmetrical	0.85	2	G6	24	1.3731
PA2P1	PA13P1	Symmetrical	0.85	2	G6	3.5	0.18236
PA2P1	PA13P1	Symmetrical	0.85	2	G6	4	0.18298
PA2P1	PA13P1	Symmetrical	0.85	2	G6	4.5	0.18314
PA2P1	PA13P1	Symmetrical	0.85	2	G6	5	0.18286
PA2P1	PA13P1	Symmetrical	0.85	2	G6	5.5	0.18344
PA2P1	PA13P1	Symmetrical	0.85	2	G6	6	0.18248
PA2P1	PA13P1	Symmetrical	0.85	2	G6	6.5	0.1827
PA2P1	PA13P1	Symmetrical	0.85	2	G6	7	0.18308
PA2P1	PA13P1	Symmetrical	0.85	2	G6	2.5	0.18274
PA2P1	PA13P1	Symmetrical	0.85	2	G6	3	0.18316
PA2P1	PA13P1	Symmetrical	0.85	3	G6	16	1.0116
PA2P1	PA13P1	Symmetrical	0.85	1	G6	20.5	1.296
PA2P1	PA13P1	Symmetrical	0.85	1	G6	1	0.17968
PA2P1	PA13P1	Symmetrical	0.85	1	G6	1.5	0.17902
PA2P1	PA13P1	Symmetrical	0.85	1	G6	2	0.17946
PA2P1	PA13P1	Symmetrical	0.85	1	G6	2.5	0.17992
PA2P1	PA13P1	Symmetrical	0.85	1	G6	3	0.17976
PA2P1	PA13P1	Symmetrical	0.85	1	G6	3.5	0.18056
PA2P1	PA13P1	Symmetrical	0.85	1	G6	17.5	1.1288
PA2P1	PA13P1	Symmetrical	0.85	3	G6	16.5	0.998
PA2P1	PA13P1	Symmetrical	0.85	2	G6	0	0.18338
PA2P1	PA13P1	Symmetrical	0.85	1	G6	5.5	0.18022
PA2P1	PA13P1	Symmetrical	0.85	1	G6	6	0.17914
PA2P1	PA13P1	Symmetrical	0.85	1	G6	6.5	0.1794
PA2P1	PA13P1	Symmetrical	0.85	1	G6	7	0.179
PA2P1	PA13P1	Symmetrical	0.85	1	G6	7.5	0.1803
PA2P1	PA13P1	Symmetrical	0.85	3	G6	0	0.21956
PA2P1	PA13P1	Symmetrical	0.85	3	G6	0.5	0.19166
PA2P1	PA13P1	Symmetrical	0.85	3	G6	1	0.19246
PA2P1	PA13P1	Symmetrical	0.85	3	G6	1.5	0.19214
PA2P1	PA13P1	Symmetrical	0.85	1	G6	4.5	0.18014
PA2P1	PA13P1	Symmetrical	0.85	1	G6	5	0.1799
PA2P1	PA5P1	Asymmetrical	0.45	3	C6	14	0.17456
PA2P1	PA5P1	Asymmetrical	0.45	3	C6	13.5	0.17408
PA2P1	PA5P1	Asymmetrical	0.45	3	C6	14.5	0.17484
PA2P1	PA5P1	Asymmetrical	0.45	3	C6	16	0.17592
PA2P1	PA5P1	Asymmetrical	0.45	3	C6	19.5	0.17832
PA2P1	PA5P1	Asymmetrical	0.45	3	C6	13	0.17436
PA2P1	PA5P1	Asymmetrical	0.45	1	C6	20.5	0.39756
PA2P1	PA5P1	Asymmetrical	0.45	3	C6	15	0.17464
PA2P1	PA5P1	Asymmetrical	0.45	3	C6	15.5	0.17548
PA2P1	PA5P1	Asymmetrical	0.45	1	C6	1.5	0.1902
PA2P1	PA5P1	Asymmetrical	0.45	1	C6	6	0.18188
PA2P1	PA5P1	Asymmetrical	0.45	3	C6	20	0.1797
PA2P1	PA5P1	Asymmetrical	0.45	2	C6	16	0.17164
PA2P1	PA5P1	Asymmetrical	0.45	3	C6	12.5	0.1736
PA2P1	PA5P1	Asymmetrical	0.45	2	C6	20.5	0.1714
PA2P1	PA5P1	Asymmetrical	0.45	1	C6	2	0.18894
PA2P1	PA5P1	Asymmetrical	0.45	3	C6	16.5	0.17766
PA2P1	PA5P1	Asymmetrical	0.45	2	C6	16.5	0.1719
PA2P1	PA5P1	Asymmetrical	0.45	2	C6	17	0.17148
PA2P1	PA5P1	Asymmetrical	0.45	1	C6	5.5	0.1822
PA2P1	PA5P1	Asymmetrical	0.45	1	C6	6.5	0.1808
PA2P1	PA5P1	Asymmetrical	0.45	3	C6	19	0.17758
PA2P1	PA5P1	Asymmetrical	0.45	1	C6	5	0.18328
PA2P1	PA5P1	Asymmetrical	0.45	1	C6	19.5	0.36818
PA2P1	PA5P1	Asymmetrical	0.45	1	C6	20	0.38278
PA2P1	PA5P1	Asymmetrical	0.45	2	C6	15.5	0.17168
PA2P1	PA5P1	Asymmetrical	0.45	2	C6	20	0.17144
PA2P1	PA5P1	Asymmetrical	0.45	1	C6	21	0.41196
PA2P1	PA5P1	Asymmetrical	0.45	2	C6	17.5	0.17154
PA2P1	PA5P1	Asymmetrical	0.45	1	C6	22.5	0.46156
PA2P1	PA5P1	Asymmetrical	0.45	1	C6	8.5	0.17894
PA2P1	PA5P1	Asymmetrical	0.45	3	C6	17	0.1787
PA2P1	PA5P1	Asymmetrical	0.45	3	C6	17.5	0.1794
PA2P1	PA5P1	Asymmetrical	0.45	3	C6	18.5	0.17754
PA2P1	PA5P1	Asymmetrical	0.45	3	C6	12	0.17354
PA2P1	PA5P1	Asymmetrical	0.45	1	C6	19	0.3547
PA2P1	PA5P1	Asymmetrical	0.45	2	C6	1	0.17926
PA2P1	PA5P1	Asymmetrical	0.45	2	C6	0	0.18402
PA2P1	PA5P1	Asymmetrical	0.45	1	C6	7	0.1803
PA2P1	PA5P1	Asymmetrical	0.45	1	C6	7.5	0.18056
PA2P1	PA5P1	Asymmetrical	0.45	1	C6	8	0.17888
PA2P1	PA5P1	Asymmetrical	0.45	1	C6	21.5	0.4271
PA2P1	PA5P1	Asymmetrical	0.45	1	C6	22	0.4445
PA2P1	PA5P1	Asymmetrical	0.45	1	C6	2.5	0.1874
PA2P1	PA5P1	Asymmetrical	0.45	1	C6	23	0.47434
PA2P1	PA5P1	Asymmetrical	0.45	1	C6	3	0.18636
PA2P1	PA5P1	Asymmetrical	0.45	3	C6	18	0.17842
PA2P1	PA5P1	Asymmetrical	0.45	1	C6	4.5	0.18406
PA2P1	PA5P1	Asymmetrical	0.45	1	C6	24	0.50008
PA2P1	PA5P1	Asymmetrical	0.45	1	C6	13	0.1946
PA2P1	PA5P1	Asymmetrical	0.45	1	C6	13.5	0.20346
PA2P1	PA5P1	Asymmetrical	0.45	1	C6	14	0.21534
PA2P1	PA5P1	Asymmetrical	0.45	2	C6	15	0.17178
PA2P1	PA5P1	Asymmetrical	0.45	1	C6	15	0.25026
PA2P1	PA5P1	Asymmetrical	0.45	1	C6	9	0.1793
PA2P1	PA5P1	Asymmetrical	0.45	1	C6	9.5	0.1784
PA2P1	PA5P1	Asymmetrical	0.45	3	C6	21.5	0.18382
PA2P1	PA5P1	Asymmetrical	0.45	1	C6	16.5	0.3061
PA2P1	PA5P1	Asymmetrical	0.45	1	C6	17	0.31848
PA2P1	PA5P1	Asymmetrical	0.45	1	C6	3.5	0.18544
PA2P1	PA5P1	Asymmetrical	0.45	1	C6	4	0.1849
PA2P1	PA5P1	Asymmetrical	0.45	1	C6	18.5	0.34314
PA2P1	PA5P1	Asymmetrical	0.45	3	C6	11.5	0.1733
PA2P1	PA5P1	Asymmetrical	0.45	2	C6	14	0.17188
PA2P1	PA5P1	Asymmetrical	0.45	2	C6	14.5	0.17224
PA2P1	PA5P1	Asymmetrical	0.45	2	C6	0.5	0.17976
PA2P1	PA5P1	Asymmetrical	0.45	2	C6	21	0.17198
PA2P1	PA5P1	Asymmetrical	0.45	3	C6	20.5	0.18056
PA2P1	PA5P1	Asymmetrical	0.45	3	C6	21	0.18146
PA2P1	PA5P1	Asymmetrical	0.45	1	C6	15.5	0.26968
PA2P1	PA5P1	Asymmetrical	0.45	1	C6	10	0.17856
PA2P1	PA5P1	Asymmetrical	0.45	1	C6	10.5	0.17888
PA2P1	PA5P1	Asymmetrical	0.45	1	C6	11	0.17926
PA2P1	PA5P1	Asymmetrical	0.45	1	C6	11.5	0.18026
PA2P1	PA5P1	Asymmetrical	0.45	1	C6	12	0.18294
PA2P1	PA5P1	Asymmetrical	0.45	1	C6	23.5	0.48924
PA2P1	PA5P1	Asymmetrical	0.45	3	C6	24	0.19528
PA2P1	PA5P1	Asymmetrical	0.45	2	C6	7	0.17284
PA2P1	PA5P1	Asymmetrical	0.45	2	C6	7.5	0.17324
PA2P1	PA5P1	Asymmetrical	0.45	1	C6	14.5	0.2313
PA2P1	PA5P1	Asymmetrical	0.45	2	C6	8.5	0.17268
PA2P1	PA5P1	Asymmetrical	0.45	2	C6	9	0.17276
PA2P1	PA5P1	Asymmetrical	0.45	1	C6	0.5	0.2252
PA2P1	PA5P1	Asymmetrical	0.45	1	C6	16	0.28894
PA2P1	PA5P1	Asymmetrical	0.45	2	C6	11.5	0.17248
PA2P1	PA5P1	Asymmetrical	0.45	2	C6	12	0.17256
PA2P1	PA5P1	Asymmetrical	0.45	1	C6	17.5	0.32688
PA2P1	PA5P1	Asymmetrical	0.45	1	C6	18	0.3339
PA2P1	PA5P1	Asymmetrical	0.45	1	C6	12.5	0.18658
PA2P1	PA5P1	Asymmetrical	0.45	3	C6	11	0.17218
PA2P1	PA5P1	Asymmetrical	0.45	3	C6	3.5	0.1732
PA2P1	PA5P1	Asymmetrical	0.45	3	C6	4	0.172
PA2P1	PA5P1	Asymmetrical	0.45	3	C6	4.5	0.17186
PA2P1	PA5P1	Asymmetrical	0.45	3	C6	5	0.17174
PA2P1	PA5P1	Asymmetrical	0.45	2	C6	1.5	0.17736
PA2P1	PA5P1	Asymmetrical	0.45	3	C6	6	0.172
PA2P1	PA5P1	Asymmetrical	0.45	1	C6	1	0.19404
PA2P1	PA5P1	Asymmetrical	0.45	3	C6	0	0.17936
PA2P1	PA5P1	Asymmetrical	0.45	3	C6	0.5	0.17642
PA2P1	PA5P1	Asymmetrical	0.45	3	C6	22	0.18688
PA2P1	PA5P1	Asymmetrical	0.45	3	C6	22.5	0.18698
PA2P1	PA5P1	Asymmetrical	0.45	3	C6	10.5	0.17268
PA2P1	PA5P1	Asymmetrical	0.45	3	C6	23.5	0.19234
PA2P1	PA5P1	Asymmetrical	0.45	2	C6	13.5	0.17172
PA2P1	PA5P1	Asymmetrical	0.45	3	C6	3	0.17312
PA2P1	PA5P1	Asymmetrical	0.45	2	C6	5.5	0.17424
PA2P1	PA5P1	Asymmetrical	0.45	2	C6	6	0.17354
PA2P1	PA5P1	Asymmetrical	0.45	3	C6	5.5	0.17164
PA2P1	PA5P1	Asymmetrical	0.45	1	C6	0	0.22848
PA2P1	PA5P1	Asymmetrical	0.45	2	C6	9.5	0.1728
PA2P1	PA5P1	Asymmetrical	0.45	2	C6	10	0.17236
PA2P1	PA5P1	Asymmetrical	0.45	2	C6	10.5	0.173
PA2P1	PA5P1	Asymmetrical	0.45	2	C6	11	0.17222
PA2P1	PA5P1	Asymmetrical	0.45	3	C6	8.5	0.1711
PA2P1	PA5P1	Asymmetrical	0.45	3	C6	23	0.19024
PA2P1	PA5P1	Asymmetrical	0.45	2	C6	13	0.17198
PA2P1	PA5P1	Asymmetrical	0.45	3	C6	2.5	0.1738
PA2P1	PA5P1	Asymmetrical	0.45	3	C6	10	0.17212
PA2P1	PA5P1	Asymmetrical	0.45	2	C6	4.5	0.17438
PA2P1	PA5P1	Asymmetrical	0.45	2	C6	5	0.17474
PA2P1	PA5P1	Asymmetrical	0.45	2	C6	6.5	0.1737
PA2P1	PA5P1	Asymmetrical	0.45	2	C6	8	0.17306
PA2P1	PA5P1	Asymmetrical	0.45	2	C6	22.5	0.17134
PA2P1	PA5P1	Asymmetrical	0.45	3	C6	6.5	0.17116
PA2P1	PA5P1	Asymmetrical	0.45	3	C6	7	0.17118
PA2P1	PA5P1	Asymmetrical	0.45	2	C6	2	0.17704
PA2P1	PA5P1	Asymmetrical	0.45	3	C6	1	0.17584
PA2P1	PA5P1	Asymmetrical	0.45	2	C6	12.5	0.17224
PA2P1	PA5P1	Asymmetrical	0.45	3	C6	2	0.1741
PA2P1	PA5P1	Asymmetrical	0.45	3	C6	9.5	0.17198
PA2P1	PA5P1	Asymmetrical	0.45	2	C6	4	0.17496
PA2P1	PA5P1	Asymmetrical	0.45	2	C6	19	0.17116
PA2P1	PA5P1	Asymmetrical	0.45	3	C6	1.5	0.1746
PA2P1	PA5P1	Asymmetrical	0.45	2	C6	23	0.17168
PA2P1	PA5P1	Asymmetrical	0.45	3	C6	7.5	0.17144
PA2P1	PA5P1	Asymmetrical	0.45	2	C6	22	0.1713
PA2P1	PA5P1	Asymmetrical	0.45	2	C6	24	0.17128
PA2P1	PA5P1	Asymmetrical	0.45	3	C6	9	0.17142
PA2P1	PA5P1	Asymmetrical	0.45	2	C6	3.5	0.1756
PA2P1	PA5P1	Asymmetrical	0.45	3	C6	8	0.17102
PA2P1	PA5P1	Asymmetrical	0.45	2	C6	18.5	0.17226
PA2P1	PA5P1	Asymmetrical	0.45	2	C6	3	0.17626
PA2P1	PA5P1	Asymmetrical	0.45	2	C6	19.5	0.1716
PA2P1	PA5P1	Asymmetrical	0.45	2	C6	2.5	0.17596
PA2P1	PA5P1	Asymmetrical	0.45	2	C6	21.5	0.17152
PA2P1	PA5P1	Asymmetrical	0.45	2	C6	23.5	0.17178
PA2P1	PA5P1	Asymmetrical	0.45	2	C6	18	0.17158
PA2P1	PA5P2	None	0	2	D6	24	0.64552
PA2P1	PA5P2	None	0	2	D6	3	0.17012
PA2P1	PA5P2	None	0	3	D6	24	0.80904
PA2P1	PA5P2	None	0	1	D6	12	0.2657
PA2P1	PA5P2	None	0	2	D6	10	0.22078
PA2P1	PA5P2	None	0	2	D6	10.5	0.23024
PA2P1	PA5P2	None	0	2	D6	2	0.17056
PA2P1	PA5P2	None	0	2	D6	2.5	0.16952
PA2P1	PA5P2	None	0	3	D6	21.5	0.69156
PA2P1	PA5P2	None	0	3	D6	22	0.71272
PA2P1	PA5P2	None	0	3	D6	22.5	0.73658
PA2P1	PA5P2	None	0	2	D6	23.5	0.6187
PA2P1	PA5P2	None	0	3	D6	23.5	0.78696
PA2P1	PA5P2	None	0	2	D6	1	0.17156
PA2P1	PA5P2	None	0	2	D6	1.5	0.17052
PA2P1	PA5P2	None	0	1	D6	19.5	0.44954
PA2P1	PA5P2	None	0	2	D6	22.5	0.5634
PA2P1	PA5P2	None	0	2	D6	23	0.59008
PA2P1	PA5P2	None	0	1	D6	6.5	0.18508
PA2P1	PA5P2	None	0	3	D6	2.5	0.16898
PA2P1	PA5P2	None	0	3	D6	21	0.673
PA2P1	PA5P2	None	0	2	D6	5.5	0.17398
PA2P1	PA5P2	None	0	2	D6	6	0.17538
PA2P1	PA5P2	None	0	2	D6	6.5	0.17774
PA2P1	PA5P2	None	0	3	D6	23	0.75736
PA2P1	PA5P2	None	0	2	D6	0.5	0.17108
PA2P1	PA5P2	None	0	3	D6	1.5	0.1695
PA2P1	PA5P2	None	0	3	D6	2	0.16956
PA2P1	PA5P2	None	0	2	D6	21.5	0.5125
PA2P1	PA5P2	None	0	3	D6	3	0.16902
PA2P1	PA5P2	None	0	3	D6	3.5	0.16948
PA2P1	PA5P2	None	0	1	D6	20	0.47274
PA2P1	PA5P2	None	0	1	D6	7	0.19038
PA2P1	PA5P2	None	0	1	D6	7.5	0.1967
PA2P1	PA5P2	None	0	3	D6	20.5	0.64802
PA2P1	PA5P2	None	0	1	D6	15	0.30744
PA2P1	PA5P2	None	0	3	D6	0	0.17484
PA2P1	PA5P2	None	0	2	D6	0	0.17272
PA2P1	PA5P2	None	0	3	D6	1	0.17008
PA2P1	PA5P2	None	0	1	D6	16.5	0.3412
PA2P1	PA5P2	None	0	1	D6	17	0.35482
PA2P1	PA5P2	None	0	1	D6	17.5	0.37342
PA2P1	PA5P2	None	0	2	D6	22	0.5381
PA2P1	PA5P2	None	0	1	D6	5.5	0.17804
PA2P1	PA5P2	None	0	1	D6	6	0.18044
PA2P1	PA5P2	None	0	1	D6	20.5	0.49132
PA2P1	PA5P2	None	0	1	D6	21	0.51488
PA2P1	PA5P2	None	0	1	D6	21.5	0.5364
PA2P1	PA5P2	None	0	1	D6	22	0.55984
PA2P1	PA5P2	None	0	1	D6	22.5	0.58238
PA2P1	PA5P2	None	0	3	D6	0.5	0.171
PA2P1	PA5P2	None	0	1	D6	16	0.32804
PA2P1	PA5P2	None	0	1	D6	23.5	0.63402
PA2P1	PA5P2	None	0	1	D6	10.5	0.24418
PA2P1	PA5P2	None	0	1	D6	11	0.25168
PA2P1	PA5P2	None	0	1	D6	18	0.38938
PA2P1	PA5P2	None	0	1	D6	18.5	0.40822
PA2P1	PA5P2	None	0	1	D6	19	0.42962
PA2P1	PA5P2	None	0	2	D6	7	0.18124
PA2P1	PA5P2	None	0	2	D6	7.5	0.18504
PA2P1	PA5P2	None	0	2	D6	8	0.19096
PA2P1	PA5P2	None	0	1	D6	14.5	0.29792
PA2P1	PA5P2	None	0	3	D6	20	0.63112
PA2P1	PA5P2	None	0	1	D6	15.5	0.31586
PA2P1	PA5P2	None	0	1	D6	23	0.61078
PA2P1	PA5P2	None	0	2	D6	20	0.44024
PA2P1	PA5P2	None	0	2	D6	20.5	0.46158
PA2P1	PA5P2	None	0	2	D6	21	0.48774
PA2P1	PA5P2	None	0	1	D6	4	0.1732
PA2P1	PA5P2	None	0	1	D6	4.5	0.174
PA2P1	PA5P2	None	0	1	D6	5	0.17598
PA2P1	PA5P2	None	0	1	D6	12.5	0.27086
PA2P1	PA5P2	None	0	1	D6	13	0.27682
PA2P1	PA5P2	None	0	1	D6	13.5	0.28296
PA2P1	PA5P2	None	0	1	D6	14	0.28944
PA2P1	PA5P2	None	0	2	D6	11	0.23748
PA2P1	PA5P2	None	0	2	D6	11.5	0.2444
PA2P1	PA5P2	None	0	2	D6	4	0.17078
PA2P1	PA5P2	None	0	2	D6	5	0.17296
PA2P1	PA5P2	None	0	2	D6	12.5	0.25976
PA2P1	PA5P2	None	0	1	D6	24	0.65966
PA2P1	PA5P2	None	0	1	D6	10	0.23682
PA2P1	PA5P2	None	0	1	D6	11.5	0.25888
PA2P1	PA5P2	None	0	2	D6	8.5	0.19686
PA2P1	PA5P2	None	0	2	D6	4.5	0.17128
PA2P1	PA5P2	None	0	3	D6	18	0.5099
PA2P1	PA5P2	None	0	3	D6	18.5	0.54276
PA2P1	PA5P2	None	0	3	D6	19	0.58386
PA2P1	PA5P2	None	0	3	D6	19.5	0.60924
PA2P1	PA5P2	None	0	2	D6	3.5	0.17016
PA2P1	PA5P2	None	0	3	D6	6	0.17052
PA2P1	PA5P2	None	0	2	D6	12	0.2525
PA2P1	PA5P2	None	0	1	D6	1	0.17216
PA2P1	PA5P2	None	0	1	D6	1.5	0.17146
PA2P1	PA5P2	None	0	1	D6	2	0.1718
PA2P1	PA5P2	None	0	1	D6	2.5	0.1715
PA2P1	PA5P2	None	0	1	D6	3	0.17188
PA2P1	PA5P2	None	0	1	D6	3.5	0.17216
PA2P1	PA5P2	None	0	3	D6	16	0.35526
PA2P1	PA5P2	None	0	3	D6	4	0.16878
PA2P1	PA5P2	None	0	3	D6	4.5	0.16858
PA2P1	PA5P2	None	0	3	D6	5	0.1696
PA2P1	PA5P2	None	0	3	D6	5.5	0.17028
PA2P1	PA5P2	None	0	2	D6	19	0.39708
PA2P1	PA5P2	None	0	2	D6	19.5	0.41774
PA2P1	PA5P2	None	0	1	D6	8	0.20278
PA2P1	PA5P2	None	0	1	D6	8.5	0.211
PA2P1	PA5P2	None	0	2	D6	13	0.266
PA2P1	PA5P2	None	0	2	D6	13.5	0.27202
PA2P1	PA5P2	None	0	3	D6	7.5	0.17356
PA2P1	PA5P2	None	0	2	D6	14	0.27716
PA2P1	PA5P2	None	0	2	D6	9	0.20324
PA2P1	PA5P2	None	0	3	D6	16.5	0.39054
PA2P1	PA5P2	None	0	3	D6	17	0.42966
PA2P1	PA5P2	None	0	3	D6	17.5	0.47086
PA2P1	PA5P2	None	0	2	D6	18	0.35884
PA2P1	PA5P2	None	0	2	D6	18.5	0.37762
PA2P1	PA5P2	None	0	3	D6	12	0.22224
PA2P1	PA5P2	None	0	3	D6	12.5	0.23216
PA2P1	PA5P2	None	0	3	D6	13	0.2431
PA2P1	PA5P2	None	0	3	D6	13.5	0.25432
PA2P1	PA5P2	None	0	3	D6	14	0.26866
PA2P1	PA5P2	None	0	3	D6	14.5	0.28322
PA2P1	PA5P2	None	0	3	D6	15	0.30356
PA2P1	PA5P2	None	0	3	D6	15.5	0.3277
PA2P1	PA5P2	None	0	2	D6	9.5	0.21206
PA2P1	PA5P2	None	0	2	D6	17	0.32988
PA2P1	PA5P2	None	0	2	D6	17.5	0.34472
PA2P1	PA5P2	None	0	2	D6	15	0.2905
PA2P1	PA5P2	None	0	2	D6	15.5	0.29814
PA2P1	PA5P2	None	0	2	D6	16	0.30776
PA2P1	PA5P2	None	0	2	D6	16.5	0.31824
PA2P1	PA5P2	None	0	1	D6	0	0.17468
PA2P1	PA5P2	None	0	3	D6	6.5	0.1706
PA2P1	PA5P2	None	0	1	D6	9	0.22072
PA2P1	PA5P2	None	0	1	D6	9.5	0.22894
PA2P1	PA5P2	None	0	3	D6	7	0.17208
PA2P1	PA5P2	None	0	3	D6	8	0.17508
PA2P1	PA5P2	None	0	3	D6	8.5	0.17774
PA2P1	PA5P2	None	0	3	D6	9	0.1801
PA2P1	PA5P2	None	0	2	D6	14.5	0.28434
PA2P1	PA5P2	None	0	3	D6	9.5	0.185
PA2P1	PA5P2	None	0	3	D6	10	0.18996
PA2P1	PA5P2	None	0	3	D6	10.5	0.19592
PA2P1	PA5P2	None	0	3	D6	11	0.20328
PA2P1	PA5P2	None	0	3	D6	11.5	0.21176
PA2P1	PA5P2	None	0	1	D6	0.5	0.17214
PA2P1	PA7P2	Symmetrical	0.8	2	E6	14	0.26234
PA2P1	PA7P2	Symmetrical	0.8	1	E6	16.5	1.1355
PA2P1	PA7P2	Symmetrical	0.8	2	E6	13.5	0.22958
PA2P1	PA7P2	Symmetrical	0.8	1	E6	15	0.69496
PA2P1	PA7P2	Symmetrical	0.8	3	E6	10.5	0.18016
PA2P1	PA7P2	Symmetrical	0.8	1	E6	16	1.1166
PA2P1	PA7P2	Symmetrical	0.8	1	E6	14.5	0.56338
PA2P1	PA7P2	Symmetrical	0.8	3	E6	9.5	0.17744
PA2P1	PA7P2	Symmetrical	0.8	3	E6	10	0.17796
PA2P1	PA7P2	Symmetrical	0.8	3	E6	3.5	0.17592
PA2P1	PA7P2	Symmetrical	0.8	3	E6	9	0.17662
PA2P1	PA7P2	Symmetrical	0.8	2	E6	15	0.39386
PA2P1	PA7P2	Symmetrical	0.8	2	E6	15.5	0.47068
PA2P1	PA7P2	Symmetrical	0.8	2	E6	16	0.53644
PA2P1	PA7P2	Symmetrical	0.8	2	E6	14.5	0.32218
PA2P1	PA7P2	Symmetrical	0.8	3	E6	6.5	0.17538
PA2P1	PA7P2	Symmetrical	0.8	3	E6	7	0.1755
PA2P1	PA7P2	Symmetrical	0.8	1	E6	15.5	0.85462
PA2P1	PA7P2	Symmetrical	0.8	2	E6	18.5	1.1688
PA2P1	PA7P2	Symmetrical	0.8	2	E6	19	1.2327
PA2P1	PA7P2	Symmetrical	0.8	2	E6	19.5	1.2996
PA2P1	PA7P2	Symmetrical	0.8	3	E6	3	0.1766
PA2P1	PA7P2	Symmetrical	0.8	2	E6	12.5	0.1948
PA2P1	PA7P2	Symmetrical	0.8	3	E6	4	0.17594
PA2P1	PA7P2	Symmetrical	0.8	3	E6	4.5	0.17562
PA2P1	PA7P2	Symmetrical	0.8	3	E6	5	0.17584
PA2P1	PA7P2	Symmetrical	0.8	3	E6	5.5	0.1758
PA2P1	PA7P2	Symmetrical	0.8	3	E6	6	0.17598
PA2P1	PA7P2	Symmetrical	0.8	1	E6	20	1.4301
PA2P1	PA7P2	Symmetrical	0.8	1	E6	20.5	1.4518
PA2P1	PA7P2	Symmetrical	0.8	3	E6	7.5	0.1759
PA2P1	PA7P2	Symmetrical	0.8	3	E6	8	0.1757
PA2P1	PA7P2	Symmetrical	0.8	3	E6	8.5	0.17654
PA2P1	PA7P2	Symmetrical	0.8	2	E6	11.5	0.18246
PA2P1	PA7P2	Symmetrical	0.8	2	E6	12	0.18688
PA2P1	PA7P2	Symmetrical	0.8	1	E6	3.5	0.1761
PA2P1	PA7P2	Symmetrical	0.8	2	E6	13	0.20888
PA2P1	PA7P2	Symmetrical	0.8	2	E6	20.5	1.3772
PA2P1	PA7P2	Symmetrical	0.8	1	E6	18.5	1.3621
PA2P1	PA7P2	Symmetrical	0.8	1	E6	19	1.3824
PA2P1	PA7P2	Symmetrical	0.8	1	E6	19.5	1.4114
PA2P1	PA7P2	Symmetrical	0.8	1	E6	7.5	0.17638
PA2P1	PA7P2	Symmetrical	0.8	3	E6	0	0.17806
PA2P1	PA7P2	Symmetrical	0.8	2	E6	16.5	0.6146
PA2P1	PA7P2	Symmetrical	0.8	2	E6	17	0.7357
PA2P1	PA7P2	Symmetrical	0.8	2	E6	17.5	0.89348
PA2P1	PA7P2	Symmetrical	0.8	1	E6	2.5	0.17602
PA2P1	PA7P2	Symmetrical	0.8	1	E6	3	0.17584
PA2P1	PA7P2	Symmetrical	0.8	1	E6	10	0.18414
PA2P1	PA7P2	Symmetrical	0.8	1	E6	10.5	0.19172
PA2P1	PA7P2	Symmetrical	0.8	1	E6	11	0.20214
PA2P1	PA7P2	Symmetrical	0.8	1	E6	11.5	0.22066
PA2P1	PA7P2	Symmetrical	0.8	1	E6	12	0.2474
PA2P1	PA7P2	Symmetrical	0.8	1	E6	12.5	0.29314
PA2P1	PA7P2	Symmetrical	0.8	1	E6	13	0.35992
PA2P1	PA7P2	Symmetrical	0.8	1	E6	13.5	0.43418
PA2P1	PA7P2	Symmetrical	0.8	1	E6	14	0.49672
PA2P1	PA7P2	Symmetrical	0.8	2	E6	23	1.4582
PA2P1	PA7P2	Symmetrical	0.8	2	E6	23.5	1.4912
PA2P1	PA7P2	Symmetrical	0.8	2	E6	24	1.4676
PA2P1	PA7P2	Symmetrical	0.8	1	E6	22	1.4618
PA2P1	PA7P2	Symmetrical	0.8	1	E6	22.5	1.476
PA2P1	PA7P2	Symmetrical	0.8	1	E6	17	1.176
PA2P1	PA7P2	Symmetrical	0.8	1	E6	17.5	1.2708
PA2P1	PA7P2	Symmetrical	0.8	1	E6	18	1.3312
PA2P1	PA7P2	Symmetrical	0.8	3	E6	17.5	1.2119
PA2P1	PA7P2	Symmetrical	0.8	3	E6	11	0.1833
PA2P1	PA7P2	Symmetrical	0.8	3	E6	11.5	0.1894
PA2P1	PA7P2	Symmetrical	0.8	3	E6	12	0.19992
PA2P1	PA7P2	Symmetrical	0.8	3	E6	12.5	0.21478
PA2P1	PA7P2	Symmetrical	0.8	1	E6	21	1.4606
PA2P1	PA7P2	Symmetrical	0.8	1	E6	21.5	1.4553
PA2P1	PA7P2	Symmetrical	0.8	2	E6	18	1.1354
PA2P1	PA7P2	Symmetrical	0.8	3	E6	14.5	0.41068
PA2P1	PA7P2	Symmetrical	0.8	3	E6	15	0.47394
PA2P1	PA7P2	Symmetrical	0.8	3	E6	15.5	0.53436
PA2P1	PA7P2	Symmetrical	0.8	1	E6	4	0.17664
PA2P1	PA7P2	Symmetrical	0.8	3	E6	17	0.93628
PA2P1	PA7P2	Symmetrical	0.8	2	E6	6.5	0.17548
PA2P1	PA7P2	Symmetrical	0.8	3	E6	18	1.2265
PA2P1	PA7P2	Symmetrical	0.8	3	E6	18.5	1.2625
PA2P1	PA7P2	Symmetrical	0.8	3	E6	19	1.3363
PA2P1	PA7P2	Symmetrical	0.8	3	E6	19.5	1.3732
PA2P1	PA7P2	Symmetrical	0.8	3	E6	0.5	0.1758
PA2P1	PA7P2	Symmetrical	0.8	3	E6	1	0.17638
PA2P1	PA7P2	Symmetrical	0.8	3	E6	1.5	0.17624
PA2P1	PA7P2	Symmetrical	0.8	3	E6	2	0.17602
PA2P1	PA7P2	Symmetrical	0.8	3	E6	2.5	0.17602
PA2P1	PA7P2	Symmetrical	0.8	2	E6	5	0.17588
PA2P1	PA7P2	Symmetrical	0.8	2	E6	5.5	0.17642
PA2P1	PA7P2	Symmetrical	0.8	2	E6	6	0.17592
PA2P1	PA7P2	Symmetrical	0.8	1	E6	24	1.4829
PA2P1	PA7P2	Symmetrical	0.8	2	E6	7	0.17588
PA2P1	PA7P2	Symmetrical	0.8	2	E6	21	1.403
PA2P1	PA7P2	Symmetrical	0.8	2	E6	21.5	1.4076
PA2P1	PA7P2	Symmetrical	0.8	2	E6	22	1.4522
PA2P1	PA7P2	Symmetrical	0.8	2	E6	22.5	1.4412
PA2P1	PA7P2	Symmetrical	0.8	2	E6	8	0.1758
PA2P1	PA7P2	Symmetrical	0.8	2	E6	8.5	0.1761
PA2P1	PA7P2	Symmetrical	0.8	2	E6	9	0.1763
PA2P1	PA7P2	Symmetrical	0.8	2	E6	9.5	0.1772
PA2P1	PA7P2	Symmetrical	0.8	2	E6	10	0.17742
PA2P1	PA7P2	Symmetrical	0.8	1	E6	23	1.4791
PA2P1	PA7P2	Symmetrical	0.8	1	E6	23.5	1.5021
PA2P1	PA7P2	Symmetrical	0.8	2	E6	20	1.3467
PA2P1	PA7P2	Symmetrical	0.8	1	E6	4.5	0.176
PA2P1	PA7P2	Symmetrical	0.8	1	E6	5	0.17628
PA2P1	PA7P2	Symmetrical	0.8	1	E6	5.5	0.17586
PA2P1	PA7P2	Symmetrical	0.8	1	E6	6	0.1755
PA2P1	PA7P2	Symmetrical	0.8	1	E6	6.5	0.17516
PA2P1	PA7P2	Symmetrical	0.8	3	E6	13	0.23714
PA2P1	PA7P2	Symmetrical	0.8	3	E6	13.5	0.27676
PA2P1	PA7P2	Symmetrical	0.8	3	E6	14	0.33784
PA2P1	PA7P2	Symmetrical	0.8	1	E6	8	0.17648
PA2P1	PA7P2	Symmetrical	0.8	1	E6	8.5	0.17676
PA2P1	PA7P2	Symmetrical	0.8	1	E6	9	0.17826
PA2P1	PA7P2	Symmetrical	0.8	1	E6	9.5	0.18052
PA2P1	PA7P2	Symmetrical	0.8	3	E6	21.5	1.4429
PA2P1	PA7P2	Symmetrical	0.8	3	E6	22	1.4324
PA2P1	PA7P2	Symmetrical	0.8	3	E6	22.5	1.4687
PA2P1	PA7P2	Symmetrical	0.8	3	E6	23	1.4648
PA2P1	PA7P2	Symmetrical	0.8	3	E6	23.5	1.4749
PA2P1	PA7P2	Symmetrical	0.8	3	E6	24	1.5016
PA2P1	PA7P2	Symmetrical	0.8	3	E6	20	1.3917
PA2P1	PA7P2	Symmetrical	0.8	3	E6	20.5	1.4094
PA2P1	PA7P2	Symmetrical	0.8	2	E6	3	0.17674
PA2P1	PA7P2	Symmetrical	0.8	2	E6	2.5	0.17606
PA2P1	PA7P2	Symmetrical	0.8	2	E6	3.5	0.1758
PA2P1	PA7P2	Symmetrical	0.8	2	E6	4	0.17622
PA2P1	PA7P2	Symmetrical	0.8	2	E6	10.5	0.17852
PA2P1	PA7P2	Symmetrical	0.8	2	E6	11	0.17958
PA2P1	PA7P2	Symmetrical	0.8	3	E6	16	0.61494
PA2P1	PA7P2	Symmetrical	0.8	3	E6	16.5	0.763
PA2P1	PA7P2	Symmetrical	0.8	2	E6	0	0.18574
PA2P1	PA7P2	Symmetrical	0.8	2	E6	0.5	0.17598
PA2P1	PA7P2	Symmetrical	0.8	2	E6	1	0.1764
PA2P1	PA7P2	Symmetrical	0.8	2	E6	7.5	0.1756
PA2P1	PA7P2	Symmetrical	0.8	1	E6	7	0.17548
PA2P1	PA7P2	Symmetrical	0.8	2	E6	2	0.17626
PA2P1	PA7P2	Symmetrical	0.8	3	E6	21	1.4433
PA2P1	PA7P2	Symmetrical	0.8	1	E6	1.5	0.1757
PA2P1	PA7P2	Symmetrical	0.8	1	E6	2	0.1761
PA2P1	PA7P2	Symmetrical	0.8	2	E6	4.5	0.17576
PA2P1	PA7P2	Symmetrical	0.8	1	E6	0	0.1763
PA2P1	PA7P2	Symmetrical	0.8	1	E6	0.5	0.17574
PA2P1	PA7P2	Symmetrical	0.8	2	E6	1.5	0.17588
PA2P1	PA7P2	Symmetrical	0.8	1	E6	1	0.17594
PA5P1	NONE	Alone	-	3	B7	12.5	0.1653
PA5P1	NONE	Alone	-	1	B7	4	0.16568
PA5P1	NONE	Alone	-	3	B7	12	0.16534
PA5P1	NONE	Alone	-	3	B7	23	0.16576
PA5P1	NONE	Alone	-	1	B7	4.5	0.1658
PA5P1	NONE	Alone	-	2	B7	21	0.18824
PA5P1	NONE	Alone	-	1	B7	3.5	0.16946
PA5P1	NONE	Alone	-	1	B7	5.5	0.16492
PA5P1	NONE	Alone	-	3	B7	3.5	0.16666
PA5P1	NONE	Alone	-	2	B7	21.5	0.1965
PA5P1	NONE	Alone	-	1	B7	8	0.16778
PA5P1	NONE	Alone	-	3	B7	20	0.16596
PA5P1	NONE	Alone	-	3	B7	9	0.1657
PA5P1	NONE	Alone	-	3	B7	9.5	0.16584
PA5P1	NONE	Alone	-	1	B7	5	0.16954
PA5P1	NONE	Alone	-	1	B7	3	0.1669
PA5P1	NONE	Alone	-	3	B7	11	0.1654
PA5P1	NONE	Alone	-	3	B7	11.5	0.16578
PA5P1	NONE	Alone	-	2	B7	23.5	0.25456
PA5P1	NONE	Alone	-	2	B7	17	0.16894
PA5P1	NONE	Alone	-	3	B7	13	0.16546
PA5P1	NONE	Alone	-	1	B7	6	0.16914
PA5P1	NONE	Alone	-	1	B7	6.5	0.16444
PA5P1	NONE	Alone	-	1	B7	7	0.16832
PA5P1	NONE	Alone	-	3	B7	8.5	0.16578
PA5P1	NONE	Alone	-	3	B7	14.5	0.16536
PA5P1	NONE	Alone	-	3	B7	23.5	0.1654
PA5P1	NONE	Alone	-	3	B7	15.5	0.16504
PA5P1	NONE	Alone	-	3	B7	16	0.1653
PA5P1	NONE	Alone	-	3	B7	24	0.16554
PA5P1	NONE	Alone	-	2	B7	0	0.18498
PA5P1	NONE	Alone	-	2	B7	0.5	0.17132
PA5P1	NONE	Alone	-	2	B7	1	0.16996
PA5P1	NONE	Alone	-	2	B7	1.5	0.1692
PA5P1	NONE	Alone	-	3	B7	17.5	0.1655
PA5P1	NONE	Alone	-	2	B7	2	0.16832
PA5P1	NONE	Alone	-	2	B7	2.5	0.16816
PA5P1	NONE	Alone	-	2	B7	3	0.16738
PA5P1	NONE	Alone	-	3	B7	6.5	0.16568
PA5P1	NONE	Alone	-	3	B7	20.5	0.16556
PA5P1	NONE	Alone	-	3	B7	21	0.16554
PA5P1	NONE	Alone	-	3	B7	0.5	0.16902
PA5P1	NONE	Alone	-	3	B7	1	0.16816
PA5P1	NONE	Alone	-	3	B7	1.5	0.16718
PA5P1	NONE	Alone	-	3	B7	2	0.16682
PA5P1	NONE	Alone	-	3	B7	4	0.16654
PA5P1	NONE	Alone	-	2	B7	24	0.27506
PA5P1	NONE	Alone	-	1	B7	7.5	0.16762
PA5P1	NONE	Alone	-	3	B7	7	0.16628
PA5P1	NONE	Alone	-	3	B7	7.5	0.16582
PA5P1	NONE	Alone	-	3	B7	8	0.16578
PA5P1	NONE	Alone	-	1	B7	9.5	0.16656
PA5P1	NONE	Alone	-	1	B7	10	0.1661
PA5P1	NONE	Alone	-	1	B7	10.5	0.16544
PA5P1	NONE	Alone	-	3	B7	10	0.16516
PA5P1	NONE	Alone	-	3	B7	10.5	0.16604
PA5P1	NONE	Alone	-	2	B7	22.5	0.22052
PA5P1	NONE	Alone	-	2	B7	23	0.23636
PA5P1	NONE	Alone	-	1	B7	17.5	0.16482
PA5P1	NONE	Alone	-	1	B7	18	0.16432
PA5P1	NONE	Alone	-	2	B7	17.5	0.16964
PA5P1	NONE	Alone	-	3	B7	15	0.1658
PA5P1	NONE	Alone	-	3	B7	13.5	0.16552
PA5P1	NONE	Alone	-	3	B7	14	0.16544
PA5P1	NONE	Alone	-	2	B7	18	0.1702
PA5P1	NONE	Alone	-	1	B7	0	0.17606
PA5P1	NONE	Alone	-	1	B7	0.5	0.17284
PA5P1	NONE	Alone	-	1	B7	1	0.1688
PA5P1	NONE	Alone	-	1	B7	1.5	0.16806
PA5P1	NONE	Alone	-	1	B7	2	0.16748
PA5P1	NONE	Alone	-	1	B7	2.5	0.16662
PA5P1	NONE	Alone	-	1	B7	23	0.17068
PA5P1	NONE	Alone	-	1	B7	23.5	0.17138
PA5P1	NONE	Alone	-	1	B7	24	0.17358
PA5P1	NONE	Alone	-	3	B7	16.5	0.16526
PA5P1	NONE	Alone	-	3	B7	18	0.1658
PA5P1	NONE	Alone	-	3	B7	18.5	0.1656
PA5P1	NONE	Alone	-	3	B7	19	0.1657
PA5P1	NONE	Alone	-	3	B7	19.5	0.1658
PA5P1	NONE	Alone	-	2	B7	3.5	0.168
PA5P1	NONE	Alone	-	2	B7	4	0.16764
PA5P1	NONE	Alone	-	3	B7	21.5	0.16536
PA5P1	NONE	Alone	-	3	B7	22	0.16596
PA5P1	NONE	Alone	-	3	B7	22.5	0.16532
PA5P1	NONE	Alone	-	2	B7	6	0.16712
PA5P1	NONE	Alone	-	3	B7	2.5	0.1669
PA5P1	NONE	Alone	-	3	B7	4.5	0.16644
PA5P1	NONE	Alone	-	3	B7	5	0.16538
PA5P1	NONE	Alone	-	3	B7	0	0.17188
PA5P1	NONE	Alone	-	1	B7	8.5	0.16736
PA5P1	NONE	Alone	-	1	B7	9	0.16676
PA5P1	NONE	Alone	-	1	B7	13	0.16486
PA5P1	NONE	Alone	-	1	B7	13.5	0.16482
PA5P1	NONE	Alone	-	1	B7	14	0.16454
PA5P1	NONE	Alone	-	1	B7	11	0.16612
PA5P1	NONE	Alone	-	2	B7	22	0.2069
PA5P1	NONE	Alone	-	2	B7	11.5	0.16616
PA5P1	NONE	Alone	-	2	B7	12	0.16562
PA5P1	NONE	Alone	-	2	B7	12.5	0.16578
PA5P1	NONE	Alone	-	2	B7	13	0.16528
PA5P1	NONE	Alone	-	2	B7	13.5	0.16562
PA5P1	NONE	Alone	-	2	B7	14	0.16604
PA5P1	NONE	Alone	-	2	B7	14.5	0.16558
PA5P1	NONE	Alone	-	2	B7	15	0.16596
PA5P1	NONE	Alone	-	2	B7	16.5	0.1679
PA5P1	NONE	Alone	-	2	B7	16	0.16692
PA5P1	NONE	Alone	-	2	B7	18.5	0.17114
PA5P1	NONE	Alone	-	2	B7	19	0.17238
PA5P1	NONE	Alone	-	2	B7	19.5	0.1741
PA5P1	NONE	Alone	-	2	B7	20	0.17704
PA5P1	NONE	Alone	-	2	B7	20.5	0.18224
PA5P1	NONE	Alone	-	1	B7	15.5	0.16448
PA5P1	NONE	Alone	-	1	B7	16	0.16398
PA5P1	NONE	Alone	-	1	B7	16.5	0.16418
PA5P1	NONE	Alone	-	3	B7	3	0.16646
PA5P1	NONE	Alone	-	3	B7	17	0.16524
PA5P1	NONE	Alone	-	3	B7	6	0.16592
PA5P1	NONE	Alone	-	1	B7	12.5	0.16528
PA5P1	NONE	Alone	-	2	B7	8	0.16654
PA5P1	NONE	Alone	-	2	B7	8.5	0.16612
PA5P1	NONE	Alone	-	2	B7	9	0.16662
PA5P1	NONE	Alone	-	2	B7	4.5	0.16764
PA5P1	NONE	Alone	-	2	B7	5	0.1672
PA5P1	NONE	Alone	-	2	B7	5.5	0.16686
PA5P1	NONE	Alone	-	1	B7	22.5	0.16922
PA5P1	NONE	Alone	-	2	B7	11	0.166
PA5P1	NONE	Alone	-	1	B7	19	0.16556
PA5P1	NONE	Alone	-	1	B7	17	0.16394
PA5P1	NONE	Alone	-	3	B7	5.5	0.16584
PA5P1	NONE	Alone	-	1	B7	18.5	0.16486
PA5P1	NONE	Alone	-	2	B7	9.5	0.16656
PA5P1	NONE	Alone	-	2	B7	15.5	0.16618
PA5P1	NONE	Alone	-	1	B7	20	0.16628
PA5P1	NONE	Alone	-	1	B7	20.5	0.16652
PA5P1	NONE	Alone	-	1	B7	11.5	0.16544
PA5P1	NONE	Alone	-	1	B7	14.5	0.16428
PA5P1	NONE	Alone	-	1	B7	15	0.16456
PA5P1	NONE	Alone	-	2	B7	10.5	0.16616
PA5P1	NONE	Alone	-	1	B7	19.5	0.16618
PA5P1	NONE	Alone	-	1	B7	12	0.1654
PA5P1	NONE	Alone	-	2	B7	7	0.16634
PA5P1	NONE	Alone	-	2	B7	7.5	0.1669
PA5P1	NONE	Alone	-	2	B7	10	0.16618
PA5P1	NONE	Alone	-	1	B7	21	0.16696
PA5P1	NONE	Alone	-	1	B7	21.5	0.16822
PA5P1	NONE	Alone	-	1	B7	22	0.1684
PA5P1	NONE	Alone	-	2	B7	6.5	0.16684
PA5P1	PA10P2	Asymmetrical	0.3	3	D7	18	0.1625
PA5P1	PA10P2	Asymmetrical	0.3	3	D7	18.5	0.16232
PA5P1	PA10P2	Asymmetrical	0.3	3	D7	19	0.16212
PA5P1	PA10P2	Asymmetrical	0.3	1	D7	6	0.17146
PA5P1	PA10P2	Asymmetrical	0.3	1	D7	8.5	0.1709
PA5P1	PA10P2	Asymmetrical	0.3	1	D7	6.5	0.17078
PA5P1	PA10P2	Asymmetrical	0.3	1	D7	7	0.17114
PA5P1	PA10P2	Asymmetrical	0.3	2	D7	21	0.16844
PA5P1	PA10P2	Asymmetrical	0.3	2	D7	21.5	0.16818
PA5P1	PA10P2	Asymmetrical	0.3	1	D7	23.5	0.59082
PA5P1	PA10P2	Asymmetrical	0.3	3	D7	16.5	0.16202
PA5P1	PA10P2	Asymmetrical	0.3	3	D7	17	0.16192
PA5P1	PA10P2	Asymmetrical	0.3	3	D7	17.5	0.1619
PA5P1	PA10P2	Asymmetrical	0.3	2	D7	23.5	0.16792
PA5P1	PA10P2	Asymmetrical	0.3	2	D7	24	0.16856
PA5P1	PA10P2	Asymmetrical	0.3	1	D7	7.5	0.17086
PA5P1	PA10P2	Asymmetrical	0.3	1	D7	8	0.17092
PA5P1	PA10P2	Asymmetrical	0.3	2	D7	19	0.16836
PA5P1	PA10P2	Asymmetrical	0.3	2	D7	19.5	0.16844
PA5P1	PA10P2	Asymmetrical	0.3	2	D7	20	0.16828
PA5P1	PA10P2	Asymmetrical	0.3	3	D7	20	0.1625
PA5P1	PA10P2	Asymmetrical	0.3	3	D7	20.5	0.16156
PA5P1	PA10P2	Asymmetrical	0.3	3	D7	21	0.16214
PA5P1	PA10P2	Asymmetrical	0.3	1	D7	24	0.59782
PA5P1	PA10P2	Asymmetrical	0.3	2	D7	22.5	0.16818
PA5P1	PA10P2	Asymmetrical	0.3	2	D7	23	0.16844
PA5P1	PA10P2	Asymmetrical	0.3	3	D7	15.5	0.1619
PA5P1	PA10P2	Asymmetrical	0.3	3	D7	16	0.16196
PA5P1	PA10P2	Asymmetrical	0.3	1	D7	3.5	0.1714
PA5P1	PA10P2	Asymmetrical	0.3	1	D7	4	0.17148
PA5P1	PA10P2	Asymmetrical	0.3	1	D7	4.5	0.17122
PA5P1	PA10P2	Asymmetrical	0.3	1	D7	5	0.1711
PA5P1	PA10P2	Asymmetrical	0.3	3	D7	19.5	0.16212
PA5P1	PA10P2	Asymmetrical	0.3	2	D7	20.5	0.16822
PA5P1	PA10P2	Asymmetrical	0.3	1	D7	1	0.17342
PA5P1	PA10P2	Asymmetrical	0.3	1	D7	23	0.57814
PA5P1	PA10P2	Asymmetrical	0.3	1	D7	2	0.17294
PA5P1	PA10P2	Asymmetrical	0.3	2	D7	22	0.16836
PA5P1	PA10P2	Asymmetrical	0.3	3	D7	15	0.1624
PA5P1	PA10P2	Asymmetrical	0.3	2	D7	3	0.1709
PA5P1	PA10P2	Asymmetrical	0.3	2	D7	17	0.16842
PA5P1	PA10P2	Asymmetrical	0.3	3	D7	0	0.16836
PA5P1	PA10P2	Asymmetrical	0.3	2	D7	18	0.1681
PA5P1	PA10P2	Asymmetrical	0.3	2	D7	18.5	0.1686
PA5P1	PA10P2	Asymmetrical	0.3	2	D7	16	0.16828
PA5P1	PA10P2	Asymmetrical	0.3	2	D7	16.5	0.16854
PA5P1	PA10P2	Asymmetrical	0.3	2	D7	4	0.17034
PA5P1	PA10P2	Asymmetrical	0.3	2	D7	4.5	0.17046
PA5P1	PA10P2	Asymmetrical	0.3	2	D7	5	0.17018
PA5P1	PA10P2	Asymmetrical	0.3	2	D7	5.5	0.16988
PA5P1	PA10P2	Asymmetrical	0.3	2	D7	6	0.17036
PA5P1	PA10P2	Asymmetrical	0.3	3	D7	14	0.1619
PA5P1	PA10P2	Asymmetrical	0.3	1	D7	2.5	0.17184
PA5P1	PA10P2	Asymmetrical	0.3	1	D7	3	0.17172
PA5P1	PA10P2	Asymmetrical	0.3	2	D7	17.5	0.16866
PA5P1	PA10P2	Asymmetrical	0.3	3	D7	23	0.16204
PA5P1	PA10P2	Asymmetrical	0.3	3	D7	23.5	0.1621
PA5P1	PA10P2	Asymmetrical	0.3	3	D7	24	0.16184
PA5P1	PA10P2	Asymmetrical	0.3	3	D7	22	0.162
PA5P1	PA10P2	Asymmetrical	0.3	1	D7	0	0.17614
PA5P1	PA10P2	Asymmetrical	0.3	1	D7	0.5	0.17462
PA5P1	PA10P2	Asymmetrical	0.3	3	D7	13.5	0.16204
PA5P1	PA10P2	Asymmetrical	0.3	1	D7	1.5	0.17346
PA5P1	PA10P2	Asymmetrical	0.3	1	D7	22.5	0.56218
PA5P1	PA10P2	Asymmetrical	0.3	1	D7	10.5	0.1728
PA5P1	PA10P2	Asymmetrical	0.3	3	D7	2.5	0.16288
PA5P1	PA10P2	Asymmetrical	0.3	3	D7	3	0.16256
PA5P1	PA10P2	Asymmetrical	0.3	3	D7	22.5	0.16198
PA5P1	PA10P2	Asymmetrical	0.3	2	D7	3.5	0.17132
PA5P1	PA10P2	Asymmetrical	0.3	3	D7	0.5	0.1654
PA5P1	PA10P2	Asymmetrical	0.3	3	D7	1	0.16394
PA5P1	PA10P2	Asymmetrical	0.3	3	D7	1.5	0.16364
PA5P1	PA10P2	Asymmetrical	0.3	1	D7	5.5	0.17104
PA5P1	PA10P2	Asymmetrical	0.3	3	D7	12.5	0.16234
PA5P1	PA10P2	Asymmetrical	0.3	1	D7	9	0.1712
PA5P1	PA10P2	Asymmetrical	0.3	1	D7	9.5	0.17144
PA5P1	PA10P2	Asymmetrical	0.3	1	D7	10	0.17204
PA5P1	PA10P2	Asymmetrical	0.3	2	D7	2	0.17152
PA5P1	PA10P2	Asymmetrical	0.3	2	D7	2.5	0.17056
PA5P1	PA10P2	Asymmetrical	0.3	2	D7	13.5	0.1685
PA5P1	PA10P2	Asymmetrical	0.3	2	D7	14	0.16872
PA5P1	PA10P2	Asymmetrical	0.3	2	D7	14.5	0.16838
PA5P1	PA10P2	Asymmetrical	0.3	2	D7	15	0.16866
PA5P1	PA10P2	Asymmetrical	0.3	2	D7	15.5	0.16854
PA5P1	PA10P2	Asymmetrical	0.3	3	D7	11.5	0.16188
PA5P1	PA10P2	Asymmetrical	0.3	3	D7	12	0.16212
PA5P1	PA10P2	Asymmetrical	0.3	3	D7	2	0.1631
PA5P1	PA10P2	Asymmetrical	0.3	3	D7	13	0.16228
PA5P1	PA10P2	Asymmetrical	0.3	1	D7	21.5	0.53104
PA5P1	PA10P2	Asymmetrical	0.3	1	D7	22	0.54626
PA5P1	PA10P2	Asymmetrical	0.3	2	D7	1.5	0.17204
PA5P1	PA10P2	Asymmetrical	0.3	2	D7	12.5	0.16948
PA5P1	PA10P2	Asymmetrical	0.3	3	D7	14.5	0.16168
PA5P1	PA10P2	Asymmetrical	0.3	2	D7	6.5	0.17036
PA5P1	PA10P2	Asymmetrical	0.3	3	D7	3.5	0.163
PA5P1	PA10P2	Asymmetrical	0.3	3	D7	4	0.16226
PA5P1	PA10P2	Asymmetrical	0.3	2	D7	8.5	0.16948
PA5P1	PA10P2	Asymmetrical	0.3	2	D7	9	0.16942
PA5P1	PA10P2	Asymmetrical	0.3	2	D7	9.5	0.16996
PA5P1	PA10P2	Asymmetrical	0.3	1	D7	19.5	0.45842
PA5P1	PA10P2	Asymmetrical	0.3	2	D7	0	0.17794
PA5P1	PA10P2	Asymmetrical	0.3	2	D7	0.5	0.1741
PA5P1	PA10P2	Asymmetrical	0.3	2	D7	1	0.17288
PA5P1	PA10P2	Asymmetrical	0.3	2	D7	11.5	0.1689
PA5P1	PA10P2	Asymmetrical	0.3	2	D7	12	0.1692
PA5P1	PA10P2	Asymmetrical	0.3	3	D7	21.5	0.1621
PA5P1	PA10P2	Asymmetrical	0.3	3	D7	8.5	0.16272
PA5P1	PA10P2	Asymmetrical	0.3	3	D7	9	0.16216
PA5P1	PA10P2	Asymmetrical	0.3	3	D7	9.5	0.16242
PA5P1	PA10P2	Asymmetrical	0.3	3	D7	10	0.16218
PA5P1	PA10P2	Asymmetrical	0.3	3	D7	10.5	0.16242
PA5P1	PA10P2	Asymmetrical	0.3	3	D7	11	0.16212
PA5P1	PA10P2	Asymmetrical	0.3	3	D7	4.5	0.16278
PA5P1	PA10P2	Asymmetrical	0.3	1	D7	20	0.47908
PA5P1	PA10P2	Asymmetrical	0.3	1	D7	20.5	0.49702
PA5P1	PA10P2	Asymmetrical	0.3	1	D7	21	0.51482
PA5P1	PA10P2	Asymmetrical	0.3	3	D7	5.5	0.16218
PA5P1	PA10P2	Asymmetrical	0.3	3	D7	6	0.16266
PA5P1	PA10P2	Asymmetrical	0.3	2	D7	13	0.1692
PA5P1	PA10P2	Asymmetrical	0.3	1	D7	16	0.29396
PA5P1	PA10P2	Asymmetrical	0.3	1	D7	11	0.175
PA5P1	PA10P2	Asymmetrical	0.3	2	D7	7	0.16982
PA5P1	PA10P2	Asymmetrical	0.3	2	D7	7.5	0.17012
PA5P1	PA10P2	Asymmetrical	0.3	2	D7	8	0.1698
PA5P1	PA10P2	Asymmetrical	0.3	1	D7	11.5	0.17642
PA5P1	PA10P2	Asymmetrical	0.3	1	D7	19	0.43924
PA5P1	PA10P2	Asymmetrical	0.3	2	D7	10	0.16896
PA5P1	PA10P2	Asymmetrical	0.3	2	D7	10.5	0.16956
PA5P1	PA10P2	Asymmetrical	0.3	2	D7	11	0.16912
PA5P1	PA10P2	Asymmetrical	0.3	1	D7	13	0.19174
PA5P1	PA10P2	Asymmetrical	0.3	1	D7	13.5	0.202
PA5P1	PA10P2	Asymmetrical	0.3	1	D7	15.5	0.26908
PA5P1	PA10P2	Asymmetrical	0.3	3	D7	7	0.1628
PA5P1	PA10P2	Asymmetrical	0.3	1	D7	16.5	0.32192
PA5P1	PA10P2	Asymmetrical	0.3	1	D7	17	0.34674
PA5P1	PA10P2	Asymmetrical	0.3	1	D7	17.5	0.37294
PA5P1	PA10P2	Asymmetrical	0.3	1	D7	18	0.39664
PA5P1	PA10P2	Asymmetrical	0.3	1	D7	18.5	0.4192
PA5P1	PA10P2	Asymmetrical	0.3	3	D7	7.5	0.16222
PA5P1	PA10P2	Asymmetrical	0.3	1	D7	12	0.17988
PA5P1	PA10P2	Asymmetrical	0.3	1	D7	12.5	0.18444
PA5P1	PA10P2	Asymmetrical	0.3	3	D7	5	0.16252
PA5P1	PA10P2	Asymmetrical	0.3	3	D7	8	0.16194
PA5P1	PA10P2	Asymmetrical	0.3	3	D7	6.5	0.16202
PA5P1	PA10P2	Asymmetrical	0.3	1	D7	14.5	0.22918
PA5P1	PA10P2	Asymmetrical	0.3	1	D7	15	0.24828
PA5P1	PA10P2	Asymmetrical	0.3	1	D7	14	0.21476
PA5P1	PA13P1	Asymmetrical	0.35	1	C7	10	0.17766
PA5P1	PA13P1	Asymmetrical	0.35	1	C7	24	0.51368
PA5P1	PA13P1	Asymmetrical	0.35	1	C7	10.5	0.17414
PA5P1	PA13P1	Asymmetrical	0.35	1	C7	21.5	0.4284
PA5P1	PA13P1	Asymmetrical	0.35	2	C7	9	0.17212
PA5P1	PA13P1	Asymmetrical	0.35	1	C7	11.5	0.17868
PA5P1	PA13P1	Asymmetrical	0.35	1	C7	23.5	0.49468
PA5P1	PA13P1	Asymmetrical	0.35	3	C7	9	0.16462
PA5P1	PA13P1	Asymmetrical	0.35	1	C7	22	0.44542
PA5P1	PA13P1	Asymmetrical	0.35	1	C7	9.5	0.17802
PA5P1	PA13P1	Asymmetrical	0.35	3	C7	13.5	0.16412
PA5P1	PA13P1	Asymmetrical	0.35	1	C7	12	0.1797
PA5P1	PA13P1	Asymmetrical	0.35	1	C7	11	0.1754
PA5P1	PA13P1	Asymmetrical	0.35	1	C7	22.5	0.45888
PA5P1	PA13P1	Asymmetrical	0.35	1	C7	23	0.47588
PA5P1	PA13P1	Asymmetrical	0.35	1	C7	15.5	0.2073
PA5P1	PA13P1	Asymmetrical	0.35	1	C7	14.5	0.1875
PA5P1	PA13P1	Asymmetrical	0.35	1	C7	12.5	0.17308
PA5P1	PA13P1	Asymmetrical	0.35	1	C7	13	0.1783
PA5P1	PA13P1	Asymmetrical	0.35	3	C7	7.5	0.16444
PA5P1	PA13P1	Asymmetrical	0.35	3	C7	9.5	0.16464
PA5P1	PA13P1	Asymmetrical	0.35	1	C7	20	0.38256
PA5P1	PA13P1	Asymmetrical	0.35	3	C7	13	0.16424
PA5P1	PA13P1	Asymmetrical	0.35	1	C7	15	0.19678
PA5P1	PA13P1	Asymmetrical	0.35	1	C7	19.5	0.36582
PA5P1	PA13P1	Asymmetrical	0.35	1	C7	20.5	0.39674
PA5P1	PA13P1	Asymmetrical	0.35	1	C7	8.5	0.1784
PA5P1	PA13P1	Asymmetrical	0.35	1	C7	9	0.17894
PA5P1	PA13P1	Asymmetrical	0.35	2	C7	8.5	0.17184
PA5P1	PA13P1	Asymmetrical	0.35	3	C7	8	0.16406
PA5P1	PA13P1	Asymmetrical	0.35	3	C7	10	0.16452
PA5P1	PA13P1	Asymmetrical	0.35	3	C7	10.5	0.16446
PA5P1	PA13P1	Asymmetrical	0.35	1	C7	2.5	0.1909
PA5P1	PA13P1	Asymmetrical	0.35	1	C7	0	0.19112
PA5P1	PA13P1	Asymmetrical	0.35	3	C7	12.5	0.1646
PA5P1	PA13P1	Asymmetrical	0.35	1	C7	1	0.18838
PA5P1	PA13P1	Asymmetrical	0.35	2	C7	8	0.17228
PA5P1	PA13P1	Asymmetrical	0.35	2	C7	1.5	0.17728
PA5P1	PA13P1	Asymmetrical	0.35	1	C7	14	0.18366
PA5P1	PA13P1	Asymmetrical	0.35	3	C7	6	0.16496
PA5P1	PA13P1	Asymmetrical	0.35	1	C7	2	0.1929
PA5P1	PA13P1	Asymmetrical	0.35	3	C7	7	0.16486
PA5P1	PA13P1	Asymmetrical	0.35	1	C7	3	0.18256
PA5P1	PA13P1	Asymmetrical	0.35	3	C7	8.5	0.1647
PA5P1	PA13P1	Asymmetrical	0.35	2	C7	11.5	0.17154
PA5P1	PA13P1	Asymmetrical	0.35	1	C7	18	0.31186
PA5P1	PA13P1	Asymmetrical	0.35	3	C7	17	0.16408
PA5P1	PA13P1	Asymmetrical	0.35	1	C7	0.5	0.19672
PA5P1	PA13P1	Asymmetrical	0.35	2	C7	7.5	0.17274
PA5P1	PA13P1	Asymmetrical	0.35	2	C7	1	0.17912
PA5P1	PA13P1	Asymmetrical	0.35	1	C7	13.5	0.178
PA5P1	PA13P1	Asymmetrical	0.35	2	C7	14	0.1707
PA5P1	PA13P1	Asymmetrical	0.35	2	C7	2	0.17706
PA5P1	PA13P1	Asymmetrical	0.35	3	C7	6.5	0.16434
PA5P1	PA13P1	Asymmetrical	0.35	1	C7	1.5	0.19384
PA5P1	PA13P1	Asymmetrical	0.35	2	C7	10	0.1713
PA5P1	PA13P1	Asymmetrical	0.35	2	C7	10.5	0.17174
PA5P1	PA13P1	Asymmetrical	0.35	2	C7	11	0.17112
PA5P1	PA13P1	Asymmetrical	0.35	2	C7	12	0.1708
PA5P1	PA13P1	Asymmetrical	0.35	3	C7	23	0.16326
PA5P1	PA13P1	Asymmetrical	0.35	1	C7	18.5	0.33038
PA5P1	PA13P1	Asymmetrical	0.35	1	C7	19	0.34932
PA5P1	PA13P1	Asymmetrical	0.35	1	C7	7	0.18958
PA5P1	PA13P1	Asymmetrical	0.35	2	C7	13.5	0.17062
PA5P1	PA13P1	Asymmetrical	0.35	3	C7	20	0.16424
PA5P1	PA13P1	Asymmetrical	0.35	3	C7	20.5	0.16392
PA5P1	PA13P1	Asymmetrical	0.35	1	C7	21	0.41576
PA5P1	PA13P1	Asymmetrical	0.35	3	C7	21.5	0.16388
PA5P1	PA13P1	Asymmetrical	0.35	3	C7	14	0.16404
PA5P1	PA13P1	Asymmetrical	0.35	1	C7	16	0.22474
PA5P1	PA13P1	Asymmetrical	0.35	1	C7	3.5	0.18324
PA5P1	PA13P1	Asymmetrical	0.35	1	C7	16.5	0.24472
PA5P1	PA13P1	Asymmetrical	0.35	1	C7	4	0.18836
PA5P1	PA13P1	Asymmetrical	0.35	2	C7	12.5	0.1715
PA5P1	PA13P1	Asymmetrical	0.35	2	C7	0	0.18566
PA5P1	PA13P1	Asymmetrical	0.35	2	C7	0.5	0.18002
PA5P1	PA13P1	Asymmetrical	0.35	1	C7	8	0.17784
PA5P1	PA13P1	Asymmetrical	0.35	3	C7	11.5	0.16472
PA5P1	PA13P1	Asymmetrical	0.35	3	C7	12	0.164
PA5P1	PA13P1	Asymmetrical	0.35	3	C7	5.5	0.16418
PA5P1	PA13P1	Asymmetrical	0.35	2	C7	2.5	0.1759
PA5P1	PA13P1	Asymmetrical	0.35	2	C7	9.5	0.17174
PA5P1	PA13P1	Asymmetrical	0.35	2	C7	15	0.17086
PA5P1	PA13P1	Asymmetrical	0.35	2	C7	15.5	0.17006
PA5P1	PA13P1	Asymmetrical	0.35	3	C7	22	0.16416
PA5P1	PA13P1	Asymmetrical	0.35	3	C7	22.5	0.16416
PA5P1	PA13P1	Asymmetrical	0.35	3	C7	17.5	0.16418
PA5P1	PA13P1	Asymmetrical	0.35	3	C7	18	0.1643
PA5P1	PA13P1	Asymmetrical	0.35	3	C7	18.5	0.16418
PA5P1	PA13P1	Asymmetrical	0.35	2	C7	13	0.17066
PA5P1	PA13P1	Asymmetrical	0.35	3	C7	19.5	0.16376
PA5P1	PA13P1	Asymmetrical	0.35	1	C7	6	0.18182
PA5P1	PA13P1	Asymmetrical	0.35	2	C7	14.5	0.17068
PA5P1	PA13P1	Asymmetrical	0.35	3	C7	21	0.16414
PA5P1	PA13P1	Asymmetrical	0.35	2	C7	3	0.17606
PA5P1	PA13P1	Asymmetrical	0.35	3	C7	1	0.16664
PA5P1	PA13P1	Asymmetrical	0.35	3	C7	1.5	0.16596
PA5P1	PA13P1	Asymmetrical	0.35	2	C7	22.5	0.171
PA5P1	PA13P1	Asymmetrical	0.35	3	C7	14.5	0.16424
PA5P1	PA13P1	Asymmetrical	0.35	3	C7	3.5	0.16566
PA5P1	PA13P1	Asymmetrical	0.35	3	C7	23.5	0.16366
PA5P1	PA13P1	Asymmetrical	0.35	3	C7	24	0.16366
PA5P1	PA13P1	Asymmetrical	0.35	3	C7	19	0.16432
PA5P1	PA13P1	Asymmetrical	0.35	3	C7	4	0.1644
PA5P1	PA13P1	Asymmetrical	0.35	3	C7	4.5	0.1651
PA5P1	PA13P1	Asymmetrical	0.35	1	C7	6.5	0.18816
PA5P1	PA13P1	Asymmetrical	0.35	3	C7	11	0.16354
PA5P1	PA13P1	Asymmetrical	0.35	3	C7	0.5	0.16718
PA5P1	PA13P1	Asymmetrical	0.35	3	C7	0	0.1981
PA5P1	PA13P1	Asymmetrical	0.35	2	C7	22	0.17084
PA5P1	PA13P1	Asymmetrical	0.35	1	C7	17.5	0.28776
PA5P1	PA13P1	Asymmetrical	0.35	3	C7	2	0.16518
PA5P1	PA13P1	Asymmetrical	0.35	3	C7	15	0.1644
PA5P1	PA13P1	Asymmetrical	0.35	1	C7	17	0.26804
PA5P1	PA13P1	Asymmetrical	0.35	3	C7	5	0.16428
PA5P1	PA13P1	Asymmetrical	0.35	2	C7	7	0.1725
PA5P1	PA13P1	Asymmetrical	0.35	1	C7	5	0.1846
PA5P1	PA13P1	Asymmetrical	0.35	1	C7	5.5	0.18438
PA5P1	PA13P1	Asymmetrical	0.35	2	C7	21.5	0.1709
PA5P1	PA13P1	Asymmetrical	0.35	2	C7	20.5	0.17028
PA5P1	PA13P1	Asymmetrical	0.35	2	C7	21	0.17052
PA5P1	PA13P1	Asymmetrical	0.35	3	C7	2.5	0.16506
PA5P1	PA13P1	Asymmetrical	0.35	3	C7	3	0.16444
PA5P1	PA13P1	Asymmetrical	0.35	2	C7	3.5	0.17586
PA5P1	PA13P1	Asymmetrical	0.35	1	C7	4.5	0.1863
PA5P1	PA13P1	Asymmetrical	0.35	2	C7	4.5	0.17422
PA5P1	PA13P1	Asymmetrical	0.35	1	C7	7.5	0.19138
PA5P1	PA13P1	Asymmetrical	0.35	2	C7	20	0.17014
PA5P1	PA13P1	Asymmetrical	0.35	2	C7	6.5	0.17346
PA5P1	PA13P1	Asymmetrical	0.35	2	C7	19.5	0.17038
PA5P1	PA13P1	Asymmetrical	0.35	2	C7	23	0.17166
PA5P1	PA13P1	Asymmetrical	0.35	2	C7	16	0.16972
PA5P1	PA13P1	Asymmetrical	0.35	2	C7	16.5	0.1703
PA5P1	PA13P1	Asymmetrical	0.35	2	C7	4	0.17446
PA5P1	PA13P1	Asymmetrical	0.35	3	C7	16	0.16372
PA5P1	PA13P1	Asymmetrical	0.35	3	C7	16.5	0.16344
PA5P1	PA13P1	Asymmetrical	0.35	2	C7	6	0.17346
PA5P1	PA13P1	Asymmetrical	0.35	2	C7	19	0.1701
PA5P1	PA13P1	Asymmetrical	0.35	3	C7	15.5	0.16398
PA5P1	PA13P1	Asymmetrical	0.35	2	C7	17	0.17038
PA5P1	PA13P1	Asymmetrical	0.35	2	C7	23.5	0.17264
PA5P1	PA13P1	Asymmetrical	0.35	2	C7	24	0.17358
PA5P1	PA13P1	Asymmetrical	0.35	2	C7	5.5	0.17376
PA5P1	PA13P1	Asymmetrical	0.35	2	C7	18	0.16976
PA5P1	PA13P1	Asymmetrical	0.35	2	C7	17.5	0.17024
PA5P1	PA13P1	Asymmetrical	0.35	2	C7	18.5	0.17056
PA5P1	PA13P1	Asymmetrical	0.35	2	C7	5	0.174
PA5P1	PA5P2	None	0	1	F7	6.5	0.17928
PA5P1	PA5P2	None	0	1	F7	23.5	0.17472
PA5P1	PA5P2	None	0	1	F7	24	0.1744
PA5P1	PA5P2	None	0	3	F7	23	0.17922
PA5P1	PA5P2	None	0	1	F7	6	0.18136
PA5P1	PA5P2	None	0	2	F7	18	0.17696
PA5P1	PA5P2	None	0	2	F7	18.5	0.1781
PA5P1	PA5P2	None	0	2	F7	19	0.17824
PA5P1	PA5P2	None	0	2	F7	17.5	0.17718
PA5P1	PA5P2	None	0	2	F7	20	0.1799
PA5P1	PA5P2	None	0	2	F7	20.5	0.18068
PA5P1	PA5P2	None	0	2	F7	21	0.1817
PA5P1	PA5P2	None	0	2	F7	19.5	0.17922
PA5P1	PA5P2	None	0	2	F7	0	0.1863
PA5P1	PA5P2	None	0	2	F7	2.5	0.17942
PA5P1	PA5P2	None	0	2	F7	1	0.18232
PA5P1	PA5P2	None	0	2	F7	1.5	0.18116
PA5P1	PA5P2	None	0	3	F7	23.5	0.17958
PA5P1	PA5P2	None	0	3	F7	24	0.17812
PA5P1	PA5P2	None	0	2	F7	23.5	0.1881
PA5P1	PA5P2	None	0	2	F7	24	0.19084
PA5P1	PA5P2	None	0	1	F7	7	0.20122
PA5P1	PA5P2	None	0	1	F7	20.5	0.18214
PA5P1	PA5P2	None	0	1	F7	21	0.18212
PA5P1	PA5P2	None	0	1	F7	21.5	0.18162
PA5P1	PA5P2	None	0	1	F7	22	0.1743
PA5P1	PA5P2	None	0	1	F7	22.5	0.1813
PA5P1	PA5P2	None	0	1	F7	23	0.17402
PA5P1	PA5P2	None	0	1	F7	3	0.21006
PA5P1	PA5P2	None	0	1	F7	3.5	0.20936
PA5P1	PA5P2	None	0	2	F7	2	0.1801
PA5P1	PA5P2	None	0	1	F7	18.5	0.18144
PA5P1	PA5P2	None	0	1	F7	19	0.17402
PA5P1	PA5P2	None	0	1	F7	19.5	0.17318
PA5P1	PA5P2	None	0	1	F7	20	0.1739
PA5P1	PA5P2	None	0	2	F7	23	0.18676
PA5P1	PA5P2	None	0	1	F7	7.5	0.17812
PA5P1	PA5P2	None	0	1	F7	8	0.17722
PA5P1	PA5P2	None	0	1	F7	8.5	0.1964
PA5P1	PA5P2	None	0	1	F7	9	0.1946
PA5P1	PA5P2	None	0	1	F7	9.5	0.17456
PA5P1	PA5P2	None	0	1	F7	10	0.19074
PA5P1	PA5P2	None	0	1	F7	10.5	0.18936
PA5P1	PA5P2	None	0	1	F7	4	0.18422
PA5P1	PA5P2	None	0	1	F7	4.5	0.18386
PA5P1	PA5P2	None	0	1	F7	5	0.1827
PA5P1	PA5P2	None	0	1	F7	5.5	0.18144
PA5P1	PA5P2	None	0	2	F7	3.5	0.17926
PA5P1	PA5P2	None	0	2	F7	5	0.17792
PA5P1	PA5P2	None	0	2	F7	4.5	0.178
PA5P1	PA5P2	None	0	2	F7	0.5	0.18314
PA5P1	PA5P2	None	0	2	F7	5.5	0.17764
PA5P1	PA5P2	None	0	2	F7	6	0.1776
PA5P1	PA5P2	None	0	1	F7	16	0.17908
PA5P1	PA5P2	None	0	1	F7	16.5	0.18016
PA5P1	PA5P2	None	0	1	F7	17	0.1724
PA5P1	PA5P2	None	0	1	F7	17.5	0.17258
PA5P1	PA5P2	None	0	1	F7	18	0.17304
PA5P1	PA5P2	None	0	2	F7	15.5	0.1766
PA5P1	PA5P2	None	0	2	F7	16	0.1758
PA5P1	PA5P2	None	0	2	F7	16.5	0.17658
PA5P1	PA5P2	None	0	2	F7	17	0.1764
PA5P1	PA5P2	None	0	1	F7	0	0.1922
PA5P1	PA5P2	None	0	1	F7	0.5	0.18992
PA5P1	PA5P2	None	0	1	F7	1	0.21234
PA5P1	PA5P2	None	0	1	F7	1.5	0.1898
PA5P1	PA5P2	None	0	1	F7	2	0.21172
PA5P1	PA5P2	None	0	1	F7	2.5	0.18742
PA5P1	PA5P2	None	0	3	F7	16	0.18416
PA5P1	PA5P2	None	0	3	F7	16.5	0.18544
PA5P1	PA5P2	None	0	2	F7	21.5	0.1823
PA5P1	PA5P2	None	0	2	F7	22	0.18366
PA5P1	PA5P2	None	0	2	F7	22.5	0.1849
PA5P1	PA5P2	None	0	2	F7	3	0.17896
PA5P1	PA5P2	None	0	3	F7	19	0.1851
PA5P1	PA5P2	None	0	2	F7	4	0.17894
PA5P1	PA5P2	None	0	3	F7	0	0.1768
PA5P1	PA5P2	None	0	3	F7	0.5	0.17606
PA5P1	PA5P2	None	0	3	F7	1	0.17492
PA5P1	PA5P2	None	0	3	F7	1.5	0.1754
PA5P1	PA5P2	None	0	3	F7	2	0.17436
PA5P1	PA5P2	None	0	3	F7	2.5	0.17416
PA5P1	PA5P2	None	0	3	F7	3	0.17416
PA5P1	PA5P2	None	0	1	F7	11	0.18804
PA5P1	PA5P2	None	0	1	F7	11.5	0.17318
PA5P1	PA5P2	None	0	1	F7	12	0.18492
PA5P1	PA5P2	None	0	1	F7	12.5	0.18428
PA5P1	PA5P2	None	0	1	F7	13	0.18262
PA5P1	PA5P2	None	0	1	F7	13.5	0.17254
PA5P1	PA5P2	None	0	1	F7	14	0.17214
PA5P1	PA5P2	None	0	1	F7	14.5	0.17272
PA5P1	PA5P2	None	0	1	F7	15	0.17246
PA5P1	PA5P2	None	0	1	F7	15.5	0.17956
PA5P1	PA5P2	None	0	2	F7	12	0.17578
PA5P1	PA5P2	None	0	2	F7	12.5	0.17582
PA5P1	PA5P2	None	0	2	F7	13	0.17604
PA5P1	PA5P2	None	0	2	F7	13.5	0.17516
PA5P1	PA5P2	None	0	2	F7	14	0.17602
PA5P1	PA5P2	None	0	2	F7	14.5	0.17578
PA5P1	PA5P2	None	0	2	F7	15	0.17584
PA5P1	PA5P2	None	0	3	F7	11.5	0.17542
PA5P1	PA5P2	None	0	3	F7	12	0.17658
PA5P1	PA5P2	None	0	3	F7	12.5	0.17652
PA5P1	PA5P2	None	0	3	F7	13	0.17732
PA5P1	PA5P2	None	0	3	F7	13.5	0.1774
PA5P1	PA5P2	None	0	3	F7	14	0.17958
PA5P1	PA5P2	None	0	3	F7	14.5	0.17892
PA5P1	PA5P2	None	0	3	F7	15	0.18184
PA5P1	PA5P2	None	0	3	F7	15.5	0.18284
PA5P1	PA5P2	None	0	3	F7	22.5	0.17984
PA5P1	PA5P2	None	0	3	F7	17	0.1866
PA5P1	PA5P2	None	0	3	F7	17.5	0.1882
PA5P1	PA5P2	None	0	3	F7	18	0.18888
PA5P1	PA5P2	None	0	3	F7	18.5	0.18642
PA5P1	PA5P2	None	0	3	F7	5	0.17476
PA5P1	PA5P2	None	0	3	F7	5.5	0.17476
PA5P1	PA5P2	None	0	3	F7	19.5	0.18252
PA5P1	PA5P2	None	0	3	F7	20	0.18278
PA5P1	PA5P2	None	0	3	F7	20.5	0.18194
PA5P1	PA5P2	None	0	3	F7	21	0.1815
PA5P1	PA5P2	None	0	3	F7	21.5	0.17954
PA5P1	PA5P2	None	0	3	F7	22	0.18082
PA5P1	PA5P2	None	0	3	F7	9	0.17452
PA5P1	PA5P2	None	0	2	F7	6.5	0.17752
PA5P1	PA5P2	None	0	3	F7	3.5	0.1744
PA5P1	PA5P2	None	0	3	F7	4	0.17444
PA5P1	PA5P2	None	0	3	F7	4.5	0.17428
PA5P1	PA5P2	None	0	2	F7	8	0.17708
PA5P1	PA5P2	None	0	2	F7	8.5	0.17692
PA5P1	PA5P2	None	0	3	F7	6	0.17482
PA5P1	PA5P2	None	0	3	F7	6.5	0.17396
PA5P1	PA5P2	None	0	3	F7	7	0.1744
PA5P1	PA5P2	None	0	3	F7	7.5	0.17398
PA5P1	PA5P2	None	0	3	F7	8	0.17404
PA5P1	PA5P2	None	0	3	F7	8.5	0.17512
PA5P1	PA5P2	None	0	3	F7	11	0.17484
PA5P1	PA5P2	None	0	3	F7	9.5	0.17522
PA5P1	PA5P2	None	0	3	F7	10	0.17424
PA5P1	PA5P2	None	0	3	F7	10.5	0.17512
PA5P1	PA5P2	None	0	2	F7	9.5	0.1769
PA5P1	PA5P2	None	0	2	F7	10	0.17638
PA5P1	PA5P2	None	0	2	F7	10.5	0.17648
PA5P1	PA5P2	None	0	2	F7	9	0.17682
PA5P1	PA5P2	None	0	2	F7	11.5	0.17572
PA5P1	PA5P2	None	0	2	F7	7.5	0.17708
PA5P1	PA5P2	None	0	2	F7	11	0.17574
PA5P1	PA5P2	None	0	2	F7	7	0.17724
PA5P1	PA7P2	Asymmetrical	0.5	3	E7	1	0.18834
PA5P1	PA7P2	Asymmetrical	0.5	3	E7	10	0.17806
PA5P1	PA7P2	Asymmetrical	0.5	3	E7	10.5	0.17762
PA5P1	PA7P2	Asymmetrical	0.5	3	E7	22.5	0.17422
PA5P1	PA7P2	Asymmetrical	0.5	3	E7	1.5	0.18888
PA5P1	PA7P2	Asymmetrical	0.5	3	E7	2	0.18862
PA5P1	PA7P2	Asymmetrical	0.5	3	E7	0.5	0.18864
PA5P1	PA7P2	Asymmetrical	0.5	3	E7	11	0.18814
PA5P1	PA7P2	Asymmetrical	0.5	3	E7	23	0.17428
PA5P1	PA7P2	Asymmetrical	0.5	3	E7	23.5	0.17424
PA5P1	PA7P2	Asymmetrical	0.5	3	E7	24	0.17412
PA5P1	PA7P2	Asymmetrical	0.5	2	E7	14.5	0.17784
PA5P1	PA7P2	Asymmetrical	0.5	2	E7	15	0.1779
PA5P1	PA7P2	Asymmetrical	0.5	2	E7	15.5	0.17784
PA5P1	PA7P2	Asymmetrical	0.5	3	E7	12.5	0.17366
PA5P1	PA7P2	Asymmetrical	0.5	3	E7	13	0.18774
PA5P1	PA7P2	Asymmetrical	0.5	3	E7	13.5	0.1724
PA5P1	PA7P2	Asymmetrical	0.5	3	E7	2.5	0.18832
PA5P1	PA7P2	Asymmetrical	0.5	3	E7	3	0.18828
PA5P1	PA7P2	Asymmetrical	0.5	3	E7	3.5	0.1884
PA5P1	PA7P2	Asymmetrical	0.5	2	E7	7.5	0.17802
PA5P1	PA7P2	Asymmetrical	0.5	3	E7	11.5	0.17534
PA5P1	PA7P2	Asymmetrical	0.5	3	E7	0	0.18866
PA5P1	PA7P2	Asymmetrical	0.5	1	E7	13.5	0.18976
PA5P1	PA7P2	Asymmetrical	0.5	1	E7	6.5	0.18286
PA5P1	PA7P2	Asymmetrical	0.5	1	E7	7	0.19054
PA5P1	PA7P2	Asymmetrical	0.5	1	E7	7.5	0.18892
PA5P1	PA7P2	Asymmetrical	0.5	1	E7	8	0.18708
PA5P1	PA7P2	Asymmetrical	0.5	1	E7	8.5	0.18608
PA5P1	PA7P2	Asymmetrical	0.5	1	E7	9	0.18718
PA5P1	PA7P2	Asymmetrical	0.5	1	E7	9.5	0.1865
PA5P1	PA7P2	Asymmetrical	0.5	1	E7	10	0.1868
PA5P1	PA7P2	Asymmetrical	0.5	1	E7	10.5	0.18894
PA5P1	PA7P2	Asymmetrical	0.5	3	E7	4	0.18766
PA5P1	PA7P2	Asymmetrical	0.5	3	E7	4.5	0.18568
PA5P1	PA7P2	Asymmetrical	0.5	3	E7	5	0.18786
PA5P1	PA7P2	Asymmetrical	0.5	1	E7	13	0.18536
PA5P1	PA7P2	Asymmetrical	0.5	2	E7	8.5	0.18148
PA5P1	PA7P2	Asymmetrical	0.5	2	E7	9	0.17774
PA5P1	PA7P2	Asymmetrical	0.5	2	E7	9.5	0.17782
PA5P1	PA7P2	Asymmetrical	0.5	2	E7	10	0.1778
PA5P1	PA7P2	Asymmetrical	0.5	2	E7	10.5	0.18078
PA5P1	PA7P2	Asymmetrical	0.5	2	E7	11	0.17932
PA5P1	PA7P2	Asymmetrical	0.5	2	E7	11.5	0.17926
PA5P1	PA7P2	Asymmetrical	0.5	2	E7	12	0.17898
PA5P1	PA7P2	Asymmetrical	0.5	2	E7	12.5	0.179
PA5P1	PA7P2	Asymmetrical	0.5	1	E7	11	0.1884
PA5P1	PA7P2	Asymmetrical	0.5	1	E7	11.5	0.19164
PA5P1	PA7P2	Asymmetrical	0.5	1	E7	12	0.18122
PA5P1	PA7P2	Asymmetrical	0.5	1	E7	12.5	0.18404
PA5P1	PA7P2	Asymmetrical	0.5	3	E7	5.5	0.17776
PA5P1	PA7P2	Asymmetrical	0.5	3	E7	6	0.18838
PA5P1	PA7P2	Asymmetrical	0.5	3	E7	6.5	0.18794
PA5P1	PA7P2	Asymmetrical	0.5	3	E7	7	0.17802
PA5P1	PA7P2	Asymmetrical	0.5	3	E7	7.5	0.18424
PA5P1	PA7P2	Asymmetrical	0.5	3	E7	8	0.18842
PA5P1	PA7P2	Asymmetrical	0.5	3	E7	8.5	0.18262
PA5P1	PA7P2	Asymmetrical	0.5	1	E7	3	0.191
PA5P1	PA7P2	Asymmetrical	0.5	1	E7	3.5	0.20242
PA5P1	PA7P2	Asymmetrical	0.5	2	E7	13	0.1786
PA5P1	PA7P2	Asymmetrical	0.5	1	E7	17.5	0.17836
PA5P1	PA7P2	Asymmetrical	0.5	1	E7	18	0.17748
PA5P1	PA7P2	Asymmetrical	0.5	1	E7	18.5	0.18224
PA5P1	PA7P2	Asymmetrical	0.5	1	E7	6	0.1872
PA5P1	PA7P2	Asymmetrical	0.5	3	E7	18.5	0.17992
PA5P1	PA7P2	Asymmetrical	0.5	3	E7	19	0.17706
PA5P1	PA7P2	Asymmetrical	0.5	3	E7	19.5	0.17648
PA5P1	PA7P2	Asymmetrical	0.5	3	E7	20	0.17176
PA5P1	PA7P2	Asymmetrical	0.5	3	E7	20.5	0.17576
PA5P1	PA7P2	Asymmetrical	0.5	3	E7	21	0.1711
PA5P1	PA7P2	Asymmetrical	0.5	3	E7	21.5	0.17498
PA5P1	PA7P2	Asymmetrical	0.5	3	E7	22	0.17548
PA5P1	PA7P2	Asymmetrical	0.5	2	E7	3.5	0.18522
PA5P1	PA7P2	Asymmetrical	0.5	2	E7	4	0.17944
PA5P1	PA7P2	Asymmetrical	0.5	2	E7	4.5	0.18078
PA5P1	PA7P2	Asymmetrical	0.5	2	E7	5	0.18004
PA5P1	PA7P2	Asymmetrical	0.5	2	E7	8	0.17836
PA5P1	PA7P2	Asymmetrical	0.5	2	E7	6.5	0.17832
PA5P1	PA7P2	Asymmetrical	0.5	2	E7	7	0.17766
PA5P1	PA7P2	Asymmetrical	0.5	1	E7	0	0.19376
PA5P1	PA7P2	Asymmetrical	0.5	1	E7	14	0.18062
PA5P1	PA7P2	Asymmetrical	0.5	1	E7	14.5	0.18092
PA5P1	PA7P2	Asymmetrical	0.5	1	E7	15	0.179
PA5P1	PA7P2	Asymmetrical	0.5	1	E7	15.5	0.186
PA5P1	PA7P2	Asymmetrical	0.5	1	E7	16	0.17912
PA5P1	PA7P2	Asymmetrical	0.5	1	E7	16.5	0.18494
PA5P1	PA7P2	Asymmetrical	0.5	1	E7	17	0.18364
PA5P1	PA7P2	Asymmetrical	0.5	3	E7	15	0.17978
PA5P1	PA7P2	Asymmetrical	0.5	3	E7	15.5	0.18
PA5P1	PA7P2	Asymmetrical	0.5	3	E7	16	0.17708
PA5P1	PA7P2	Asymmetrical	0.5	2	E7	13.5	0.17776
PA5P1	PA7P2	Asymmetrical	0.5	3	E7	12	0.17422
PA5P1	PA7P2	Asymmetrical	0.5	2	E7	16	0.17688
PA5P1	PA7P2	Asymmetrical	0.5	1	E7	0.5	0.19482
PA5P1	PA7P2	Asymmetrical	0.5	1	E7	1	0.20874
PA5P1	PA7P2	Asymmetrical	0.5	1	E7	1.5	0.2086
PA5P1	PA7P2	Asymmetrical	0.5	1	E7	2	0.1911
PA5P1	PA7P2	Asymmetrical	0.5	3	E7	9	0.18106
PA5P1	PA7P2	Asymmetrical	0.5	3	E7	9.5	0.1886
PA5P1	PA7P2	Asymmetrical	0.5	1	E7	4	0.19102
PA5P1	PA7P2	Asymmetrical	0.5	1	E7	4.5	0.18984
PA5P1	PA7P2	Asymmetrical	0.5	1	E7	5	0.19796
PA5P1	PA7P2	Asymmetrical	0.5	1	E7	5.5	0.1955
PA5P1	PA7P2	Asymmetrical	0.5	3	E7	18	0.17786
PA5P1	PA7P2	Asymmetrical	0.5	2	E7	20.5	0.17576
PA5P1	PA7P2	Asymmetrical	0.5	2	E7	14	0.17792
PA5P1	PA7P2	Asymmetrical	0.5	2	E7	16.5	0.17726
PA5P1	PA7P2	Asymmetrical	0.5	2	E7	17	0.17664
PA5P1	PA7P2	Asymmetrical	0.5	2	E7	19.5	0.17666
PA5P1	PA7P2	Asymmetrical	0.5	2	E7	2	0.17992
PA5P1	PA7P2	Asymmetrical	0.5	2	E7	2.5	0.17906
PA5P1	PA7P2	Asymmetrical	0.5	2	E7	3	0.18578
PA5P1	PA7P2	Asymmetrical	0.5	3	E7	14	0.18448
PA5P1	PA7P2	Asymmetrical	0.5	3	E7	14.5	0.18388
PA5P1	PA7P2	Asymmetrical	0.5	2	E7	18	0.17612
PA5P1	PA7P2	Asymmetrical	0.5	2	E7	18.5	0.17684
PA5P1	PA7P2	Asymmetrical	0.5	2	E7	5.5	0.17826
PA5P1	PA7P2	Asymmetrical	0.5	2	E7	6	0.17856
PA5P1	PA7P2	Asymmetrical	0.5	3	E7	16.5	0.176
PA5P1	PA7P2	Asymmetrical	0.5	2	E7	21	0.17632
PA5P1	PA7P2	Asymmetrical	0.5	2	E7	21.5	0.17582
PA5P1	PA7P2	Asymmetrical	0.5	2	E7	22	0.17624
PA5P1	PA7P2	Asymmetrical	0.5	2	E7	22.5	0.17544
PA5P1	PA7P2	Asymmetrical	0.5	2	E7	23	0.17574
PA5P1	PA7P2	Asymmetrical	0.5	1	E7	2.5	0.19046
PA5P1	PA7P2	Asymmetrical	0.5	2	E7	24	0.1755
PA5P1	PA7P2	Asymmetrical	0.5	2	E7	17.5	0.17702
PA5P1	PA7P2	Asymmetrical	0.5	1	E7	21.5	0.17642
PA5P1	PA7P2	Asymmetrical	0.5	1	E7	22	0.17944
PA5P1	PA7P2	Asymmetrical	0.5	3	E7	17	0.17174
PA5P1	PA7P2	Asymmetrical	0.5	3	E7	17.5	0.17788
PA5P1	PA7P2	Asymmetrical	0.5	2	E7	19	0.1762
PA5P1	PA7P2	Asymmetrical	0.5	2	E7	0	0.21106
PA5P1	PA7P2	Asymmetrical	0.5	2	E7	0.5	0.18138
PA5P1	PA7P2	Asymmetrical	0.5	2	E7	1	0.18976
PA5P1	PA7P2	Asymmetrical	0.5	2	E7	1.5	0.1799
PA5P1	PA7P2	Asymmetrical	0.5	1	E7	20.5	0.1767
PA5P1	PA7P2	Asymmetrical	0.5	1	E7	21	0.177
PA5P1	PA7P2	Asymmetrical	0.5	2	E7	23.5	0.17504
PA5P1	PA7P2	Asymmetrical	0.5	1	E7	23	0.17632
PA5P1	PA7P2	Asymmetrical	0.5	1	E7	20	0.17736
PA5P1	PA7P2	Asymmetrical	0.5	2	E7	20	0.1761
PA5P1	PA7P2	Asymmetrical	0.5	1	E7	22.5	0.17808
PA5P1	PA7P2	Asymmetrical	0.5	1	E7	19.5	0.18154
PA5P1	PA7P2	Asymmetrical	0.5	1	E7	19	0.17756
PA5P1	PA7P2	Asymmetrical	0.5	1	E7	24	0.1773
PA5P1	PA7P2	Asymmetrical	0.5	1	E7	23.5	0.17642
PA5P2	NONE	Alone	-	3	B8	15	0.47004
PA5P2	NONE	Alone	-	1	B8	9.5	0.23086
PA5P2	NONE	Alone	-	3	B8	15.5	0.53828
PA5P2	NONE	Alone	-	3	B8	14.5	0.39882
PA5P2	NONE	Alone	-	1	B8	9	0.22562
PA5P2	NONE	Alone	-	2	B8	0	0.17664
PA5P2	NONE	Alone	-	1	B8	17.5	0.38036
PA5P2	NONE	Alone	-	3	B8	18.5	0.96766
PA5P2	NONE	Alone	-	3	B8	16.5	0.68876
PA5P2	NONE	Alone	-	3	B8	17	0.76402
PA5P2	NONE	Alone	-	2	B8	18.5	0.69394
PA5P2	NONE	Alone	-	3	B8	14	0.33966
PA5P2	NONE	Alone	-	2	B8	22	0.88276
PA5P2	NONE	Alone	-	2	B8	22.5	0.90822
PA5P2	NONE	Alone	-	2	B8	23	0.9322
PA5P2	NONE	Alone	-	2	B8	19	0.72412
PA5P2	NONE	Alone	-	1	B8	8.5	0.21968
PA5P2	NONE	Alone	-	2	B8	17	0.61606
PA5P2	NONE	Alone	-	2	B8	4.5	0.1732
PA5P2	NONE	Alone	-	2	B8	5	0.1728
PA5P2	NONE	Alone	-	1	B8	10	0.2394
PA5P2	NONE	Alone	-	3	B8	16	0.61546
PA5P2	NONE	Alone	-	1	B8	23	0.592
PA5P2	NONE	Alone	-	3	B8	17.5	0.84126
PA5P2	NONE	Alone	-	3	B8	18	0.8967
PA5P2	NONE	Alone	-	1	B8	13	0.27638
PA5P2	NONE	Alone	-	1	B8	13.5	0.28262
PA5P2	NONE	Alone	-	1	B8	14	0.28976
PA5P2	NONE	Alone	-	3	B8	19	1.0481
PA5P2	NONE	Alone	-	2	B8	3.5	0.17182
PA5P2	NONE	Alone	-	2	B8	4	0.17204
PA5P2	NONE	Alone	-	1	B8	16	0.32964
PA5P2	NONE	Alone	-	1	B8	16.5	0.3439
PA5P2	NONE	Alone	-	1	B8	17	0.36098
PA5P2	NONE	Alone	-	2	B8	11.5	0.23246
PA5P2	NONE	Alone	-	1	B8	18	0.402
PA5P2	NONE	Alone	-	1	B8	23.5	0.61014
PA5P2	NONE	Alone	-	1	B8	24	0.62764
PA5P2	NONE	Alone	-	1	B8	19	0.44436
PA5P2	NONE	Alone	-	3	B8	11	0.19768
PA5P2	NONE	Alone	-	3	B8	11.5	0.20842
PA5P2	NONE	Alone	-	3	B8	12	0.22072
PA5P2	NONE	Alone	-	3	B8	12.5	0.23938
PA5P2	NONE	Alone	-	3	B8	13	0.26274
PA5P2	NONE	Alone	-	3	B8	13.5	0.29578
PA5P2	NONE	Alone	-	1	B8	21	0.5252
PA5P2	NONE	Alone	-	1	B8	21.5	0.54246
PA5P2	NONE	Alone	-	1	B8	22	0.55854
PA5P2	NONE	Alone	-	1	B8	22.5	0.57298
PA5P2	NONE	Alone	-	1	B8	18.5	0.4241
PA5P2	NONE	Alone	-	1	B8	3	0.18258
PA5P2	NONE	Alone	-	2	B8	21	0.8343
PA5P2	NONE	Alone	-	2	B8	21.5	0.85896
PA5P2	NONE	Alone	-	1	B8	3.5	0.18562
PA5P2	NONE	Alone	-	1	B8	4	0.20266
PA5P2	NONE	Alone	-	2	B8	23.5	0.95568
PA5P2	NONE	Alone	-	2	B8	24	0.97926
PA5P2	NONE	Alone	-	1	B8	7.5	0.19992
PA5P2	NONE	Alone	-	1	B8	8	0.2156
PA5P2	NONE	Alone	-	3	B8	19.5	1.1038
PA5P2	NONE	Alone	-	3	B8	20	1.1329
PA5P2	NONE	Alone	-	1	B8	10.5	0.24514
PA5P2	NONE	Alone	-	1	B8	2.5	0.18246
PA5P2	NONE	Alone	-	1	B8	12	0.26528
PA5P2	NONE	Alone	-	1	B8	12.5	0.26926
PA5P2	NONE	Alone	-	2	B8	7.5	0.1813
PA5P2	NONE	Alone	-	2	B8	8	0.18402
PA5P2	NONE	Alone	-	2	B8	8.5	0.1892
PA5P2	NONE	Alone	-	1	B8	14.5	0.298
PA5P2	NONE	Alone	-	1	B8	15	0.30648
PA5P2	NONE	Alone	-	1	B8	15.5	0.31792
PA5P2	NONE	Alone	-	3	B8	5	0.16512
PA5P2	NONE	Alone	-	3	B8	5.5	0.16542
PA5P2	NONE	Alone	-	3	B8	6	0.16624
PA5P2	NONE	Alone	-	3	B8	6.5	0.16696
PA5P2	NONE	Alone	-	3	B8	7	0.1682
PA5P2	NONE	Alone	-	3	B8	7.5	0.16856
PA5P2	NONE	Alone	-	3	B8	8	0.1706
PA5P2	NONE	Alone	-	3	B8	10.5	0.18932
PA5P2	NONE	Alone	-	3	B8	9.5	0.17864
PA5P2	NONE	Alone	-	3	B8	10	0.18324
PA5P2	NONE	Alone	-	2	B8	14.5	0.33526
PA5P2	NONE	Alone	-	1	B8	19.5	0.46534
PA5P2	NONE	Alone	-	1	B8	20	0.48624
PA5P2	NONE	Alone	-	1	B8	20.5	0.50688
PA5P2	NONE	Alone	-	1	B8	0	0.18506
PA5P2	NONE	Alone	-	1	B8	0.5	0.17584
PA5P2	NONE	Alone	-	1	B8	1	0.17734
PA5P2	NONE	Alone	-	1	B8	1.5	0.17878
PA5P2	NONE	Alone	-	1	B8	2	0.20422
PA5P2	NONE	Alone	-	1	B8	11.5	0.25748
PA5P2	NONE	Alone	-	2	B8	19.5	0.75244
PA5P2	NONE	Alone	-	2	B8	20	0.78176
PA5P2	NONE	Alone	-	3	B8	2	0.16546
PA5P2	NONE	Alone	-	3	B8	2.5	0.16444
PA5P2	NONE	Alone	-	1	B8	4.5	0.20274
PA5P2	NONE	Alone	-	1	B8	5	0.20224
PA5P2	NONE	Alone	-	1	B8	5.5	0.18812
PA5P2	NONE	Alone	-	1	B8	6	0.18952
PA5P2	NONE	Alone	-	2	B8	2	0.17146
PA5P2	NONE	Alone	-	2	B8	2.5	0.17176
PA5P2	NONE	Alone	-	2	B8	5.5	0.17436
PA5P2	NONE	Alone	-	1	B8	11	0.25216
PA5P2	NONE	Alone	-	2	B8	12	0.24198
PA5P2	NONE	Alone	-	2	B8	7	0.17838
PA5P2	NONE	Alone	-	3	B8	1.5	0.1652
PA5P2	NONE	Alone	-	3	B8	9	0.17486
PA5P2	NONE	Alone	-	2	B8	14	0.30578
PA5P2	NONE	Alone	-	3	B8	3	0.16492
PA5P2	NONE	Alone	-	3	B8	3.5	0.16424
PA5P2	NONE	Alone	-	2	B8	9	0.19428
PA5P2	NONE	Alone	-	2	B8	9.5	0.19924
PA5P2	NONE	Alone	-	2	B8	10	0.20616
PA5P2	NONE	Alone	-	2	B8	10.5	0.21408
PA5P2	NONE	Alone	-	2	B8	11	0.22348
PA5P2	NONE	Alone	-	2	B8	3	0.17148
PA5P2	NONE	Alone	-	2	B8	6	0.1754
PA5P2	NONE	Alone	-	2	B8	12.5	0.25436
PA5P2	NONE	Alone	-	3	B8	8.5	0.17204
PA5P2	NONE	Alone	-	3	B8	20.5	1.1589
PA5P2	NONE	Alone	-	3	B8	21	1.1747
PA5P2	NONE	Alone	-	3	B8	21.5	1.2021
PA5P2	NONE	Alone	-	2	B8	15	0.3754
PA5P2	NONE	Alone	-	2	B8	16	0.46858
PA5P2	NONE	Alone	-	2	B8	16.5	0.53502
PA5P2	NONE	Alone	-	2	B8	1.5	0.17256
PA5P2	NONE	Alone	-	1	B8	6.5	0.20498
PA5P2	NONE	Alone	-	1	B8	7	0.20634
PA5P2	NONE	Alone	-	2	B8	13	0.26856
PA5P2	NONE	Alone	-	2	B8	13.5	0.28536
PA5P2	NONE	Alone	-	2	B8	6.5	0.17666
PA5P2	NONE	Alone	-	2	B8	18	0.66722
PA5P2	NONE	Alone	-	2	B8	0.5	0.17326
PA5P2	NONE	Alone	-	2	B8	1	0.1719
PA5P2	NONE	Alone	-	3	B8	0	0.17926
PA5P2	NONE	Alone	-	2	B8	20.5	0.8097
PA5P2	NONE	Alone	-	3	B8	24	1.3057
PA5P2	NONE	Alone	-	3	B8	22.5	1.2519
PA5P2	NONE	Alone	-	3	B8	4.5	0.1652
PA5P2	NONE	Alone	-	3	B8	23.5	1.273
PA5P2	NONE	Alone	-	2	B8	17.5	0.64502
PA5P2	NONE	Alone	-	3	B8	0.5	0.1669
PA5P2	NONE	Alone	-	3	B8	4	0.16518
PA5P2	NONE	Alone	-	2	B8	15.5	0.42226
PA5P2	NONE	Alone	-	3	B8	22	1.2384
PA5P2	NONE	Alone	-	3	B8	1	0.16644
PA5P2	NONE	Alone	-	3	B8	23	1.2615
PA5P2	PA10P2	None	0	1	D8	5	0.1949
PA5P2	PA10P2	None	0	2	D8	16.5	0.17994
PA5P2	PA10P2	None	0	1	D8	2.5	0.20236
PA5P2	PA10P2	None	0	2	D8	0.5	0.19342
PA5P2	PA10P2	None	0	1	D8	0	0.20486
PA5P2	PA10P2	None	0	3	D8	16.5	0.16754
PA5P2	PA10P2	None	0	2	D8	0	0.18902
PA5P2	PA10P2	None	0	2	D8	23	0.20824
PA5P2	PA10P2	None	0	3	D8	16	0.16814
PA5P2	PA10P2	None	0	2	D8	24	0.20208
PA5P2	PA10P2	None	0	1	D8	5.5	0.19456
PA5P2	PA10P2	None	0	1	D8	1	0.19904
PA5P2	PA10P2	None	0	2	D8	23.5	0.20756
PA5P2	PA10P2	None	0	1	D8	2	0.19568
PA5P2	PA10P2	None	0	1	D8	22	0.2022
PA5P2	PA10P2	None	0	1	D8	22.5	0.20322
PA5P2	PA10P2	None	0	1	D8	3	0.20038
PA5P2	PA10P2	None	0	1	D8	3.5	0.19834
PA5P2	PA10P2	None	0	1	D8	4	0.19286
PA5P2	PA10P2	None	0	1	D8	4.5	0.19736
PA5P2	PA10P2	None	0	2	D8	1	0.19302
PA5P2	PA10P2	None	0	3	D8	12	0.16782
PA5P2	PA10P2	None	0	3	D8	12.5	0.16776
PA5P2	PA10P2	None	0	3	D8	13	0.16768
PA5P2	PA10P2	None	0	1	D8	0.5	0.2089
PA5P2	PA10P2	None	0	1	D8	1.5	0.19644
PA5P2	PA10P2	None	0	1	D8	21.5	0.2013
PA5P2	PA10P2	None	0	1	D8	20.5	0.19094
PA5P2	PA10P2	None	0	3	D8	13.5	0.16784
PA5P2	PA10P2	None	0	3	D8	14	0.16714
PA5P2	PA10P2	None	0	3	D8	14.5	0.16776
PA5P2	PA10P2	None	0	3	D8	10	0.16784
PA5P2	PA10P2	None	0	3	D8	10.5	0.16762
PA5P2	PA10P2	None	0	3	D8	11	0.16764
PA5P2	PA10P2	None	0	2	D8	1.5	0.19278
PA5P2	PA10P2	None	0	2	D8	2	0.1909
PA5P2	PA10P2	None	0	2	D8	2.5	0.19092
PA5P2	PA10P2	None	0	2	D8	3	0.19282
PA5P2	PA10P2	None	0	1	D8	21	0.19316
PA5P2	PA10P2	None	0	1	D8	20	0.19542
PA5P2	PA10P2	None	0	2	D8	4	0.19006
PA5P2	PA10P2	None	0	1	D8	7.5	0.18982
PA5P2	PA10P2	None	0	1	D8	8	0.1892
PA5P2	PA10P2	None	0	3	D8	2.5	0.169
PA5P2	PA10P2	None	0	3	D8	15	0.1678
PA5P2	PA10P2	None	0	3	D8	15.5	0.16752
PA5P2	PA10P2	None	0	2	D8	19.5	0.18898
PA5P2	PA10P2	None	0	3	D8	11.5	0.16802
PA5P2	PA10P2	None	0	1	D8	18.5	0.19166
PA5P2	PA10P2	None	0	1	D8	19	0.19246
PA5P2	PA10P2	None	0	2	D8	15.5	0.17396
PA5P2	PA10P2	None	0	2	D8	16	0.17964
PA5P2	PA10P2	None	0	2	D8	3.5	0.19206
PA5P2	PA10P2	None	0	3	D8	7.5	0.16808
PA5P2	PA10P2	None	0	3	D8	8	0.16814
PA5P2	PA10P2	None	0	3	D8	8.5	0.16806
PA5P2	PA10P2	None	0	3	D8	9	0.1676
PA5P2	PA10P2	None	0	3	D8	9.5	0.16796
PA5P2	PA10P2	None	0	1	D8	16.5	0.18604
PA5P2	PA10P2	None	0	1	D8	17	0.187
PA5P2	PA10P2	None	0	2	D8	20	0.19068
PA5P2	PA10P2	None	0	3	D8	17	0.1681
PA5P2	PA10P2	None	0	3	D8	17.5	0.16776
PA5P2	PA10P2	None	0	3	D8	18	0.16824
PA5P2	PA10P2	None	0	3	D8	18.5	0.16874
PA5P2	PA10P2	None	0	2	D8	15	0.17936
PA5P2	PA10P2	None	0	2	D8	22	0.20242
PA5P2	PA10P2	None	0	3	D8	0	0.17408
PA5P2	PA10P2	None	0	3	D8	0.5	0.17146
PA5P2	PA10P2	None	0	3	D8	1	0.17038
PA5P2	PA10P2	None	0	1	D8	8.5	0.1889
PA5P2	PA10P2	None	0	3	D8	3	0.16878
PA5P2	PA10P2	None	0	3	D8	3.5	0.1688
PA5P2	PA10P2	None	0	1	D8	17.5	0.18904
PA5P2	PA10P2	None	0	1	D8	18	0.19002
PA5P2	PA10P2	None	0	2	D8	13.5	0.17846
PA5P2	PA10P2	None	0	2	D8	14	0.17838
PA5P2	PA10P2	None	0	2	D8	14.5	0.1781
PA5P2	PA10P2	None	0	2	D8	21.5	0.19972
PA5P2	PA10P2	None	0	3	D8	7	0.16828
PA5P2	PA10P2	None	0	1	D8	13.5	0.1846
PA5P2	PA10P2	None	0	1	D8	14	0.18454
PA5P2	PA10P2	None	0	1	D8	14.5	0.18458
PA5P2	PA10P2	None	0	1	D8	15	0.18174
PA5P2	PA10P2	None	0	1	D8	15.5	0.18572
PA5P2	PA10P2	None	0	1	D8	16	0.1853
PA5P2	PA10P2	None	0	2	D8	11.5	0.17802
PA5P2	PA10P2	None	0	2	D8	12	0.17808
PA5P2	PA10P2	None	0	2	D8	12.5	0.17918
PA5P2	PA10P2	None	0	2	D8	20.5	0.19312
PA5P2	PA10P2	None	0	2	D8	19	0.18746
PA5P2	PA10P2	None	0	3	D8	6.5	0.16778
PA5P2	PA10P2	None	0	1	D8	19.5	0.19452
PA5P2	PA10P2	None	0	1	D8	6.5	0.1919
PA5P2	PA10P2	None	0	3	D8	19	0.16834
PA5P2	PA10P2	None	0	3	D8	19.5	0.16832
PA5P2	PA10P2	None	0	3	D8	20	0.16874
PA5P2	PA10P2	None	0	3	D8	1.5	0.16958
PA5P2	PA10P2	None	0	3	D8	2	0.16924
PA5P2	PA10P2	None	0	1	D8	9	0.1878
PA5P2	PA10P2	None	0	3	D8	4	0.16852
PA5P2	PA10P2	None	0	3	D8	4.5	0.16882
PA5P2	PA10P2	None	0	2	D8	13	0.17806
PA5P2	PA10P2	None	0	3	D8	5.5	0.1685
PA5P2	PA10P2	None	0	3	D8	6	0.16804
PA5P2	PA10P2	None	0	1	D8	24	0.19684
PA5P2	PA10P2	None	0	1	D8	11.5	0.18508
PA5P2	PA10P2	None	0	1	D8	7	0.191
PA5P2	PA10P2	None	0	1	D8	23	0.20352
PA5P2	PA10P2	None	0	1	D8	6	0.19472
PA5P2	PA10P2	None	0	1	D8	23.5	0.2013
PA5P2	PA10P2	None	0	2	D8	10.5	0.1764
PA5P2	PA10P2	None	0	2	D8	11	0.19076
PA5P2	PA10P2	None	0	3	D8	21	0.16892
PA5P2	PA10P2	None	0	3	D8	21.5	0.16948
PA5P2	PA10P2	None	0	3	D8	5	0.16874
PA5P2	PA10P2	None	0	1	D8	10	0.18716
PA5P2	PA10P2	None	0	1	D8	10.5	0.18594
PA5P2	PA10P2	None	0	1	D8	11	0.18536
PA5P2	PA10P2	None	0	3	D8	23.5	0.1711
PA5P2	PA10P2	None	0	1	D8	12	0.18412
PA5P2	PA10P2	None	0	1	D8	12.5	0.18524
PA5P2	PA10P2	None	0	1	D8	13	0.18418
PA5P2	PA10P2	None	0	2	D8	22.5	0.20626
PA5P2	PA10P2	None	0	2	D8	21	0.19914
PA5P2	PA10P2	None	0	3	D8	20.5	0.16886
PA5P2	PA10P2	None	0	3	D8	22.5	0.17026
PA5P2	PA10P2	None	0	2	D8	17	0.18144
PA5P2	PA10P2	None	0	1	D8	9.5	0.18716
PA5P2	PA10P2	None	0	3	D8	22	0.16934
PA5P2	PA10P2	None	0	2	D8	7.5	0.191
PA5P2	PA10P2	None	0	3	D8	23	0.17044
PA5P2	PA10P2	None	0	2	D8	4.5	0.18974
PA5P2	PA10P2	None	0	3	D8	24	0.17154
PA5P2	PA10P2	None	0	2	D8	10	0.17736
PA5P2	PA10P2	None	0	2	D8	8	0.19032
PA5P2	PA10P2	None	0	2	D8	9	0.17924
PA5P2	PA10P2	None	0	2	D8	9.5	0.19078
PA5P2	PA10P2	None	0	2	D8	5	0.1871
PA5P2	PA10P2	None	0	2	D8	18	0.18398
PA5P2	PA10P2	None	0	2	D8	18.5	0.18554
PA5P2	PA10P2	None	0	2	D8	17.5	0.18238
PA5P2	PA10P2	None	0	2	D8	7	0.18362
PA5P2	PA10P2	None	0	2	D8	5.5	0.18642
PA5P2	PA10P2	None	0	2	D8	6	0.19088
PA5P2	PA10P2	None	0	2	D8	8.5	0.18018
PA5P2	PA10P2	None	0	2	D8	6.5	0.19004
PA5P2	PA13P1	None	0	2	C8	16	0.20484
PA5P2	PA13P1	None	0	1	C8	14.5	0.20876
PA5P2	PA13P1	None	0	2	C8	15	0.20316
PA5P2	PA13P1	None	0	1	C8	14	0.2094
PA5P2	PA13P1	None	0	2	C8	15.5	0.20334
PA5P2	PA13P1	None	0	3	C8	19	0.17524
PA5P2	PA13P1	None	0	1	C8	13.5	0.20706
PA5P2	PA13P1	None	0	2	C8	14	0.20462
PA5P2	PA13P1	None	0	1	C8	11	0.18468
PA5P2	PA13P1	None	0	2	C8	14.5	0.20312
PA5P2	PA13P1	None	0	1	C8	0	0.20042
PA5P2	PA13P1	None	0	2	C8	6.5	0.17388
PA5P2	PA13P1	None	0	2	C8	10	0.18232
PA5P2	PA13P1	None	0	3	C8	17.5	0.1721
PA5P2	PA13P1	None	0	1	C8	13	0.20208
PA5P2	PA13P1	None	0	3	C8	19.5	0.17538
PA5P2	PA13P1	None	0	2	C8	13.5	0.20648
PA5P2	PA13P1	None	0	3	C8	20	0.17722
PA5P2	PA13P1	None	0	2	C8	10.5	0.18574
PA5P2	PA13P1	None	0	3	C8	18.5	0.17382
PA5P2	PA13P1	None	0	3	C8	4.5	0.1924
PA5P2	PA13P1	None	0	2	C8	12.5	0.20498
PA5P2	PA13P1	None	0	1	C8	10.5	0.1815
PA5P2	PA13P1	None	0	2	C8	11	0.19088
PA5P2	PA13P1	None	0	1	C8	15	0.206
PA5P2	PA13P1	None	0	3	C8	3.5	0.19552
PA5P2	PA13P1	None	0	3	C8	9	0.17766
PA5P2	PA13P1	None	0	3	C8	18	0.17294
PA5P2	PA13P1	None	0	3	C8	4	0.19368
PA5P2	PA13P1	None	0	1	C8	12	0.19278
PA5P2	PA13P1	None	0	3	C8	5	0.1821
PA5P2	PA13P1	None	0	3	C8	6	0.17984
PA5P2	PA13P1	None	0	1	C8	11.5	0.18766
PA5P2	PA13P1	None	0	3	C8	0.5	0.20058
PA5P2	PA13P1	None	0	2	C8	11.5	0.19612
PA5P2	PA13P1	None	0	2	C8	12	0.2003
PA5P2	PA13P1	None	0	3	C8	6.5	0.17748
PA5P2	PA13P1	None	0	2	C8	13	0.20752
PA5P2	PA13P1	None	0	3	C8	8.5	0.179
PA5P2	PA13P1	None	0	1	C8	5	0.18108
PA5P2	PA13P1	None	0	2	C8	20.5	0.21442
PA5P2	PA13P1	None	0	1	C8	6	0.17892
PA5P2	PA13P1	None	0	1	C8	6.5	0.17622
PA5P2	PA13P1	None	0	1	C8	0.5	0.18958
PA5P2	PA13P1	None	0	3	C8	5.5	0.1894
PA5P2	PA13P1	None	0	1	C8	23.5	0.22046
PA5P2	PA13P1	None	0	1	C8	1.5	0.19036
PA5P2	PA13P1	None	0	3	C8	7	0.17434
PA5P2	PA13P1	None	0	1	C8	15.5	0.205
PA5P2	PA13P1	None	0	1	C8	16.5	0.20274
PA5P2	PA13P1	None	0	3	C8	8	0.18116
PA5P2	PA13P1	None	0	3	C8	3	0.19566
PA5P2	PA13P1	None	0	2	C8	6	0.17286
PA5P2	PA13P1	None	0	1	C8	23	0.218
PA5P2	PA13P1	None	0	1	C8	17	0.20338
PA5P2	PA13P1	None	0	1	C8	24	0.2224
PA5P2	PA13P1	None	0	1	C8	20	0.2114
PA5P2	PA13P1	None	0	1	C8	20.5	0.21258
PA5P2	PA13P1	None	0	1	C8	21	0.21344
PA5P2	PA13P1	None	0	3	C8	0	0.20064
PA5P2	PA13P1	None	0	3	C8	1	0.2008
PA5P2	PA13P1	None	0	3	C8	1.5	0.18112
PA5P2	PA13P1	None	0	1	C8	16	0.20446
PA5P2	PA13P1	None	0	3	C8	7.5	0.17278
PA5P2	PA13P1	None	0	1	C8	4	0.18322
PA5P2	PA13P1	None	0	1	C8	4.5	0.17796
PA5P2	PA13P1	None	0	3	C8	22.5	0.18848
PA5P2	PA13P1	None	0	3	C8	9.5	0.17594
PA5P2	PA13P1	None	0	2	C8	21	0.21464
PA5P2	PA13P1	None	0	2	C8	21.5	0.2151
PA5P2	PA13P1	None	0	1	C8	12.5	0.19774
PA5P2	PA13P1	None	0	1	C8	1	0.18672
PA5P2	PA13P1	None	0	2	C8	22	0.2152
PA5P2	PA13P1	None	0	2	C8	23	0.21666
PA5P2	PA13P1	None	0	2	C8	23.5	0.21788
PA5P2	PA13P1	None	0	2	C8	24	0.21786
PA5P2	PA13P1	None	0	1	C8	3.5	0.17894
PA5P2	PA13P1	None	0	3	C8	2.5	0.18266
PA5P2	PA13P1	None	0	1	C8	22	0.2155
PA5P2	PA13P1	None	0	1	C8	22.5	0.2165
PA5P2	PA13P1	None	0	1	C8	5.5	0.17918
PA5P2	PA13P1	None	0	3	C8	23.5	0.19658
PA5P2	PA13P1	None	0	3	C8	24	0.2
PA5P2	PA13P1	None	0	2	C8	7	0.17392
PA5P2	PA13P1	None	0	1	C8	7	0.17608
PA5P2	PA13P1	None	0	2	C8	7.5	0.17538
PA5P2	PA13P1	None	0	2	C8	22.5	0.2169
PA5P2	PA13P1	None	0	1	C8	2	0.1822
PA5P2	PA13P1	None	0	1	C8	2.5	0.18764
PA5P2	PA13P1	None	0	3	C8	2	0.19756
PA5P2	PA13P1	None	0	3	C8	21	0.1807
PA5P2	PA13P1	None	0	3	C8	21.5	0.18238
PA5P2	PA13P1	None	0	3	C8	22	0.18448
PA5P2	PA13P1	None	0	2	C8	5.5	0.17242
PA5P2	PA13P1	None	0	1	C8	9	0.17696
PA5P2	PA13P1	None	0	1	C8	9.5	0.17888
PA5P2	PA13P1	None	0	1	C8	10	0.18032
PA5P2	PA13P1	None	0	3	C8	10.5	0.16996
PA5P2	PA13P1	None	0	3	C8	17	0.17024
PA5P2	PA13P1	None	0	2	C8	8	0.17526
PA5P2	PA13P1	None	0	2	C8	8.5	0.17638
PA5P2	PA13P1	None	0	2	C8	9	0.17762
PA5P2	PA13P1	None	0	1	C8	3	0.1866
PA5P2	PA13P1	None	0	3	C8	20.5	0.17936
PA5P2	PA13P1	None	0	1	C8	21.5	0.21488
PA5P2	PA13P1	None	0	2	C8	4.5	0.17292
PA5P2	PA13P1	None	0	2	C8	18	0.21048
PA5P2	PA13P1	None	0	2	C8	18.5	0.21174
PA5P2	PA13P1	None	0	2	C8	19	0.2122
PA5P2	PA13P1	None	0	3	C8	10	0.16948
PA5P2	PA13P1	None	0	2	C8	20	0.21426
PA5P2	PA13P1	None	0	2	C8	9.5	0.17956
PA5P2	PA13P1	None	0	1	C8	17.5	0.2051
PA5P2	PA13P1	None	0	3	C8	11	0.17198
PA5P2	PA13P1	None	0	3	C8	11.5	0.172
PA5P2	PA13P1	None	0	2	C8	5	0.17252
PA5P2	PA13P1	None	0	3	C8	12.5	0.16994
PA5P2	PA13P1	None	0	2	C8	16.5	0.20582
PA5P2	PA13P1	None	0	2	C8	17	0.20836
PA5P2	PA13P1	None	0	3	C8	16.5	0.16774
PA5P2	PA13P1	None	0	1	C8	8.5	0.17844
PA5P2	PA13P1	None	0	3	C8	15.5	0.16938
PA5P2	PA13P1	None	0	2	C8	19.5	0.21324
PA5P2	PA13P1	None	0	1	C8	18.5	0.20782
PA5P2	PA13P1	None	0	3	C8	12	0.17
PA5P2	PA13P1	None	0	3	C8	23	0.19184
PA5P2	PA13P1	None	0	1	C8	18	0.20546
PA5P2	PA13P1	None	0	2	C8	3	0.174
PA5P2	PA13P1	None	0	2	C8	17.5	0.20902
PA5P2	PA13P1	None	0	1	C8	19.5	0.20924
PA5P2	PA13P1	None	0	2	C8	2.5	0.17464
PA5P2	PA13P1	None	0	3	C8	16	0.16912
PA5P2	PA13P1	None	0	2	C8	0.5	0.17534
PA5P2	PA13P1	None	0	3	C8	15	0.16824
PA5P2	PA13P1	None	0	3	C8	14.5	0.16846
PA5P2	PA13P1	None	0	2	C8	0	0.19424
PA5P2	PA13P1	None	0	3	C8	13	0.1785
PA5P2	PA13P1	None	0	1	C8	19	0.20824
PA5P2	PA13P1	None	0	2	C8	1.5	0.17544
PA5P2	PA13P1	None	0	2	C8	2	0.17464
PA5P2	PA13P1	None	0	2	C8	3.5	0.17386
PA5P2	PA13P1	None	0	1	C8	7.5	0.17644
PA5P2	PA13P1	None	0	1	C8	8	0.17786
PA5P2	PA13P1	None	0	2	C8	4	0.1729
PA5P2	PA13P1	None	0	2	C8	1	0.17468
PA5P2	PA13P1	None	0	3	C8	14	0.1685
PA5P2	PA13P1	None	0	3	C8	13.5	0.17994
PA5P2	PA7P2	None	0	2	E8	2.5	0.18322
PA5P2	PA7P2	None	0	2	E8	3	0.18146
PA5P2	PA7P2	None	0	3	E8	21.5	0.19212
PA5P2	PA7P2	None	0	2	E8	7	0.17476
PA5P2	PA7P2	None	0	2	E8	2	0.18368
PA5P2	PA7P2	None	0	3	E8	18	0.19572
PA5P2	PA7P2	None	0	3	E8	14.5	0.1942
PA5P2	PA7P2	None	0	1	E8	19	0.19354
PA5P2	PA7P2	None	0	2	E8	1.5	0.18466
PA5P2	PA7P2	None	0	3	E8	16	0.20306
PA5P2	PA7P2	None	0	3	E8	21	0.19354
PA5P2	PA7P2	None	0	3	E8	15	0.19804
PA5P2	PA7P2	None	0	3	E8	15.5	0.20094
PA5P2	PA7P2	None	0	2	E8	6	0.18518
PA5P2	PA7P2	None	0	2	E8	6.5	0.18452
PA5P2	PA7P2	None	0	1	E8	4	0.18714
PA5P2	PA7P2	None	0	3	E8	17	0.2
PA5P2	PA7P2	None	0	3	E8	17.5	0.19784
PA5P2	PA7P2	None	0	3	E8	13	0.18768
PA5P2	PA7P2	None	0	3	E8	18.5	0.19388
PA5P2	PA7P2	None	0	3	E8	19	0.19344
PA5P2	PA7P2	None	0	3	E8	19.5	0.1924
PA5P2	PA7P2	None	0	3	E8	20	0.19258
PA5P2	PA7P2	None	0	3	E8	20.5	0.19302
PA5P2	PA7P2	None	0	2	E8	5	0.17866
PA5P2	PA7P2	None	0	2	E8	5.5	0.1845
PA5P2	PA7P2	None	0	3	E8	8.5	0.17838
PA5P2	PA7P2	None	0	3	E8	9	0.1795
PA5P2	PA7P2	None	0	3	E8	9.5	0.17918
PA5P2	PA7P2	None	0	3	E8	10	0.1796
PA5P2	PA7P2	None	0	3	E8	12.5	0.18554
PA5P2	PA7P2	None	0	3	E8	4	0.17822
PA5P2	PA7P2	None	0	3	E8	11.5	0.18274
PA5P2	PA7P2	None	0	3	E8	12	0.18374
PA5P2	PA7P2	None	0	1	E8	6.5	0.1784
PA5P2	PA7P2	None	0	1	E8	13.5	0.1937
PA5P2	PA7P2	None	0	1	E8	14	0.19878
PA5P2	PA7P2	None	0	3	E8	14	0.19166
PA5P2	PA7P2	None	0	3	E8	8	0.1789
PA5P2	PA7P2	None	0	1	E8	2.5	0.1882
PA5P2	PA7P2	None	0	1	E8	3	0.18532
PA5P2	PA7P2	None	0	1	E8	3.5	0.18742
PA5P2	PA7P2	None	0	3	E8	16.5	0.20214
PA5P2	PA7P2	None	0	2	E8	0	0.19554
PA5P2	PA7P2	None	0	3	E8	10.5	0.18062
PA5P2	PA7P2	None	0	3	E8	11	0.18106
PA5P2	PA7P2	None	0	1	E8	12	0.19044
PA5P2	PA7P2	None	0	1	E8	12.5	0.19066
PA5P2	PA7P2	None	0	1	E8	13	0.19196
PA5P2	PA7P2	None	0	1	E8	11.5	0.18956
PA5P2	PA7P2	None	0	1	E8	14.5	0.19958
PA5P2	PA7P2	None	0	1	E8	2	0.18802
PA5P2	PA7P2	None	0	2	E8	4	0.1863
PA5P2	PA7P2	None	0	2	E8	4.5	0.1862
PA5P2	PA7P2	None	0	3	E8	22	0.19226
PA5P2	PA7P2	None	0	3	E8	22.5	0.1918
PA5P2	PA7P2	None	0	3	E8	23	0.1916
PA5P2	PA7P2	None	0	3	E8	23.5	0.19112
PA5P2	PA7P2	None	0	3	E8	24	0.19162
PA5P2	PA7P2	None	0	2	E8	7.5	0.1841
PA5P2	PA7P2	None	0	2	E8	8	0.18336
PA5P2	PA7P2	None	0	2	E8	8.5	0.1828
PA5P2	PA7P2	None	0	2	E8	9	0.1752
PA5P2	PA7P2	None	0	3	E8	13.5	0.18866
PA5P2	PA7P2	None	0	2	E8	3.5	0.18674
PA5P2	PA7P2	None	0	1	E8	15	0.20018
PA5P2	PA7P2	None	0	1	E8	15.5	0.19598
PA5P2	PA7P2	None	0	3	E8	1.5	0.17816
PA5P2	PA7P2	None	0	3	E8	2	0.1782
PA5P2	PA7P2	None	0	3	E8	2.5	0.17818
PA5P2	PA7P2	None	0	3	E8	3	0.17804
PA5P2	PA7P2	None	0	3	E8	3.5	0.17836
PA5P2	PA7P2	None	0	3	E8	4.5	0.17868
PA5P2	PA7P2	None	0	3	E8	5	0.17828
PA5P2	PA7P2	None	0	1	E8	0	0.18978
PA5P2	PA7P2	None	0	1	E8	0.5	0.18972
PA5P2	PA7P2	None	0	2	E8	9.5	0.1749
PA5P2	PA7P2	None	0	2	E8	10	0.17556
PA5P2	PA7P2	None	0	1	E8	22	0.19558
PA5P2	PA7P2	None	0	1	E8	22.5	0.1965
PA5P2	PA7P2	None	0	1	E8	23	0.19798
PA5P2	PA7P2	None	0	1	E8	23.5	0.1991
PA5P2	PA7P2	None	0	1	E8	24	0.2021
PA5P2	PA7P2	None	0	1	E8	8	0.18022
PA5P2	PA7P2	None	0	1	E8	8.5	0.18692
PA5P2	PA7P2	None	0	1	E8	9	0.18606
PA5P2	PA7P2	None	0	1	E8	9.5	0.18652
PA5P2	PA7P2	None	0	2	E8	21.5	0.20086
PA5P2	PA7P2	None	0	2	E8	22	0.20208
PA5P2	PA7P2	None	0	2	E8	22.5	0.20274
PA5P2	PA7P2	None	0	2	E8	23	0.2021
PA5P2	PA7P2	None	0	2	E8	23.5	0.2027
PA5P2	PA7P2	None	0	1	E8	7	0.18638
PA5P2	PA7P2	None	0	1	E8	7.5	0.18562
PA5P2	PA7P2	None	0	3	E8	0	0.19436
PA5P2	PA7P2	None	0	3	E8	0.5	0.1791
PA5P2	PA7P2	None	0	3	E8	1	0.17904
PA5P2	PA7P2	None	0	1	E8	10	0.18676
PA5P2	PA7P2	None	0	1	E8	10.5	0.18512
PA5P2	PA7P2	None	0	1	E8	11	0.1885
PA5P2	PA7P2	None	0	1	E8	4.5	0.18082
PA5P2	PA7P2	None	0	1	E8	5	0.17936
PA5P2	PA7P2	None	0	1	E8	19.5	0.19408
PA5P2	PA7P2	None	0	3	E8	5.5	0.17816
PA5P2	PA7P2	None	0	3	E8	6	0.17858
PA5P2	PA7P2	None	0	3	E8	6.5	0.1781
PA5P2	PA7P2	None	0	3	E8	7	0.17892
PA5P2	PA7P2	None	0	3	E8	7.5	0.17768
PA5P2	PA7P2	None	0	1	E8	16	0.19972
PA5P2	PA7P2	None	0	1	E8	16.5	0.19462
PA5P2	PA7P2	None	0	1	E8	17	0.198
PA5P2	PA7P2	None	0	1	E8	17.5	0.19728
PA5P2	PA7P2	None	0	1	E8	18	0.19328
PA5P2	PA7P2	None	0	1	E8	18.5	0.19372
PA5P2	PA7P2	None	0	2	E8	0.5	0.18442
PA5P2	PA7P2	None	0	2	E8	1	0.1843
PA5P2	PA7P2	None	0	1	E8	1	0.18988
PA5P2	PA7P2	None	0	1	E8	1.5	0.18968
PA5P2	PA7P2	None	0	2	E8	17	0.19794
PA5P2	PA7P2	None	0	2	E8	17.5	0.19804
PA5P2	PA7P2	None	0	2	E8	18	0.20008
PA5P2	PA7P2	None	0	2	E8	18.5	0.2006
PA5P2	PA7P2	None	0	2	E8	19	0.20048
PA5P2	PA7P2	None	0	2	E8	19.5	0.2002
PA5P2	PA7P2	None	0	2	E8	20	0.19952
PA5P2	PA7P2	None	0	2	E8	20.5	0.20026
PA5P2	PA7P2	None	0	2	E8	21	0.20064
PA5P2	PA7P2	None	0	2	E8	13.5	0.18322
PA5P2	PA7P2	None	0	2	E8	14	0.18434
PA5P2	PA7P2	None	0	1	E8	5.5	0.18632
PA5P2	PA7P2	None	0	1	E8	6	0.17998
PA5P2	PA7P2	None	0	1	E8	20	0.19418
PA5P2	PA7P2	None	0	2	E8	24	0.203
PA5P2	PA7P2	None	0	2	E8	10.5	0.18174
PA5P2	PA7P2	None	0	2	E8	11	0.18188
PA5P2	PA7P2	None	0	2	E8	11.5	0.17658
PA5P2	PA7P2	None	0	2	E8	12	0.18164
PA5P2	PA7P2	None	0	2	E8	12.5	0.1778
PA5P2	PA7P2	None	0	2	E8	13	0.18272
PA5P2	PA7P2	None	0	2	E8	15	0.18372
PA5P2	PA7P2	None	0	2	E8	16.5	0.19438
PA5P2	PA7P2	None	0	1	E8	20.5	0.19586
PA5P2	PA7P2	None	0	2	E8	14.5	0.18464
PA5P2	PA7P2	None	0	1	E8	21.5	0.19456
PA5P2	PA7P2	None	0	1	E8	21	0.19366
PA5P2	PA7P2	None	0	2	E8	16	0.18894
PA5P2	PA7P2	None	0	2	E8	15.5	0.18868
PA7P2	NONE	Alone	-	1	B9	19	1.4222
PA7P2	NONE	Alone	-	3	B9	19.5	1.2283
PA7P2	NONE	Alone	-	1	B9	18	1.3693
PA7P2	NONE	Alone	-	1	B9	18.5	1.3953
PA7P2	NONE	Alone	-	2	B9	9.5	0.17808
PA7P2	NONE	Alone	-	2	B9	7.5	0.17634
PA7P2	NONE	Alone	-	2	B9	17.5	1.0585
PA7P2	NONE	Alone	-	2	B9	18	1.1043
PA7P2	NONE	Alone	-	3	B9	2	0.18436
PA7P2	NONE	Alone	-	1	B9	10.5	0.2377
PA7P2	NONE	Alone	-	1	B9	17.5	1.3237
PA7P2	NONE	Alone	-	2	B9	7	0.17666
PA7P2	NONE	Alone	-	3	B9	16.5	0.81986
PA7P2	NONE	Alone	-	2	B9	8	0.17652
PA7P2	NONE	Alone	-	1	B9	19.5	1.4415
PA7P2	NONE	Alone	-	2	B9	17	1.0177
PA7P2	NONE	Alone	-	1	B9	15	1.0335
PA7P2	NONE	Alone	-	3	B9	15.5	0.62054
PA7P2	NONE	Alone	-	2	B9	20	1.3187
PA7P2	NONE	Alone	-	2	B9	20.5	1.3122
PA7P2	NONE	Alone	-	1	B9	23.5	1.5769
PA7P2	NONE	Alone	-	1	B9	24	1.5973
PA7P2	NONE	Alone	-	3	B9	17	1.0784
PA7P2	NONE	Alone	-	2	B9	8.5	0.1769
PA7P2	NONE	Alone	-	3	B9	18.5	1.2214
PA7P2	NONE	Alone	-	3	B9	19	1.2242
PA7P2	NONE	Alone	-	2	B9	9	0.17688
PA7P2	NONE	Alone	-	1	B9	14	0.71638
PA7P2	NONE	Alone	-	1	B9	14.5	0.88614
PA7P2	NONE	Alone	-	2	B9	18.5	1.1616
PA7P2	NONE	Alone	-	1	B9	10	0.21474
PA7P2	NONE	Alone	-	1	B9	16	1.1261
PA7P2	NONE	Alone	-	1	B9	23	1.5605
PA7P2	NONE	Alone	-	1	B9	17	1.2766
PA7P2	NONE	Alone	-	2	B9	0	0.18038
PA7P2	NONE	Alone	-	2	B9	0.5	0.17624
PA7P2	NONE	Alone	-	2	B9	13.5	0.3137
PA7P2	NONE	Alone	-	2	B9	2	0.1768
PA7P2	NONE	Alone	-	2	B9	2.5	0.17662
PA7P2	NONE	Alone	-	3	B9	11.5	0.20582
PA7P2	NONE	Alone	-	1	B9	20	1.4628
PA7P2	NONE	Alone	-	3	B9	16	0.70954
PA7P2	NONE	Alone	-	2	B9	4.5	0.1774
PA7P2	NONE	Alone	-	2	B9	19	1.2393
PA7P2	NONE	Alone	-	2	B9	19.5	1.2936
PA7P2	NONE	Alone	-	1	B9	16.5	1.2119
PA7P2	NONE	Alone	-	2	B9	6.5	0.17664
PA7P2	NONE	Alone	-	1	B9	9	0.19406
PA7P2	NONE	Alone	-	1	B9	9.5	0.1988
PA7P2	NONE	Alone	-	1	B9	8	0.18164
PA7P2	NONE	Alone	-	1	B9	8.5	0.18508
PA7P2	NONE	Alone	-	1	B9	11	0.27656
PA7P2	NONE	Alone	-	1	B9	11.5	0.3399
PA7P2	NONE	Alone	-	1	B9	13	0.55958
PA7P2	NONE	Alone	-	1	B9	13.5	0.61798
PA7P2	NONE	Alone	-	3	B9	12	0.22316
PA7P2	NONE	Alone	-	2	B9	10	0.17922
PA7P2	NONE	Alone	-	1	B9	15.5	1.0729
PA7P2	NONE	Alone	-	2	B9	11	0.1862
PA7P2	NONE	Alone	-	2	B9	11.5	0.19394
PA7P2	NONE	Alone	-	2	B9	12	0.2088
PA7P2	NONE	Alone	-	2	B9	12.5	0.22714
PA7P2	NONE	Alone	-	2	B9	13	0.25962
PA7P2	NONE	Alone	-	3	B9	9	0.17908
PA7P2	NONE	Alone	-	3	B9	9.5	0.17938
PA7P2	NONE	Alone	-	3	B9	10	0.18178
PA7P2	NONE	Alone	-	3	B9	10.5	0.18528
PA7P2	NONE	Alone	-	3	B9	11	0.19338
PA7P2	NONE	Alone	-	1	B9	20.5	1.484
PA7P2	NONE	Alone	-	1	B9	21	1.5154
PA7P2	NONE	Alone	-	1	B9	21.5	1.5406
PA7P2	NONE	Alone	-	1	B9	22	1.5552
PA7P2	NONE	Alone	-	1	B9	22.5	1.5541
PA7P2	NONE	Alone	-	1	B9	0.5	0.186
PA7P2	NONE	Alone	-	1	B9	1	0.18752
PA7P2	NONE	Alone	-	1	B9	1.5	0.18638
PA7P2	NONE	Alone	-	2	B9	1	0.1765
PA7P2	NONE	Alone	-	2	B9	1.5	0.17658
PA7P2	NONE	Alone	-	2	B9	22	1.3663
PA7P2	NONE	Alone	-	2	B9	3	0.1765
PA7P2	NONE	Alone	-	2	B9	3.5	0.1761
PA7P2	NONE	Alone	-	2	B9	4	0.1767
PA7P2	NONE	Alone	-	2	B9	24	1.4028
PA7P2	NONE	Alone	-	2	B9	5	0.17686
PA7P2	NONE	Alone	-	2	B9	5.5	0.17688
PA7P2	NONE	Alone	-	2	B9	6	0.17678
PA7P2	NONE	Alone	-	3	B9	0.5	0.21244
PA7P2	NONE	Alone	-	3	B9	1	0.21516
PA7P2	NONE	Alone	-	3	B9	1.5	0.184
PA7P2	NONE	Alone	-	3	B9	21.5	1.2694
PA7P2	NONE	Alone	-	3	B9	2.5	0.18378
PA7P2	NONE	Alone	-	3	B9	3	0.18332
PA7P2	NONE	Alone	-	3	B9	3.5	0.1823
PA7P2	NONE	Alone	-	1	B9	12	0.4075
PA7P2	NONE	Alone	-	1	B9	12.5	0.48934
PA7P2	NONE	Alone	-	3	B9	18	1.1789
PA7P2	NONE	Alone	-	3	B9	12.5	0.25164
PA7P2	NONE	Alone	-	2	B9	10.5	0.1812
PA7P2	NONE	Alone	-	3	B9	13.5	0.36244
PA7P2	NONE	Alone	-	3	B9	14	0.42768
PA7P2	NONE	Alone	-	3	B9	14.5	0.50762
PA7P2	NONE	Alone	-	3	B9	15	0.55992
PA7P2	NONE	Alone	-	3	B9	8	0.17856
PA7P2	NONE	Alone	-	3	B9	8.5	0.17852
PA7P2	NONE	Alone	-	2	B9	21.5	1.3339
PA7P2	NONE	Alone	-	2	B9	14	0.3866
PA7P2	NONE	Alone	-	2	B9	14.5	0.46864
PA7P2	NONE	Alone	-	2	B9	15	0.53912
PA7P2	NONE	Alone	-	2	B9	23.5	1.3928
PA7P2	NONE	Alone	-	2	B9	15.5	0.60228
PA7P2	NONE	Alone	-	2	B9	16	0.70946
PA7P2	NONE	Alone	-	2	B9	16.5	0.92854
PA7P2	NONE	Alone	-	1	B9	0	0.1868
PA7P2	NONE	Alone	-	3	B9	20	1.2321
PA7P2	NONE	Alone	-	3	B9	20.5	1.2566
PA7P2	NONE	Alone	-	3	B9	21	1.2601
PA7P2	NONE	Alone	-	2	B9	21	1.3188
PA7P2	NONE	Alone	-	3	B9	22	1.2741
PA7P2	NONE	Alone	-	1	B9	2	0.18568
PA7P2	NONE	Alone	-	2	B9	22.5	1.3862
PA7P2	NONE	Alone	-	2	B9	23	1.3933
PA7P2	NONE	Alone	-	3	B9	4.5	0.17708
PA7P2	NONE	Alone	-	1	B9	4	0.18306
PA7P2	NONE	Alone	-	1	B9	4.5	0.18938
PA7P2	NONE	Alone	-	1	B9	7.5	0.1803
PA7P2	NONE	Alone	-	3	B9	0	0.21398
PA7P2	NONE	Alone	-	3	B9	6.5	0.17986
PA7P2	NONE	Alone	-	3	B9	7	0.17892
PA7P2	NONE	Alone	-	3	B9	7.5	0.17896
PA7P2	NONE	Alone	-	1	B9	7	0.1762
PA7P2	NONE	Alone	-	1	B9	2.5	0.18894
PA7P2	NONE	Alone	-	3	B9	22.5	1.2798
PA7P2	NONE	Alone	-	3	B9	23	1.2751
PA7P2	NONE	Alone	-	3	B9	4	0.1776
PA7P2	NONE	Alone	-	3	B9	6	0.17956
PA7P2	NONE	Alone	-	3	B9	5	0.18062
PA7P2	NONE	Alone	-	3	B9	5.5	0.1805
PA7P2	NONE	Alone	-	3	B9	13	0.29976
PA7P2	NONE	Alone	-	3	B9	17.5	1.1562
PA7P2	NONE	Alone	-	1	B9	5.5	0.18202
PA7P2	NONE	Alone	-	1	B9	6	0.1812
PA7P2	NONE	Alone	-	1	B9	6.5	0.18058
PA7P2	NONE	Alone	-	3	B9	23.5	1.256
PA7P2	NONE	Alone	-	1	B9	3	0.1883
PA7P2	NONE	Alone	-	1	B9	3.5	0.1885
PA7P2	NONE	Alone	-	1	B9	5	0.18234
PA7P2	NONE	Alone	-	3	B9	24	1.245
PA7P2	PA10P2	Symmetrical	0.9	3	D9	15.5	0.17398
PA7P2	PA10P2	Symmetrical	0.9	1	D9	0	0.18962
PA7P2	PA10P2	Symmetrical	0.9	3	D9	3	0.1751
PA7P2	PA10P2	Symmetrical	0.9	3	D9	13	0.17408
PA7P2	PA10P2	Symmetrical	0.9	3	D9	6	0.17428
PA7P2	PA10P2	Symmetrical	0.9	1	D9	12	0.18724
PA7P2	PA10P2	Symmetrical	0.9	3	D9	16	0.1743
PA7P2	PA10P2	Symmetrical	0.9	1	D9	14	0.18388
PA7P2	PA10P2	Symmetrical	0.9	1	D9	0.5	0.18934
PA7P2	PA10P2	Symmetrical	0.9	1	D9	14.5	0.18428
PA7P2	PA10P2	Symmetrical	0.9	3	D9	2.5	0.17492
PA7P2	PA10P2	Symmetrical	0.9	3	D9	6.5	0.1744
PA7P2	PA10P2	Symmetrical	0.9	3	D9	10	0.17456
PA7P2	PA10P2	Symmetrical	0.9	3	D9	10.5	0.17388
PA7P2	PA10P2	Symmetrical	0.9	3	D9	11	0.1741
PA7P2	PA10P2	Symmetrical	0.9	1	D9	15.5	0.18372
PA7P2	PA10P2	Symmetrical	0.9	3	D9	5.5	0.17466
PA7P2	PA10P2	Symmetrical	0.9	3	D9	15	0.17354
PA7P2	PA10P2	Symmetrical	0.9	2	D9	15	0.16638
PA7P2	PA10P2	Symmetrical	0.9	1	D9	12.5	0.1867
PA7P2	PA10P2	Symmetrical	0.9	1	D9	13	0.18562
PA7P2	PA10P2	Symmetrical	0.9	1	D9	13.5	0.18482
PA7P2	PA10P2	Symmetrical	0.9	1	D9	1	0.1934
PA7P2	PA10P2	Symmetrical	0.9	1	D9	1.5	0.194
PA7P2	PA10P2	Symmetrical	0.9	1	D9	2	0.1927
PA7P2	PA10P2	Symmetrical	0.9	1	D9	16	0.18352
PA7P2	PA10P2	Symmetrical	0.9	2	D9	16.5	0.16624
PA7P2	PA10P2	Symmetrical	0.9	2	D9	17	0.16652
PA7P2	PA10P2	Symmetrical	0.9	3	D9	11.5	0.17444
PA7P2	PA10P2	Symmetrical	0.9	2	D9	18	0.16694
PA7P2	PA10P2	Symmetrical	0.9	2	D9	14.5	0.1663
PA7P2	PA10P2	Symmetrical	0.9	1	D9	11.5	0.18488
PA7P2	PA10P2	Symmetrical	0.9	3	D9	12	0.17402
PA7P2	PA10P2	Symmetrical	0.9	3	D9	12.5	0.17416
PA7P2	PA10P2	Symmetrical	0.9	1	D9	19.5	0.18106
PA7P2	PA10P2	Symmetrical	0.9	2	D9	10.5	0.1664
PA7P2	PA10P2	Symmetrical	0.9	2	D9	11	0.16674
PA7P2	PA10P2	Symmetrical	0.9	1	D9	15	0.18344
PA7P2	PA10P2	Symmetrical	0.9	3	D9	2	0.17564
PA7P2	PA10P2	Symmetrical	0.9	2	D9	16	0.16662
PA7P2	PA10P2	Symmetrical	0.9	2	D9	13	0.16624
PA7P2	PA10P2	Symmetrical	0.9	2	D9	17.5	0.16604
PA7P2	PA10P2	Symmetrical	0.9	2	D9	14	0.16642
PA7P2	PA10P2	Symmetrical	0.9	1	D9	17	0.18446
PA7P2	PA10P2	Symmetrical	0.9	1	D9	17.5	0.18354
PA7P2	PA10P2	Symmetrical	0.9	2	D9	8.5	0.16666
PA7P2	PA10P2	Symmetrical	0.9	2	D9	9	0.16636
PA7P2	PA10P2	Symmetrical	0.9	2	D9	9.5	0.16622
PA7P2	PA10P2	Symmetrical	0.9	3	D9	13.5	0.1743
PA7P2	PA10P2	Symmetrical	0.9	3	D9	14	0.17328
PA7P2	PA10P2	Symmetrical	0.9	3	D9	14.5	0.17398
PA7P2	PA10P2	Symmetrical	0.9	3	D9	8.5	0.17424
PA7P2	PA10P2	Symmetrical	0.9	3	D9	9	0.17412
PA7P2	PA10P2	Symmetrical	0.9	3	D9	9.5	0.17396
PA7P2	PA10P2	Symmetrical	0.9	2	D9	13.5	0.1669
PA7P2	PA10P2	Symmetrical	0.9	1	D9	16.5	0.18402
PA7P2	PA10P2	Symmetrical	0.9	2	D9	0.5	0.18764
PA7P2	PA10P2	Symmetrical	0.9	2	D9	1	0.17028
PA7P2	PA10P2	Symmetrical	0.9	1	D9	18	0.18232
PA7P2	PA10P2	Symmetrical	0.9	1	D9	18.5	0.18196
PA7P2	PA10P2	Symmetrical	0.9	1	D9	19	0.18116
PA7P2	PA10P2	Symmetrical	0.9	2	D9	10	0.16634
PA7P2	PA10P2	Symmetrical	0.9	3	D9	0	0.18
PA7P2	PA10P2	Symmetrical	0.9	3	D9	7	0.1743
PA7P2	PA10P2	Symmetrical	0.9	3	D9	7.5	0.1744
PA7P2	PA10P2	Symmetrical	0.9	3	D9	8	0.17462
PA7P2	PA10P2	Symmetrical	0.9	2	D9	15.5	0.16564
PA7P2	PA10P2	Symmetrical	0.9	2	D9	12.5	0.1661
PA7P2	PA10P2	Symmetrical	0.9	2	D9	0	0.18418
PA7P2	PA10P2	Symmetrical	0.9	1	D9	10.5	0.18384
PA7P2	PA10P2	Symmetrical	0.9	1	D9	11	0.18196
PA7P2	PA10P2	Symmetrical	0.9	2	D9	7	0.16784
PA7P2	PA10P2	Symmetrical	0.9	2	D9	7.5	0.16728
PA7P2	PA10P2	Symmetrical	0.9	2	D9	8	0.167
PA7P2	PA10P2	Symmetrical	0.9	3	D9	4.5	0.1744
PA7P2	PA10P2	Symmetrical	0.9	2	D9	20	0.16764
PA7P2	PA10P2	Symmetrical	0.9	2	D9	20.5	0.16802
PA7P2	PA10P2	Symmetrical	0.9	2	D9	23	0.17218
PA7P2	PA10P2	Symmetrical	0.9	2	D9	23.5	0.173
PA7P2	PA10P2	Symmetrical	0.9	2	D9	22	0.16932
PA7P2	PA10P2	Symmetrical	0.9	1	D9	2.5	0.19238
PA7P2	PA10P2	Symmetrical	0.9	1	D9	10	0.18406
PA7P2	PA10P2	Symmetrical	0.9	1	D9	3	0.19086
PA7P2	PA10P2	Symmetrical	0.9	1	D9	3.5	0.19076
PA7P2	PA10P2	Symmetrical	0.9	1	D9	4	0.18854
PA7P2	PA10P2	Symmetrical	0.9	1	D9	5	0.18662
PA7P2	PA10P2	Symmetrical	0.9	1	D9	5.5	0.18476
PA7P2	PA10P2	Symmetrical	0.9	3	D9	1.5	0.1755
PA7P2	PA10P2	Symmetrical	0.9	3	D9	5	0.1744
PA7P2	PA10P2	Symmetrical	0.9	3	D9	3.5	0.17472
PA7P2	PA10P2	Symmetrical	0.9	3	D9	4	0.17468
PA7P2	PA10P2	Symmetrical	0.9	3	D9	24	0.17636
PA7P2	PA10P2	Symmetrical	0.9	2	D9	11.5	0.16644
PA7P2	PA10P2	Symmetrical	0.9	2	D9	12	0.16636
PA7P2	PA10P2	Symmetrical	0.9	2	D9	22.5	0.17132
PA7P2	PA10P2	Symmetrical	0.9	2	D9	5.5	0.16762
PA7P2	PA10P2	Symmetrical	0.9	2	D9	6	0.1675
PA7P2	PA10P2	Symmetrical	0.9	2	D9	6.5	0.16726
PA7P2	PA10P2	Symmetrical	0.9	3	D9	0.5	0.17698
PA7P2	PA10P2	Symmetrical	0.9	3	D9	1	0.17684
PA7P2	PA10P2	Symmetrical	0.9	2	D9	1.5	0.17014
PA7P2	PA10P2	Symmetrical	0.9	3	D9	21.5	0.17542
PA7P2	PA10P2	Symmetrical	0.9	3	D9	22	0.17512
PA7P2	PA10P2	Symmetrical	0.9	3	D9	22.5	0.17582
PA7P2	PA10P2	Symmetrical	0.9	3	D9	23	0.17552
PA7P2	PA10P2	Symmetrical	0.9	3	D9	23.5	0.176
PA7P2	PA10P2	Symmetrical	0.9	1	D9	20	0.18208
PA7P2	PA10P2	Symmetrical	0.9	2	D9	21.5	0.16886
PA7P2	PA10P2	Symmetrical	0.9	1	D9	20.5	0.18358
PA7P2	PA10P2	Symmetrical	0.9	2	D9	18.5	0.16686
PA7P2	PA10P2	Symmetrical	0.9	2	D9	24	0.17364
PA7P2	PA10P2	Symmetrical	0.9	2	D9	19.5	0.1672
PA7P2	PA10P2	Symmetrical	0.9	1	D9	4.5	0.188
PA7P2	PA10P2	Symmetrical	0.9	3	D9	20.5	0.1751
PA7P2	PA10P2	Symmetrical	0.9	1	D9	6	0.18486
PA7P2	PA10P2	Symmetrical	0.9	1	D9	6.5	0.18688
PA7P2	PA10P2	Symmetrical	0.9	1	D9	7	0.18654
PA7P2	PA10P2	Symmetrical	0.9	1	D9	7.5	0.18654
PA7P2	PA10P2	Symmetrical	0.9	1	D9	8	0.18344
PA7P2	PA10P2	Symmetrical	0.9	2	D9	21	0.1686
PA7P2	PA10P2	Symmetrical	0.9	1	D9	9	0.18498
PA7P2	PA10P2	Symmetrical	0.9	1	D9	9.5	0.18396
PA7P2	PA10P2	Symmetrical	0.9	2	D9	5	0.16784
PA7P2	PA10P2	Symmetrical	0.9	3	D9	19	0.17438
PA7P2	PA10P2	Symmetrical	0.9	3	D9	19.5	0.17498
PA7P2	PA10P2	Symmetrical	0.9	3	D9	20	0.17444
PA7P2	PA10P2	Symmetrical	0.9	2	D9	19	0.16704
PA7P2	PA10P2	Symmetrical	0.9	3	D9	21	0.1748
PA7P2	PA10P2	Symmetrical	0.9	1	D9	22	0.18942
PA7P2	PA10P2	Symmetrical	0.9	1	D9	22.5	0.19506
PA7P2	PA10P2	Symmetrical	0.9	2	D9	2	0.16874
PA7P2	PA10P2	Symmetrical	0.9	2	D9	2.5	0.16872
PA7P2	PA10P2	Symmetrical	0.9	1	D9	8.5	0.18506
PA7P2	PA10P2	Symmetrical	0.9	2	D9	3.5	0.1686
PA7P2	PA10P2	Symmetrical	0.9	2	D9	4	0.16806
PA7P2	PA10P2	Symmetrical	0.9	2	D9	4.5	0.16866
PA7P2	PA10P2	Symmetrical	0.9	3	D9	18.5	0.17526
PA7P2	PA10P2	Symmetrical	0.9	1	D9	21	0.184
PA7P2	PA10P2	Symmetrical	0.9	1	D9	21.5	0.18672
PA7P2	PA10P2	Symmetrical	0.9	3	D9	16.5	0.17394
PA7P2	PA10P2	Symmetrical	0.9	1	D9	23	0.20046
PA7P2	PA10P2	Symmetrical	0.9	2	D9	3	0.1685
PA7P2	PA10P2	Symmetrical	0.9	1	D9	24	0.21496
PA7P2	PA10P2	Symmetrical	0.9	3	D9	17	0.17448
PA7P2	PA10P2	Symmetrical	0.9	3	D9	17.5	0.17442
PA7P2	PA10P2	Symmetrical	0.9	3	D9	18	0.17384
PA7P2	PA10P2	Symmetrical	0.9	1	D9	23.5	0.2075
PA7P2	PA13P1	Symmetrical	0.6	2	C9	4.5	0.17752
PA7P2	PA13P1	Symmetrical	0.6	2	C9	4	0.17696
PA7P2	PA13P1	Symmetrical	0.6	2	C9	3.5	0.17718
PA7P2	PA13P1	Symmetrical	0.6	2	C9	3	0.17676
PA7P2	PA13P1	Symmetrical	0.6	3	C9	23	1.1483
PA7P2	PA13P1	Symmetrical	0.6	1	C9	7.5	0.19484
PA7P2	PA13P1	Symmetrical	0.6	3	C9	2	0.18108
PA7P2	PA13P1	Symmetrical	0.6	3	C9	1	0.17742
PA7P2	PA13P1	Symmetrical	0.6	3	C9	0.5	0.17682
PA7P2	PA13P1	Symmetrical	0.6	3	C9	1.5	0.18076
PA7P2	PA13P1	Symmetrical	0.6	3	C9	20.5	1.1434
PA7P2	PA13P1	Symmetrical	0.6	2	C9	2.5	0.17682
PA7P2	PA13P1	Symmetrical	0.6	3	C9	17.5	1.1179
PA7P2	PA13P1	Symmetrical	0.6	3	C9	0	0.17986
PA7P2	PA13P1	Symmetrical	0.6	3	C9	6	0.18154
PA7P2	PA13P1	Symmetrical	0.6	3	C9	21.5	1.1521
PA7P2	PA13P1	Symmetrical	0.6	3	C9	22	1.1536
PA7P2	PA13P1	Symmetrical	0.6	3	C9	21	1.1494
PA7P2	PA13P1	Symmetrical	0.6	2	C9	11.5	0.1841
PA7P2	PA13P1	Symmetrical	0.6	2	C9	12	0.18988
PA7P2	PA13P1	Symmetrical	0.6	3	C9	23.5	1.1451
PA7P2	PA13P1	Symmetrical	0.6	1	C9	8.5	0.19938
PA7P2	PA13P1	Symmetrical	0.6	3	C9	18.5	1.1329
PA7P2	PA13P1	Symmetrical	0.6	3	C9	19	1.127
PA7P2	PA13P1	Symmetrical	0.6	2	C9	8.5	0.17742
PA7P2	PA13P1	Symmetrical	0.6	3	C9	18	1.1332
PA7P2	PA13P1	Symmetrical	0.6	1	C9	7	0.19286
PA7P2	PA13P1	Symmetrical	0.6	2	C9	1	0.17566
PA7P2	PA13P1	Symmetrical	0.6	2	C9	1.5	0.17642
PA7P2	PA13P1	Symmetrical	0.6	2	C9	2	0.17588
PA7P2	PA13P1	Symmetrical	0.6	3	C9	2.5	0.18196
PA7P2	PA13P1	Symmetrical	0.6	1	C9	9	0.20422
PA7P2	PA13P1	Symmetrical	0.6	1	C9	9.5	0.21628
PA7P2	PA13P1	Symmetrical	0.6	1	C9	10	0.22562
PA7P2	PA13P1	Symmetrical	0.6	2	C9	5	0.17754
PA7P2	PA13P1	Symmetrical	0.6	3	C9	24	1.136
PA7P2	PA13P1	Symmetrical	0.6	2	C9	7	0.1771
PA7P2	PA13P1	Symmetrical	0.6	2	C9	7.5	0.17712
PA7P2	PA13P1	Symmetrical	0.6	2	C9	9	0.17718
PA7P2	PA13P1	Symmetrical	0.6	3	C9	5.5	0.18162
PA7P2	PA13P1	Symmetrical	0.6	1	C9	12	0.41342
PA7P2	PA13P1	Symmetrical	0.6	1	C9	12.5	0.49084
PA7P2	PA13P1	Symmetrical	0.6	3	C9	6.5	0.18166
PA7P2	PA13P1	Symmetrical	0.6	1	C9	8	0.19604
PA7P2	PA13P1	Symmetrical	0.6	2	C9	22.5	1.3004
PA7P2	PA13P1	Symmetrical	0.6	2	C9	23	1.3296
PA7P2	PA13P1	Symmetrical	0.6	2	C9	23.5	1.3029
PA7P2	PA13P1	Symmetrical	0.6	2	C9	24	1.3159
PA7P2	PA13P1	Symmetrical	0.6	1	C9	10.5	0.2454
PA7P2	PA13P1	Symmetrical	0.6	2	C9	5.5	0.17728
PA7P2	PA13P1	Symmetrical	0.6	2	C9	6	0.1766
PA7P2	PA13P1	Symmetrical	0.6	2	C9	8	0.17692
PA7P2	PA13P1	Symmetrical	0.6	1	C9	6.5	0.19262
PA7P2	PA13P1	Symmetrical	0.6	1	C9	0.5	0.20234
PA7P2	PA13P1	Symmetrical	0.6	1	C9	1	0.20084
PA7P2	PA13P1	Symmetrical	0.6	1	C9	1.5	0.19682
PA7P2	PA13P1	Symmetrical	0.6	3	C9	7	0.18136
PA7P2	PA13P1	Symmetrical	0.6	3	C9	22.5	1.153
PA7P2	PA13P1	Symmetrical	0.6	3	C9	3	0.18064
PA7P2	PA13P1	Symmetrical	0.6	3	C9	3.5	0.18044
PA7P2	PA13P1	Symmetrical	0.6	3	C9	4	0.18022
PA7P2	PA13P1	Symmetrical	0.6	3	C9	4.5	0.18038
PA7P2	PA13P1	Symmetrical	0.6	1	C9	4.5	0.19122
PA7P2	PA13P1	Symmetrical	0.6	1	C9	5	0.20796
PA7P2	PA13P1	Symmetrical	0.6	2	C9	6.5	0.17686
PA7P2	PA13P1	Symmetrical	0.6	2	C9	14.5	0.33304
PA7P2	PA13P1	Symmetrical	0.6	2	C9	0.5	0.19786
PA7P2	PA13P1	Symmetrical	0.6	2	C9	0	0.19086
PA7P2	PA13P1	Symmetrical	0.6	2	C9	20.5	1.2899
PA7P2	PA13P1	Symmetrical	0.6	2	C9	21	1.3011
PA7P2	PA13P1	Symmetrical	0.6	2	C9	22	1.2975
PA7P2	PA13P1	Symmetrical	0.6	2	C9	10.5	0.17888
PA7P2	PA13P1	Symmetrical	0.6	2	C9	18	1.0416
PA7P2	PA13P1	Symmetrical	0.6	2	C9	18.5	1.0888
PA7P2	PA13P1	Symmetrical	0.6	2	C9	12.5	0.19862
PA7P2	PA13P1	Symmetrical	0.6	2	C9	11	0.18058
PA7P2	PA13P1	Symmetrical	0.6	3	C9	5	0.1808
PA7P2	PA13P1	Symmetrical	0.6	3	C9	19.5	1.1304
PA7P2	PA13P1	Symmetrical	0.6	1	C9	11	0.28382
PA7P2	PA13P1	Symmetrical	0.6	1	C9	11.5	0.34432
PA7P2	PA13P1	Symmetrical	0.6	2	C9	15.5	0.48024
PA7P2	PA13P1	Symmetrical	0.6	2	C9	16	0.53974
PA7P2	PA13P1	Symmetrical	0.6	2	C9	9.5	0.17728
PA7P2	PA13P1	Symmetrical	0.6	2	C9	10	0.17792
PA7P2	PA13P1	Symmetrical	0.6	2	C9	19	1.1789
PA7P2	PA13P1	Symmetrical	0.6	1	C9	2.5	0.19192
PA7P2	PA13P1	Symmetrical	0.6	1	C9	3	0.20036
PA7P2	PA13P1	Symmetrical	0.6	1	C9	3.5	0.20108
PA7P2	PA13P1	Symmetrical	0.6	2	C9	13	0.21604
PA7P2	PA13P1	Symmetrical	0.6	3	C9	15.5	0.64302
PA7P2	PA13P1	Symmetrical	0.6	3	C9	16	0.69496
PA7P2	PA13P1	Symmetrical	0.6	3	C9	20	1.1334
PA7P2	PA13P1	Symmetrical	0.6	1	C9	0	0.2033
PA7P2	PA13P1	Symmetrical	0.6	3	C9	17	1.0278
PA7P2	PA13P1	Symmetrical	0.6	2	C9	20	1.2824
PA7P2	PA13P1	Symmetrical	0.6	2	C9	17	0.73178
PA7P2	PA13P1	Symmetrical	0.6	1	C9	2	0.1938
PA7P2	PA13P1	Symmetrical	0.6	2	C9	21.5	1.3013
PA7P2	PA13P1	Symmetrical	0.6	1	C9	13.5	0.60262
PA7P2	PA13P1	Symmetrical	0.6	2	C9	17.5	0.96356
PA7P2	PA13P1	Symmetrical	0.6	3	C9	7.5	0.18188
PA7P2	PA13P1	Symmetrical	0.6	1	C9	4	0.19052
PA7P2	PA13P1	Symmetrical	0.6	3	C9	8.5	0.18296
PA7P2	PA13P1	Symmetrical	0.6	2	C9	13.5	0.23792
PA7P2	PA13P1	Symmetrical	0.6	1	C9	5.5	0.19158
PA7P2	PA13P1	Symmetrical	0.6	1	C9	6	0.21086
PA7P2	PA13P1	Symmetrical	0.6	2	C9	15	0.4064
PA7P2	PA13P1	Symmetrical	0.6	3	C9	10.5	0.19922
PA7P2	PA13P1	Symmetrical	0.6	3	C9	11	0.2112
PA7P2	PA13P1	Symmetrical	0.6	3	C9	11.5	0.22776
PA7P2	PA13P1	Symmetrical	0.6	1	C9	13	0.55244
PA7P2	PA13P1	Symmetrical	0.6	3	C9	12.5	0.30282
PA7P2	PA13P1	Symmetrical	0.6	3	C9	13	0.36162
PA7P2	PA13P1	Symmetrical	0.6	3	C9	13.5	0.4202
PA7P2	PA13P1	Symmetrical	0.6	3	C9	8	0.18234
PA7P2	PA13P1	Symmetrical	0.6	3	C9	14.5	0.55936
PA7P2	PA13P1	Symmetrical	0.6	3	C9	15	0.60376
PA7P2	PA13P1	Symmetrical	0.6	2	C9	14	0.27302
PA7P2	PA13P1	Symmetrical	0.6	2	C9	16.5	0.61704
PA7P2	PA13P1	Symmetrical	0.6	1	C9	23.5	1.3514
PA7P2	PA13P1	Symmetrical	0.6	3	C9	16.5	0.78136
PA7P2	PA13P1	Symmetrical	0.6	1	C9	17.5	1.2976
PA7P2	PA13P1	Symmetrical	0.6	1	C9	18	1.3065
PA7P2	PA13P1	Symmetrical	0.6	2	C9	19.5	1.2408
PA7P2	PA13P1	Symmetrical	0.6	1	C9	19	1.3476
PA7P2	PA13P1	Symmetrical	0.6	1	C9	19.5	1.3298
PA7P2	PA13P1	Symmetrical	0.6	1	C9	20	1.3419
PA7P2	PA13P1	Symmetrical	0.6	3	C9	14	0.49456
PA7P2	PA13P1	Symmetrical	0.6	1	C9	14	0.67932
PA7P2	PA13P1	Symmetrical	0.6	1	C9	14.5	0.8077
PA7P2	PA13P1	Symmetrical	0.6	1	C9	22.5	1.3761
PA7P2	PA13P1	Symmetrical	0.6	1	C9	23	1.363
PA7P2	PA13P1	Symmetrical	0.6	3	C9	9.5	0.18808
PA7P2	PA13P1	Symmetrical	0.6	3	C9	10	0.19314
PA7P2	PA13P1	Symmetrical	0.6	1	C9	24	1.3605
PA7P2	PA13P1	Symmetrical	0.6	1	C9	17	1.2575
PA7P2	PA13P1	Symmetrical	0.6	1	C9	18.5	1.311
PA7P2	PA13P1	Symmetrical	0.6	1	C9	21	1.3288
PA7P2	PA13P1	Symmetrical	0.6	1	C9	21.5	1.3169
PA7P2	PA13P1	Symmetrical	0.6	3	C9	12	0.25616
PA7P2	PA13P1	Symmetrical	0.6	1	C9	20.5	1.3109
PA7P2	PA13P1	Symmetrical	0.6	1	C9	15.5	1.1428
PA7P2	PA13P1	Symmetrical	0.6	1	C9	16	1.1836
PA7P2	PA13P1	Symmetrical	0.6	1	C9	15	1.0973
PA7P2	PA13P1	Symmetrical	0.6	3	C9	9	0.18492
PA7P2	PA13P1	Symmetrical	0.6	1	C9	16.5	1.2197
PA7P2	PA13P1	Symmetrical	0.6	1	C9	22	1.3613
phiKZ	14_1	None	0	2	F11	19	0.17538
phiKZ	14_1	None	0	2	F11	18.5	0.17544
phiKZ	14_1	None	0	2	F11	17	0.17524
phiKZ	14_1	None	0	2	F11	5.5	0.1759
phiKZ	14_1	None	0	2	F11	15	0.17478
phiKZ	14_1	None	0	2	F11	15.5	0.1751
phiKZ	14_1	None	0	2	F11	5	0.17576
phiKZ	14_1	None	0	2	F11	16.5	0.17482
phiKZ	14_1	None	0	2	F11	17.5	0.17524
phiKZ	14_1	None	0	2	F11	18	0.17516
phiKZ	14_1	None	0	1	F11	2	0.1766
phiKZ	14_1	None	0	1	F11	2.5	0.17708
phiKZ	14_1	None	0	1	F11	3	0.17656
phiKZ	14_1	None	0	2	F11	19.5	0.1751
phiKZ	14_1	None	0	2	F11	20	0.17516
phiKZ	14_1	None	0	2	F11	20.5	0.1749
phiKZ	14_1	None	0	2	F11	21	0.17522
phiKZ	14_1	None	0	2	F11	21.5	0.17564
phiKZ	14_1	None	0	2	F11	22	0.1749
phiKZ	14_1	None	0	2	F11	16	0.17486
phiKZ	14_1	None	0	2	F11	22.5	0.17532
phiKZ	14_1	None	0	1	F11	1	0.1776
phiKZ	14_1	None	0	1	F11	1.5	0.1766
phiKZ	14_1	None	0	2	F11	24	0.17566
phiKZ	14_1	None	0	3	F11	20	0.17198
phiKZ	14_1	None	0	3	F11	20.5	0.1717
phiKZ	14_1	None	0	3	F11	21	0.1725
phiKZ	14_1	None	0	2	F11	6	0.17532
phiKZ	14_1	None	0	2	F11	6.5	0.17498
phiKZ	14_1	None	0	2	F11	7	0.17512
phiKZ	14_1	None	0	2	F11	7.5	0.1753
phiKZ	14_1	None	0	2	F11	8	0.17496
phiKZ	14_1	None	0	2	F11	8.5	0.17526
phiKZ	14_1	None	0	2	F11	9	0.1747
phiKZ	14_1	None	0	2	F11	23	0.17544
phiKZ	14_1	None	0	2	F11	23.5	0.17546
phiKZ	14_1	None	0	2	F11	11	0.1758
phiKZ	14_1	None	0	2	F11	11.5	0.17518
phiKZ	14_1	None	0	2	F11	12	0.17524
phiKZ	14_1	None	0	2	F11	12.5	0.17502
phiKZ	14_1	None	0	2	F11	13	0.1752
phiKZ	14_1	None	0	2	F11	13.5	0.17516
phiKZ	14_1	None	0	2	F11	14	0.17484
phiKZ	14_1	None	0	2	F11	14.5	0.1754
phiKZ	14_1	None	0	1	F11	11.5	0.17564
phiKZ	14_1	None	0	1	F11	12	0.17588
phiKZ	14_1	None	0	1	F11	12.5	0.17562
phiKZ	14_1	None	0	1	F11	13	0.17572
phiKZ	14_1	None	0	1	F11	0	0.17742
phiKZ	14_1	None	0	1	F11	0.5	0.17732
phiKZ	14_1	None	0	3	F11	11.5	0.16966
phiKZ	14_1	None	0	3	F11	12	0.1698
phiKZ	14_1	None	0	3	F11	12.5	0.16994
phiKZ	14_1	None	0	3	F11	15.5	0.17056
phiKZ	14_1	None	0	1	F11	3.5	0.17596
phiKZ	14_1	None	0	1	F11	4	0.17692
phiKZ	14_1	None	0	2	F11	0	0.19558
phiKZ	14_1	None	0	2	F11	0.5	0.17868
phiKZ	14_1	None	0	2	F11	1	0.1792
phiKZ	14_1	None	0	2	F11	1.5	0.17832
phiKZ	14_1	None	0	2	F11	2	0.17786
phiKZ	14_1	None	0	2	F11	2.5	0.17768
phiKZ	14_1	None	0	2	F11	3	0.1774
phiKZ	14_1	None	0	2	F11	3.5	0.17672
phiKZ	14_1	None	0	2	F11	4	0.17644
phiKZ	14_1	None	0	2	F11	4.5	0.17588
phiKZ	14_1	None	0	3	F11	19	0.17126
phiKZ	14_1	None	0	1	F11	9.5	0.17628
phiKZ	14_1	None	0	1	F11	10	0.17584
phiKZ	14_1	None	0	1	F11	8.5	0.17576
phiKZ	14_1	None	0	3	F11	21.5	0.17242
phiKZ	14_1	None	0	3	F11	2	0.17038
phiKZ	14_1	None	0	3	F11	2.5	0.17002
phiKZ	14_1	None	0	3	F11	3	0.17056
phiKZ	14_1	None	0	2	F11	9.5	0.17504
phiKZ	14_1	None	0	2	F11	10	0.17552
phiKZ	14_1	None	0	2	F11	10.5	0.17584
phiKZ	14_1	None	0	1	F11	7.5	0.17672
phiKZ	14_1	None	0	1	F11	8	0.17636
phiKZ	14_1	None	0	3	F11	0	0.23936
phiKZ	14_1	None	0	3	F11	0.5	0.1826
phiKZ	14_1	None	0	3	F11	1	0.1708
phiKZ	14_1	None	0	3	F11	1.5	0.1708
phiKZ	14_1	None	0	1	F11	10.5	0.17618
phiKZ	14_1	None	0	1	F11	11	0.1755
phiKZ	14_1	None	0	3	F11	8.5	0.17034
phiKZ	14_1	None	0	3	F11	9	0.17002
phiKZ	14_1	None	0	3	F11	9.5	0.16982
phiKZ	14_1	None	0	3	F11	10	0.16974
phiKZ	14_1	None	0	3	F11	10.5	0.17018
phiKZ	14_1	None	0	3	F11	15	0.17018
phiKZ	14_1	None	0	1	F11	19.5	0.17628
phiKZ	14_1	None	0	1	F11	20	0.1771
phiKZ	14_1	None	0	1	F11	20.5	0.177
phiKZ	14_1	None	0	1	F11	21	0.17762
phiKZ	14_1	None	0	1	F11	21.5	0.17738
phiKZ	14_1	None	0	1	F11	22	0.17708
phiKZ	14_1	None	0	1	F11	22.5	0.17842
phiKZ	14_1	None	0	1	F11	23	0.17768
phiKZ	14_1	None	0	1	F11	23.5	0.17792
phiKZ	14_1	None	0	3	F11	16	0.17006
phiKZ	14_1	None	0	3	F11	16.5	0.16984
phiKZ	14_1	None	0	3	F11	17	0.17068
phiKZ	14_1	None	0	3	F11	17.5	0.17102
phiKZ	14_1	None	0	3	F11	18	0.17168
phiKZ	14_1	None	0	3	F11	18.5	0.17124
phiKZ	14_1	None	0	1	F11	13.5	0.17582
phiKZ	14_1	None	0	1	F11	14	0.17558
phiKZ	14_1	None	0	3	F11	19.5	0.17164
phiKZ	14_1	None	0	3	F11	6.5	0.16946
phiKZ	14_1	None	0	1	F11	9	0.17602
phiKZ	14_1	None	0	1	F11	4.5	0.17596
phiKZ	14_1	None	0	1	F11	5	0.17644
phiKZ	14_1	None	0	1	F11	5.5	0.17632
phiKZ	14_1	None	0	1	F11	6	0.17656
phiKZ	14_1	None	0	1	F11	6.5	0.17616
phiKZ	14_1	None	0	1	F11	7	0.17606
phiKZ	14_1	None	0	3	F11	4	0.17066
phiKZ	14_1	None	0	3	F11	4.5	0.16968
phiKZ	14_1	None	0	3	F11	11	0.16968
phiKZ	14_1	None	0	3	F11	5	0.1702
phiKZ	14_1	None	0	1	F11	14.5	0.17618
phiKZ	14_1	None	0	1	F11	15	0.1761
phiKZ	14_1	None	0	1	F11	15.5	0.17612
phiKZ	14_1	None	0	1	F11	16	0.17524
phiKZ	14_1	None	0	1	F11	16.5	0.17566
phiKZ	14_1	None	0	1	F11	17	0.17608
phiKZ	14_1	None	0	1	F11	17.5	0.17582
phiKZ	14_1	None	0	1	F11	18	0.17632
phiKZ	14_1	None	0	1	F11	18.5	0.17642
phiKZ	14_1	None	0	1	F11	19	0.17696
phiKZ	14_1	None	0	3	F11	24	0.17316
phiKZ	14_1	None	0	3	F11	13	0.16982
phiKZ	14_1	None	0	3	F11	7	0.16976
phiKZ	14_1	None	0	3	F11	5.5	0.1707
phiKZ	14_1	None	0	3	F11	6	0.1703
phiKZ	14_1	None	0	1	F11	24	0.17714
phiKZ	14_1	None	0	3	F11	22.5	0.1724
phiKZ	14_1	None	0	3	F11	7.5	0.1699
phiKZ	14_1	None	0	3	F11	8	0.16958
phiKZ	14_1	None	0	3	F11	23.5	0.173
phiKZ	14_1	None	0	3	F11	22	0.17346
phiKZ	14_1	None	0	3	F11	23	0.173
phiKZ	14_1	None	0	3	F11	3.5	0.17016
phiKZ	14_1	None	0	3	F11	14.5	0.16958
phiKZ	14_1	None	0	3	F11	13.5	0.16958
phiKZ	14_1	None	0	3	F11	14	0.16988
phiKZ	NONE	Alone	-	1	B2	7.5	0.1788
phiKZ	NONE	Alone	-	1	B2	5.5	0.18014
phiKZ	NONE	Alone	-	2	B2	3.5	0.17594
phiKZ	NONE	Alone	-	1	B2	7	0.17956
phiKZ	NONE	Alone	-	2	B2	23.5	1.1943
phiKZ	NONE	Alone	-	2	B2	24	1.299
phiKZ	NONE	Alone	-	1	B2	8.5	0.17842
phiKZ	NONE	Alone	-	1	B2	4.5	0.18244
phiKZ	NONE	Alone	-	3	B2	1.5	0.19738
phiKZ	NONE	Alone	-	1	B2	8	0.17852
phiKZ	NONE	Alone	-	3	B2	11.5	0.20038
phiKZ	NONE	Alone	-	1	B2	9	0.1788
phiKZ	NONE	Alone	-	2	B2	23	1.0871
phiKZ	NONE	Alone	-	3	B2	11	0.1973
phiKZ	NONE	Alone	-	3	B2	2	0.1958
phiKZ	NONE	Alone	-	3	B2	5.5	0.18726
phiKZ	NONE	Alone	-	3	B2	14	0.25822
phiKZ	NONE	Alone	-	3	B2	8	0.18866
phiKZ	NONE	Alone	-	3	B2	10.5	0.19548
phiKZ	NONE	Alone	-	3	B2	13	0.22426
phiKZ	NONE	Alone	-	1	B2	5	0.17764
phiKZ	NONE	Alone	-	2	B2	7	0.17366
phiKZ	NONE	Alone	-	3	B2	12.5	0.21236
phiKZ	NONE	Alone	-	3	B2	15	0.31618
phiKZ	NONE	Alone	-	3	B2	16	0.41622
phiKZ	NONE	Alone	-	3	B2	14.5	0.28268
phiKZ	NONE	Alone	-	2	B2	0	0.21672
phiKZ	NONE	Alone	-	3	B2	8.5	0.18998
phiKZ	NONE	Alone	-	3	B2	2.5	0.19246
phiKZ	NONE	Alone	-	3	B2	3	0.19084
phiKZ	NONE	Alone	-	3	B2	3.5	0.19064
phiKZ	NONE	Alone	-	2	B2	19.5	0.55274
phiKZ	NONE	Alone	-	1	B2	3.5	0.18408
phiKZ	NONE	Alone	-	1	B2	4	0.18344
phiKZ	NONE	Alone	-	3	B2	12	0.20438
phiKZ	NONE	Alone	-	3	B2	17.5	0.62848
phiKZ	NONE	Alone	-	3	B2	18	0.7052
phiKZ	NONE	Alone	-	3	B2	18.5	0.774
phiKZ	NONE	Alone	-	3	B2	19	0.8386
phiKZ	NONE	Alone	-	2	B2	4	0.17498
phiKZ	NONE	Alone	-	3	B2	19.5	0.91058
phiKZ	NONE	Alone	-	3	B2	20	0.98616
phiKZ	NONE	Alone	-	3	B2	20.5	1.0611
phiKZ	NONE	Alone	-	3	B2	21	1.1397
phiKZ	NONE	Alone	-	2	B2	4.5	0.17468
phiKZ	NONE	Alone	-	2	B2	5	0.17444
phiKZ	NONE	Alone	-	2	B2	5.5	0.17414
phiKZ	NONE	Alone	-	2	B2	6	0.17442
phiKZ	NONE	Alone	-	3	B2	4	0.1896
phiKZ	NONE	Alone	-	3	B2	4.5	0.18876
phiKZ	NONE	Alone	-	3	B2	5	0.1881
phiKZ	NONE	Alone	-	1	B2	12.5	0.20634
phiKZ	NONE	Alone	-	3	B2	0	0.2787
phiKZ	NONE	Alone	-	3	B2	0.5	0.19672
phiKZ	NONE	Alone	-	3	B2	1	0.19812
phiKZ	NONE	Alone	-	3	B2	9	0.19066
phiKZ	NONE	Alone	-	3	B2	9.5	0.1917
phiKZ	NONE	Alone	-	3	B2	10	0.19276
phiKZ	NONE	Alone	-	1	B2	11	0.18354
phiKZ	NONE	Alone	-	1	B2	11.5	0.18798
phiKZ	NONE	Alone	-	3	B2	15.5	0.35962
phiKZ	NONE	Alone	-	1	B2	6	0.17992
phiKZ	NONE	Alone	-	1	B2	6.5	0.17908
phiKZ	NONE	Alone	-	1	B2	0	0.21062
phiKZ	NONE	Alone	-	1	B2	0.5	0.20728
phiKZ	NONE	Alone	-	1	B2	1	0.19036
phiKZ	NONE	Alone	-	1	B2	1.5	0.18318
phiKZ	NONE	Alone	-	1	B2	2	0.18792
phiKZ	NONE	Alone	-	3	B2	16.5	0.47894
phiKZ	NONE	Alone	-	1	B2	2.5	0.18698
phiKZ	NONE	Alone	-	1	B2	3	0.18602
phiKZ	NONE	Alone	-	2	B2	19	0.48434
phiKZ	NONE	Alone	-	2	B2	20	0.63158
phiKZ	NONE	Alone	-	2	B2	20.5	0.7151
phiKZ	NONE	Alone	-	3	B2	17	0.54516
phiKZ	NONE	Alone	-	2	B2	21.5	0.85898
phiKZ	NONE	Alone	-	2	B2	22	0.92108
phiKZ	NONE	Alone	-	2	B2	22.5	1.0065
phiKZ	NONE	Alone	-	1	B2	24	1.4144
phiKZ	NONE	Alone	-	2	B2	0.5	0.17762
phiKZ	NONE	Alone	-	2	B2	2	0.17674
phiKZ	NONE	Alone	-	2	B2	2.5	0.17652
phiKZ	NONE	Alone	-	2	B2	3	0.17582
phiKZ	NONE	Alone	-	3	B2	7	0.18792
phiKZ	NONE	Alone	-	3	B2	7.5	0.1881
phiKZ	NONE	Alone	-	3	B2	21.5	1.1843
phiKZ	NONE	Alone	-	3	B2	22	1.294
phiKZ	NONE	Alone	-	3	B2	22.5	1.3419
phiKZ	NONE	Alone	-	2	B2	6.5	0.17426
phiKZ	NONE	Alone	-	3	B2	23.5	1.3914
phiKZ	NONE	Alone	-	3	B2	24	1.4464
phiKZ	NONE	Alone	-	2	B2	7.5	0.1736
phiKZ	NONE	Alone	-	3	B2	6	0.18778
phiKZ	NONE	Alone	-	3	B2	6.5	0.18726
phiKZ	NONE	Alone	-	3	B2	13.5	0.23914
phiKZ	NONE	Alone	-	1	B2	9.5	0.17886
phiKZ	NONE	Alone	-	1	B2	10	0.17948
phiKZ	NONE	Alone	-	1	B2	10.5	0.18088
phiKZ	NONE	Alone	-	1	B2	15.5	0.35286
phiKZ	NONE	Alone	-	1	B2	16	0.39532
phiKZ	NONE	Alone	-	1	B2	12	0.19644
phiKZ	NONE	Alone	-	2	B2	13.5	0.20234
phiKZ	NONE	Alone	-	2	B2	14	0.21446
phiKZ	NONE	Alone	-	2	B2	14.5	0.2288
phiKZ	NONE	Alone	-	2	B2	15	0.24654
phiKZ	NONE	Alone	-	2	B2	15.5	0.26716
phiKZ	NONE	Alone	-	2	B2	16	0.28882
phiKZ	NONE	Alone	-	2	B2	16.5	0.31208
phiKZ	NONE	Alone	-	2	B2	17	0.33536
phiKZ	NONE	Alone	-	2	B2	17.5	0.36232
phiKZ	NONE	Alone	-	2	B2	18	0.39578
phiKZ	NONE	Alone	-	2	B2	18.5	0.43602
phiKZ	NONE	Alone	-	1	B2	21	1.0577
phiKZ	NONE	Alone	-	1	B2	21.5	1.1368
phiKZ	NONE	Alone	-	2	B2	21	0.80008
phiKZ	NONE	Alone	-	1	B2	22.5	1.359
phiKZ	NONE	Alone	-	1	B2	23	1.3875
phiKZ	NONE	Alone	-	1	B2	23.5	1.4136
phiKZ	NONE	Alone	-	1	B2	18	0.66126
phiKZ	NONE	Alone	-	1	B2	18.5	0.73634
phiKZ	NONE	Alone	-	2	B2	1	0.1778
phiKZ	NONE	Alone	-	2	B2	1.5	0.1776
phiKZ	NONE	Alone	-	1	B2	14	0.25986
phiKZ	NONE	Alone	-	1	B2	14.5	0.28558
phiKZ	NONE	Alone	-	1	B2	15	0.31696
phiKZ	NONE	Alone	-	2	B2	10	0.17472
phiKZ	NONE	Alone	-	2	B2	10.5	0.17554
phiKZ	NONE	Alone	-	2	B2	11	0.17678
phiKZ	NONE	Alone	-	3	B2	23	1.3811
phiKZ	NONE	Alone	-	1	B2	17	0.50694
phiKZ	NONE	Alone	-	1	B2	17.5	0.58016
phiKZ	NONE	Alone	-	2	B2	12.5	0.18476
phiKZ	NONE	Alone	-	2	B2	13	0.1923
phiKZ	NONE	Alone	-	1	B2	13	0.21998
phiKZ	NONE	Alone	-	1	B2	13.5	0.23768
phiKZ	NONE	Alone	-	2	B2	8	0.1738
phiKZ	NONE	Alone	-	1	B2	19.5	0.8659
phiKZ	NONE	Alone	-	1	B2	20	0.93306
phiKZ	NONE	Alone	-	1	B2	20.5	0.99508
phiKZ	NONE	Alone	-	2	B2	9.5	0.17476
phiKZ	NONE	Alone	-	1	B2	16.5	0.44734
phiKZ	NONE	Alone	-	1	B2	22	1.2456
phiKZ	NONE	Alone	-	2	B2	12	0.17998
phiKZ	NONE	Alone	-	1	B2	19	0.8068
phiKZ	NONE	Alone	-	2	B2	9	0.17402
phiKZ	NONE	Alone	-	2	B2	8.5	0.17366
phiKZ	NONE	Alone	-	2	B2	11.5	0.1781
phiKZ	PA10P2	None	0	1	F2	6.5	0.17656
phiKZ	PA10P2	None	0	1	F2	6	0.17726
phiKZ	PA10P2	None	0	2	F2	17.5	0.20932
phiKZ	PA10P2	None	0	2	F2	18	0.20842
phiKZ	PA10P2	None	0	2	F2	18.5	0.20862
phiKZ	PA10P2	None	0	2	F2	19	0.20734
phiKZ	PA10P2	None	0	2	F2	19.5	0.20742
phiKZ	PA10P2	None	0	1	F2	24	0.17494
phiKZ	PA10P2	None	0	3	F2	23.5	0.1803
phiKZ	PA10P2	None	0	3	F2	24	0.18048
phiKZ	PA10P2	None	0	2	F2	3.5	0.1793
phiKZ	PA10P2	None	0	2	F2	23	0.22548
phiKZ	PA10P2	None	0	2	F2	23.5	0.22604
phiKZ	PA10P2	None	0	2	F2	24	0.2256
phiKZ	PA10P2	None	0	1	F2	7.5	0.17702
phiKZ	PA10P2	None	0	1	F2	8	0.1769
phiKZ	PA10P2	None	0	2	F2	20	0.20878
phiKZ	PA10P2	None	0	2	F2	20.5	0.20994
phiKZ	PA10P2	None	0	2	F2	21	0.21234
phiKZ	PA10P2	None	0	2	F2	1	0.1827
phiKZ	PA10P2	None	0	2	F2	1.5	0.18152
phiKZ	PA10P2	None	0	2	F2	2	0.18098
phiKZ	PA10P2	None	0	2	F2	2.5	0.17944
phiKZ	PA10P2	None	0	2	F2	22.5	0.22192
phiKZ	PA10P2	None	0	1	F2	19	0.1764
phiKZ	PA10P2	None	0	1	F2	19.5	0.17536
phiKZ	PA10P2	None	0	1	F2	20	0.17608
phiKZ	PA10P2	None	0	1	F2	20.5	0.17544
phiKZ	PA10P2	None	0	1	F2	21	0.17584
phiKZ	PA10P2	None	0	1	F2	21.5	0.17542
phiKZ	PA10P2	None	0	1	F2	22	0.176
phiKZ	PA10P2	None	0	1	F2	22.5	0.17554
phiKZ	PA10P2	None	0	1	F2	23	0.17516
phiKZ	PA10P2	None	0	1	F2	23.5	0.17598
phiKZ	PA10P2	None	0	1	F2	3	0.17748
phiKZ	PA10P2	None	0	1	F2	3.5	0.17722
phiKZ	PA10P2	None	0	2	F2	3	0.1795
phiKZ	PA10P2	None	0	1	F2	4.5	0.17696
phiKZ	PA10P2	None	0	1	F2	5	0.17722
phiKZ	PA10P2	None	0	1	F2	5.5	0.1772
phiKZ	PA10P2	None	0	3	F2	18.5	0.17746
phiKZ	PA10P2	None	0	1	F2	7	0.17684
phiKZ	PA10P2	None	0	3	F2	0	0.21002
phiKZ	PA10P2	None	0	1	F2	8.5	0.17664
phiKZ	PA10P2	None	0	1	F2	9	0.17622
phiKZ	PA10P2	None	0	1	F2	9.5	0.17668
phiKZ	PA10P2	None	0	1	F2	10	0.17608
phiKZ	PA10P2	None	0	1	F2	10.5	0.17606
phiKZ	PA10P2	None	0	1	F2	11	0.17646
phiKZ	PA10P2	None	0	1	F2	4	0.17752
phiKZ	PA10P2	None	0	2	F2	0	0.18664
phiKZ	PA10P2	None	0	2	F2	0.5	0.18372
phiKZ	PA10P2	None	0	2	F2	4	0.1794
phiKZ	PA10P2	None	0	2	F2	4.5	0.17878
phiKZ	PA10P2	None	0	2	F2	5	0.17876
phiKZ	PA10P2	None	0	2	F2	5.5	0.17864
phiKZ	PA10P2	None	0	2	F2	6	0.17808
phiKZ	PA10P2	None	0	2	F2	6.5	0.17786
phiKZ	PA10P2	None	0	2	F2	7	0.1777
phiKZ	PA10P2	None	0	1	F2	16.5	0.17618
phiKZ	PA10P2	None	0	1	F2	17	0.17596
phiKZ	PA10P2	None	0	1	F2	17.5	0.17596
phiKZ	PA10P2	None	0	1	F2	18	0.17558
phiKZ	PA10P2	None	0	1	F2	18.5	0.17568
phiKZ	PA10P2	None	0	2	F2	15.5	0.2093
phiKZ	PA10P2	None	0	2	F2	16	0.2145
phiKZ	PA10P2	None	0	2	F2	16.5	0.21104
phiKZ	PA10P2	None	0	2	F2	17	0.2084
phiKZ	PA10P2	None	0	1	F2	0	0.1786
phiKZ	PA10P2	None	0	1	F2	0.5	0.17858
phiKZ	PA10P2	None	0	1	F2	1	0.17874
phiKZ	PA10P2	None	0	1	F2	1.5	0.1779
phiKZ	PA10P2	None	0	1	F2	2	0.17796
phiKZ	PA10P2	None	0	1	F2	2.5	0.17758
phiKZ	PA10P2	None	0	3	F2	15.5	0.18494
phiKZ	PA10P2	None	0	3	F2	16	0.1886
phiKZ	PA10P2	None	0	2	F2	21.5	0.2154
phiKZ	PA10P2	None	0	2	F2	22	0.2189
phiKZ	PA10P2	None	0	3	F2	17.5	0.18034
phiKZ	PA10P2	None	0	3	F2	18	0.17952
phiKZ	PA10P2	None	0	1	F2	13.5	0.17606
phiKZ	PA10P2	None	0	1	F2	14	0.1763
phiKZ	PA10P2	None	0	3	F2	19	0.17702
phiKZ	PA10P2	None	0	3	F2	19.5	0.17648
phiKZ	PA10P2	None	0	3	F2	0.5	0.17642
phiKZ	PA10P2	None	0	3	F2	1	0.17636
phiKZ	PA10P2	None	0	3	F2	1.5	0.17572
phiKZ	PA10P2	None	0	3	F2	2	0.17488
phiKZ	PA10P2	None	0	3	F2	2.5	0.17528
phiKZ	PA10P2	None	0	1	F2	11.5	0.17596
phiKZ	PA10P2	None	0	1	F2	12	0.17616
phiKZ	PA10P2	None	0	1	F2	12.5	0.17596
phiKZ	PA10P2	None	0	1	F2	13	0.17578
phiKZ	PA10P2	None	0	3	F2	11	0.17354
phiKZ	PA10P2	None	0	3	F2	11.5	0.17378
phiKZ	PA10P2	None	0	1	F2	14.5	0.1764
phiKZ	PA10P2	None	0	1	F2	15	0.17674
phiKZ	PA10P2	None	0	1	F2	15.5	0.17646
phiKZ	PA10P2	None	0	1	F2	16	0.17608
phiKZ	PA10P2	None	0	2	F2	12	0.1784
phiKZ	PA10P2	None	0	2	F2	12.5	0.17924
phiKZ	PA10P2	None	0	2	F2	13	0.18102
phiKZ	PA10P2	None	0	2	F2	13.5	0.1829
phiKZ	PA10P2	None	0	2	F2	14	0.18644
phiKZ	PA10P2	None	0	2	F2	14.5	0.19164
phiKZ	PA10P2	None	0	2	F2	15	0.1996
phiKZ	PA10P2	None	0	3	F2	4	0.1748
phiKZ	PA10P2	None	0	3	F2	4.5	0.17422
phiKZ	PA10P2	None	0	3	F2	12	0.17346
phiKZ	PA10P2	None	0	3	F2	12.5	0.1741
phiKZ	PA10P2	None	0	3	F2	13	0.17432
phiKZ	PA10P2	None	0	3	F2	13.5	0.17484
phiKZ	PA10P2	None	0	3	F2	14	0.17668
phiKZ	PA10P2	None	0	3	F2	14.5	0.17886
phiKZ	PA10P2	None	0	3	F2	15	0.1815
phiKZ	PA10P2	None	0	3	F2	22	0.17864
phiKZ	PA10P2	None	0	3	F2	16.5	0.18988
phiKZ	PA10P2	None	0	3	F2	17	0.1839
phiKZ	PA10P2	None	0	3	F2	3.5	0.17422
phiKZ	PA10P2	None	0	3	F2	10.5	0.17362
phiKZ	PA10P2	None	0	2	F2	8	0.17756
phiKZ	PA10P2	None	0	3	F2	5	0.17432
phiKZ	PA10P2	None	0	3	F2	5.5	0.17408
phiKZ	PA10P2	None	0	3	F2	6	0.1738
phiKZ	PA10P2	None	0	3	F2	20	0.1765
phiKZ	PA10P2	None	0	3	F2	20.5	0.1765
phiKZ	PA10P2	None	0	3	F2	21	0.17706
phiKZ	PA10P2	None	0	3	F2	21.5	0.1771
phiKZ	PA10P2	None	0	3	F2	8.5	0.17418
phiKZ	PA10P2	None	0	3	F2	22.5	0.17842
phiKZ	PA10P2	None	0	3	F2	3	0.17502
phiKZ	PA10P2	None	0	3	F2	10	0.1731
phiKZ	PA10P2	None	0	2	F2	7.5	0.1775
phiKZ	PA10P2	None	0	3	F2	6.5	0.17356
phiKZ	PA10P2	None	0	2	F2	8.5	0.17734
phiKZ	PA10P2	None	0	2	F2	9	0.1771
phiKZ	PA10P2	None	0	2	F2	9.5	0.17752
phiKZ	PA10P2	None	0	2	F2	11.5	0.17764
phiKZ	PA10P2	None	0	3	F2	7	0.17384
phiKZ	PA10P2	None	0	3	F2	7.5	0.17384
phiKZ	PA10P2	None	0	3	F2	8	0.17418
phiKZ	PA10P2	None	0	3	F2	9	0.17374
phiKZ	PA10P2	None	0	3	F2	9.5	0.17378
phiKZ	PA10P2	None	0	3	F2	23	0.17968
phiKZ	PA10P2	None	0	2	F2	10	0.17744
phiKZ	PA10P2	None	0	2	F2	10.5	0.1776
phiKZ	PA10P2	None	0	2	F2	11	0.17758
phiKZ	PA13P1	None	0	1	G2	10.5	0.17998
phiKZ	PA13P1	None	0	1	G2	11	0.18026
phiKZ	PA13P1	None	0	1	G2	11.5	0.17962
phiKZ	PA13P1	None	0	1	G2	14.5	0.18014
phiKZ	PA13P1	None	0	1	G2	15	0.18004
phiKZ	PA13P1	None	0	3	G2	7	0.17874
phiKZ	PA13P1	None	0	1	G2	15.5	0.17998
phiKZ	PA13P1	None	0	1	G2	16	0.17948
phiKZ	PA13P1	None	0	1	G2	16.5	0.17972
phiKZ	PA13P1	None	0	2	G2	13.5	0.18098
phiKZ	PA13P1	None	0	2	G2	14	0.18104
phiKZ	PA13P1	None	0	2	G2	14.5	0.18128
phiKZ	PA13P1	None	0	1	G2	12	0.17968
phiKZ	PA13P1	None	0	1	G2	12.5	0.17954
phiKZ	PA13P1	None	0	1	G2	13	0.17922
phiKZ	PA13P1	None	0	1	G2	13.5	0.17978
phiKZ	PA13P1	None	0	1	G2	14	0.17948
phiKZ	PA13P1	None	0	3	G2	6.5	0.17924
phiKZ	PA13P1	None	0	3	G2	0	0.19792
phiKZ	PA13P1	None	0	3	G2	0.5	0.18258
phiKZ	PA13P1	None	0	3	G2	1	0.18318
phiKZ	PA13P1	None	0	3	G2	1.5	0.18292
phiKZ	PA13P1	None	0	3	G2	2	0.18166
phiKZ	PA13P1	None	0	3	G2	2.5	0.18154
phiKZ	PA13P1	None	0	3	G2	3	0.1817
phiKZ	PA13P1	None	0	3	G2	3.5	0.1809
phiKZ	PA13P1	None	0	3	G2	4	0.18096
phiKZ	PA13P1	None	0	3	G2	4.5	0.18036
phiKZ	PA13P1	None	0	3	G2	5	0.18022
phiKZ	PA13P1	None	0	3	G2	5.5	0.1794
phiKZ	PA13P1	None	0	3	G2	6	0.1792
phiKZ	PA13P1	None	0	2	G2	9	0.18166
phiKZ	PA13P1	None	0	2	G2	4.5	0.18486
phiKZ	PA13P1	None	0	2	G2	5	0.18454
phiKZ	PA13P1	None	0	2	G2	5.5	0.18404
phiKZ	PA13P1	None	0	2	G2	6	0.18364
phiKZ	PA13P1	None	0	2	G2	6.5	0.1831
phiKZ	PA13P1	None	0	2	G2	7	0.1827
phiKZ	PA13P1	None	0	2	G2	7.5	0.18216
phiKZ	PA13P1	None	0	2	G2	15	0.18126
phiKZ	PA13P1	None	0	2	G2	15.5	0.18146
phiKZ	PA13P1	None	0	2	G2	16	0.18032
phiKZ	PA13P1	None	0	2	G2	16.5	0.18138
phiKZ	PA13P1	None	0	1	G2	0.5	0.18636
phiKZ	PA13P1	None	0	1	G2	1	0.18664
phiKZ	PA13P1	None	0	1	G2	1.5	0.1854
phiKZ	PA13P1	None	0	1	G2	2	0.18458
phiKZ	PA13P1	None	0	1	G2	2.5	0.18386
phiKZ	PA13P1	None	0	1	G2	3	0.18328
phiKZ	PA13P1	None	0	1	G2	3.5	0.18262
phiKZ	PA13P1	None	0	1	G2	4	0.1828
phiKZ	PA13P1	None	0	1	G2	4.5	0.1821
phiKZ	PA13P1	None	0	1	G2	5	0.18218
phiKZ	PA13P1	None	0	1	G2	5.5	0.18188
phiKZ	PA13P1	None	0	1	G2	6	0.18154
phiKZ	PA13P1	None	0	1	G2	6.5	0.18108
phiKZ	PA13P1	None	0	1	G2	7	0.18098
phiKZ	PA13P1	None	0	1	G2	7.5	0.181
phiKZ	PA13P1	None	0	2	G2	4	0.18616
phiKZ	PA13P1	None	0	1	G2	8	0.1809
phiKZ	PA13P1	None	0	1	G2	8.5	0.18058
phiKZ	PA13P1	None	0	1	G2	9	0.18044
phiKZ	PA13P1	None	0	1	G2	9.5	0.18062
phiKZ	PA13P1	None	0	1	G2	10	0.18
phiKZ	PA13P1	None	0	3	G2	21.5	0.17622
phiKZ	PA13P1	None	0	3	G2	22	0.17738
phiKZ	PA13P1	None	0	3	G2	22.5	0.17638
phiKZ	PA13P1	None	0	3	G2	23	0.17664
phiKZ	PA13P1	None	0	3	G2	23.5	0.17652
phiKZ	PA13P1	None	0	3	G2	24	0.17642
phiKZ	PA13P1	None	0	1	G2	17.5	0.1793
phiKZ	PA13P1	None	0	1	G2	18	0.17944
phiKZ	PA13P1	None	0	1	G2	18.5	0.17954
phiKZ	PA13P1	None	0	1	G2	19	0.18012
phiKZ	PA13P1	None	0	1	G2	19.5	0.1794
phiKZ	PA13P1	None	0	1	G2	20	0.1803
phiKZ	PA13P1	None	0	3	G2	7.5	0.17864
phiKZ	PA13P1	None	0	3	G2	8	0.17864
phiKZ	PA13P1	None	0	3	G2	8.5	0.179
phiKZ	PA13P1	None	0	3	G2	9	0.17852
phiKZ	PA13P1	None	0	3	G2	9.5	0.17848
phiKZ	PA13P1	None	0	3	G2	10	0.17776
phiKZ	PA13P1	None	0	3	G2	10.5	0.1785
phiKZ	PA13P1	None	0	3	G2	11	0.17834
phiKZ	PA13P1	None	0	3	G2	11.5	0.178
phiKZ	PA13P1	None	0	3	G2	12	0.17732
phiKZ	PA13P1	None	0	3	G2	12.5	0.17756
phiKZ	PA13P1	None	0	3	G2	13	0.17732
phiKZ	PA13P1	None	0	3	G2	13.5	0.17688
phiKZ	PA13P1	None	0	3	G2	14	0.17736
phiKZ	PA13P1	None	0	3	G2	14.5	0.17776
phiKZ	PA13P1	None	0	3	G2	15	0.17712
phiKZ	PA13P1	None	0	3	G2	15.5	0.17708
phiKZ	PA13P1	None	0	3	G2	16	0.17658
phiKZ	PA13P1	None	0	3	G2	16.5	0.17676
phiKZ	PA13P1	None	0	3	G2	17	0.1771
phiKZ	PA13P1	None	0	3	G2	17.5	0.17706
phiKZ	PA13P1	None	0	3	G2	18	0.17704
phiKZ	PA13P1	None	0	3	G2	18.5	0.17634
phiKZ	PA13P1	None	0	3	G2	19	0.17714
phiKZ	PA13P1	None	0	3	G2	19.5	0.1767
phiKZ	PA13P1	None	0	3	G2	20	0.17712
phiKZ	PA13P1	None	0	3	G2	20.5	0.17646
phiKZ	PA13P1	None	0	3	G2	21	0.17682
phiKZ	PA13P1	None	0	2	G2	17.5	0.18146
phiKZ	PA13P1	None	0	2	G2	18	0.1805
phiKZ	PA13P1	None	0	2	G2	18.5	0.18142
phiKZ	PA13P1	None	0	2	G2	19	0.1809
phiKZ	PA13P1	None	0	2	G2	8	0.18212
phiKZ	PA13P1	None	0	2	G2	8.5	0.18182
phiKZ	PA13P1	None	0	1	G2	0	0.18602
phiKZ	PA13P1	None	0	2	G2	9.5	0.182
phiKZ	PA13P1	None	0	2	G2	10	0.18196
phiKZ	PA13P1	None	0	2	G2	10.5	0.18188
phiKZ	PA13P1	None	0	2	G2	11	0.18148
phiKZ	PA13P1	None	0	2	G2	11.5	0.1812
phiKZ	PA13P1	None	0	2	G2	17	0.18078
phiKZ	PA13P1	None	0	2	G2	12.5	0.1816
phiKZ	PA13P1	None	0	2	G2	13	0.18174
phiKZ	PA13P1	None	0	2	G2	0	0.20466
phiKZ	PA13P1	None	0	2	G2	0.5	0.19086
phiKZ	PA13P1	None	0	2	G2	1	0.19156
phiKZ	PA13P1	None	0	2	G2	1.5	0.19062
phiKZ	PA13P1	None	0	2	G2	2	0.18964
phiKZ	PA13P1	None	0	2	G2	2.5	0.18784
phiKZ	PA13P1	None	0	2	G2	3	0.18738
phiKZ	PA13P1	None	0	2	G2	3.5	0.18676
phiKZ	PA13P1	None	0	1	G2	23	0.18082
phiKZ	PA13P1	None	0	2	G2	22	0.18114
phiKZ	PA13P1	None	0	2	G2	12	0.18156
phiKZ	PA13P1	None	0	2	G2	23	0.1817
phiKZ	PA13P1	None	0	2	G2	23.5	0.18118
phiKZ	PA13P1	None	0	2	G2	24	0.18218
phiKZ	PA13P1	None	0	1	G2	21	0.17998
phiKZ	PA13P1	None	0	1	G2	21.5	0.18034
phiKZ	PA13P1	None	0	1	G2	22	0.18088
phiKZ	PA13P1	None	0	2	G2	19.5	0.18112
phiKZ	PA13P1	None	0	1	G2	17	0.17944
phiKZ	PA13P1	None	0	2	G2	20.5	0.18094
phiKZ	PA13P1	None	0	2	G2	21	0.18112
phiKZ	PA13P1	None	0	2	G2	21.5	0.181
phiKZ	PA13P1	None	0	1	G2	22.5	0.18096
phiKZ	PA13P1	None	0	2	G2	22.5	0.18112
phiKZ	PA13P1	None	0	1	G2	23.5	0.18182
phiKZ	PA13P1	None	0	1	G2	24	0.18152
phiKZ	PA13P1	None	0	1	G2	20.5	0.17978
phiKZ	PA13P1	None	0	2	G2	20	0.18142
phiKZ	PA2P1	None	0	1	G11	9.5	0.17832
phiKZ	PA2P1	None	0	1	G11	12	0.1905
phiKZ	PA2P1	None	0	1	G11	8	0.1778
phiKZ	PA2P1	None	0	1	G11	9	0.1782
phiKZ	PA2P1	None	0	1	G11	11.5	0.18496
phiKZ	PA2P1	None	0	2	G11	12.5	0.21348
phiKZ	PA2P1	None	0	2	G11	13	0.22484
phiKZ	PA2P1	None	0	2	G11	13.5	0.23684
phiKZ	PA2P1	None	0	2	G11	14	0.24958
phiKZ	PA2P1	None	0	2	G11	14.5	0.26452
phiKZ	PA2P1	None	0	2	G11	15	0.28202
phiKZ	PA2P1	None	0	1	G11	8.5	0.17678
phiKZ	PA2P1	None	0	1	G11	11	0.18178
phiKZ	PA2P1	None	0	1	G11	13.5	0.22992
phiKZ	PA2P1	None	0	1	G11	14	0.2525
phiKZ	PA2P1	None	0	1	G11	14.5	0.27674
phiKZ	PA2P1	None	0	2	G11	11.5	0.19584
phiKZ	PA2P1	None	0	2	G11	12	0.204
phiKZ	PA2P1	None	0	1	G11	7.5	0.17778
phiKZ	PA2P1	None	0	2	G11	24	1.4921
phiKZ	PA2P1	None	0	2	G11	6.5	0.1804
phiKZ	PA2P1	None	0	2	G11	7	0.18068
phiKZ	PA2P1	None	0	2	G11	7.5	0.18048
phiKZ	PA2P1	None	0	2	G11	8	0.1808
phiKZ	PA2P1	None	0	2	G11	8.5	0.18158
phiKZ	PA2P1	None	0	2	G11	9	0.18232
phiKZ	PA2P1	None	0	2	G11	9.5	0.18308
phiKZ	PA2P1	None	0	2	G11	10	0.18488
phiKZ	PA2P1	None	0	2	G11	10.5	0.1864
phiKZ	PA2P1	None	0	2	G11	11	0.19092
phiKZ	PA2P1	None	0	3	G11	13.5	0.21942
phiKZ	PA2P1	None	0	3	G11	14	0.23648
phiKZ	PA2P1	None	0	3	G11	14.5	0.25592
phiKZ	PA2P1	None	0	1	G11	23	1.212
phiKZ	PA2P1	None	0	1	G11	23.5	1.2994
phiKZ	PA2P1	None	0	1	G11	24	1.3841
phiKZ	PA2P1	None	0	3	G11	16.5	0.38418
phiKZ	PA2P1	None	0	3	G11	17	0.43146
phiKZ	PA2P1	None	0	2	G11	15.5	0.30722
phiKZ	PA2P1	None	0	2	G11	16	0.34458
phiKZ	PA2P1	None	0	2	G11	16.5	0.38624
phiKZ	PA2P1	None	0	1	G11	0	0.17894
phiKZ	PA2P1	None	0	1	G11	0.5	0.17836
phiKZ	PA2P1	None	0	1	G11	1	0.1793
phiKZ	PA2P1	None	0	3	G11	20.5	0.82066
phiKZ	PA2P1	None	0	3	G11	21	0.86366
phiKZ	PA2P1	None	0	3	G11	21.5	0.91612
phiKZ	PA2P1	None	0	3	G11	22	0.97452
phiKZ	PA2P1	None	0	3	G11	22.5	1.0317
phiKZ	PA2P1	None	0	3	G11	23	1.0783
phiKZ	PA2P1	None	0	3	G11	23.5	1.1608
phiKZ	PA2P1	None	0	3	G11	24	1.2085
phiKZ	PA2P1	None	0	3	G11	17.5	0.48002
phiKZ	PA2P1	None	0	3	G11	18	0.5282
phiKZ	PA2P1	None	0	3	G11	12	0.18574
phiKZ	PA2P1	None	0	3	G11	12.5	0.1935
phiKZ	PA2P1	None	0	3	G11	13	0.20448
phiKZ	PA2P1	None	0	3	G11	7	0.17232
phiKZ	PA2P1	None	0	3	G11	7.5	0.17278
phiKZ	PA2P1	None	0	3	G11	8	0.1729
phiKZ	PA2P1	None	0	3	G11	8.5	0.17334
phiKZ	PA2P1	None	0	3	G11	9	0.17292
phiKZ	PA2P1	None	0	3	G11	9.5	0.17418
phiKZ	PA2P1	None	0	3	G11	10	0.17498
phiKZ	PA2P1	None	0	3	G11	10.5	0.17646
phiKZ	PA2P1	None	0	3	G11	19.5	0.71536
phiKZ	PA2P1	None	0	3	G11	15	0.28316
phiKZ	PA2P1	None	0	3	G11	18.5	0.58358
phiKZ	PA2P1	None	0	3	G11	19	0.64862
phiKZ	PA2P1	None	0	3	G11	15.5	0.31474
phiKZ	PA2P1	None	0	3	G11	16	0.34702
phiKZ	PA2P1	None	0	1	G11	1.5	0.1786
phiKZ	PA2P1	None	0	1	G11	2	0.1785
phiKZ	PA2P1	None	0	1	G11	2.5	0.17916
phiKZ	PA2P1	None	0	1	G11	3	0.17832
phiKZ	PA2P1	None	0	1	G11	3.5	0.17822
phiKZ	PA2P1	None	0	1	G11	4	0.1783
phiKZ	PA2P1	None	0	1	G11	4.5	0.17756
phiKZ	PA2P1	None	0	1	G11	5	0.17752
phiKZ	PA2P1	None	0	1	G11	5.5	0.1775
phiKZ	PA2P1	None	0	1	G11	6	0.1766
phiKZ	PA2P1	None	0	1	G11	6.5	0.17698
phiKZ	PA2P1	None	0	1	G11	7	0.17654
phiKZ	PA2P1	None	0	3	G11	20	0.76864
phiKZ	PA2P1	None	0	2	G11	3.5	0.18304
phiKZ	PA2P1	None	0	2	G11	4	0.1824
phiKZ	PA2P1	None	0	2	G11	4.5	0.18212
phiKZ	PA2P1	None	0	2	G11	5	0.18138
phiKZ	PA2P1	None	0	2	G11	5.5	0.1815
phiKZ	PA2P1	None	0	2	G11	6	0.18052
phiKZ	PA2P1	None	0	3	G11	3	0.1761
phiKZ	PA2P1	None	0	3	G11	3.5	0.17556
phiKZ	PA2P1	None	0	3	G11	4	0.1759
phiKZ	PA2P1	None	0	3	G11	4.5	0.17492
phiKZ	PA2P1	None	0	3	G11	5	0.17508
phiKZ	PA2P1	None	0	3	G11	5.5	0.17542
phiKZ	PA2P1	None	0	3	G11	6	0.17512
phiKZ	PA2P1	None	0	3	G11	6.5	0.17262
phiKZ	PA2P1	None	0	2	G11	17.5	0.50726
phiKZ	PA2P1	None	0	2	G11	18	0.55478
phiKZ	PA2P1	None	0	1	G11	15	0.30282
phiKZ	PA2P1	None	0	1	G11	15.5	0.3324
phiKZ	PA2P1	None	0	1	G11	16	0.36178
phiKZ	PA2P1	None	0	1	G11	10	0.17878
phiKZ	PA2P1	None	0	1	G11	10.5	0.18044
phiKZ	PA2P1	None	0	1	G11	17.5	0.45646
phiKZ	PA2P1	None	0	1	G11	18	0.4925
phiKZ	PA2P1	None	0	1	G11	18.5	0.53608
phiKZ	PA2P1	None	0	1	G11	12.5	0.20032
phiKZ	PA2P1	None	0	1	G11	13	0.2132
phiKZ	PA2P1	None	0	2	G11	17	0.42722
phiKZ	PA2P1	None	0	3	G11	0	0.17462
phiKZ	PA2P1	None	0	3	G11	0.5	0.17386
phiKZ	PA2P1	None	0	2	G11	18.5	0.61168
phiKZ	PA2P1	None	0	2	G11	19	0.71112
phiKZ	PA2P1	None	0	2	G11	19.5	0.76816
phiKZ	PA2P1	None	0	1	G11	16.5	0.39086
phiKZ	PA2P1	None	0	1	G11	17	0.42202
phiKZ	PA2P1	None	0	2	G11	21	0.97978
phiKZ	PA2P1	None	0	2	G11	21.5	1.083
phiKZ	PA2P1	None	0	2	G11	22	1.1617
phiKZ	PA2P1	None	0	2	G11	22.5	1.269
phiKZ	PA2P1	None	0	2	G11	23	1.3593
phiKZ	PA2P1	None	0	2	G11	23.5	1.4287
phiKZ	PA2P1	None	0	1	G11	20	0.7164
phiKZ	PA2P1	None	0	1	G11	20.5	0.78758
phiKZ	PA2P1	None	0	3	G11	1	0.1751
phiKZ	PA2P1	None	0	3	G11	1.5	0.17454
phiKZ	PA2P1	None	0	3	G11	2	0.17506
phiKZ	PA2P1	None	0	3	G11	2.5	0.1751
phiKZ	PA2P1	None	0	2	G11	20	0.81494
phiKZ	PA2P1	None	0	2	G11	20.5	0.88914
phiKZ	PA2P1	None	0	2	G11	0	0.18464
phiKZ	PA2P1	None	0	3	G11	11	0.17838
phiKZ	PA2P1	None	0	3	G11	11.5	0.18112
phiKZ	PA2P1	None	0	1	G11	19	0.58792
phiKZ	PA2P1	None	0	1	G11	19.5	0.64648
phiKZ	PA2P1	None	0	2	G11	2.5	0.1847
[truncated: 124,166 more chars]
